# Supplementary material for: Comparative Analysis of Transcriptomes among Bombyx mori Strains and Sexes Reveals the Genes Regulating Melanic Morph and the Related Phenotypes
Source: PLoS One. 2016 May 6;11(5):e0155061. doi: 10.1371/journal.pone.0155061 (PMC4859508; doi:10.1371/journal.pone.0155061)
Supplement: S2 Table — (XLS) [file pone.0155061.s006.xls]

## Sheet: expression(RPKM)
Gene_id	DZ_M	DZ_F	sml_M	sml_F
Novel00001	178.423	196.479	139.883	180.874
Novel00002	1.66827	1.90208	1.37872	2.24837
Novel00003	50.7738	40.9472	45.0003	51.2847
Novel00004	3.62967	3.36104	3.41779	4.57158
Novel00005	11.7617	11.0687	8.39029	8.78092
Novel00006	6.18316	6.7033	0.486379	0.296634
Novel00007	14.5067	10.2319	7.20854	16.6434
Novel00008	1.01984	1.15522	0.040384	0.0554163
Novel00009	3.70727	4.43819	4.25604	6.03222
Novel00010	414.897	423.846	191.406	199.006
Novel00011	2.11765	2.09165	0.845957	1.43724
Novel00012	4.76495	4.65076	0.0856068	0
Novel00013	4.38968	5.13871	2.75563	3.36122
Novel00014	58.3282	65.0004	54.2158	42.1582
Novel00015	5.04709	6.66034	5.42197	6.22749
Novel00016	2.44571	5.42834	3.51819	4.56581
Novel00017	12.6896	11.7191	7.14037	6.75742
Novel00018	10.7621	5.08845	2.6889	3.48045
Novel00019	39.5836	20.9952	0.962033	0.56268
Novel00020	1.39038	1.5402	1.5175	1.31112
Novel00021	199.127	160.158	126.954	146.162
Novel00022	8.52649	8.55548	5.14398	6.16845
Novel00023	12.9932	12.4843	7.43725	8.76417
Novel00024	0.0645414	1.74601	0.0313078	0.286411
Novel00025	124.955	195.001	50.7105	130.831
Novel00026	3.4089	3.35736	3.53118	4.19471
Novel00027	12.3155	12.9821	13.7403	18.6909
Novel00028	28.1188	23.2554	10.4336	10.6662
Novel00029	7.55639	7.9301	6.04801	8.21546
Novel00030	2.64374	3.59209	3.12243	5.96798
Novel00031	5.78466	4.79664	6.5474	7.34453
Novel00032	228.844	218.826	107.339	125.149
Novel00033	74.8627	67.2014	59.1746	74.017
Novel00034	11.6309	10.7543	3.67843	6.45738
Novel00035	17.4298	16.5288	11.6313	16.5804
Novel00036	3.99378	4.49951	6.0459	6.19875
Novel00037	2.00583	2.50444	2.15554	3.17701
Novel00038	1.03015	0.480485	1.61016	1.42222
Novel00039	1.39708	1.19466	6.4946	5.94141
Novel00040	21.9932	22.5032	28.03	40.3541
Novel00041	3.07766	4.55981	7.90365	7.06977
Novel00042	1.32966	1.62203	1.9846	2.26944
Novel00043	7.14683	8.03292	7.99377	10.785
Novel00044	0.797137	0.89233	0	0
Novel00045	6.02318	5.33058	3.54603	3.74658
Novel00046	5.76622	5.66977	4.49801	6.12046
Novel00047	1.77498	1.88652	1.46795	2.22098
Novel00048	8.14404	7.29529	7.58709	10.148
Novel00049	0.839599	0.636366	0.407273	0.558875
Novel00050	261.508	326.168	232.065	402.852
Novel00051	2.92101	3.13409	2.52244	2.74442
Novel00052	2.04739	0.763961	0.216687	0.825959
Novel00053	0.866674	0.808476	1.40136	1.41019
Novel00054	11.489	14.29	6.24861	4.6349
Novel00055	1.6005	2.04308	0.469908	0.785004
Novel00056	3.94081	4.74562	14.2502	35.5481
Novel00057	0.776532	0.553943	0.5761	0.52703
Novel00058	0	0.810043	0.229757	0.0700624
Novel00059	7.29879	6.37478	10.2397	19.4971
Novel00060	0.155303	0.227659	0.150669	0.157526
Novel00061	1.6703	2.06076	0.104546	0.334743
Novel00062	1.14433	1.25909	1.02478	0.885414
Novel00063	0.221379	0.137675	0.71591	0.392959
Novel00064	1.72895	2.38421	2.44311	3.83622
Novel00065	0.483605	0.401005	0.625567	0.870348
Novel00066	16.6146	15.2384	0.270905	0.74349
Novel00067	129.633	132.609	120.101	148.393
Novel00068	4.39789	3.90406	4.06021	4.55378
Novel00069	3.9527	4.07727	3.94537	5.43084
Novel00070	0.698541	1.01003	0.508273	0.867963
Novel00071	2.35053	2.69103	2.86777	3.82463
Novel00072	14.5744	17.8953	0	0
Novel00073	3.71471	3.70424	2.73397	2.38741
Novel00074	38.1225	40.4342	41.3422	52.8379
Novel00075	1.81039	1.68882	1.31728	2.00846
Novel00076	1.47173	1.81577	2.02658	2.7388
Novel00077	23.6605	18.1213	12.2598	18.6727
Novel00078	1.77034	1.59248	0.36804	0.953958
Novel00079	13.2633	13.1552	4.3231	5.39724
Novel00080	0.682628	0.636789	0.869215	0.757313
Novel00081	2.86482	3.52059	4.19398	5.43539
Novel00082	1.65597	2.34648	0.610085	1.13484
Novel00083	4.93742	4.49974	4.34861	5.93702
Novel00084	0.832817	0.94337	0.981103	1.05592
Novel00085	1.63828	1.78298	0.891027	1.14559
Novel00086	12.8274	21.577	10.889	20.9223
Novel00087	28.3513	23.739	19.7177	30.6195
Novel00088	0.264504	1.15147	0.427687	1.01727
Novel00089	21.9245	18.0227	33.9286	24.4362
Novel00090	6.3896	5.9043	5.08781	5.67094
Novel00091	9.69128	10.5473	4.89693	2.86709
Novel00092	79.8598	79.3708	72.1299	66.3428
Novel00093	7.01938	5.02677	2.47634	2.89469
Novel00094	14.393	13.7741	13.5117	14.5518
Novel00095	1.94602	2.1454	1.48748	1.62247
Novel00096	4.32702	4.87159	0	0.529703
Novel00097	6.23915	5.59224	5.65788	6.66514
Novel00098	220.659	284.358	401.665	445.183
Novel00099	0.286756	0.428	1.61356	0.76351
Novel00100	1.85737	2.08192	4.11671	4.33292
Novel00101	27.5617	23.3989	21.8475	25.4478
Novel00102	12.3568	11.0597	18.2252	21.4524
Novel00103	2.74818	2.62882	2.19169	5.04353
Novel00104	30.2984	23.6033	25.4074	31.9684
Novel00105	10.3144	9.62174	9.69389	11.8481
Novel00106	0.317612	1.33328	0.770336	2.39605
Novel00107	4.12097	4.93124	3.36384	3.80882
Novel00108	40.5447	39.2826	8.95642	9.15185
Novel00109	0.723139	1.10063	0.350781	0.827591
Novel00110	1.33534	1.54635	1.51886	2.26813
Novel00111	45.7012	49.2228	60.8303	53.8854
Novel00112	3.46569	3.36582	3.63863	3.83433
Novel00113	0	0.0298729	3.23105	4.83166
Novel00114	5.0436	5.24969	3.45093	5.60719
Novel00115	10.6019	9.36946	6.18037	6.31426
Novel00116	3.94993	4.35463	4.09335	5.81622
Novel00117	10.4918	10.333	13.7545	12.5483
Novel00118	7.37618	8.83911	5.35829	7.44598
Novel00119	3.86696	3.57479	4.59652	5.78188
Novel00120	31.2496	53.0832	16.1515	26.1604
Novel00121	2.92447	2.49425	2.39136	4.4495
Novel00122	0.813656	0.616703	0.0986723	0
Novel00123	48.3033	54.1306	36.2011	38.0291
Novel00124	25.3631	25.6419	6.57027	10.3713
Novel00125	0.688677	0.642432	0.0607389	0.083348
Novel00126	133.151	145.605	122.379	167.226
Novel00127	1.48122	1.9447	0.319339	0.608623
Novel00128	14.5944	13.2316	13.3627	16.5946
Novel00129	7.63298	6.39012	0.949387	1.65019
Novel00130	1.9397	1.49926	0.914028	0.88536
Novel00131	19.7859	19.7929	13.9925	14.5921
Novel00132	6.51739	7.09303	5.73747	6.85553
Novel00133	23.1286	23.0373	16.2056	21.5008
Novel00134	33.3153	33.8043	0.392565	1.2769
Novel00135	1.16019	1.28521	1.26627	1.35148
Novel00136	27.3245	28.2169	11.1273	17.2652
Novel00137	6.12775	6.88036	2.92728	3.83508
Novel00138	1.63555	1.47311	1.31317	1.85203
Novel00139	8.70727	10.9655	8.13068	12.9443
Novel00140	9.3879	8.86494	9.16365	12.728
Novel00141	11.6201	10.6042	11.8861	17.2634
Novel00142	12.9271	15.0635	0.0856068	0.0783151
Novel00143	0.607399	0.487915	0.0491062	0.0149745
Novel00144	0.210919	0.196755	0.511563	1.49757
Novel00145	0.980353	2.01195	0.19022	1.39214
Novel00146	5.46968	5.17425	6.72651	8.06801
Novel00147	0.598325	0.735739	1.08179	1.35171
Novel00148	42.5248	49.3709	30.4188	31.6567
Novel00149	12.9927	13.3544	12.2101	12.6755
Novel00150	1.78804	1.73747	1.51785	1.91754
Novel00151	3.58536	3.13814	3.73604	3.92852
Novel00152	0.225593	0.105222	5.08854	0.850935
Novel00153	236.031	191.357	204.293	232.8
Novel00154	22.893	19.2937	18.4572	25.2925
Novel00155	2.12155	2.3749	5.9689	5.74293
Novel00156	9.65711	10.8536	2.87814	3.48323
Novel00157	25.86	36.0012	7.92551	15.1009
Novel00158	13.5779	12.077	10.722	18.3564
Novel00159	10.9035	11.5173	20.0566	17.8543
Novel00160	1.25114	1.1449	1.09821	1.78725
Novel00161	2.60586	2.94264	1.19752	2.43449
Novel00162	2.11997	1.97761	2.54641	3.22548
Novel00163	5.61394	4.53666	4.40147	5.82259
Novel00164	3.54	3.53186	2.92014	4.68757
Novel00165	1.35666	1.139	2.14976	1.92651
Novel00166	4.53142	5.46322	6.18961	7.89832
Novel00167	0	4.72519	0	4.41236
Novel00168	0.196248	0.594976	0.523578	0.870875
Novel00169	4.64507	4.33315	7.83432	12.0507
Novel00170	4.87504	5.59196	5.14999	8.17271
Novel00171	7.0011	8.11424	5.55725	10.1678
Novel00172	0.237924	0.605311	0.797395	1.03662
Novel00173	3.99996	4.07539	3.15128	4.78379
Novel00174	5.82581	4.38274	5.8343	8.75659
Novel00175	2.04573	2.58326	1.11336	1.66064
Novel00176	2.9782	4.79873	1.79664	4.60403
Novel00177	0.526583	0.594037	0.510871	0.79342
Novel00178	3.33883	3.73755	2.59136	1.77798
Novel00179	51.4	39.2258	60.8391	66.2915
Novel00180	13.9363	14.5542	7.03638	11.4707
Novel00181	0.417781	0.876886	0.303987	0.370792
Novel00182	0.0752498	0	2.60991	0.684559
Novel00183	0.885232	1.603	0.353631	2.17214
Novel00184	10.8623	5.48004	1.82806	1.77072
Novel00185	0.204949	0.57356	4.37435	0.181898
Novel00186	0.69822	0.418715	0.483848	0.177054
Novel00187	47.0065	52.2941	58.6996	79.6335
Novel00188	0.505224	0	11.2734	6.95019
Novel00189	21.4502	21.5594	12.7523	12.884
Novel00190	12.8941	15.4909	3.98026	2.2541
Novel00191	22.0525	23.8729	15.8404	25.6719
Novel00192	14.0788	28.7263	0.511563	0.46799
Novel00193	93.887	64.359	26.86	29.7491
Novel00194	0	0	5.94898	10.729
Novel00195	0.699441	0.619849	11.8411	13.5328
Novel00196	3.78039	2.93878	5.13462	2.796
Novel00197	5.27751	4.1753	6.22182	4.09103
Novel00198	34.8813	29.3644	8.5999	12.1299
Novel00199	2.8585	1.42216	0	0
Novel00200	4.58268	4.74054	0.528231	0.644317
Novel00201	1.30663	1.1729	0	0.0656418
Novel00202	98.8008	138.303	34.137	80.6118
Novel00203	2.69551	2.354	1.9474	2.74864
Novel00204	2.26298	2.3239	0.0184492	0.0168778
Novel00205	3.9686	3.029	2.2078	2.537
Novel00206	8.85429	9.29218	7.66972	8.77055
Novel00207	10.1595	10.4019	8.17355	8.35704
Novel00208	1.72917	1.68637	2.21134	1.91835
Novel00209	1.23202	1.08544	0.0996049	0.0303736
Novel00210	0.971256	0.489749	0.662139	0.978504
Novel00211	4.08122	7.0286	0	0.27863
Novel00212	1.67443	1.8824	2.54083	2.51494
Novel00213	10.2275	8.88274	10.0934	16.9023
Novel00214	19.962	19.6674	21.3906	28.6343
Novel00215	4.45503	4.27413	2.03806	2.08949
Novel00216	0	0.189047	0	0
Novel00217	0.200116	0.672042	0.0776581	0.319695
Novel00218	69.238	186.608	29.1876	94.2186
Novel00219	64.4192	50.7902	126.171	63.2739
Novel00220	0.771745	1.03489	0	0
Novel00221	0	0	0	0
Novel00222	0	0	0	0
Novel00223	0	0	0	0
Novel00224	2.07296	2.19159	0.268148	0.429288
Novel00225	89.828	68.0162	12.3868	12.4821
Novel00226	0	0.0796612	4.55661	6.13906
Novel00227	0	1.00483	0.110002	0.905692
Novel00228	1.77655	2.24913	0.492439	0.112624
Novel00229	0.264663	0.363838	0.0675699	0.0618145
Novel00230	0.809371	0.59881	0.622761	0.94127
Novel00231	1.18069	0.550701	8.83638	1.79638
Novel00232	0	0	0	0
Novel00233	1.01139	0.660431	0.490605	0.673226
Novel00234	1.3049	0.682412	0.671345	1.42135
Novel00235	64.8575	78.0463	41.0956	48.6709
Novel00236	125.617	113.015	76.232	97.8054
Novel00237	16.5793	17.1548	5.45398	7.01903
Novel00238	2.19057	2.16169	0.966002	1.06047
Novel00239	0	0	0	0
Novel00240	1.9567	2.02263	0.820892	0.938714
Novel00241	2.80432	5.59627	2.58289	3.52858
Novel00242	2.74844	3.39993	1.56508	2.43931
Novel00243	2.87871	4.65469	2.79281	4.08788
Novel00244	3.50264	7.0346	2.75848	3.91329
Novel00245	3.69727	6.54119	1.48425	3.16827
Novel00246	104.078	105.569	138.654	125.127
Novel00247	4.45122	4.92701	4.09282	5.24778
Novel00248	16.6159	15.2688	13.9547	17.3883
Novel00249	3.35633	2.56169	3.74955	3.79124
Novel00250	0.872681	1.12535	0.59763	0.933989
Novel00251	0	0.0692138	1.15172	2.30479
Novel00252	11.2714	10.6363	5.61531	8.96081
Novel00253	0.367591	0.428634	1.87227	1.22343
Novel00254	8.23262	11.2158	7.58475	9.35674
Novel00255	0.770553	0.927497	0.94048	0.838312
Novel00256	2.91428	2.5703	3.18716	3.15083
Novel00257	20.984	19.9161	22.3538	25.765
Novel00258	54.423	43.2337	45.4494	43.6051
Novel00259	0.242824	0.37753	0.628209	0.933887
Novel00260	34.1998	30.1812	27.8065	41.7357
Novel00261	5.27513	4.90358	6.01874	6.52817
Novel00262	1.0736	1.59063	2.63455	4.87635
Novel00263	27.5768	53.4137	31.3491	59.6932
Novel00264	8.0805	8.65004	7.58236	11.4629
Novel00265	5.84326	5.50826	4.65447	4.31261
Novel00266	6.62336	5.86967	6.96121	6.17233
Novel00267	0	0.978499	0	1.96536
Novel00268	11.4597	14.3887	7.5875	12.9666
Novel00269	0	3.07463	0	1.14466
Novel00270	0	1.85076	0	1.21058
Novel00271	3.4809	1.73478	4.47187	5.13488
Novel00272	63.3064	57.537	14.7103	14.9399
Novel00273	1.40914	1.42591	2.0854	1.97136
Novel00274	0.620495	0.340487	1.09773	0.647889
Novel00275	1.52104	1.29658	1.27212	1.28014
Novel00276	0	0	0.794337	2.42226
Novel00277	18.1701	21.5633	3.59841	4.8007
Novel00278	13.1926	14.5495	11.2439	13.1861
Novel00279	1.59896	1.67927	2.91758	3.5149
Novel00280	0.458325	0.908541	0.333487	1.42372
Novel00281	6.65734	6.24998	7.43885	6.66366
Novel00282	0.301014	0.541545	0.0625784	0.0763309
Novel00283	0.801224	0.694034	0.166568	0.15238
Novel00284	3.22411	3.09918	3.39162	5.10644
Novel00285	182.736	158.025	167.953	215.55
Novel00286	2.41667	2.61035	1.72757	2.37064
Novel00287	3.24411	2.99227	6.78971	7.82894
Novel00288	1.95407	1.07226	0.501819	0.408067
Novel00289	2.72111	3.07495	3.18364	4.03164
Novel00290	7.92585	7.39362	6.84899	8.1107
Novel00291	15.738	16.0486	16.2414	21.2257
Novel00292	3.25869	2.84988	5.73015	5.24207
Novel00293	1.48019	0	4.86039	0.101054
Novel00294	12.0904	10.5366	11.5445	14.6275
Novel00295	0.27546	0.385444	0.423131	0.427837
Novel00296	3.20377	3.08351	1.97345	2.5275
Novel00297	0.862711	0.877941	0.570661	0.243625
Novel00298	1.83279	3.07748	2.09421	4.73535
Novel00299	1.10493	1.58574	1.4018	2.41392
Novel00300	72.4529	67.5037	38.6066	43.3687
Novel00301	53.3132	46.1941	40.8743	49.0004
Novel00302	3.0431	2.88687	2.45191	4.44035
Novel00303	62.6416	60.3001	56.0852	68.6818
Novel00304	2.24493	0.58784	2.56004	1.99244
Novel00305	10.3968	8.39583	5.57019	5.83026
Novel00306	1.40704	1.44381	1.50156	1.24878
Novel00307	1.00007	0.912412	0.980893	1.23872
Novel00308	0.455443	0.531074	0.220927	0.555799
Novel00309	0.593029	1.24471	0.479445	0.789493
Novel00310	0.71883	0	1.00733	0
Novel00311	0.339938	1.39041	0.126844	2.901
Novel00312	72.4154	78.6104	42.8637	73.4521
Novel00313	7.10711	5.93604	7.96939	9.2856
Novel00314	7.64207	9.05684	15.2944	12.0721
Novel00315	0.863802	0.402899	0.733274	0
Novel00316	8.35274	7.4075	4.10626	5.01976
Novel00317	0.739727	1.10772	1.66194	2.90254
Novel00318	0	0.0772325	33.4941	45.7781
Novel00319	1.07635	1.11929	0.102712	0.0156605
Novel00320	5.20071	5.4107	0.702446	0.656434
Novel00321	2.51399	2.52216	0.598238	0.589381
Novel00322	188.165	197.975	159.765	205.349
Novel00323	60.7335	62.3036	56.9989	76.8642
Novel00324	2.86969	3.76761	2.37161	3.96189
Novel00325	14.952	17.7846	13.7974	21.3212
Novel00326	9.99431	11.9177	9.31062	12.9662
Novel00327	34.4732	46.7206	7.57236	11.8343
Novel00328	7.39792	8.80878	4.55138	6.29895
Novel00329	8.10222	9.38539	1.55482	3.16085
Novel00330	12.1593	12.8552	9.32485	13.6695
Novel00331	1.77839	2.3173	2.05396	2.50535
Novel00332	17.9247	20.0565	20.8587	28.4157
Novel00333	7.72935	5.12734	4.11596	4.08551
Novel00334	0.527297	0.491888	0.255782	0.428991
Novel00335	55.9468	57.5128	58.1255	57.8991
Novel00336	35.5634	38.3139	38.5338	36.0236
Novel00337	4.1339	3.89303	3.28483	2.20137
Novel00338	1.33008	0.965038	0	0
Novel00339	4.75436	3.9655	0.976764	2.87927
Novel00340	6.42083	6.0347	1.49877	2.39944
Novel00341	153.686	192.772	41.7148	59.4414
Novel00342	4.06021	4.27854	1.16713	1.44587
Novel00343	3.90419	11.1689	0.0420855	0.308006
Novel00344	1.08063	1.0454	0.737752	1.45639
Novel00345	2.6378	3.09161	2.55909	3.54169
Novel00346	13.4877	13.5913	12.3855	9.73021
Novel00347	11.084	9.68171	12.4151	12.1625
Novel00348	86.4832	66.3407	103.708	108.995
Novel00349	34.9003	34.0244	24.7439	31.5453
Novel00350	207.281	199.869	153.36	177.555
Novel00351	23.1812	22.6188	19.0859	27.9049
Novel00352	0	0	0	0
Novel00353	1.15041	98.6743	0.881121	104.359
Novel00354	13.0575	10.3271	4.58981	11.253
Novel00355	3.13861	2.16406	4.36885	6.66121
Novel00356	49.8528	63.7399	12.586	17.9761
Novel00357	1.64709	1.60777	1.26847	1.91395
Novel00358	5.31879	6.18456	4.17894	6.39936
Novel00359	214.999	454.174	32.246	116.554
Novel00360	0.0608533	0.0283835	0.0590375	0
Novel00361	1.15982	2.68619	0.89241	2.23622
Novel00362	478.4	499.77	75.1012	182.918
Novel00363	21.9296	20.3614	18.591	24.1924
Novel00364	0.570064	0.676816	0.754165	0.781918
Novel00365	1.38633	1.44538	1.5032	2.60557
Novel00366	16.5397	17.4007	16.2908	24.5231
Novel00367	22.358	22.9795	21.6357	27.6191
Novel00368	10.7933	11.4518	10.3375	13.1296
Novel00369	2.73553	1.91387	1.16108	1.06218
Novel00370	0.103156	0.0962289	0.45035	0.549321
Novel00371	2.21015	1.7145	4.20941	4.19156
Novel00372	2.03257	2.09127	1.56594	1.5652
Novel00373	0	0	0	0
Novel00374	3.73532	1.46349	0.144955	0.530431
Novel00375	0	0.0267288	0.0277979	0.0635755
Novel00376	0.223504	0.132679	1.79382	2.38039
Novel00377	33.8566	24.5646	40.6017	41.1081
Novel00378	4.96449	2.22294	0.0963273	1.49808
Novel00379	4.83867	5.15857	4.40688	5.34615
Novel00380	0.949503	0.487159	0.414527	0.969115
Novel00381	1.29108	1.84673	1.01875	2.18479
Novel00382	0.242246	0.406762	0.0940071	0.301
Novel00383	262.282	205.043	64.552	98.7622
Novel00384	151.379	133.162	38.3139	64.4582
Novel00385	4.98179	5.63637	5.02908	6.73676
Novel00386	0.445323	0.448653	0.345628	0.600758
Novel00387	0	0	0	0
Novel00388	0	0	0	0
Novel00389	0.367522	0.533311	0.376364	0.561764
Novel00390	5.28493	4.81313	4.19501	6.26638
Novel00391	0.567519	0.741173	0.440468	1.1333
Novel00392	0.729281	0.692679	0.578881	0.600183
Novel00393	2.92882	2.44455	9.82037	11.2185
Novel00394	9.60678	12.3334	10.4275	15.6174
Novel00395	3.94571	4.59493	3.7279	4.94389
Novel00396	0.564276	0.289511	0.13686	0.175283
Novel00397	21.7775	11.9259	6.75745	7.19914
Novel00398	24.5411	25.0755	23.6754	31.1854
Novel00399	0.894646	1.05848	1.05848	1.47185
Novel00400	13.81	12.2331	10.0203	16.9946
Novel00401	2.52958	2.56793	2.95936	2.44316
Novel00402	1.52017	1.16026	1.34074	3.189
Novel00403	4.95105	0.839743	3.49333	3.32893
Novel00404	3.15108	2.57898	3.11474	3.24519
Novel00405	21.2427	21.453	22.6175	26.9721
Novel00406	25.0805	25.0439	26.3883	31.1164
Novel00407	1.1414	1.24221	3.59886	4.81185
Novel00408	15.1498	12.2198	17.1511	43.1279
Novel00409	1.3584	1.35769	2.82399	3.50919
Novel00410	4.89293	8.44408	6.05235	3.47409
Novel00411	1.54075	1.91639	1.74391	2.16514
Novel00412	8.61037	8.40289	2.57029	5.87841
Novel00413	50.701	39.4853	41.5119	43.7713
Novel00414	7.73725	8.80839	5.53694	6.96997
Novel00415	4.7121	5.08072	7.00568	7.35944
Novel00416	0.533775	1.12035	0.258924	0.750087
Novel00417	1.32314	2.23347	0.489012	0.335519
Novel00418	0.266582	1.59155	0.0689673	0.48897
Novel00419	0.763549	0.526465	0.0161036	0.0883917
Novel00420	12.9713	15.4953	0	0
Novel00421	0.372635	0.608322	0.0451895	0.124021
Novel00422	1.0972	2.4685	0.0313078	0.171847
Novel00423	12.7707	15.3297	0.677923	1.775
Novel00424	0.360635	0.336418	4.33844	5.18518
Novel00425	6.34971	5.57827	4.09686	6.04589
Novel00426	6.47318	6.58554	6.52073	8.38747
Novel00427	10.6037	7.96156	3.26182	4.59076
Novel00428	8.0233	7.77239	6.287	10.4075
Novel00429	11.0682	12.7262	2.24748	4.1121
Novel00430	5.58523	6.64747	5.04488	5.89717
Novel00431	0	0.630678	3.93543	2.00012
Novel00432	13.9933	10.3613	9.2485	14.1271
Novel00433	4.01945	3.38373	3.32885	5.22054
Novel00434	7.16611	6.61453	7.68411	9.43975
Novel00435	6.73042	8.84445	8.6872	8.93417
Novel00436	8.67443	8.27176	8.36885	8.25481
Novel00437	6.10027	5.40127	3.68278	4.06389
Novel00438	2.57986	2.01882	2.61557	2.99505
Novel00439	1.37747	1.83567	1.97273	2.21221
Novel00440	0	0	0	0
Novel00441	4.83355	4.57456	3.54684	4.32111
Novel00442	4.30469	2.85222	4.60558	3.78482
Novel00443	3.16933	3.27962	4.30131	3.91956
Novel00444	3.31168	4.94288	4.8193	1.76352
Novel00445	14.7747	13.8596	18.8983	19.7793
Novel00446	0.123435	0.115147	1.31728	1.75283
Novel00447	3.81042	4.45536	5.79829	9.01055
Novel00448	4.80633	3.39471	11.5907	5.66735
Novel00449	5.72385	6.7047	9.33924	11.2858
Novel00450	0.336816	0.824771	0.530995	0.635233
Novel00451	9.72244	12.4055	8.67342	17.4562
Novel00452	4.95544	4.16041	7.49981	9.06004
Novel00453	6.18007	5.28229	1.89026	2.32369
Novel00454	4.40487	3.38893	0.44056	1.04789
Novel00455	1011.5	1469.27	36.6221	60.852
Novel00456	21.6671	19.2831	9.55481	14.0052
Novel00457	9.62409	10.757	10.0201	13.6458
Novel00458	8.96642	6.92848	8.34334	11.796
Novel00459	0	0	0	0
Novel00460	0	0.14377	0.956931	1.31313
Novel00461	0.228539	0.388762	1.96939	2.15959
Novel00462	1.79707	2.3749	0.193717	0.132913
Novel00463	2.60543	3.10231	0	0
Novel00464	24.3079	22.6233	14.2714	21.0166
Novel00465	2.63896	2.69999	2.31246	2.79547
Novel00466	3.14719	2.68421	0.0872368	0
Novel00467	11.2984	10.5133	12.8019	16.2352
Novel00468	0.275228	0.513492	0.17801	0.895663
Novel00469	25.775	26.4486	19.1117	22.059
Novel00470	3.27277	19.3255	0.238134	35.5241
Novel00471	2.11948	4.3003	3.95825	5.6903
Novel00472	4.31071	3.78189	4.19868	5.43517
Novel00473	4.14523	4.47372	2.0548	2.76596
Novel00474	16.238	15.0613	17.0999	24.6763
Novel00475	12.0045	13.3728	10.9113	16.1883
Novel00476	6.36221	4.77694	3.91419	6.19752
Novel00477	3.05554	17.513	2.72402	17.2729
Novel00478	18.6838	23.6995	17.9254	20.3787
Novel00479	0.139978	0.261157	0.226336	0.414115
Novel00480	13.6735	10.7038	9.74041	12.7297
Novel00481	0.86632	0.310825	0.84047	1.18289
Novel00482	0.434059	0.809822	0.157915	0.144464
Novel00483	6.60335	6.03236	3.41165	4.50819
Novel00484	3.84245	5.20431	1.7026	4.88588
Novel00485	1.33139	1.11351	0.979883	0.89642
Novel00486	0.104647	0	1.31981	1.02164
Novel00487	35.5416	41.943	14.9557	19.1925
Novel00488	0.719359	0.335526	0.872368	1.03748
Novel00489	18.6486	15.8719	9.88539	11.6882
Novel00490	0.941819	0.585717	1.01524	0.743013
Novel00491	111.635	92.9444	100.744	66.8731
Novel00492	0	0.64404	6.69801	2.8595
Novel00493	2.40296	2.63334	1.62962	2.13269
Novel00494	15.4876	16.9971	15.6373	17.6019
Novel00495	0	0.677333	0.422655	1.03108
Novel00496	5.95957	7.70901	2.27415	3.10304
Novel00497	2.50028	1.03661	3.50375	1.47937
Novel00498	15.7037	16.0944	15.9183	17.8515
Novel00499	104.041	87.3963	92.7032	119.453
Novel00500	0.309027	0.648621	0.0374758	0.0342838
Novel00501	6.95481	8.02437	3.5956	4.06091
Novel00502	27.2441	28.6275	26.6454	40.0908
Novel00503	0.0934795	0.0872022	0.0453451	0.0414827
Novel00504	1.68053	1.46079	1.44511	1.99998
Novel00505	0	0	0.0625413	0.0572142
Novel00506	4.45919	4.38724	4.41063	6.02923
Novel00507	6.08739	7.16874	1.13089	1.72427
Novel00508	0.373275	0.313389	1.01398	0.463809
Novel00509	3.60711	4.05316	1.27254	1.74622
Novel00510	2.98415	1.79874	0.178161	0.407464
Novel00511	0.830452	0.774687	1.1548	1.0073
Novel00512	132.887	115.449	162.531	203.65
Novel00513	5.96394	5.56345	1.92866	1.97611
Novel00514	0.53476	0.810632	0	0
Novel00515	0.686402	1.4407	1.6648	1.6753
Novel00516	1.11247	1.14421	1.35602	1.59495
Novel00517	0.814383	1.10337	4.60882	3.7516
Novel00518	8.02914	5.85075	6.47819	7.17406
Novel00519	11.5438	11.9688	6.51048	10.2146
Novel00520	0.463761	0.480688	0.34994	0.365867
Novel00521	4.64201	5.41287	3.82798	7.20984
Novel00522	5.25942	3.70472	3.22811	4.19156
Novel00523	18.9726	19.9352	17.0917	18.8741
Novel00524	6.64276	5.9785	7.443	7.72244
Novel00525	766.733	843.913	1326.39	1560.59
Novel00526	2.67667	1.97432	0.664299	0.690587
Novel00527	11.1364	11.534	7.78453	11.9874
Novel00528	19.3728	17.7563	18.7127	18.17
Novel00529	89.593	70.6947	60.9418	81.2351
Novel00530	0.99793	1.52332	1.61359	1.82506
Novel00531	0.0897712	0.209357	0.217731	1.27479
Novel00532	1.17761	1.18642	2.05646	1.79768
Novel00533	2.38627	2.44864	0.926028	1.31309
Novel00534	0	0	2.19546	6.02537
Novel00535	1.12258	0.847733	1.50398	2.82291
Novel00536	23.0029	25.6046	19.169	27.8448
Novel00537	6.74125	1.06787	2.59136	1.35465
Novel00538	5.09171	2.3749	4.18509	4.70732
Novel00539	0.912799	2.4126	0.737969	1.48525
Novel00540	1.48098	0.904275	0	0.0238983
Novel00541	29.3702	36.0088	30.3482	29.2942
Novel00542	32.322	31.6344	17.9921	23.7488
Novel00543	1.6838	2.13887	1.70307	2.60728
Novel00544	0.872022	0.937877	1.09483	1.41131
Novel00545	0.470123	0.276981	0.4801	0.505088
Novel00546	1.41621	1.71744	1.30525	2.38815
Novel00547	2.42206	2.18282	0.119481	0.218608
Novel00548	0.641374	0.622238	0	0
Novel00549	0.919336	0.593725	0.137216	0.564878
Novel00550	0.683164	0.995765	1.11844	1.13686
Novel00551	1.13457	0.736269	1.14858	1.13831
Novel00552	1.04195	1.09348	1.34781	1.38714
Novel00553	8.15229	8.14362	9.63308	11.1784
Novel00554	166.427	151.319	297.57	240.694
Novel00555	2.22888	1.42946	2.44957	2.27183
Novel00556	2.81828	2.53991	3.24395	3.98512
Novel00557	2.75312	3.57998	1.94253	3.03582
Novel00558	0.403304	1.42964	0.652116	2.19538
Novel00559	21.1027	24.348	9.15897	18.8277
Novel00560	2.96903	2.22924	2.73993	2.1852
Novel00561	2.14353	2.47449	2.49548	3.13902
Novel00562	0.498843	0.581682	0.846928	1.0515
Novel00563	9.10008	10.1509	3.1297	5.51257
Novel00564	3.31457	2.34108	2.87113	2.92075
Novel00565	73.7428	73.3311	51.1171	80.1419
Novel00566	0.179939	0.727375	0.29095	0.638802
Novel00567	7.35117	10.0156	5.34886	5.92343
Novel00568	1.86477	0.978499	1.58299	1.13784
Novel00569	0.779219	1.23572	0.453581	0.968209
Novel00570	2.8585	1.95547	1.47905	1.69133
Novel00571	3.21582	1.74993	2.77321	2.61628
Novel00572	3.7082	4.3029	0	0
Novel00573	0.96064	0.839535	0.0686719	0.13462
Novel00574	2.01804	2.12807	2.04295	2.10255
Novel00575	11.7324	9.59182	12.1496	12.6357
Novel00576	9.45676	7.79062	10.7765	11.9054
Novel00577	5.99576	4.98721	6.64091	6.25264
Novel00578	5.03922	5.22314	5.59502	6.50988
Novel00579	4.59896	4.90302	2.12464	2.52677
Novel00580	1.37172	1.75946	0	0.038045
Novel00581	2.37284	3.03331	5.37141	8.42382
Novel00582	7.19426	4.82069	8.15924	8.00385
Novel00583	114.842	98.1576	70.1474	61.8175
Novel00584	8.77937	4.89784	7.34835	9.16696
Novel00585	0.473254	0.105113	0.131181	0.120007
Novel00586	8.48425	6.9902	7.63028	7.91474
Novel00587	2.16339	2.05067	0.592414	1.02197
Novel00588	7.70874	6.30855	0.0679884	0.093296
Novel00589	2.2973	2.1026	3.44825	3.71236
Novel00590	1.83776	2.37091	2.61748	3.33152
Novel00591	4.86931	4.19292	5.81418	7.31355
Novel00592	3.15995	2.02658	2.87405	3.59331
Novel00593	3.43744	3.12645	3.50162	5.11012
Novel00594	0.741877	1.75898	2.93894	3.01783
Novel00595	11.9718	13.6469	10.4631	18.4568
Novel00596	10.9347	9.79514	6.39318	8.7408
Novel00597	18.6485	16.7914	12.3801	15.6073
Novel00598	22.0877	17.9231	21.869	28.5995
Novel00599	9.54063	10.9004	4.58552	4.58336
Novel00600	0.219885	0.273493	0.782188	0.650512
Novel00601	1.10038	1.83301	4.88021	4.53429
Novel00602	0.946794	0.401462	0	0
Novel00603	7.41871	6.79142	7.60018	7.56703
Novel00604	2.12678	2.2044	1.06987	1.57298
Novel00605	0.53858	0.621407	0.783765	1.28306
Novel00606	1.24854	1.47529	1.81693	2.47479
Novel00607	3.51531	4.09907	4.43355	7.01985
Novel00608	26.6584	22.6413	20.4588	31.2525
Novel00609	37.3033	38.8607	35.2336	43.6816
Novel00610	23.3615	22.1851	17.1896	21.8694
Novel00611	1.31187	1.34616	1.01818	1.74648
Novel00612	9.31234	8.3955	6.24531	8.48683
Novel00613	16.0818	13.9408	10.9735	12.4784
Novel00614	6.25014	6.5006	3.13637	3.82563
Novel00615	10.9569	15.7361	0.152949	0.209882
Novel00616	0	0.0922851	2.78331	1.31702
Novel00617	2.22506	2.35868	1.17745	2.96219
Novel00618	5.65284	5.42834	3.38728	3.39388
Novel00619	13.4211	12.6759	4.58359	6.34542
Novel00620	0.977413	1.10933	0.489928	1.25062
Novel00621	5.77507	5.5285	4.6165	6.10456
Novel00622	0	0.0899104	0.0935067	0.470481
Novel00623	6.35561	7.72544	3.73695	5.8117
Novel00624	1.60168	1.62996	4.23788	1.68
Novel00625	16.4022	12.8735	14.1234	17.4221
Novel00626	4.02615	4.37531	0.885902	1.21566
Novel00627	12.2848	10.5319	4.92169	7.3717
Novel00628	3.73167	3.85855	5.36506	7.78111
Novel00629	2.38479	2.15288	1.94046	2.73105
Novel00630	2.30006	2.66243	2.34544	2.99499
Novel00631	1.00773	1.97908	1.69805	2.35366
Novel00632	25.2137	24.58	19.8776	26.2485
Novel00633	3.9553	5.17659	7.33092	5.44903
Novel00634	2.24012	3.66763	4.83444	3.89519
Novel00635	2.45707	1.62356	1.6885	2.18072
Novel00636	1.57639	1.72328	1.05143	1.55211
Novel00637	20.949	21.5476	12.268	13.2993
Novel00638	6.20258	7.73415	3.4321	3.47172
Novel00639	0	0	0	0
Novel00640	0	0	0	0
Novel00641	0.586096	0.546739	0.758144	3.29445
Novel00642	22.8255	17.3968	20.0905	22.6325
Novel00643	366.7	373.515	78.9736	97.5563
Novel00644	20.135	23.973	21.8475	24.4542
Novel00645	3.22811	2.69436	1.42854	2.46292
Novel00646	10.8646	10.3237	9.24327	8.67534
Novel00647	9.55099	10.8842	10.1676	11.226
Novel00648	2.18558	0.968436	0.848145	0.872891
Novel00649	6.89936	6.65876	5.58177	6.65307
Novel00650	1.84759	1.47218	1.23232	1.40065
Novel00651	281.449	275.086	190.041	174.525
Novel00652	0.429098	0.3431	0	0
Novel00653	6.54014	5.17255	4.82771	5.04743
Novel00654	0.506795	0.551558	0.983347	1.57428
Novel00655	0.565746	0.365369	0.337763	0.308993
Novel00656	14.5114	16.3076	11.4438	14.6868
Novel00657	8.77991	7.52355	5.48985	6.60821
Novel00658	3.80873	4.06054	4.79882	6.1022
Novel00659	7.68655	6.9817	7.75156	8.61729
Novel00660	5.65403	5.56737	5.2096	7.77938
Novel00661	0	0	1.82042	1.89666
Novel00662	5.3582	5.02186	3.85603	6.74261
Novel00663	0.66472	0.437706	0	0.0347034
Novel00664	1.5554	2.18833	0.890552	1.94622
Novel00665	3.72429	4.23318	3.08508	4.0631
Novel00666	6.81557	6.85461	6.30226	8.60092
Novel00667	7.75286	7.15469	7.96515	7.43429
Novel00668	0.711398	0.846697	0.023799	0.0435438
Novel00669	14.5321	13.5703	12.8789	17.2057
Novel00670	8.04737	7.50698	6.92221	7.7784
Novel00671	5.56185	5.44353	6.63429	9.17124
Novel00672	1.34472	2.021	1.30459	2.05542
Novel00673	7.66899	9.03048	2.56137	3.45901
Novel00674	47.3546	45.7656	74.55	71.7559
Novel00675	1.41859	0.840207	1.26703	1.299
Novel00676	11.099	22.0016	13.6973	27.886
Novel00677	31.2595	32.8031	26.9046	28.7754
Novel00678	15.3744	11.9256	12.3621	15.3879
Novel00679	10.759	11.284	17.2197	20.3386
Novel00680	13.3845	14.3696	5.27327	4.0042
Novel00681	23.4115	24.4866	22.4453	24.5212
Novel00682	3.85437	3.10524	3.00282	4.09466
Novel00683	119.192	139.719	163.505	160.759
Novel00684	4.77942	3.47221	6.60394	7.05691
Novel00685	0	0	2.65872	3.31672
Novel00686	2.06833	2.09577	1.48766	2.05725
Novel00687	5.79022	6.17779	6.45949	8.10417
Novel00688	7.18213	7.04217	7.55272	8.49135
Novel00689	1.96307	1.83125	2.16901	3.09738
Novel00690	5.67928	6.63525	6.31222	7.9278
Novel00691	13.5493	12.853	14.8112	17.513
Novel00692	7.87296	8.64389	9.04202	9.71919
Novel00693	16.0994	15.6441	9.71541	11.7584
Novel00694	1.10357	5.515	0.535322	1.74902
Novel00695	20.0161	20.4602	18.3947	24.8781
Novel00696	1.2182	1.6099	0.492439	1.80198
Novel00697	2.94625	3.13963	2.2175	3.29418
Novel00698	9.29658	9.12874	10.7597	13.4621
Novel00699	4.74732	5.43022	5.42811	7.47372
Novel00700	0.138197	0.193376	0.201111	0.613269
Novel00701	28.574	30.4771	26.8041	34.0311
Novel00702	1.97946	2.42359	1.20025	2.30584
Novel00703	42.912	42.1084	78.5598	50.3544
Novel00704	0.491507	0.534919	0.794736	1.7449
Novel00705	5.2682	5.35174	13.4056	11.3722
Novel00706	0.650514	0.761514	0.321739	0.464143
Novel00707	4.78734	3.07991	0.480465	0.293027
Novel00708	10.0036	19.0973	4.70225	12.1981
Novel00709	1.61444	1.39018	1.52611	1.837
Novel00710	22.0732	16.7979	2.53593	2.83547
Novel00711	17.5543	7.41873	36.1937	11.0178
Novel00712	0.807007	0.376408	0.313171	0.644616
Novel00713	0.975657	1.06183	0.63103	2.02048
Novel00714	2.55704	2.8518	2.95484	3.32852
Novel00715	0.532466	0.863845	0.1123	0.205469
Novel00716	0.536852	1.41894	0	0.0794118
Novel00717	76.3011	57.5845	32.6427	15.7541
Novel00718	16.995	16.5591	2.66976	3.22069
Novel00719	0.0553071	0.619118	1.50239	1.66894
Novel00720	2.83943	3.21232	0.996382	0.375329
Novel00721	6.06003	0.959959	2.21857	1.72516
Novel00722	0.572077	0.717108	0.780479	0.682267
Novel00723	5.99673	7.19548	7.14106	9.39222
Novel00724	1.03846	2.22808	2.72019	2.67282
Novel00725	1.2574	0.454051	0.511563	0.431991
Novel00726	8.80049	7.22438	10.0503	10.2208
Novel00727	1.44496	1.11351	0.792346	1.1988
Novel00728	5.02549	2.6829	50.1651	5.72309
Novel00729	10841.9	7086.49	13521.4	13011.5
Novel00730	0.403304	1.19137	0.39127	0.477257
Novel00731	2.72044	4.98488	0.942594	1.20723
Novel00732	38.9264	32.6812	8.81181	9.21285
Novel00733	0	0	0	0
Novel00734	0	0	0	0
Novel00735	6.53919	6.26952	6.87274	11.6074
Novel00736	2.50053	1.53953	5.62814	4.92682
Novel00737	0	0	0	0
Novel00738	10.3549	10.0452	7.14702	10.4412
Novel00739	3.9362	3.89442	2.85442	2.99945
Novel00740	9.46509	19.3058	9.98433	21.8013
Novel00741	0.149344	0	52.8359	33.5786
Novel00742	0.19397	0.180945	25.5614	15.4077
Novel00743	0.8553	1.72871	2.69678	3.76388
Novel00744	6.28521	5.55275	4.51945	6.20174
Novel00745	0.109499	1.53219	0.26558	0.971834
Novel00746	8.14674	4.92952	8.04606	21.3656
Novel00747	4.6737	4.6004	2.06386	3.17539
Novel00748	10.5714	9.9083	8.74736	11.2856
Novel00749	1.12307	1.42481	1.56896	1.5948
Novel00750	1.48588	1.05153	1.7398	1.22781
Novel00751	262.112	265.117	182.557	253.895
Novel00752	6.72787	5.99559	6.3448	6.03788
Novel00753	2.40926	2.05483	2.27059	3.60453
Novel00754	3.50221	4.05826	2.18993	3.86109
Novel00755	2.64641	1.96374	0.991968	2.93595
Novel00756	7.12814	6.64948	5.34376	5.49967
Novel00757	1.50401	1.63685	1.78339	1.7798
Novel00758	333.374	311.088	219.406	303.257
Novel00759	9.96388	10.5709	9.60104	10.3046
Novel00760	54.6548	70.1069	43.5325	60.4768
Novel00761	7.17666	8.06162	7.21155	7.61299
Novel00762	2538.2	2591.05	1794.59	1775.43
Novel00763	33.4288	31.8283	26.7363	35.0978
Novel00764	12.9519	13.2098	20.1884	23.4501
Novel00765	6.22559	5.16621	5.92866	8.16942
Novel00766	251.24	257.838	170.449	244.308
Novel00767	12.2598	9.23717	9.12839	9.20688
Novel00768	27.593	26.3398	28.6408	31.5419
Novel00769	0.699291	0.761055	3.5052	3.72383
Novel00770	0.0556828	0.0714225	0.0337633	0.0432424
Novel00771	2.21452	2.48314	2.46311	3.12684
Novel00772	1.83073	1.61291	1.7761	2.34696
Novel00773	17.8102	15.3994	23.893	18.4585
Novel00774	6.59143	6.82265	26.1484	32.3156
Novel00775	10.8682	10.9035	9.35024	11.1798
Novel00776	1084.96	1134.91	911.228	771.379
Novel00777	12.2654	12.7083	12.9313	18.9197
Novel00778	75.8868	77.0483	52.7113	61.3982
Novel00779	514.395	571.983	645.351	804.517
Novel00780	6.86225	7.86795	7.15378	8.27191
Novel00781	12.8669	12.6118	13.478	12.6197
Novel00782	0.422423	0.422204	0.409819	0.696265
Novel00783	10.4612	12.5397	3.47067	4.2815
Novel00784	8.41447	10.9416	6.18439	6.78915
Novel00785	79.4746	90.8176	83.5358	71.6613
Novel00786	1.68082	0.979971	0.917252	1.3053
Novel00787	1.2126	0.952564	0.742999	1.69928
Novel00788	1.39057	1.186	0.963625	1.23416
Novel00789	1.41859	1.6069	1.08135	1.88855
Novel00790	0.391435	0.456437	1.61396	1.21593
Novel00791	3.64466	3.61889	2.86468	3.59658
Novel00792	1.7106	1.39627	2.48934	1.32843
Novel00793	1.20412	1.36931	0.600784	0.712459
Novel00794	1.07194	0.666638	3.37985	4.0037
Novel00795	6.39878	7.46137	1.28699	2.87417
Novel00796	45.9791	38.5845	24.9673	30.236
Novel00797	19.1523	22.6596	17.6442	16.86
Novel00798	0.555522	0.500945	0.610806	0.690257
Novel00799	5.01473	5.5534	0.739723	0.754798
Novel00800	2.612	2.26856	1.92239	1.19908
Novel00801	1.40027	1.1287	1.3453	1.21865
Novel00802	7.10988	7.64573	8.90957	10.1664
Novel00803	31.3922	29.5685	33.5898	43.2258
Novel00804	0.150448	0.140345	0.364896	0.734394
Novel00805	0.636819	0.466758	0	0.161484
Novel00806	0.450718	0.630678	0.145757	0.133342
Novel00807	1.22738	1.00184	2.23267	1.2255
Novel00808	1.92594	2.15594	3.17641	2.39305
Novel00809	1.78501	2.20825	2.29658	2.90728
Novel00810	1.16424	2.49793	2.37194	1.91159
Novel00811	1.28093	0.71695	0.372814	0.90949
Novel00812	0.34331	0.619162	0.377475	0.58908
Novel00813	27.3437	27.5775	2.79514	5.09824
Novel00814	35.523	35.4199	22.1692	22.7392
Novel00815	26.0182	28.6528	14.4544	25.0786
Novel00816	10.0951	5.46197	2.93816	2.5087
Novel00817	6.47902	6.60841	6.55774	7.84608
Novel00818	2.53718	0.838245	0.179483	0.0703693
Novel00819	17.4972	13.0012	12.3596	12.412
Novel00820	0.451093	0.589122	0.612686	2.08186
Novel00821	0.233097	0.347911	0.226142	0.620639
Novel00822	1.49258	2.15956	1.80266	2.08168
Novel00823	11.9347	11.6514	12.821	14.8922
Novel00824	1.05855	0.962144	0.0526647	0.0963577
Novel00825	0	0	0	0.543642
Novel00826	24.6072	25.4142	20.292	30.1073
Novel00827	0.968832	0.372142	0.387027	0.606963
Novel00828	3.53246	4.80558	6.56853	15.5451
Novel00829	10.2115	10.5202	9.68905	8.31601
Novel00830	2.90169	2.69575	0.657628	0.791597
Novel00831	28.7006	23.0948	13.4751	16.0797
Novel00832	1.05378	1.86773	0.204466	0.486332
Novel00833	89.6555	70.0988	363.306	275.051
Novel00834	1481.62	1230.94	2885.44	2894.83
Novel00835	0.817672	0.983118	0.969557	1.30627
Novel00836	0.612631	0.571492	0.400277	0.488244
Novel00837	8.9018	9.53975	8.53337	8.41788
Novel00838	5.26757	6.03548	4.3724	5.56076
Novel00839	15.4711	15.04	11.5018	12.3558
Novel00840	47.7245	45.4004	38.5668	45.8384
Novel00841	1.95004	1.89015	1.56669	1.48733
Novel00842	0.473189	0.637598	0.45907	0.746609
Novel00843	119.118	108.427	8.14547	16.3005
Novel00844	3.01922	2.3078	2.14952	1.59454
Novel00845	23.3972	24.9816	22.9179	30.6231
Novel00846	11.489	10.5403	12.62	17.5283
Novel00847	2.26298	2.63878	0	0
Novel00848	4.62823	3.3035	4.04792	5.41466
Novel00849	1.29313	0.430821	0	0
Novel00850	0.41512	0.516326	0.335612	0.552645
Novel00851	2.43831	2.36586	0.949387	1.29554
Novel00852	68.3577	64.9903	7.08603	11.469
Novel00853	0.116598	0.0652613	0	0
Novel00854	0.592221	0.713585	1.60395	1.68634
Novel00855	37.1836	34.6101	43.2942	64.3758
Novel00856	1.55935	1.00833	0.704839	1.08516
Novel00857	16.5271	14.933	9.06632	11.11
Novel00858	69.6435	83.148	53.1952	56.7365
Novel00859	3.01538	3.39488	2.05115	1.96872
Novel00860	2.10329	2.22366	5.80417	6.05648
Novel00861	1.5974	1.1176	4.06806	7.08867
Novel00862	8.6514	8.0064	8.19342	9.20183
Novel00863	0.289233	0.29979	4.02198	5.61892
Novel00864	9.87953	16.1161	8.48074	14.2773
Novel00865	14.2874	10.3155	7.40522	8.94577
Novel00866	6.76831	10.6257	2.56248	10.842
Novel00867	120.335	129.543	15.4827	38.0369
Novel00868	2.89919	3.06511	13.5009	10.9786
Novel00869	728.392	543.713	1043.4	717.686
Novel00870	4.6783	5.40935	4.94872	7.01324
Novel00871	2.06246	1.47127	1.45165	1.50746
Novel00872	0.151708	0.636844	0.0735908	0
Novel00873	0	0.887738	0	0.422304
Novel00874	0	1.07797	0.101917	1.02559
Novel00875	3.0481	1.55095	0	0.122967
Novel00876	1.62027	1.14872	0.911718	1.38051
Novel00877	4.00894	3.47261	5.37096	6.01478
Novel00878	5.9312	6.1387	4.64118	6.28233
Novel00879	2.15443	1.98638	2.62483	2.26785
Novel00880	261.605	297.627	237.604	351.263
Novel00881	1.32109	2.32783	0.712041	4.69002
Novel00882	30.9102	24.1421	27.4418	35.9096
Novel00883	20.1817	25.6201	1.51686	2.17278
Novel00884	15.2782	17.0108	13.2923	15.047
Novel00885	2.84038	2.89053	3.42366	3.74318
Novel00886	1.77154	2.06572	1.08548	1.61366
Novel00887	11.6382	8.20713	5.74628	23.7172
Novel00888	10.5974	11.1215	8.99603	9.7261
Novel00889	0.398617	0.539182	0.580084	0.742945
Novel00890	0.41387	0.584633	0.608017	0.787116
Novel00891	10.3903	13.7898	9.06273	15.3307
Novel00892	7.95567	5.66835	2.49173	2.1127
Novel00893	30.7822	27.6753	28.9304	37.6598
Novel00894	68.0501	62.731	73.2686	87.9205
Novel00895	0.281407	0.656276	3.27612	4.62049
Novel00896	4.89293	9.35696	7.35775	9.55374
Novel00897	26.9285	30.6499	12.7741	15.5038
Novel00898	6.32932	7.75993	0.760248	1.28399
Novel00899	0.625578	1.00798	19.5315	17.767
Novel00900	21.8868	22.4335	17.6947	25.5404
Novel00901	0.365623	0.43409	0.451453	0.707999
Novel00902	2.33385	3.21035	1.18967	1.26388
Novel00903	6.22745	7.23779	7.3292	8.51706
Novel00904	2.05434	2.27571	3.11413	1.02559
Novel00905	5.87843	6.71553	7.3974	16.2315
Novel00906	3.01731	1.89622	3.57436	1.74771
Novel00907	0	0	0	0
Novel00908	14.119	15.8199	2.88982	4.82911
Novel00909	0	0	0	0
Novel00910	2.2868	2.66655	2.0601	1.88463
Novel00911	30.559	25.3214	3.49389	3.79624
Novel00912	2.61218	2.63983	2.74542	3.76737
Novel00913	0.97233	0.907037	2.02139	1.84922
Novel00914	1.85857	2.69697	1.40242	2.56594
Novel00915	1.73203	1.84654	2.4005	2.08623
Novel00916	0	0	0	0
Novel00917	146.445	5.72019	3.94933	3.8416
Novel00918	1.03123	0.855097	0.666975	1.52541
Novel00919	3.40335	4.72577	0.379122	0.536009
Novel00920	0	0.131596	0.410579	2.00324
Novel00921	11.0059	10.0436	10.9096	19.9607
Novel00922	0.0508535	0.0237193	0.0246681	0.0677008
Novel00923	0	0	0.467474	0.610937
Novel00924	36.3268	40.8871	38.3628	73.0444
Novel00925	0.380752	0.329814	0.527702	0.724131
Novel00926	2.79509	2.74227	1.77663	2.6518
Novel00927	1.35464	1.61633	3.8204	3.41111
Novel00928	30.6741	28.1592	43.7992	44.6737
Novel00929	1.52795	2.2028	1.54974	1.35609
Novel00930	35.6662	33.5276	6.98344	9.80474
Novel00931	57.5746	50.7321	88.6391	73.5594
Novel00932	0.31873	0.178396	1.05135	0.848644
Novel00933	1.15787	0.8776	1.93072	2.60123
Novel00934	1.18355	1.30853	2.84931	3.03457
Novel00935	17.7957	4.41967	10.314	13.9481
Novel00936	5.79288	4.33307	6.75957	6.46813
Novel00937	0.619524	2.69697	0.200346	0.549844
Novel00938	0.63896	1.25597	1.63829	2.08609
Novel00939	2.38567	2.8069	0.417024	0.247977
Novel00940	7.89474	8.61395	2.22253	2.18962
Novel00941	15.6214	19.2039	1.7035	2.20326
Novel00942	3.95647	5.36842	0.0872368	0
Novel00943	0.764952	0.178396	1.11319	1.98017
Novel00944	42.6858	40.7906	40.9912	57.5201
Novel00945	4.59929	4.17852	6.05287	5.25334
Novel00946	16.9529	18.8981	12.637	13.376
Novel00947	23.4268	25.3732	18.2588	19.4681
Novel00948	33.2038	50.9466	257.763	106.444
Novel00949	3.22724	2.72472	1.96179	1.37775
Novel00950	1.40552	1.7317	0.231552	0.164756
Novel00951	0.420694	0.470933	0.285699	0.410715
Novel00952	5.08374	4.87053	5.0463	5.66171
Novel00953	7.98016	6.90223	5.67499	8.80168
Novel00954	0	0.92679	0	0.0979735
Novel00955	3.73989	4.61291	2.45918	3.13485
Novel00956	2.53217	2.89196	0.022959	0.0420069
Novel00957	3.87048	3.55234	0.726772	0.498651
Novel00958	13.1399	11.168	4.24927	4.40565
Novel00959	317.436	262.488	182.992	298.282
Novel00960	0.0894754	0	2.25695	2.22353
Novel00961	3.75678	3.01713	3.71709	4.63702
Novel00962	5.54735	4.30071	2.58182	2.36191
Novel00963	1.60034	1.49288	2.13481	2.21929
Novel00964	1.79378	2.2311	1.35353	0.796012
Novel00965	0.0782587	0.146007	0	0
Novel00966	0	0	4.97265	4.46162
Novel00967	5.52321	6.20187	2.57997	2.36022
Novel00968	6.15724	6.43649	5.39317	7.26797
Novel00969	1.33641	1.24667	1.40025	1.28098
Novel00970	0.118844	0.110863	0	0
Novel00971	0.56107	0.383822	1.2701	1.3943
Novel00972	1.48392	2.76855	2.87929	1.05362
Novel00973	2.23566	2.39141	0.520548	0.555577
Novel00974	1.02986	1.46634	1.73533	2.8864
Novel00975	6.01629	4.3513	2.93686	3.52031
Novel00976	7.36428	6.01104	2.97689	5.3105
Novel00977	7.30649	7.95183	3.30796	3.24235
Novel00978	10.4198	12.062	3.23619	4.70025
Novel00979	6.57464	5.42387	5.98794	5.34559
Novel00980	6.0462	5.83468	6.4726	7.67917
Novel00981	0	0	0	0
Novel00982	3.22139	2.16154	1.64488	2.4578
Novel00983	54.5895	50.109	118.978	181.466
Novel00984	13.4927	15.3424	10.1965	10.1851
Novel00985	90.8562	87.5009	118.938	149.078
Novel00986	1.37208	1.17328	0.776499	1.92812
Novel00987	18.5948	11.5069	11.2527	19.608
Novel00988	3.72659	3.79823	5.40077	7.08447
Novel00989	3.07751	2.36542	1.93439	3.21225
Novel00990	190.975	230.276	222.847	238.176
Novel00991	4.15355	5.34601	3.67256	3.07976
Novel00992	3.40568	1.83931	5.56473	6.84068
Novel00993	2.80366	1.78217	0.481416	0.462431
Novel00994	0.649882	0.952666	10.8084	6.59186
Novel00995	9.85911	8.3903	5.20198	6.60104
Novel00996	0.478516	0.647256	0.116059	0.212348
Novel00997	50.7813	39.3916	45.0508	57.482
Novel00998	26.4845	21.689	23.6221	27.7844
Novel00999	3.17319	3.5883	1.53431	1.55756
Novel01000	12.5974	13.5253	7.84024	11.7079
Novel01001	3.34248	2.83209	17.7855	11.3998
Novel01002	2.84529	2.99251	3.27458	5.76851
Novel01003	4.48631	3.17049	1.38487	3.07678
Novel01004	0	0.596053	4.02931	0.141773
Novel01005	11.2197	9.18706	6.50407	8.26126
Novel01006	0.332944	0.34941	0.0807525	0.77568
Novel01007	91.5639	107.948	75.867	88.3502
Novel01008	10.8078	11.4797	3.17137	3.27599
Novel01009	15.8633	16.0521	15.5103	18.613
Novel01010	1.26873	1.38838	0.544426	0.736254
Novel01011	1.60962	1.40466	2.82093	3.68665
Novel01012	1.47426	0.632619	0.572106	0.366363
Novel01013	1.24478	0.488922	0.762717	1.45365
Novel01014	8.86998	11.2022	9.53204	11.1424
Novel01015	113.427	127.859	139.94	186.438
Novel01016	4.90205	4.86321	4.45382	6.3534
Novel01017	3.4242	4.5252	3.32202	3.46116
Novel01018	3.33492	2.3999	2.86565	3.46723
Novel01019	1.02475	0.698567	0.841221	1.99388
Novel01020	0.647423	0.335526	0.628105	0.51076
Novel01021	1.41365	1.14857	0	0
Novel01022	36.7295	30.9254	14.6982	22.2036
Novel01023	1.27383	1.75543	2.10652	3.70001
Novel01024	1.1084	0.804198	0.477923	5.57449
Novel01025	1.68669	1.41609	0.818183	18.7123
Novel01026	1.87728	1.91225	1.80033	2.54708
Novel01027	11.8171	12.0819	8.30032	8.43237
Novel01028	4.91115	3.86272	1.12109	25.4689
Novel01029	0.542212	0.505802	1.03015	1.02261
Novel01030	0.868079	1.09145	0.91541	1.00493
Novel01031	0.783417	0.775553	0.806574	1.19195
Novel01032	11.3887	10.4454	10.8167	15.0342
Novel01033	13.2078	18.7175	7.59748	19.1221
Novel01034	32.5527	20.9371	14.1285	22.3528
Novel01035	2.41982	1.61238	3.72638	3.10217
Novel01036	32.0407	31.0651	31.7981	37.947
Novel01037	3.26312	3.0182	3.46087	3.53423
Novel01038	3.25889	4.92507	3.50761	6.65505
Novel01039	4.06197	3.19634	3.16334	3.06557
Novel01040	504.203	615.484	559.3	659.842
Novel01041	80.2433	73.3471	97.1728	88.0099
Novel01042	28.8855	28.3889	21.2019	24.9377
Novel01043	0.137847	0.12859	1.47107	1.40694
Novel01044	0.858681	0.750956	1.04132	0.571577
Novel01045	9.72194	9.64309	5.53176	9.02895
Novel01046	1.33323	0.65458	1.1573	1.37011
Novel01047	6.27392	6.24571	9.85685	10.8457
Novel01048	0.856815	0.89715	0.627678	0.651811
Novel01049	3.82813	2.42322	4.24446	4.39863
Novel01050	7.66494	7.39538	5.52406	5.44227
Novel01051	1.52479	1.35467	2.53593	1.99772
Novel01052	22.3272	21.2604	16.1896	20.776
Novel01053	19.2406	21.9344	11.8564	11.93
Novel01054	15.6221	14.8211	18.3483	24.4555
Novel01055	1.1445	0.970584	0.958936	1.06194
Novel01056	3.3809	3.73256	4.24297	5.36812
Novel01057	7.03756	4.56694	9.49922	7.73963
Novel01058	6.2801	6.88076	2.29532	2.45492
Novel01059	19.4342	14.8918	0	0
Novel01060	78.9829	70.7771	74.5722	84.4415
Novel01061	7.3165	7.17481	1.67574	2.40075
Novel01062	2.00495	2.84421	2.0372	3.90636
Novel01063	11.2968	8.51164	6.18241	9.12643
Novel01064	3.12106	2.87568	4.09516	5.24488
Novel01065	4.27559	2.04814	5.60543	1.43583
Novel01066	4.78692	6.82845	4.50863	7.77124
Novel01067	0.133117	0.372533	0.936299	1.97892
Novel01068	1.17604	0.897599	0.726057	1.5182
Novel01069	0.962971	7.18645	0.560543	7.52103
Novel01070	4.33894	3.59397	5.91504	4.41528
Novel01071	4207.36	4688.59	2549.46	3068.39
Novel01072	23.4135	28.4652	21.4115	21.4614
Novel01073	2.83141	3.00145	0.624301	0.799575
Novel01074	7.5522	6.29559	1.40301	1.85396
Novel01075	0.983905	0.275351	0	0
Novel01076	80.5747	84.7492	48.8421	49.7874
Novel01077	0.612997	0.3431	0.118941	0.10881
Novel01078	273.026	341.485	202.986	389.231
Novel01079	19.6243	17.9107	32.9319	46.32
Novel01080	0.151145	0.563983	0.146635	0.313006
Novel01081	2.49911	2.77872	3.01231	3.73032
Novel01082	11.4701	11.1876	7.32348	9.22295
Novel01083	57.1091	47.4249	30.1359	45.2919
Novel01084	8.39133	8.79384	5.95848	9.91948
Novel01085	1.24675	0.872273	1.20955	1.24484
Novel01086	3.53467	20.2912	0.8573	3.7404
Novel01087	2.48609	1.60557	1.85532	1.1881
Novel01088	4.88392	4.52852	3.02559	4.25627
Novel01089	7.13066	6.68255	4.63323	9.1495
Novel01090	7.24766	5.64841	7.12041	8.54951
Novel01091	0.501955	1.1238	1.16875	1.6038
Novel01092	12.4358	13.0213	20.9287	16.5557
Novel01093	53.7849	51.5857	53.3297	68.4774
Novel01094	1.89121	1.26661	2.82273	3.52914
Novel01095	1.41973	1.01277	0	0.0247068
Novel01096	2.62282	3.10313	0.806812	0.73809
Novel01097	3.55611	3.36758	2.35228	2.3432
Novel01098	8.5936	10.8384	11.6054	9.15246
Novel01099	8.54464	6.92089	7.5207	9.65185
Novel01100	0.495127	0.603995	0.739004	1.06479
Novel01101	828.02	829.643	698.006	765.985
Novel01102	4.16999	6.54654	4.83494	5.5966
Novel01103	5.1069	11.0505	5.58791	11.9236
Novel01104	3.46815	4.27118	1.88952	3.59361
Novel01105	27.1558	27.7448	11.8286	13.2804
Novel01106	1.54983	0.75431	0.130747	0.538246
Novel01107	13.6905	14.4848	10.4911	14.1502
Novel01108	3.96905	2.72152	3.32404	4.57642
Novel01109	1.1523	0.859935	0.894331	1.77267
Novel01110	2.64234	2.81321	1.61612	1.72062
Novel01111	1.44099	1.72829	1.19828	1.70522
Novel01112	4.53998	4.86254	3.42573	3.88011
Novel01113	13.45	15.0016	11.9494	10.6397
Novel01114	0.233699	0.174404	0.0226725	0.14519
Novel01115	1.00577	1.15899	0.573976	1.05017
Novel01116	0.707067	1.97876	0.857461	2.15717
Novel01117	1.68058	1.79716	4.49365	3.16502
Novel01118	1.65098	0.902827	1.27033	1.92003
Novel01119	16.9835	16.9228	23.1063	17.5427
Novel01120	70.9671	61.5855	55.7354	74.1254
Novel01121	0.412002	0.33912	1.08156	1.01095
Novel01122	9.54066	9.90173	9.29606	12.4998
Novel01123	908.326	599.432	834.454	607.847
Novel01124	1.37309	1.26546	2.92104	1.24802
Novel01125	0	0	0	0
Novel01126	0.380689	0.394583	0.328293	0.450495
Novel01127	21.4893	19.9885	14.4194	19.6769
Novel01128	8.52659	9.91426	7.6057	8.32075
Novel01129	2.89892	3.00697	4.26062	4.74253
Novel01130	0	0.0305576	0.0635597	0.0581459
Novel01131	0.218021	0.745731	0.0470036	0.881499
Novel01132	2.79776	2.53377	1.95655	2.3072
Novel01133	12.3988	12.6548	10.3778	10.7885
Novel01134	0.401317	1.55987	1.29781	0.534269
Novel01135	2.84112	3.60569	0.384606	0.381167
Novel01136	2.69789	2.84678	2.78902	3.88607
Novel01137	0.655793	1.77965	1.15677	0.952418
Novel01138	1.07159	1.08293	1.05694	1.74361
Novel01139	0.57516	0.843131	0.39857	0.656319
Novel01140	0.655146	1.10007	0.508478	0.581459
Novel01141	2.12987	1.95259	1.06878	0.81479
Novel01142	2.12625	2.0408	2.57553	3.15244
Novel01143	10.2658	9.44702	3.76845	5.66369
Novel01144	9.26002	9.99702	7.77243	13.8822
Novel01145	1.08958	3.75293	1.13839	3.71936
Novel01146	13.0042	13.3409	12.4548	12.25
Novel01147	1.34187	2.58839	0.220649	0.322968
Novel01148	3.91756	4.81728	4.83721	6.79583
Novel01149	0.206922	2.71254	0	0.0289972
Novel01150	0.745607	0.732146	0.342644	0.435359
Novel01151	0.806245	0.820478	1.35105	1.17092
Novel01152	0.696302	1.24004	0.122823	0.0561806
Novel01153	0	0	0	0
Novel01154	1.14559	0.874363	1.01037	1.15539
Novel01155	1.12958	1.02525	0.858932	1.08382
Novel01156	0.819309	0.697249	0.739083	0.975923
Novel01157	1.54538	1.40957	1.03283	1.38681
Novel01158	16.9844	17.7236	10.1472	15.4999
Novel01159	1.96914	2.2641	0.399847	1.13801
Novel01160	0	2.50476	0	4.11621
Novel01161	0	1.64571	0	1.56576
Novel01162	0	1.63434	0.113314	2.07325
Novel01163	0	2.97423	0	0.390307
Novel01164	0	0.710582	0	0
Novel01165	0	3.46095	0	1.73787
Novel01166	3.08672	1.61112	1.10516	1.76114
Novel01167	4.06499	4.04612	0.711491	0.502114
Novel01168	0.105871	0.296284	0.924404	1.03359
Novel01169	2.04207	1.73018	1.7085	1.47984
Novel01170	0	0	0	0
Novel01171	0.446222	0.951446	0.432907	0.594051
Novel01172	0.0663753	0.0154795	0.0160987	0.0294549
Novel01173	0.572849	0.687063	0.688079	0.919996
Novel01174	3.79957	2.91894	15.1785	13.0922
Novel01175	134.28	159.792	309.49	249.202
Novel01176	7.40181	7.92278	2.99206	3.24254
Novel01177	28.2699	34.0362	9.32225	12.8541
Novel01178	4.84993	4.83545	2.32772	2.74437
Novel01179	3.9935	3.16653	4.32634	6.55702
Novel01180	0	0	5.02617	6.66718
Novel01181	7.50566	7.49888	5.5626	7.8122
Novel01182	1.03946	1.7777	610.106	30.1365
Novel01183	3.03355	2.76166	1.38287	2.10847
Novel01184	0.0976827	1.00236	1.32675	3.03436
Novel01185	16.9388	12.4153	16.4333	71.7079
Novel01186	4.86842	3.79897	1.09548	1.65934
Novel01187	3.17089	2.42704	3.23403	4.11313
Novel01188	3.02073	3.22044	2.57175	4.04883
Novel01189	6.57811	8.65387	7.36365	8.75737
Novel01190	2.46024	2.39935	2.38683	3.37454
Novel01191	9.98478	9.85784	3.74284	4.34861
Novel01192	1.8176	1.7561	2.20421	2.76543
Novel01193	1.11708	0.893204	0.619287	0.802596
Novel01194	4.80704	4.44708	2.29315	2.88746
Novel01195	2.32542	2.60312	3.50939	3.16461
Novel01196	1.85454	2.2243	0.128515	1.17568
Novel01197	3.10083	2.80496	4.28456	3.91962
Novel01198	3.41188	2.5657	3.51273	3.33713
Novel01199	2.17629	2.00784	3.27144	3.8418
Novel01200	36.0541	42.8204	17.8803	17.9419
Novel01201	25.1385	20.8448	1.80655	4.95802
Novel01202	39.2768	24.4625	9.27181	10.5509
Novel01203	0.417323	0.278071	1.793	2.43396
Novel01204	0.952835	1.48142	0.770336	0.845666
Novel01205	6.3308	1.2433	0	0
Novel01206	0.0980353	0.457261	0.760881	0.870089
Novel01207	0.105871	1.03699	0	0.140944
Novel01208	1.24222	1.56438	0.568144	0.543376
Novel01209	1.62935	1.11462	3.89913	2.31374
Novel01210	2.00644	2.07738	2.72733	2.61733
Novel01211	0.503662	0.156614	1.14015	1.41554
Novel01212	6.20342	6.65291	5.15856	7.97765
Novel01213	1.7016	2.00368	0.378877	0.470394
Novel01214	0.248708	0.319009	0.422252	0.662204
Novel01215	2.37446	2.24621	0.194671	0.207771
Novel01216	2.45278	1.76509	0.543907	0.870763
Novel01217	0	0	0	0
Novel01218	0.0562232	0.0524477	0.109091	0.0498995
Novel01219	4.76417	4.74054	3.54355	5.35588
Novel01220	10.4051	10.838	10.7283	12.0922
Novel01221	0.392141	0.243872	0.317034	0.406042
Novel01222	1.95696	2.20868	0.656294	0.900589
Novel01223	10.4866	12.8852	14.5798	20.8209
Novel01224	1.1024	1.80537	0.308968	0.369621
Novel01225	1.79262	2.1242	2.39718	2.623
Novel01226	95.5154	103.828	107.114	98.3954
Novel01227	174.25	191.663	190.73	160.091
Novel01228	1.06416	0.955934	0.114712	0.104941
Novel01229	58.5747	51.1482	40.5767	40.0221
Novel01230	15.0748	16.3953	9.29439	11.3474
Novel01231	4.42927	4.22596	3.87621	4.7012
Novel01232	1.7058	2.07432	2.48236	2.51423
Novel01233	1.71596	1.85482	1.50621	1.71635
Novel01234	3.58548	3.52429	3.94541	4.03649
Novel01235	5.43116	4.56974	6.19894	8.88447
Novel01236	7.87378	8.29174	8.99685	10.8395
Novel01237	0.766916	0.487784	0.507295	0.123756
Novel01238	3.57641	4.53886	3.71177	3.80161
Novel01239	3.44532	3.57107	2.9247	3.65238
Novel01240	90.3139	101.822	55.3384	46.5623
Novel01241	9.09469	10.1329	7.55099	7.54041
Novel01242	6.02295	5.35717	2.64984	2.67276
Novel01243	7.67227	6.96872	7.05158	6.45095
Novel01244	36.5464	41.9906	11.4702	20.2212
Novel01245	6.8424	11.7685	3.94145	7.59102
Novel01246	10.0461	22.1596	13.7058	21.8724
Novel01247	0.0216986	0	0.0210511	0.0192581
Novel01248	0.957559	0.753687	0.870926	1.31463
Novel01249	18.7228	11.2588	8.55666	7.55317
Novel01250	9.30198	5.73824	2.61999	3.32893
Novel01251	26.0292	26.6007	15.1264	18.826
Novel01252	1.78396	2.03398	3.46145	1.58331
Novel01253	70.2965	76.2288	56.9512	73.7507
Novel01254	13.9015	12.628	11.4015	12.1037
Novel01255	12.5572	8.6196	7.6516	7.01358
Novel01256	6.98162	10.5727	9.85207	14.5655
Novel01257	72.2397	62.5928	60.876	61.7747
Novel01258	2.27045	2.73109	1.44915	1.69691
Novel01259	4.88827	4.01365	0.568215	0.539809
Novel01260	1.71688	2.08778	1.91847	2.72102
Novel01261	0	0.137116	1.78251	2.02205
Novel01262	60.706	82.208	39.5439	56.5856
Novel01263	3.69108	2.6234	1.36417	0.93598
Novel01264	40.8582	44.7769	52.8521	41.0536
Novel01265	2.81652	3.34818	1.76523	3.18551
Novel01266	10.1477	7.59968	9.42892	9.51374
Novel01267	7.26809	7.29086	3.57391	2.82767
Novel01268	190.548	233.588	130.494	240.248
Novel01269	10.2099	10.9332	7.26772	8.09638
Novel01270	2.5111	3.07869	2.18096	3.07769
Novel01271	12.3242	12.3529	10.3568	16.0073
Novel01272	17.601	17.67	16.1	17.8529
Novel01273	8.65068	8.48849	6.21524	8.98147
Novel01274	0.555144	0.47471	0	0
Novel01275	2.60128	2.72074	1.22359	1.6091
Novel01276	48.1556	52.9399	9.05979	11.8343
Novel01277	0.0875993	1.38919	0	0.0777467
Novel01278	0.490398	0.285917	0.178412	0.707267
Novel01279	3.87089	4.05538	3.69761	2.90698
Novel01280	6.7457	4.67921	3.69173	6.29402
Novel01281	15.0179	13.2734	15.5139	21.3587
Novel01282	3.13738	6.11356	1.28515	0.804414
Novel01283	0.983015	1.37551	1.1921	3.70792
Novel01284	1.55176	1.99039	0.376364	0.946844
Novel01285	1.67043	1.09499	0.262798	0.40069
Novel01286	73.6675	67.5252	64.7812	92.7976
Novel01287	17.697	13.0931	2.76282	0.601785
Novel01288	2.34179	2.26856	1.57287	2.95773
Novel01289	37.8225	40.7575	32.175	46.0533
Novel01290	11.4529	10.4334	9.11459	11.9912
Novel01291	25.8505	21.7388	17.1724	19.0438
Novel01292	8.63643	10.825	9.38649	11.4317
Novel01293	4.9535	5.03344	6.35038	6.83006
Novel01294	10.6654	11.1415	0.650506	0.650889
Novel01295	1.15352	1.16573	0.839326	3.32728
Novel01296	6.2268	6.34651	8.50216	11.2576
Novel01297	1.07018	1.62226	0.194671	0.118726
Novel01298	31.6529	35.4974	42.7905	42.9835
Novel01299	9.33405	8.07564	5.16118	7.12528
Novel01300	1.66449	2.07029	0.299041	0.27357
Novel01301	1.4419	1.45716	0.699438	2.13287
Novel01302	4.01525	5.22416	3.99796	4.50144
Novel01303	5.92137	6.29345	6.30974	6.41845
Novel01304	1.41682	2.64337	3.66546	1.46705
Novel01305	0.607727	0.626593	0.310312	0.340657
Novel01306	11.7377	11.8774	8.87834	13.4191
Novel01307	52.7316	65.7717	41.1948	40.6658
Novel01308	12.0498	12.0552	13.3845	11.6245
Novel01309	0.771158	0.205535	0.534392	0.782198
Novel01310	4.82317	3.64379	2.24077	2.7734
Novel01311	11.5693	11.392	3.42959	6.13233
Novel01312	6.16302	5.17425	1.56952	1.16234
Novel01313	10.0491	12.192	63.9618	46.2955
Novel01314	78.1052	75.1765	0	0.0918152
Novel01315	1.35779	1.39586	1.34416	1.32804
Novel01316	2.36824	3.01925	0	0.0350312
Novel01317	0.410673	0.191548	1.39447	1.27569
Novel01318	7.81131	7.97259	0.0891557	0.570932
Novel01319	3.49583	2.72317	1.78317	3.64641
Novel01320	118.956	132.222	160.772	198.808
Novel01321	10.2636	11.7464	4.51769	4.42809
Novel01322	3.08698	3.77959	6.73846	5.99326
Novel01323	1.5567	2.44717	1.56619	1.79098
Novel01324	10.3073	12.019	6.346	8.62024
Novel01325	1.5836	1.69611	1.19494	2.18631
Novel01326	0.450843	0.280379	0.408231	0.426811
Novel01327	0	0	0	0
Novel01328	0.977329	1.69316	3.38631	2.10656
Novel01329	0.250284	0.233477	1.45689	1.77707
Novel01330	0.143302	0.534718	1.11221	1.39903
Novel01331	0.885515	4.08237	0.0871543	0.193632
Novel01332	0.762803	1.56548	0.148008	0.541606
Novel01333	4.67223	4.45073	0.575596	0.460747
Novel01334	0	2.94561	0	0.186833
Novel01335	9.58439	10.3282	8.06931	11.3908
Novel01336	5.5655	4.47566	5.58562	6.72797
Novel01337	3.80097	3.8609	3.93339	3.97318
Novel01338	1.53919	2.15375	1.27994	1.56123
Novel01339	4.12624	3.60858	5.25409	3.52481
Novel01340	60.5421	67.114	0	0
Novel01341	75.2442	79.3744	0	2.51057
Novel01342	17.3573	25.2452	3.62137	3.31292
Novel01343	11.6744	11.5218	9.68464	8.70957
Novel01344	1.10165	1.43875	2.13757	1.85772
Novel01345	0.781461	1.00236	0.663376	0.780264
Novel01346	4.15324	3.75513	3.78135	3.68611
Novel01347	2.40199	2.42741	1.74774	2.25026
Novel01348	1.63817	1.88082	1.71154	1.6776
Novel01349	1.73167	1.17483	0.763638	0.978031
Novel01350	3.00748	1.81534	2.05958	2.35519
Novel01351	10.0907	9.18236	8.63787	7.06801
Novel01352	4.58049	3.86597	3.59738	3.29096
Novel01353	6.36667	3.515	2.14294	1.72977
Novel01354	0.0710884	0	1.44831	2.08206
Novel01355	5.41778	4.86679	4.34766	5.63951
Novel01356	2.38494	2.02253	2.89222	2.30912
Novel01357	0.716197	1.44756	0.579022	1.27129
Novel01358	1.63519	0.871647	2.49291	2.90254
Novel01359	1.74395	1.54937	2.01418	1.5478
Novel01360	1.12872	1.23874	1.22387	1.70891
Novel01361	2.32897	1.65116	2.80175	2.23238
Novel01362	38.3075	42.0881	35.6779	43.5187
Novel01363	1.97497	0.921173	2.39505	1.31463
Novel01364	23.1166	25.738	30.2642	34.6355
Novel01365	2.16765	2.3591	0.584157	1.12224
Novel01366	2.58627	3.41784	6.06365	6.12101
Novel01367	1.65492	2.24552	1.31363	1.60231
Novel01368	1.55783	3.1046	1.23656	2.32531
Novel01369	0	0.283835	0.737969	1.55276
Novel01370	2.76341	1.48722	1.13425	0.565984
Novel01371	6.23402	5.28673	4.21528	4.94604
Novel01372	6.96302	7.66463	5.2691	5.56188
Novel01373	179.228	169.051	94.756	93.9958
Novel01374	2.76747	5.48597	2.68489	3.6843
Novel01375	0	0	2.6535	2.31189
Novel01376	2.09314	1.64428	1.60317	1.66217
Novel01377	0.523485	0.732499	0.761798	0.464607
Novel01378	1.39812	0.501629	0.417355	0.859063
Novel01379	4.27497	3.9879	3.95889	3.363
Novel01380	24.2635	32.827	31.0222	24.1015
Novel01381	10.1539	8.15038	2.52	1.8862
Novel01382	34.9483	30.7511	33.4473	43.7599
Novel01383	6.83094	5.22314	8.47402	10.5351
Novel01384	10.9114	12.0085	0	0.10881
Novel01385	28.7133	43.0838	10.2491	20.5554
Novel01386	19.4145	21.435	10.3713	10.4694
Novel01387	4.72275	8.81122	0	0
Novel01388	4.72275	3.83096	4.48222	7.47191
Novel01389	3.46375	2.84342	1.20974	0.7378
Novel01390	26.9183	19.6454	15.3618	13.3507
Novel01391	6.24527	5.20169	5.84253	4.05815
Novel01392	3.14681	3.04422	2.7137	2.99975
Novel01393	2.22588	2.59552	3.34717	1.97553
Novel01394	2.40621	2.67218	1.88976	2.28811
Novel01395	0.880252	1.47806	7.00269	3.20311
Novel01396	3.66324	1.63434	9.42566	6.07838
Novel01397	3.11758	3.52049	5.25318	5.53387
Novel01398	1.05459	1.47567	2.30203	2.57394
Novel01399	11.5368	12.7489	4.8214	3.54433
Novel01400	1.20207	0.917466	0.106018	0
Novel01401	50.3579	52.7027	16.6552	13.5744
Novel01402	32.8543	26.9073	15.8346	16.359
Novel01403	11.2369	10.1647	5.28562	7.70643
Novel01404	234.484	181.473	92.7733	105.877
Novel01405	0.0743994	0.20821	1.22705	1.12253
Novel01406	34.6783	45.5881	13.5609	24.2435
Novel01407	28.7387	23.2037	14.9976	12.9903
Novel01408	2.74609	2.27706	3.70021	5.14526
Novel01409	114.457	120.96	116.264	103.248
Novel01410	3.73392	2.53323	3.18341	6.12579
Novel01411	7.33268	6.95622	5.90814	6.50795
Novel01412	1.1734	0.703674	0.650506	1.41336
Novel01413	2.15522	2.21155	0.418183	1.14769
Novel01414	8.2648	6.60841	5.38365	6.18255
Novel01415	17.7806	14.4756	12.9637	10.5205
Novel01416	4.40364	2.93424	0.10172	0
Novel01417	19.3312	22.981	24.1128	23.0316
Novel01418	412.415	495.524	266.025	191.195
Novel01419	0.069275	0	2.15065	3.19713
Novel01420	5.41911	7.52666	5.25742	7.26785
Novel01421	5.28769	5.12381	2.30647	2.1464
Novel01422	0.678895	0.71247	0.987956	0.903805
Novel01423	14.3845	20.4414	10.5643	10.0224
Novel01424	43.6211	45.6782	15.4647	11.606
Novel01425	1.02589	0.844408	2.6931	1.92812
Novel01426	1.34975	1.07924	1.12241	1.19794
Novel01427	14.1549	12.4867	0	0
Novel01428	5.75653	7.23779	7.16306	5.77547
Novel01429	5.08658	4.51542	3.34293	4.58729
Novel01430	1.49526	1.25986	2.05897	1.79798
Novel01431	3.07577	4.30384	4.16188	5.02862
Novel01432	2.22184	1.61205	2.63455	1.75283
Novel01433	2.92627	3.38491	4.31521	4.57097
Novel01434	19.1879	19.2141	18.668	28.0943
Novel01435	5.67109	6.91804	7.82959	7.93703
Novel01436	0.511408	0	0.19846	0.181555
Novel01437	0.181847	1.01781	0.646876	0.860767
Novel01438	2.36781	1.6566	27.853	27.7134
Novel01439	5.44204	4.77201	4.11813	4.05716
Novel01440	1.00268	0.623563	0.486379	1.33485
Novel01441	0.529009	0.493485	1.71075	1.56503
Novel01442	0	0	4.5598	7.41584
Novel01443	4.19935	4.57025	0.135802	0.248469
Novel01444	9.77608	8.44408	5.97165	5.78435
Novel01445	21.4024	18.0331	23.6663	27.3695
Novel01446	106.212	93.0428	317.5	235.046
Novel01447	20.877	18.1572	20.1018	16.7178
Novel01448	2.92697	4.5507	4.41721	2.30912
Novel01449	2.9446	3.8914	3.92802	4.60977
Novel01450	1.95474	2.1348	1.3722	1.73488
Novel01451	1.74086	1.70056	1.65705	1.99692
Novel01452	0.314485	0.381377	1.52551	1.36766
Novel01453	3.61454	3.25555	3.26485	4.86731
Novel01454	2.78942	2.90823	0.159187	10.0484
Novel01455	7.01986	6.03149	5.73508	5.24658
Novel01456	2.45754	2.29251	2.62263	3.05358
Novel01457	0.64966	0.484828	0.882385	0.807227
Novel01458	2.11354	2.15085	2.23688	2.67163
Novel01459	3.01731	4.16575	3.16146	3.53488
Novel01460	70.605	62.746	34.722	41.0343
Novel01461	1.76911	2.31043	2.74611	2.04117
Novel01462	10.4513	12.4881	9.68375	8.70259
Novel01463	0	4.74768	1.55181	8.71138
Novel01464	3.77521	3.12151	3.66257	4.49285
Novel01465	5.41369	12.0552	6.2687	6.9747
Novel01466	0.929538	0.867119	2.83424	1.76783
Novel01467	2.51394	1.66113	2.03244	1.85932
Novel01468	3.00618	2.8553	0.176756	0.161701
Novel01469	2.0033	1.66113	1.72757	2.56819
Novel01470	13.5779	13.4678	12.0055	15.5592
Novel01471	0.42934	0.667516	0	0
Novel01472	16.0161	12.5201	3.90625	4.60588
Novel01473	0.952835	0.592567	0.84737	1.69133
Novel01474	1.55812	2.28406	1.51163	1.38287
Novel01475	2.65474	2.47647	1.07314	2.15981
Novel01476	12.0287	10.3142	10.1374	12.6169
Novel01477	67.5189	64.4935	79.3634	68.6563
Novel01478	32.623	34.6917	37.4199	37.663
Novel01479	9.25147	9.44248	8.97542	11.3987
Novel01480	2.88453	2.84459	2.39868	2.77953
Novel01481	6.98614	5.67611	2.95157	2.10013
Novel01482	10.3989	17.5416	13.7478	14.5852
Novel01483	0.875993	1.96121	1.01983	0.46648
Novel01484	4.76169	4.61786	6.31194	5.06298
Novel01485	0	0	2.10764	1.71388
Novel01486	20.9572	14.0429	0	0
Novel01487	333.87	284.436	186.277	209.913
Novel01488	2.00938	2.74376	1.35612	0.956305
Novel01489	2.13452	3.09739	3.22128	3.1574
Novel01490	22.1424	25.2023	19.4551	18.5396
Novel01491	24.6742	23.4141	14.858	25.2971
Novel01492	2.31168	1.79105	1.28332	1.35638
Novel01493	1.15044	1.1231	0.428277	0.534269
Novel01494	0.588566	0.640551	0.348947	0.290204
Novel01495	0.267545	0.249579	1.03825	2.37453
Novel01496	0.108314	0.086606	0.0300234	0.0549321
Novel01497	0	0	0	0
Novel01498	11.5596	9.9275	0.17801	0
Novel01499	3.4438	2.8779	3.27144	2.80176
Novel01500	0.347594	0.810632	0.168611	0.231374
Novel01501	22.9316	23.4558	26.5407	39.2765
Novel01502	11.9691	10.4751	11.5808	14.3638
Novel01503	1.76983	1.92615	2.18204	2.37251
Novel01504	40.9705	40.944	0.0765858	0
Novel01505	20.814	20.6299	19.8774	16.8855
Novel01506	0.500567	1.16738	1.45689	2.22133
Novel01507	46.1144	43.8088	55.825	45.8734
Novel01508	49.9722	47.4	59.2095	60.2537
Novel01509	0.539073	0.502873	0.915228	1.67454
Novel01510	9.5205	9.59645	12.2119	11.6254
Novel01511	0.347594	0.486379	0.590139	0.771247
Novel01512	87.523	91.5315	54.8941	71.6326
Novel01513	71.4956	53.7067	57.6802	59.7806
Novel01514	1.9397	1.80945	3.76364	2.9512
Novel01515	12.7169	13.9631	13.4425	13.4749
Novel01516	9.50813	9.4072	8.38584	9.58945
Novel01517	0.878828	0.737833	1.79047	2.49595
Novel01518	4.16389	4.05316	1.78564	2.54404
Novel01519	0.765626	0.857056	0.58494	1.03626
Novel01520	0.545412	0.321339	0.362042	0.509545
Novel01521	1.41093	1.31618	1.17328	1.3986
Novel01522	131.757	143.318	75.5719	119.977
Novel01523	10.7545	10.8372	11.0016	14.454
Novel01524	1.43935	2.41686	1.76878	1.10714
Novel01525	1.56453	2.50195	0	0
Novel01526	2.01834	1.8828	2.49214	1.95417
Novel01527	0	2.2102	0	0.0808774
Novel01528	0	3.41908	0.107753	0.0985746
Novel01529	108.223	99.2543	50.1881	33.1617
Novel01530	23.2764	18.2849	12.5455	10.9937
Novel01531	30.2038	34.227	31.4673	32.809
Novel01532	3.69906	3.94362	5.18366	3.07457
Novel01533	3.6666	3.20661	1.66744	3.4576
Novel01534	6.78895	7.21675	8.27126	26.0632
Novel01535	1.00302	1.14359	1.11725	1.31882
Novel01536	0.72857	0.679646	0	0.117568
Novel01537	0.817594	1.08956	0.0377713	0.155493
Novel01538	2.28337	3.04291	1.26585	2.1713
Novel01539	1.52795	3.10984	1.66204	4.84906
Novel01540	11.0244	11.6453	5.66232	4.89224
Novel01541	11.2742	13.4945	14.8334	10.8285
Novel01542	4.55408	2.83218	0.49091	0.149699
Novel01543	12.4747	10.9063	11.009	13.174
Novel01544	0.69275	0.710854	0.515261	0.594339
Novel01545	0	0	3.71937	7.65576
Novel01546	0.431979	0.366338	0.952477	1.28959
Novel01547	0.478432	0.553418	0.44559	0.628439
Novel01548	0.944419	0.950921	0.741717	0.824892
Novel01549	0.821125	0.875413	0.398312	0.83288
Novel01550	2.51548	1.91992	1.77485	1.72516
Novel01551	0	3.38491	0	0.207771
Novel01552	56.6392	73.5842	1.00364	1.8363
Novel01553	1.82254	3.85368	0.235754	0.754856
Novel01554	3.9984	3.47088	3.39421	2.56294
Novel01555	3.43744	4.67249	4.09713	3.92248
Novel01556	1.14248	1.3117	2.72834	1.71596
Novel01557	1.83073	2.84632	3.84822	3.24964
Novel01558	0.392391	0.796679	0.71658	0.737487
Novel01559	19.6625	16.2171	0	0
Novel01560	27.571	19.5221	0	0
Novel01561	48.541	71.6088	32.7437	68.0867
Novel01562	1.22988	1.74389	3.24546	3.66762
Novel01563	1.50965	2.28007	1.62153	1.67482
Novel01564	2.40562	2.50302	4.21887	3.94164
Novel01565	0	1.58327	0	0.401691
Novel01566	8.10408	8.88618	10.3451	9.33775
Novel01567	2.0209	2.35649	0	0
Novel01568	2.53482	2.3646	1.85447	0.995776
Novel01569	3.33923	3.61889	6.33626	8.5423
Novel01570	2.34158	1.60792	2.1455	3.60801
Novel01571	1.70612	3.18311	1.24141	5.2998
Novel01572	2.90214	2.90064	19.2396	7.2979

## Sheet: sequences of novel transcripts 
>Novel00001
TGACAGCTGACAGTTTACTTTGACAAACCAAAACTAAAAGCAAGTCATTGAATTTTAACGAATGAAATCTACAAAGAGAAGCGAGTATTCTGTTCAAAACTGTGTTTTATAAATTAATACAAAATATATATTCGAAATTACCATGTCTGCGAATAGAGAAGATACATTACGTCAGTTTTGTGATGTTACCGGTGCTGACGAAGATCGCAGTAAATTCTTTTTAGAATCCTCAAACTGGCAATTAGATGTTGCTCTTTCAAGTTTCTATGAGAACGGTGGTAATGCAGATGAGGCTCCAGCTAATCCAACGAGTGCGGCATCATTCTCTGTTCTGCCAGACAGCGATATGGAATCACCGCCCGTCTCACCTCAGGTACAAAAGTCCCAGAAAAAAGAAAA…
>Novel00002
GAACGGATTCCTTTTGTTTGTTTTAAGTTTATTTTATACAAAAGTTTAGGTCGTTTATTTATCGATTGAGGCATTACGAAGTCTACCGGGTCAGTTAGTATACAATGAAAATGACCAAGATCAAGACAAGTTGTCGTAATATTACGGTGTATATAAACTGGAACGTGCTTCCAAACCAAGCATGAATTTCATTTCAATCTCAATCAGAACTTATTTGTAAATTACGCACGTGATTGTTGCAGGATCGGAACTGACTTACATCCTACCTAACGAATATGTTAGTAAATTTCCCGACATGTTCAAAGATTTAGAAGAAAAAAGAGAATTGTTGAAAATATCTAGTTATGGTCTGTCATTGGCCAGCCTCGAAGAAGTGTTTATGAAAGCTGGTGCAGAATA…
>Novel00003
CAACCATCTAAGCAATAAATAAAAAATTCAATGCATTAATCTTACAACACAGCTGCTGGTCGGAGGCGCGTGTGGTGCCGTACTGTGTGTCGCGCTGGTCGCAGCAGCGGCTGCGTACGCTCGTTGCAGGAACAACGCGCGTGCCCAAGCGCAACCGCTGCCCCAGCGTACGAACCACGACGACGACACGCGACTACGGGAGTTCCACAAACAACTTGATTGCTTACGTCCTCATGCCTACACACTCCTAGCGATATTGAATCACACGAGGCACCAGGTGCGAGAACTTTATCAGCTCGGAAACAACGACGCTGCAATGGCTTACAGTTGCATACTGAGTGATCTGGCGAAGCTGCTTATATTGTTAAACAAACAACACGTACCAGTGGTGCCGGAAGA…
>Novel00004
GGATTTGATTATTATTATCCAATAATGTCAGAAATAAAACATATATTTACTAAATTGGAAAATTTCCAACAAAAAGATGGTCCTAATACATTCATATCAATGTTCATTAATGAGCATACTAAAAACCTAGATAAAACTAAAGGAGAACCTGATTTTGACAACTATGTTCTATTGAAAGATCTTTTACATAAAATATTCGAGGGAATAGATGAGCTAGCGACAGAAATAAGAAAGGATGATACTCTATTGATAAGTGTTAAACAACAGAAAGTTCTAAGAACATGCTTCCAGTTGGTAGCATCGCTTGGTGTTTCAACATGCCTTATACCTGGACTAGGAATTTCTATTTCAAAAAGATGCTCGTTTTCAAATACAATTCCTTCCTTTAATTTAAGTCAA…
>Novel00005
GCAGGTGTTCACGAATCCGGAGGAGCACTCCGAGATGCACGAGTTCCTGGTGCAGCAGGCTCTGCGGGAGAAGGACGCCAACCGCGACGGCAGCGTCGACTTCAGCGAGTTCATCGGCGACAGAGGCTCGCAGCAAGACAAGGCGTGGGTGGTGGCCGAAAAGGACAAGTTCGACCACGAGCTGGACCTCAACGGGGATGGGACGCTGGACGCGGCGGAGGTCCGCGCCTGGGTCATCCCTGACAACGAGGAAATAGCTGACGAGGAAGTGGAGCACTTGTTCGCGTCGGCCGACGACGACCACGACAACGTGCTGTCGTTCGAGGAGGTGCTGCGGCACCACGACGTGTTCGTGGGCAGCGAGGCGTCGGACGCCGCGCGCGACCTGCTCGGGGAACA…
>Novel00006
GTTGCATTGCACCGTTTGACATCGCCTCTCAACTAACGTATTCTTTGGAGTCACAATGAATTTCTCAAGAGCTCTGTTTTACGTTTTCGCCGTGTTTCTGGTGTGTGCGAGCGTTATGGCCGCTCCGGAACCGAGATGGAAGATTTTCAAGAAAATCGAAAAGGTGGGTCAGAACATTCGTGATGGGATAATCAAGGCTGGACCAGCTGTCGCGGTGGTAGGGCAGGCGGCGACCATCGCTCACGGGAAATAAAAAGAAAAAAGACAATAAGAAAAAAAAAACAATTTGATTATTTACAATCAACCGCTCGATAGACTGTGAAAG
>Novel00007
GATAGACTCCGTAGAGCCCACAAGTCGTTTCGAAAATGTATTTTACAAAAATAGTATTTATCGCCATCATTTGCATAATGATTGTGAGCTGTGCTTCCGCTTGGGACTTTTTTAAAGAGCTTGAAGGTGTGGGTCAGAGAGTTCGCGATTCGATCATCAGCGCTGGCCCAGCAATCGACGTACTCCAAAAGGCTAAAGGACTAGTCGACAGTTCTGAATCAAAGGAAGACGAATAAAATTAGATAGAGCGTCGTAGTAGAGCAGAGTGAGATAGAGCGATAGAGTTTTAAAAAGAAATATCATAGAAAGGATGTGATTGTGAGACCAAAGAGAGAAATAGAGAAACAGGGATACTGCTTAGCCGCCAGGACAAAAATACAGCAGAAATATCGACAATAG…
>Novel00008
AAATAAAGTTGTTGTTTAAAATAGTTTTTTTTTTTAAATATAATTCACCGTTCACTAGTACGCAATGTAAAGCATGCGAAACTGGGGATTGGAGCATCAATGTACTCGTTATTTTAACCTACCGAACCTTAACTTAACGCATGTAAATATTCTAGTCGTAAAATTAAAATGACATGTCTCAAATGAAATTTAGAGTTAAACAAAGAAATCTATTTAATTGCAAACTGAATTATTGACATTGTTGAATAACACTGGCAATAGTTGGTAAGAAGATACCAAAAAAAAAAAACAACAGTTTTAACTAAAACAGTGCCTTTGAAATAACATCGATATAAATTAAATCTAATTGAAATATGTCGATAACGTTAATCGATAAGTACAGTTTATTGACAAGAATGT…
>Novel00009
CAATTTACTTTTAATATTCCAAATAAATAACATCTTTTAATTTAATGTATTGTTTGTTTTTTAAAGTAGACCTGTTCTCATTTTGTCAATTTTAGCATCTGGTCAATCAGCAAAGTCAGGCGGTATCCTCGGTGTTTCGCTCAAGGCCGTTGACCTCGTGTGACCCTTCCTTTTATTGTTTATATTCCATTGCGTGTACTAAGTGTAGAAATCGGCAATTTTACCACGATTTTTATAACGAACGACATATATGAATACACTCACACTATTTACTTGATGACCTGACACACAATTGCTTATCTAAGTACAGTTGGTAAGGTTGTTGTGTACCCACTGTAACATCTCACTCTACCTTGGAACAATCATGGTATTTTTTAATGCATTTAACGAGCGCACGGC…
>Novel00010
CTATGCTCACATTTACCAGAACGACAAGGTCATTGTGAATTCAATGTACATTTGCCTTCTTTGAAATTGTAAATGTTTAGTTGAATGCACATTACCCAAACGTGGAGGCAAATGTATGTGCACACTTGCCGCAATATCTACTCTTTGTGTTGATTTTCTAATTTATGTTTTACTTATTGGATATTAAAATAAACCGTTCGTTATTTCAGCTCGTTCGACGCTCTGAAAAAGTCCCTTGTCGGAGTTCAGAAGTACATCCAAGCGACCGACCTCTCGGAAGCGTCTCAGGAGGCCGTCGAAGAGAAGCTCCGCGCCACCGATCGCCAATAAACAGCATTTACACACGAGCTCGCGACGAAACCGAACCCGCTCTCCGACACTCCTGCCCTGACGACACGC…
>Novel00011
AAATGAACAAAATAAGTTGTACTTTTTGATAATATCAATCGGCAATCAATTTTGTTTTCTTTTTTAGTTTAGTATTAAAAACGTTTTAATAGTGTAGTGAATGTATGTAAAGAGAAATTTGTGTGTTTGTTAATCACAATGCTTGGAAATCGCCTGAAATTTGTTAAACCAGAAGACAAATCTCTCTACCCAATTCGGAACAAAGATGGAGCCATTGAAACACTTATAAATCCGAACACTGATTCAGCACTTGTCATTGATTCTGACTCACACTCTAATTTCGTTTATAATCGCTACCACCACTTACCTTTAGAGAGTCAAAGACAGAAATTACCAATTTTTCAATACAGAAATCATATTTTATATTTGCTGGAGAAGTATCAGACTTTAGTGCTCTGC…
>Novel00012
GAAAGATTCTGAAAACGCACTGTTGATGAATGCAGTGACTCCAGAACCACTGTCTGGATGCAGCAATCTGGCCCACTCGATTTATGGACGTCCAGGAGTCGCTCCCGCCTGACTGCATGCACACTGTGTGAAAATATCGAGAAGATAAGCTTTACGAAAGTTTAAGTAGCAAAATTTGAGGTGCTAATAAAGGTAGCATACAGTAGTGCGAATAAGTTATAAATAGTCTTAAATCAGTTATTTTTATATTTAAACTAATCTTTTTTCCCGCGTTTTTGACAAAACTGTCAACTGTCACTGGAATGTGCAATGAACTTTATACCTACCTACATATAAATAAATTTATTGGTTCCTAGTTCTATATCTCTAATTTATTACAAGTATGAATTTATTTGATTA…
>Novel00013
AAAGAATTGACATTTGAACGGTGGGGGTTTGTTTAGAAATTTTACTACAAATTTACTGTTGAACAGTAAGTTTTAACAAAATGATTAAGAGACGTTTATATCTAAGCATTCAAAGTCAACAACTTTAATTTTGGTTCTTTAAACCAAGGAAATAAGGCAAACAATGAAAGGAATTTATTCGGAAAAAAATCATAATTAGCCATTCTTGAATATAATTATATAAAGTACCTAGTAAATCTAAGATACTAAAATGTATTTAACACACATTATTAACTTGTCGTCGTACAATAAACAAGGATTTTAGAAAAACAATGCAGCACCGCGGAAAGTATATGTAAAAAATGTCAAAAATCGCGAGATAAAAAAAAATCATCTGTTGTTTGATATAAAAATTAATAA…
>Novel00014
AGCCCAGACGCAAACTCCGGACAACAGTACCGTGATCCACACGCTGTCGCTAACGGTGACGAGAGAAGAAATAGGGGGGAAGCTTCAGTGCACTGTTTCATCGGCAGCTCTGGACAATCCAATTACAAAGAAAATATCCCTCAACGTCAAAGTGCCACCGAATAAGACCTTTATTTATGGTGACGAGGAGCACGCGACCCACGGCACTCTCCTGACCTTGATGTGCACAGCTTTGGGCGCAAGACCAGCCGCCACAATCGAATGGTTCAATGGCACTAAGAAACTGAGCCCCGACGAGCATAACATACATG
>Novel00015
CGTTAATTGTACTCCTACACTTTAATTTGAGACTTACGTGTGTTAAAATTATAAATTACAAAATCACATATGTTAAAACGAACAAAAAATAAATGAATTCGATACTGTTAAGATTGTTTTGGACAACGAATCAATGGTTTTCAGATGACAATGAATTTCAATTTTAAATGTACTTACATATCGTCTAGTTTTTGCGTTTACGTAATAAATTTTATCGAATGGTCACACAGGAGTACTGAAGGAGCTAGTGGTGATGGGAGGTGCTGCGGCGCTGGGGGCGCTGGTCCCGCTGGCGGCCGGGGCACACTGCGCCGCTCGCACCGCGCCGCCTCCCCGACACAGACACTCGCACCAGCCGCACCCTCACGCCGCCGCCTACAGACCCTACCACAAATTCAT…
>Novel00016
ACGATAAGCATCATGGGACTAAGTCTGTATCAGCAGCTGTGTAATTTGGCACGAATGGCATTAGGAACCGCCGACTCCCGCGACACTGCACATCCGCATACATTAGCTATGGATCATTTATGGAAAATTGCACTGAGGGCCAACAGCACAGACGTGTCGATGGGGGCCATTCAATACTTGAATAGTTACTATATGGGTCAGCAGCTCCAGCAAGAAGACGATTTTGTTTCTAAATGCATGTTCCATCTCACTTCTTCTGCCGAAAGATTGATATCGACAAAGCAGGACGGAGAAGGCACTTCGTCAGCTCAGAATGATGTAACCACTGAAAGCAAAGAGGAGAAGACAATAGACAAACAGAATATTTACGAGCATATGACTGAAGAAGCGGCTCTGCAG…
>Novel00017
CTAGTACAATGGTACGAATTGGGTTTTAGTATTTCGACGACGCGTACCGCTCGAGCCTGTCGTGCATCCTGGTCGACAACATCGAGCGGCTGCTGGACTACGGACCGATCGGGCCGCGCTACTCCAACCTGACGCTGCAGGCGCTGCTCGTTCTCCTGAAGAAGCAGCCGCCCAAGGGACGAAAACTGCTCATCTTGTGCACGAGCAGCCGAAGGCAAGTGTTGGAAGACATGGAAATCCTGTCTGCGTTCACCGGAGTGCTCCACGTGCCGAACCTGTCGCAGCCCGAGCACCTGCTGTCGGTGCTCGAGGAGAGCGAGGCCTTCTCCAAGCGCGACCTGCAGAAGATACAGAGCGACCTGCGAGGAGCCAAGTAAGTGCTTTGTCATTTTTTGACGT…
>Novel00018
GTTTTTTGTTTAAAACATTGTCTTACGTTAAATGCACGAAACTGCTAGAGTCATAATCTTTTCAAACGTCTATTTATTTGGTGGCAAAATATACGTTTGATTATAGTCGAATAATCAATAACGATATGTTTTAGTTGCTATTTCATTATAGGATTCCATTAGTGTTTATATCAATAACAGGATAGATAATTTTTAAAAACTATCAGGAACAAAACGCAAATAGTAATAGCCCGCTAATCCTGCATTTATTGTTAAAAATCAATTTTTACAATTTAGAAAAATACAACAATAGTTACAATTATTTACGCATTGTAAAATTTAATTACTAACTGTTTACAAAACTTGACGACAAGAAACTTTAATGCTTTATAAAAACTACGTTACGCACACGTACGACTT…
>Novel00019
ACCTTAACATATAGACATATGCTGTCACGGACTTTTTTTAGATCTTTTAAAGGGGAACAATTCTGTCATACATTATTTTAGCGAAACTTTAACCGTTTCTGCAGCGCACGCAGCGGAAGCTCTCAAAAGGCCAAAAGCCCCGATTTTGAAATATTCTTTATTGGTGTTCCGCTTGTATTAGTCTTAGCGAGATGTTATATAGCCTATAGCCTTCCTCAATAAATGGGCTATCTAACACTGATTTTTTTTTTTCAAATCGAACCAGTAGTTCCTGTGATTAGCGCGTTCAAACAAACAAACTCTGCAGCTTTATAATATTAAGTATAGAAGTATAGATAAGGCTCGAAAATTCCAACTGAAAGACAAACAATTCTTACAAACACCTCTTTACAAAGTCCG…
>Novel00020
GTTTTGTTTAATTAGATTTCAAAAGACCCACACTTCCTGTATGAACACTTGAACAGGTATGTCGACGAGACATAGTACCTACGTACATACGTTTAAAAAGCTTAGTTCGTGTAAGTGAATCATAAATGCGTGCGTTTAACGAAAAACCTACCCTAAAGCCATGAAGTTGAAGTTGCAAACGCATTGATTATTGTTAGTACGGGACGGGTCAGTATTCAGCGGTTAACTTACTCGTCTGCAGGGCATCGACCTCGGATAGCACGCGGTCCTGGTTCTCCTGGACGCTTGTACTGTCTCGTCGACCGACAAGCTTTTGAGGACTGCAATGGCAGACGAGCATACGGCCCATCCGATGATGAGTGGTCACTGATGCTCAAGGATATCAGCAATCAAGAGTAC…
>Novel00021
AATTAGCTATTGTATGTGAAGGATGTCATATTTAAAGTAGAGTTACTTAAATATTAAAAATTGCTAGAATATCAAATATTAAGTACAATGTAATGTCATGGGACAGTGCAGTCAGTACTAATTGCAGAGCTTACCTATAATTGTACTATTATCATTTTCCTAATAAAAAACTTTTAAATTTGACTTCTTTCAGGCTGCAGAATCCATTGCTAAGGCAAATGGTATATCTAAAGTTTTAGTGGCTGAGAGTGATGTCTTTAAAGGTTTTACTGCTGAAACCCTGACTCCTCTGATTTTGGCTACACAAAAACAGTTCAAATTCACTCATATCTTAGCACCAGCAACTGCTTTCGGAAAGACGGTGCTGCCACGAGTTGCGGCCAAGCTTGATGTGTCACC…
>Novel00022
AGGCACCACAAGCACCGGTCACCGTCCTCGTCGAACCCGTCGCTTGCGACGAAGGGCTCGACGAGCGAATTAACCCACAGACACAGCCCACTGAGTTTCTCGCCGGATCTTCTCAGTGGGTCGCGTTTCCGATCCGGTGGTAGATTCTACGAAGCACTGCTCTTGCTAGGGTCAGTGTTAGCAACATTCCGGTTTGAGCCCCGTGATTTCACCTAAACACGTCAGGGTGAAGCTGAAATAGCCTCTCAAGGCTATCAGCATAGGTAGGAAAAAAAAGGTCCCACAAAAATGAAAGCGCGGAGACCCTCATTGAGGCATCTTTGCTGTAGTAATTCTAGTAATTAACTCTATTCCTAACAGCCTACCCAAAATCGGTGGCTAGAGCGACAAATGAATGTA…
>Novel00023
CACATTGAGTAGTTCTTGAGCCAACATGACGTATATCCGGTCTTAGGCACCTGGAGAAACGCTTTCCGCAGTTGAATATAAAGTTGTTGTTTTCGTTTGTTCCAGCCCGCCTACGTTTAAGACCCTGACGCCCACATCTCGCACACAACTGAAGCAGCAGTTGATGCGAGAACATGCCCAGGAGCAGCTGCGAAGAGAATCACAAAACCAACAAGCTGGACAATCCAAAGACAATGAAGAGCATAAAAAGAAGTCCTCGCCGACGGAGGTGCCTAGGATTACGCCACACGTCGAATTACCGCCACAAGTCCTACAGGTCCGAACAGTTCTGGAGAACCCCACCAGGTATCACGTGATACAGAAGCAGAAGAGTCAGGTACGACAGTACCTCAGCGAGTC…
>Novel00024
GGAGAAGTCTCTCAAAAGCCGCAACCAAACATTAAGACTTACGTAACCACGACCACTCCGCCAGGAGTGAACGACTGAGAAGAAGAAACTTACTTACCTTTAGGCAATTAACTTTTCTTCTTCTTCTTCTTCTTCTTCCAGTGCCTCTTCAATCCTGAAGGTTGGCCGTTAGCTTTCTGTATTCCTTTCTGTCAGCAGCCAGCTGGAACAGCTGTTCGACGGAGGCAATACCGGTCCACTCCCGGAGCCATGACATTTTTCTTCGCCCAGCACGTCTCTTTCCGTCCACTTTGCCCATAATTATCAGCTGCAGCAGCATGTATCGATCGTTCCTGAGCACGATTTCAATATCTTTAATCAGTTACAAAAAACTCTGATGACTAAATTAAACCTTTAATA…
>Novel00025
AAGAAACTTAAGATCTTTGCCGTACATTTTTTTTTGTATTTATTGTAATTAGGTAATTGCACTTCACCAAACCGATGCGACTGCGCACCTGGTTATCAGGCAACACACGATGGATCGTGCAGTCCACAATGTCGCGATTGCGCGCCCGATGCTTGTGTTGCTCCAAATGTGTGCTCAGGCCCTACCAGAATTCCGTTGCCGGGACAAAACACCCAAATCCCTACATCTAATTATCCAGGATATCATAGTTCCACTTTTTACAATCGTCCAGGGATCGCACAAGGTCCTCTTCCCACCCAACAGCCGAATTATGTTGTCGGTCCCTCATACGGAAGCAGCCAACCAGTTTCTGATAATCAACTAAATGGTCCTTTACACAACACTAGTTTATATCCTTCT…
>Novel00026
GGAATTTATTTAAGATTTAGAAAGAAAATTTATTCTCAAAAAAAGTATAATCAATTAGACTAAAAAAAATATTCAAGTTACCGTTATATTTAATAATTACATACGTTTTACAAAATGTAAAAAATAACTACCTAAAGAGAACACTTACTAACCATGGAGAATTGAAAATTACTGATAGTTAATCAACAGTATTATTTCATCACCTTTGATCACCATATTCTGAACATAAACAAAAAAATTAAGTACAACACCAAAAGCTCTGGGTCACAAAAAATAAGATCAGGTCTAAATATTCCAGAACGAATAAATAAGGAGCATACTCTGCAAATCAACCCCATTATGGATAAAGAAACTACATCATCGAAAACAGAAGAGACTGAAATCAAGAAAGAATACAAG…
>Novel00027
GTTTTATTTCATGTTATTTATTTTAAATTTATTTCATCCTAAACTTTAATTTCAATTACCTATGTGGTTTGGTTAAAAAAATTAAGCTGTATAGTCTCTTTATCCGTTCTGTGGGTGATAAAAAAAAAGACTGACACCTTCCAATTTCAAGTCAACAAAGCATTGACTTGTTTGTTGGATGTGTGTTTTTCAGCAAGTTATCGTTAAGCTGTAGTATCCTTAATTAATATAGGTACTTCATATATTTAAGGTAGTAACTACACTTGTTTTTACATCAACTTGGTCAACTAAGATCATAATCGGAAAGAAATATGCTCACTTTATGGAATTTATTTGAAGCAACATTGTTATGTCTCAACGCAGTATGTGTATTACACGAAGAAAGATTCATGCAGAAAA…
>Novel00028
CAGGAAATAGAAGAATGGATTTCCGGTGCAGGCGACACCGGTTTTGTGTATGTCTCCATGGGATCTTCCGTGAAGACATCGAAAATGCCTTTAACAGCTCATCGGATGCTAATTAATGCTCTAGGAAGACTACCACAAAGGGTTCTATGGAAACAAGACGCGGTACAAAATATGACCGACATACCATCGAATGTGAAGCTATTGAAATGGTCACCACAGCAAGATTTACTTGGCCATCCAAAGATAAAGGCCTTCATCACCCACGGCGGTCTATTGAGCATGTTCGAAACGGTCTACCACGGCGTACCCATCGTCACCATACCGGTCTTCTGCGACCACGATGCCAACGCCGCGAAAGCAGAAGTCGACGGCTACGCTAAAAAACTAGAGTTCCAATAT…
>Novel00029
CAAGAGGTCATGCCACCAGTAAATTATATTAATCATAGATGATTTTTTTTGGTTGCCCACCGGAATTAAGCCAGAATCAGTACTTTAATAGTTTAATTTTCCGTTGCAGCAACAAAGGGTAGAGTACTTCATATACAAAGACCACATCTCAGTGGACGACCTCGGTATCACGGCCAAGGAACACGACCAGCACAAATTTACCATTTGGTATAAGAAGAGAAACCTGAAGTCCTATAAGCTGGAGACGAATGATCCAGTCATCAGGAATTCTTGGGTCCAGGATATAACATCACTACTGTGGGAACAGGCTATGCAAAAGAAAGGTGAGTTAGAATTTTTCGTTAAATCAGACGACGACTTTTTTCATTATTTTGGAGACTACTTCAAAACATAGTATTT…
>Novel00030
TTTTTATACAGCGGTATGCGGTCTGATGCTGGGTTCAAGACTTGGGTTTCTCGAACGATGGATGTCGGGACGTGCAATGGCTCTGGCTGCTGCTGTCAAGAATCACTTTCGAGCACAGAGGGACTCTTATTACGGTGCTCCGCTTTGGAAATTTGCTCCTACAGCGCTCTACAAGACATTCGTTAAAAGCGAGGAAACTATACACGCGATAGTATCGGAGCTGATGGAGGAGGCAAAATCTAAAACCACTGGTATGGCCCAAGACGAGGCGATACAAGAGATTTTCCTCAAGATACTGGAAAACCCAGCACTGGACATGCGCGACAAGAAGGCTGCCATTATAGACTTCATAACTGCCGGTATTGAGACGCTAGCCAACAGTTTGGTGTTTCTTCTGTA…
>Novel00031
GTATAATCTATGTTTTTAATTTTAACTCTAAATAAATTAAGGCCTTATTATTTTTTAGTTTAAAAATATTTTAATAGACTAATCTTACTTTTTAAGTTTTATAGTGTATCAAACAATCAAAGTTCGGCGATTTAGCAGGAATTTAAGTTTTTATATCGTGATAAACTTTGATGAAATTGGATAGGTTATAGGAAGCCACTATACTCGTTTTATTTATTTATCCTACTTACAATTTAATCAAATACGACCAAAAAAAAGAACTATCTATTCCAAATTACATTTGATAAATACGTACATATTTACCTGAAACTTCAATAACCATCAATTTTAATAAAATGTCTAAGCTAGGAGCTCTTCACATAACCAAGCACAGTGGTGCCAAACAGACCGCTACAGTTA…
>Novel00032
ATTTCTTTTTAGTATTGTTTCAAGTACGTATATGTAAGAAAGTCACAGAACAATGTGTGACATTGTTCCAATTTCACACTACTTCGCATCCCTGTCGTGTCTGTATTACAAAACAAGAACGGGCTATGTTATCAACTAATCATACGTGAACCGTAACAAAATGCCAGGCTCTATTTCCCCAGTATTGTGATGCGCGTTAAAGATACCAAGAACCAGTTCACATATCTTCTTCCAAGCATTTCATAATGTGTAACTCACTCGCTTTATATCATAGAAACGGTTCATCGAATTTGACCTGGATTCTTCAAAATTCTTTTCTATTGTTAAAATAACAACCACCCCGAATTGAAGGCAATGCGGACGTTGTTACTAAAATTACTTTAAGTTTTCTAACACTAA…
>Novel00033
CCAACGGTTCGACGTGATGATGTCACGGGAGAAACCGATCGTCGGTATTCGGTTTACCGCGTGCGGGATATTATCACGAGCCGTTCGTTGTACAGGCAGACCCACGTGCTGGTGGAGTTATTGATGGCAGTGGCAGTGGGCGCATAATAACTGGTTCGACCAACCGAACGAAACGCTCAGTTTCCGATTGTTCGCTACGGGGAACGCGTGTCTCCGAAAACATTGAGCCGACGTTGCGCGAGAGCATATACGATTTATCGAACATAATAAATTTTCAAATAGACAATTTTCTTCAACGATTTTTCCAAACGAACAATATTAAATCTTGTGTATTCGTAGTAGTGCGTGTGCGTCTTTATAGAAGTCGAAACGACCCTCAACTGCTGAATCGTTGGCAAT…
>Novel00034
CCGCATCCCGGTACGTCTGCGAACTAGAAGCTGGATCTGTTTGGTAGCGACACTCAATTGAAAGTACGCGAGGTGCATCAACCGAGTGTATATAAACAAGTTCTTACTTCGCGCATTTCATTTAACATTAGTCAGTTGAACGATTAGCTACAGCAGCGTTTCAGTTCGGGTCAATTTCGGATCAAATTACGCTGTTGCCGGTCCCGCGAAACGTACACACGTTGTGACATTTGCACGTGCACTTTGAAATTCGCGTTCCTTTTGTGTGTACGAGAACAGATTCAGGGATGATGTACAATCGAACGAGTGCAACGTTGATGCTGCAGACCATCATGCTCTTGATGAAGAAGCAGAATTCGACGGATGTCACTAATTTCCCTGCAGGATTTAGTGATGATA…
>Novel00035
GTTGACACTATTTTGTTTGTGCCAACGTAAAGATTTTCCAATTTTTTTTTATTGTTTTAACTGGACTAAAGATAAACCAGAAATTTCAAATAAAACTTACCATTTTTATCAAATTTTTAATGAAACAATGCAATGTATTGAAGACAATATAAATCCCAAAGAGAATAGTACAAAAGTGTGTGAGAACTGTATGCAGAGCTACATACAGCTGAATAACTATTATGAATCTCTTAGTTTTGACAGAATAGGGCTGGATATTATATGCATGGATGTTATTGATTCTGTAAGTACACTAATTGTAACAATGAAGTAATCAAGTAATTCTTTTAATTTACTTGCAAATGCAAATAGATGTCTATAATGCATAATATTTTTTCTTACATAAAATATAAGTCATAA…
>Novel00036
AAAATTCTCAACTTTTATCGGCGTAGACTCGTACACGATAAATTTCTTCTTGGTAGAGTAGACTCGCAGTAATTATAAAGTTATAAATAATAAACCGTTTGGCTAGCAGTCGTGGTGTAACTGGGGTTGCTGAGCAGCTTAATAAAACATTTACTAATTGCTCTGGAAAATCTACAATAAATAACAAATACAGGGGCAATTGTTACAATGTCAGACGGCTTCATTCCGTTAAATCAAAGCACTCCGGTGCAAAATAAATGGCAACCTGGAAAACAACAAAATCAAAGGAATTATCAGAACAATCGTTTTCAGAACGGTCATAGACGCAGTGGTTATAACCGATGGGGTAACAATTCAAGGAACAGCACCTTTGGGAGTGATAGCAACAACAGCTATAAT…
>Novel00037
CGGGCCGCTAGGGGCGCGCGGCCTGCCCCCTACAGCGTGTACAGTGTGGCGCAAGTCACACGCGACCGCGACCTGCGGCGCGATGATTGTGACCAAACCGAAAGGTTACAATACCTTGCACTCGTTTTTTAACTTAATACCTTTTATCAATGCGATAAGCAAACGTATTTTCAGTAGACTGTTTGGCGGGAACGCGAGGAGTGAAGTTGTGTGATTTGTTTTATTTTGTCTATTTAGTGTTTCTTCAGGCTTAAATGTGTAATAACGGTGGTTTATTAACTGTTTAGTATCTGTGAAAGTGCAAAAATGTAGGAAAATAAAACAAAGCCGCTGGACGTAACTTCTCAGGATCCTACAAAAAGTCTCAGTAAATGACCACCATTTTACTGAGATTATATT…
>Novel00038
CTTAATTTATACTTCGTTTAGGTACATGAATGGAAACATGTCTTTGTAATTACATTATAAACAAACTTTTTGTAAAATAATAATCGCATTACGGACGCGGATGAGAGGAAATTAAATTCTTTAACTGCGTTGTAAATATGACGAGCTTAATTTCGATACATGACGCAGTACAAACATGACAATAGACGGTAGCTAACATACTTATCAAATACCCACCCGTGATTGCACAGTCATCATTTCCGCGGCACCGTACTTAAACCACACCCTTCATTTAAAAGCAAGTTCATAGTCATGGGGATTCAAAGTCGCAATTGTAAACGGAGACATGACATCGAACAGTCCACATGTTCTCTGTTTTGTCGTTTTATTGTTTTTACTGCGTTATGTTACAACGGAAGA…
>Novel00039
TCAAGGTTTCAAGGTTACAATTCAAGAGGATGGTGTCGCCGGATTTTGCTCATATTATGTCTTTGCACGCCGGCGAAGCGTACGCGATGCAAAACTTGACAAAAACCGATAGACTTGGACTATTGCTTTCAGGGAAGGTAAATGTAATGAGTGGACATCAATTCCTCCATCCGATTTTGCCGTGCGAGTTCCTAGACTCGCCAGAATTCGAGTCGAGTCGAGCCACTATCGATGAAAAATTCAAGGTATCTATAGTAGCGGCTTCATCCTGCCGCTACGTGTACTGGCAAAGGAGTTCCCTCGAATATCTATTCGTGAAAGAGCCGTACTTAGCCTGCGTTGTTACCACGCTCATAGCACGGGACATCACCACGAAACTGTATGCTATGAACAATAAGA…
>Novel00040
GGGAAACCGTAACGCAACCAGTCGTAGCAAAGTCAGCGCGTGCGCAACACGCGCTACTCACTAAATATTTTACATTCAATGCGATCGCGAACTCGAAGTTTTGTCTCCTAGTATTTAAAACTTTTACCAATTTATTTAAATGGAAGTATTGAGGACGCAACTCGTTTCCATTGTAACGATTCTCTTTAACATGGTGTGAATGTACTTTGTTTGTTTACAAAAGGAGTGTTAGTTCTACTTTCTATAACTTCAAAAACAAAAGTCGGTGAATAAAATTAAAAAATAATAGGTCTTTATTTTTAGACTTGAACAAAGTCAGGCTCTAGAAATAATCCCTAAGTTCGTGATGAAAAATGCTTAGACAAGAACTTCTAGTGTTGGTATTTGCCTGCAGTTCAC…
>Novel00041
CTCAGTTTCAGTTCAAGAAGAGCTGAGCGTTCGGATGTACGCGGCGCCTAGCGCACACGCGGACTGCTCTTAATATATAAGGAGGGAACTTGCGACACCGTTAACACATTCAGACTACAACCTGTACAGGAAGTCACTTGTTTCCGTTGTCATCTTTGCAATCCACGAAGATGCTCCTCGCTTTGGTATGCGGTGCTTCGCTGCTTCTGCAAGTGATAGCAGCCGGTCCATTCGTCAACAACCAGAACAAAGTTCAAGTCGTTCGATATGACTTAGATACAGACAATTTACCGAATTCAT
>Novel00042
GTTATCATCGCTATCGGAACTGCCAACAGTGAACGAGTGGGAGACTATCGCAAGTCACCTCCTGCCGCGCCGAGCTCACCCATAACCATTGTTCAAATAAACTAAATACCACACACTCCGAAAATAACGTATTCCGTCTAATAGTCTTTGAACAAGAAGTATCAATAAAATGCTTGATTCATTTTGATTACTTGTCAGTTATAATTCATTAAATCAGAGGTCATTGAATCTTAGCATTGTAAATAATAATTTTAAAATGGAAACAATAAGTGTGAATCAACCGATAAATTTAAAAGTGGTACGATTTGAGTTGGATTTTAGCAAATTACTCCCAGAAGAGCCGATACGAGAGAAGAAAAGCAAGAAAATTCGTGTACCGAAACCCAAAAGTAGAAAACG…
>Novel00043
GGCAAAGATTAAACACTTAGTTCGGGCTATCGGCGACTAAAGATAATGCGGAGATTATGAATCCCTAAAGATATTTAATATTAGGTACCATTTATCACGCCACATTTAGGCCTGTATCAGAAATGCAACAAACATACAACAGAAGACGGGGTACATTTTTATTACTTGTTGGCTGTAACTCAAAATTTTGTATCAATTAGACATCCATTTAAGTCAGATAAGATAAGCATACACATTTTAAATGGAATCTCACGATAATAGCTACGAATCCATGGATGTGGATTACAGTGCCAATTCTGTTACACATATGGATATTTCATATAACGACTCGCAAGTCTACGCGACACAAATTAAAAAGGAAAAGTTAGATGAATGTGTCGATATAGGGGAACCCATTTC…
>Novel00044
AAATAATGCGTGTTTGACCTCATTGCAATTCTCATATTCTCGAACGCGACTCATTTGTTCATCTTCAGTTGCGTCAGCTTCAGGCGTCATTCATCAACACGAAATCAGCAACAGATCAACTGACGTGTGTGAGAATCGAAAAATCGTGTGTTGTTTAACCTATTGCCACCTCCTTGCATGATTGCAATGGTGTTCTGGCTTGTTGAACTTGTTTACAGTAATTGAGGAAATCACTTTTCGTGCTTTCTGGGGAACTTTCGGTATTTAACTAATCGGGATTGTAACGACATATTATTATTATTATTGTATGACTCGCCAACTAAATTCGCATTGAAACTTTTTTCTCAGAGACAGCACTAAAGAGATTTTTATTCAATGTAAAAAAGTAATCTAAATTGA…
>Novel00045
CTGAACATTAAAATGAAAACTAATGATGCATCGCGGAAGAAGCAGCCCCGTAGCGATATAAAAGTTGCATCTACGTAATTACGTAATAGCAGTATTTCGTATGGATTTTACAGAATGAAAAATCTTATTGTCTCGCAATTTTTTATCGTACCTACATATACCCGAGCTTATACGAGGTATGTGTTCGGTTTTTATCAAGCGGTGCTTGGACGCGCGCGTGCTCCGCCGACCGACGGACAGACAACACACAGTTGATGTTCGCGCGCCGTGAGGAAGACACATCCGCTAGTCTGTGCTAGTGATTTACTGTGTTCAAGAAAACGACCGAGTGAATTTGATTATCGTAACTTTGACGTGACCTGTGAACGAAATAAAGGGTGCGTTTTTTTTATTATTTTA…
>Novel00046
AAATGAAAAGTTTTGCTGATTAAAAATAGAAAGAAACTACAAAAGTATTTTATGAATTTCTTGAGAGGTAATTATGAAAGCTTGCAGTACACAGGACAATAGGGTTGAACGTGAATTCTGTAAATTGCCAAAAAGACAGAAAAAAAACCTGAGTAACGAAAAAGCTTCCCTTATGAGGAGACGAGAAAATTTTGTAAAAGCGTGTAGGAGGGTGTCCTTCCAGGCATATTCCAATTATCGCAAACGGATGCTTTTATCATACATGCCAAGTTGTTTGACTGGAGCCTGCAAGCATACTAAGATTTTACTGAATATAACAATAGAAACTATTTATCAGTGTGACTTGAACTTTGCTAATGATTACCCAAATTTAGGAAAACATGTTAGTGCCTATGCAAC…
>Novel00047
GAAATAGTATAAGGCACTGAGCTTATCCCATAGTATAGAAGACCAGCATGCAGCCCAATATAATTTTTCGGGTTTGATTTTTATTACACGATTTATTATCCTTCACCATGGAAGTCAGTTGCGAATGCTTGTTAGGTACGTATTTCATTAGAAAAATTGGTACCCACCTTTTTTTTAACGTTGGGGATTTCGTTTACGGATAACCGTCTGCAGGATTCGAACACCGTTGCATCGCTTGATACGACTGCACCAGGCGTCTTACCTTTTTTTATGATTGAAAGATTACTGGTGGCCCAGAGGCCTTTCCAGTTTCACCAGGACAGGTAGGCGAGCAAAGGCTCAGCCAGGAGGAGTGGGATTTGCTAACAACTTCCCGAGCGCCTCCGAAGGATACCTAAC…
>Novel00048
GTCACTGTCAATTTGTCAAAGATCCAAACAAAAAAACGACATCTGAATTTATTGAATATTCGACTGTTGTTTTTAGATTTAAATCAGCAACAAGTATGGGACGTCGAAAATCAAAAAGGAAGCCACCACCAAAACGAAAGGCTACCGAGGCACTGGATCAGCAATTTAACTGTCCGTTTTGCAATCATGAAAAATCCTGCGAAGTAAAAATGGATCGCGCAAGGAATACTGCGCGAATACAGTGTCGAGTTTGTTTAGAAGATTTCCAAACAACAACAAATGTTTTGTCTGAGCCAATAGATGTATATAATGACTGGGTGGATGCTTGTGAAAGTGCGAATTAAATAAGAATTTTTAGTTTAAGTTTTTCAATTATGAAATGAATATATTGATCTATAT…
>Novel00049
TTTCCTTATAATTTATTTGTGAAACATTAACGTTGACGTGAACGGTTTCCCTGTTGTTCATATTTGTATTTAGTAGAATTTCTTCCTCAACGTTGCTCAGATTATAACAAACACCATTTGCCATTTGTTCGTAAAATGTTACTGAGCTTGCTACTGTTTCTGGGTTCCGCTACTTTCGGTCTATGCCAAGATCCTATTATTTGTGCGGCAGACAATGAAATAAACAAAAATCTTGATAAATGCGTCAAAGAATTGATACCTGCAGTGCTAACAACGGAAAAGGCTTTAAGCTGTTCTACAGATGCCGGACACAAGCCAAGCCCAATGCCAACGCCAAGTAATAATAATAATACAATATGTAGTACTATTGAACATCTGAATCATACAGGCGAACATCAT…
>Novel00050
AATTTAGTTATTTTTCGAAATTATTTACTTTGTTCAGAAATCTGGCATTATCTAGTCTAAAAGTATTGATAACGAATTTATTTAAAAAACGTTGCGATTGATCGGTATGAAAATGATTTCTAGTTAAAAAATACTAATTAGTATATTTACAAATAATAATATGTTATCAAACTATCAATAAAATTACGGAACTAAAAAACTACAATAGGACGCGAATAGGTTCAATTACCAAAGGTCATTGCTATTTAGCTTCTATATTAAAATAAGTCTTCTTCGAAATTATTTACTTTGTTTAGAAATTTGGCATTAGCTAATCTAAAAGTAGTTGATAGCGAATTATTTGCTAAAAATTAAAGATAAAACCTAATGGTGATAAAACAATAAATTTCCATCTATTGA…
>Novel00051
CTACTACTACATAATTGAAACATTGGTCTCATGTCTCAAGGCAGGTAGCGTTATTCACATTGTGAATTTATAACCTCAATAATTCATACCAGATGAGTCGTGATTTCGTTCACCTATCTGAAGAATAAATAAATAAATCAAATAAGACTAGTTGATTCATTTTATTTAAATTCATTTTTCTTTTGCCTTCGTACCTACATCCAGTAGAAATTACGACTTTATGTTTGTAGTATTAAGAAGTTTAATTTTGTTTATTGTATTTACAGAAGCTAACCCTGGCACCCAAAACCAAGCAAGTCGGTCCCACTGGAAAGAGTGGGACCGGGCTGGGGAAAAATTCTGGAGGAAAATCGAGTATTCTGGACACGAGCGGCAAATCCTCAGGAGCCGGATATTCAA…
>Novel00052
TAAAAACCAAAGAGAGAAAAAATAACTAATAACAAACAAAAGGAACGAACTGTATATCTCAACACCACCTGCCAGCTAACACCAATATAAAATATAGAAGATGTAAATTAAATTCAGTGAACATCAAGAAACATTTAGAAAGTATTAAAATAATCAAAATCCAAAACACAAAACAACAGAACAACTACACTATGTCTGGTACGTCTAAGTAGTAGTCTGTAACTGATTTTATACCAAAATACAAATGTTTTAAACTGTGTCATTAACCACCAACTTCATTGGACTGAATGAAAAACAAAACAAATAACAATAAAATTATTGGAATAGAACTTATTATATACAAACTTAAAACTACTTACCTAACAGTAACATACAGGTAATACAGAACAAAAAAAAGAA…
>Novel00053
AAATAAAATTATACAATAGGTGGCCTTATCGGTGAAAGCGATTTCTTCCAGACAGACGCCGCTTTTATCTAGAGAAATTCTGAAAAAGATACATCAGGAAACTTCACTGAGGATGGCGGGCGGGATATGTCAGAGTCGAATTAACTAAAACCTCCTGTCGCTCAACAACCAACATCCAAACCTCGTATGAGACAGAACTCATGAAAAGGCAAAAGGGGGAAAGTGAAGCGTTTAGTGCGGAGCATATCTCTCCCATCACCCTCCCCCTCGGGACGCCAGACCGGCGGTCGTCGGCGCTACGACCGACCACCAGCCCTCTCGGTCGGCAGGCTGTCCGAAGCCCGCCTAGATGGCGCCGGTTAGAGTGAGTTACCCT
>Novel00054
TTGCCATTCCGTATTTATCATCGACGCGACGCGATCATCTGCATGCGACCATGCCAAACAAGTTTACAATTGAAGCGCCGCGACTTCGCGTGAATTTCGTATTTTTTACTTTCACATTAGTGTTGTTTTGCTACGATGCAAGCTCTGAAGAAAGGCCTGCGGTCACGACGCCTCTGGGCGAGGTTGCCGGTTATTACATGACCACCAGAGGCGGTAGGCAAATATCGGCTTTTACGGCCATACCATTTGCGAAACCACCGGTCGGAGAACTGAGATTTAAAGCACCAGTCCCGTTTGGGCCATGGGAAGGNN
>Novel00055
GATCGCTAAAGGCTATGCAGAAGAATGTGCTCCCGAGTCATACTACGCCAACCACATTAAAGATAAACAATCTTCTTTTATGAGGCTCTATTTACCCCATTTTGGCGTGTATCACCCTCAGAAACGTAAGCTTCGTGTAGTTCACGACGCCGCAGCCACGAATGCGGGCGTCAGCCTAAACTCTTTGTTGCTACCTGGTCCAGACCTGCTTCAGTCCTTGTTAGGTATTTTACTTCGGTTTCGCGAGGGCCGTATTGCTCTCACTGCTGATATCCGGGAAATGTTCCCTCAGGTAAGGATCAGAGAGCAAGATAGGGACGCCCTCCGGTTTCTCTGGAGGTCAAGCAGAGACCAACCTATAAAGGAGTTTAGGATGACAGCCATCATTTTCGGTGCGTG…
>Novel00056
CTTTGAATCATCGGCTAGTTCTTTATTTGTTTTTAATGTAAAAACATTGAACGAACAGGATAACGACGGGCAGTCGTCTTGTCTAATCGCGCATCGATACGCCCTGAACGCCCAAGCCCAGCAGAGAGCTCCTAGACCAGCGTACATCCCTCGGTGTCGGGCTGATGGTACCTATGCAGCGGTGCAATGCGGCGCATCAGGGACCACAGCTGCCGGATGCTGGTGTGTCACTCCCGACGGGAAGCCGCTGCCAGATACAGCTGTGAGGAATGGAAGACCCGACTGTACTAGAACTGGTAAATCACACGCAAGGCGGCGTTCTTCGATTCGCGGTCAACGTAACAAAAAGAGTTGCACCCGGACTGATCGTGCTTTGTTCAACGGGAACTTGATTAAAAT…
>Novel00057
TCGCAATACAGTTCGTAAAATAAACGTCTAGTGAAGAAAAATCACTCGCATGTGACTAACCAAGATGACGTGGCAACAACGAATAAAGGAACCGTAGAATCCGTCACTTATATAACCGTACAGGTGGTCGACGAACAAAGCAGAATCTAGGCGTTGGCAAACAATGTACGCTCACTAAAAAACTGAACAATGCGCTAATTAGGTGTCGATAAAGAGCGAATGAATGATAACTGACAGTTGAAAATCAAACGAGAGACGAATTTACGACGGACATGCCTGGACATAACTTTCTAATTATTACGCTGTACGCGTTCTCGTATTTGAAAATTACAAGGCAATCAATCACCGGTGTCACGTACATGGATCATTTCGATTTCGAGGATAGATACAGAGACGTTT…
>Novel00058
ACAGATGGCTACCGTGCAGTACACGGCCACCAATCAGCAAACAACGACCACTAGCTCCGCGCCTAGTGGCCGTCGACGCTCCGCCGGAAGACCTACCCCAAGCCGATGTGACCCTGAAGAATTCTCCGAGGCTCCCACTAAAACCATAACGTCTGTGTTATCCAAACCAAGTCGATCAGCTGTGAAGAAACATGTTCAGTTTCCGGACGAACAGAGCTGCATTGAAGAGGCTAATGAACCCATTGCCGAGGAAGAAACTGTTGCTGAGGAAAAACCAGATACCCGGGTGATCAGTTCGCTTTGGATGGAGCTCGAGACGGCTACTCCGGTGCCGGAACGCTGACGGCGGCGCAGCGAGCAGTACTACCGGCCGGTGACGCGCGCGCGCCGCAAATTGTC…
>Novel00059
CGCACTGTCAGTTGCCCACCCATTTCAGTATACAGTTTGCTCTTGTGATTCTCGTATATATCGCAAATAGTACTTAATTGCCCCTTTGTAAATTAAATGAAGAAAAACATTATTGGATAGGTTTTAACAGATTGCCATGGTAGAGATACAACTGCATTCGTTCGCGAGTAATATTCATAAGTTGTGTCCGTTCATTCATCACGAGTTCAGGCAGAATAATTCACACAGGGCCGATAGTTCAGACATAAGACAATCTGAAGAGACTCCACTCTTGCACACATTCCCTCGAGAGACGTCGCCTGAGGAAAACAACTGGACTAGCTTAACCGTGAGCTTGCTGCTGGTGATACTAATATCTGGTATTATAATAGGCGTTTATCTTCTGATAATACAAAGCGA…
>Novel00060
TAGACGTAAAGTGTAGGCAATCAAATGCTTCTATTTACATCGGTCTTGGGCACTCTGTTCTACCTCTTCCCAGGTTATGTCCCAGACGCCCAGTTTCTGCTCTACTGAGCGACGCCACGTTTTTGGGACGGCCTCTCTTTCTTTTGCCAGACACATTCTAGGTCAGTGCTCACTTGGATAGGGTTGGAGTATTGGGATTTCTCTGTGTGACCAATTCAATACCACTTCCCCATAAGGATCTCTAAGTTAGTGATAGTCTCAGGCCAAAAGATTTTTAAAACTTGATGTAGGTATTTATTCACAAACACTTGTTCGAACAAACCAAGTTTTGCTCTTGTACAGTGACAAACACCCACATTTTAGTTGACGATCTTCACCTTTTGTTCATCTCATTAAGGT…
>Novel00061
GTCGGTATCGTTAGACAGTAGTGCAAAGATGTGGCGGTGGTTGGTATTATGGCAAGCTTCGGTGTTACTTGTCGGCGGAACCCTTGACTTTGGCTACTTCACGCAGAAACGGCTTTTTACGCAACCTACAGAGGTAAACTGTGCAGGATACTCCAAATTTAATATCGATCACTTTCCTGATCTAATACACGCAGGTTGGCGCAGAAGTACTGATTTAGGTGAAAAAATGTTACAACAGCCTTCGTTAACGAAAAAAATTTCTCGTAGATATAATGATCTTTTACCGCCGAGCGCTGATGACATTGTGAAAGAACATGCTAAATTAGTGCAGGATATTAACAGCTTGAAACAAGTCGTATTTATTGCACCATTTCCCGATGATAACAGGGATTATGATGA…
>Novel00062
AAATAAGTCTCGTGTTACATAAAGTAGTCATGCGATAAAGTAATAATAATAATGCATTTTCTATTTCACAGTATAGTAATATAGGTACGCCAAGAAAGGAATAATGCATTACAATATGCAAAAATATGCATTAGAATAAATAAGCGAACTGTAACGGCTGGGGACAGTTCGCTAAGACCCATCTGAATATGAAAAAAAAGACATACAAACACTAAGATCTTGATTTGATTACTTCTTCTTTTTTCAGCCCACTGACGTCCACTGCTGGACATAAGACTCCCCCAAGCTTCGCCACAACGACCCGTCTTGCGCTGCCTGCAATTTTGATTACTTAACTACAAACAATGAGAAGTTTCGAAGAGGAAAAAGATTTGGCTGTTTGACTTGATTTATGGCTTA…
>Novel00063
GGTTGCACGAAAGTTTACACGAAAAGTTCTCATCTCAAAGCTCACCAACGGATCCATACAGGAGAAAAGCCGTATACTTGTCAGTGGCCGGAATGCGAATGGCGGTTCGCGCGGTCCGACGAATTAACACGACACTACCGTAAGCACACCGGCGCGAAACCTTTCAAATGCTCCGTCTGTGAGAGATCTTTTGCGAGATCCGACCACCTCGCTCTACACAATAAGCGGCACCTGCCGAAGACTTCTAAATGACACGCAAGAAAGGGCGGCGAGCAACCGCCCGCCCCGATTGCCACTCAGGAAGAATGCAATGAAAGCATTTTCCTTGAGTGCGATCTGGATGTGAACCTGATGGATACATTCTACGGAGTGCTGTAACGGCGAGCACCCGCTATCGAC…
>Novel00064
GTTGAATTTCCCATCCGTTAGAAGCTACAATCGCGTGGTGATGTTTTTATTTGGCGCGTACTTACTCAAGCGTCATCGGAGAGTAAAAAATCTAGCTCATTGAAAGTTTCAGAAAAAAAAGCTGACGTTATGAAACTTTATAGATGAAATATATTGACGTAGGCAATTTTTTTTATTTCTTATTTGATGTTAAATGTTGACAATTGCTATTGGTTTGAAATTCTTGAAATTTAAATAAACAATTCTGTAACTAACTAGATGCAATTTGATTTGATAGTGGTCACGTTTAATTATAGTCATGATGAGCGTCGGTACCAGTAACTGTACGCGTGGCTGTTGACACGTACCTACATTGGATCCGTCGGCTTCGTTGTAAAATCGTCGAATATCTATTCTGTA…
>Novel00065
CACAGATGAATAGGTTTGAAACCATATTAGGTAATTACAAAAGATATAAAAATTGGGATCTTTTTTCCCGTACGTATACTGTATAAGTACGTTTACGTAACATTTTTTTTTAGTTTTATTACAATTTTTTGTTATTTTTACCTCTTTAATTCTTACCCTTTCTTAAAGCTATGCCCTTGTTTTTTAAACATAATTCTAAGAAATTACATTTTACAAAAAAACCCTATCTAGTTTTTATTTCAGAAATGAAACTTGTTGCTCTTTTTTTCACAAAATTATATAATAAATGCTATTACTACAAATAAATTTAGCGCCATTTTGAAAATCACGTTTTTTTTGTTATTTAAACAAAGGGCTATATTCACACTCCCATTAACCTAGTTTTTGTAACAAAAACTT…
>Novel00066
NCAGAGCCTTAGGACATCGCAGTCACGGAGCCACCGACGCGAAGATCACGAGCTCGCTGCTCAGGAAGACTTACCAGTTCATAGCCGTGTCGAGCCCCACCTACAACTTGTCCAGGGGGGTGCCGCCATTCGTTTGGAGTAAGTTCGACATGGGTCCGCAGATATCTCACGTGGGCCACCCCGATGTGTGGATGTTCCCACCCTTGCTCCACCGCTGGGAGTGGGGATAGTCTCACGAACAGTCAACAGTAACGAGCTGCTTGTATTCTGAATATACATACATGTTTTCGTTGAAAGCGCACTCTAAATTAAACTCTATATCTATATGGCATAAGATGAATGTTTAATAACAATAATAAACATTATTTAATAATAAACATAATATTTTT
>Novel00067
TTAGGATCATTGCAAGCAACGTCCGGAGCGCAAGGAGTGGGCGCAGAGCGTGTGCGGCGCGCTGAAGCGGTACCCGTTCAGCCTGTGCGCGGGGGAGGTGGGCGCGGGCGCGTACGTGGCGCGGTGCGAGCGCGACGCGTGCGCGTGCGACGCGGGCGCCGACTGCGAGTGTGCGTGCGCCGCGCTCGCCGCCTACGCACACGCGTGTGCGCACCGCGGCGTCACCTTCAACTGGAGAACTAACGACTTGTGCCCAATGCAATGCGACGAAGAGTGCTCGAATTACGACTCGTGCGTGTCGGCGTGTCCCATCGAGACGTGTGACAACATACTGTACTACGCCGAGACGAAGGCTCGCTGCGAGCAGGACACGTGCGTGGAAGGTTGCAAGCCCAAAAA…
>Novel00068
CAGATACAGGACAATGGGACAGGTATAAGAAATGAAGACTTAGATATCGTATGTGAGAGATTCACAACATCTAAACTCAGAAAATATGAGGACTTACAAGAAATCAGTACCTACGGATTTCGTGGAGAGGCTCTCGCGAGTATCAGTCATATTGCACACCTTACAATATTGACAAAAACTGCACAAGACAAATGTGCTTACAAAGCCTCATATGAAAATGGAAAACTGAAAGGCCCCATAAAAGCTTGTGCTGGCAACAACGGCACTCAGATAACCGTTGAAGATTTATTTTATAACGTTGTGGCACGTAAAGGGGCATTGCGTAGTCCTACAGAAGAATACACGCGTTTAATGGAAGTGGTCGGAGGATATGCTATACATAATAGTCAAGTTGGATTT…
>Novel00069
GTTTGAGAAAGTTATGAAGTTTCATAATATGTAGTAATTAGTAAGACAACTTCCCAATAAAGTTGTTTTTAAGTGCACTAATCATTGAAAATGACAGAAACAAAAATAGCCTTTCTATATAAAATAGCGTCTTNNNNNNNNNNATATATCCAACAATCTTCAAAATGTGTTGAAAAGTTATTATTTAATGAAATGTAAAGAAGTAACTAAAGGTTATGGACTACCAGATAAACATTTCTCAACAGCTGCAAGATGCCCGCACTGCTGCCTAGAATGGAAAAAAGGAACTAATATCAAACTTAATCCAATAAAACTGAGTAAAAGGCAGAGGAAACGAAGAAAACATTTAAAGGATAGAACTAAAAAGGGGAAAACACAAGCACAAAACTCTTTGCTGCA…
>Novel00070
GTTTTGGTAAGTTTTTCTATGAATTTGTTCTAATTGCTGGTAGATTTTTATGTTATGTTGTTGTATAATGTTTTTTCTACGATAACATTAAGCATTAGAGGCATTTTATATGTTTATTTCGTTTCAATTTAGGGGGCCGACTTCTGGGTTACGATTTGTTAAGGTTGATCCAGAAGTCAGCAGCAAGGGGCTGACTACTGGTTTTTTACGATTTTCTTAGAATTCGTCGAAATTAACACAGAGAATAGTCCTTGTTATTTGCTTTGGATTGAATATAACTCTTAGATGACCAAAATATTATTTTACCAGTAGTCAGCCGTGTATAAAAGTAAAATATATGCTGAGGGCTGACTAATGGACTATTAACTCCTATAGTCGGCCGTTAGTTCTATTGTGTAA…
>Novel00071
CGTCAATGGACGTCATTACCGTAAGCCTTTCCATAATATCGTAATCAATGTACCTTTAATGTTCAAGAAGCATTCCTTATCTTTTAGTTTTATCCATTCATGTGGATATAGTTTAAGAGAAGATGAGTGACGTGAGACAGTGTTAAATTGAAAATAATAGTGAAAACAGGCACACAAAAATGTGTGCAATTGCTGAGAAGGGATTATTTAGTAGACGCCATGAAAACCCGCACGGTCGAGAGTCTATAGCAGTCCACTGCTGGACATGAGCCTCTCCAATTGTTCGCCACTGAGCACGATCCTCGGTTTCACTCATCCAGTTCCTGCCAGCCACCCTGCACAGATCATCACTCCACCGGGCCCGAGGGCGTCCTGCACTGCATTTTCCAGTTTGTGTTC…
>Novel00072
GGGCAAGTGAGTGGCACAGATAGTCTACGCCGGCTGTCGCAAATGGCAATGCATTACAAGGATCCGAAGACAGGTTTAATTCAATCGAACTACACCGATAATTATTTGTAATTGTCGTTTGGTTCAATAAACAAGAATAAATTTCGCTTCAACTTAGATAAAGTTACGTAAAGTTTCATATAATAACTAACGAATTAAATACGGTTTATTTAAAAGTGATCCTCACAAGTGTTAATTACAACAAATTAAGTTTACTAGAGGTCCCGCAGTAGTCGAAATTCGACTATAATTAATTGGAATGGAATAATGAAATTCCCGTACGAGGTCAAGTGGAAGAGAGCCCGCTCTACACCCAAAAAGAATTTGAGCCAGAAGACGAAGGCTTCGACGAGTGGGAAG…
>Novel00073
GTGCAAACTGTCAAACGTATCAAGAATGGTGTTCCTATGAAATCTTATTCATTCATAAACATAATTTAATAATAATGCCATAAACATTGTTTGAGTAGCACAATAAAAGTTTTCGTAGTTACCCTACCCTACATTGTCTTAATTTAAGTGCACGGTTTATTCGCTTAATAATTCTGAAAATCTTAAGTTTCCGCACATCAGAATGTCGAAAGAAGACGAAAATGCGGGTCTAGAAGCCCAAGAGTCGCTTCTGTATTCAGCTAGGCACGGTGAATTACTAGTGGTCAAATCGCTCTTGGAAGCCAAATCGGAAGGAAAACTTTCATTAGATATTAACTGCAAAGGTAAAGCTAAAAGCAACTTAGGATGGACACCGCTTCACTTGGCAACCTATTTTGG…
>Novel00074
AAAGGTCTTAGATACCAGGTCATAAAATCCCTTAAAAAAAACATATGGTACTTAGGTACTTATTTATTTCCATTTATTCTCTAATGCAATATAGATAAAATTGAAAAATAATTGTTTCTAGCAAATTAGTTAATCGCAAAAATGTTCAGATTGCCCTTTGGAGAAAGAGTAGATCCGATGGAAGAAAAACGTCAAGCACGCGAGAACACTATCAATAGCGTAATAACGTTTGGAATAATGTGTGCAATTATAAGAATCGCTCCCTTGGTACTGGAACATGGTAGTTTTCAGTAGGCAGATAGTGCAGTGTGCAGTGACATGATCAATATTCCACAAGAATGAGTTCCTACAAAGAAGCAACAATAGTAGTAGAAACAGTTTAAATGTTATTATTTGAAG…
>Novel00075
CTCGTGATTGCTCGTGATCTGTGCTCTTATTTGACTATTTTGATAAATCAAAAAACAAAATGTCACAGCTATTAGTCTAGGCTTTATAAAAATATATACAAAATGTAACTATGGAAAAAAGAACAAAATTTCCGTCTTCTACACGATGCCGCAAAATAACCAATCAAACAGCGGAGAAGGCGACAAGACACCCTGGCTGACGATCATAGGGGGTCTAGTTCTAGGAGCGGGCGTCATCGCGCTGTTATGCAAGTTGTATTCTAGATATAGTAATACATCGCAGGAGGAACCTGTTGTCACAAAAATTAACCCAGCAAAAAGAAAATGGCCGGACGATTGTTAATATAAATATGATTAAAA
>Novel00076
ATAGACTATACACTTAATATATTTGAGTGAGACATATTATTATTTAATATGGTTATTATGGTTAAAAGGATATGTAAGGATAAAAGGAAAGGATTAGAATATAAAGAAGGATAATAATGGATAAAAAAGTGCACAAATGTACTTTTAACGGATGTACCACTGCATTTAGTAGACCATTCAGATTAACACAACACCTTCTTACACACGTGAATGTTAGAGCATTTCGATGTACTAAATGTTCAAAAACGTACACAACAAAAAGTCATTTGATTCGCCATGACAATACAGTACATTTGAAGATAAAAACAGATGTTATTTACAGTTGTCCAGAATGTATGCAAGTGTTTGCAAATCGTCAAAATTTAAAACGTCACATGCAAAAGAAACACATACAAGGTA…
>Novel00077
CGACTTTTCATTCAAAAGATTTTACAGTATGGCCTATATTCCCTGTGCCTGTCTCATCAACAAATCAAACTAAAAAATGTCAATGTACACTACACTGTCACTCAAATAAATTTCAAATCATTTTCATCATCCAAATCTAAATGTGATTTGAGATTTTTTTAGTTAACAAAGGAGAGCAGCATACTGCAAAATTAAATAGCAACTCATAATTTATGTGTTTGCAAAGGCTACTTACATGTAACAATATATTTTAAATGTTAATAAAATTGCTTTTCATTAGAAAATAATTTAGTCAATACCAAACATGGAAACAAAAAGTGAGAAAACATCTAGTTCAAATTTATCAACTTCTACAGCTTTAGTATTAGTTGTATTTATATTTTTATCTTCACTATTAGC…
>Novel00078
AGAAGGCAAAAATGAAACGAAAGGCTGGCATAGTTTTAATACTCGTTTTCTGTTGCGTTTGGCAAGTTCAGGCAGCCGTCAACTGTACGGAGACTGGAGCAGGCAGATTTGCCGATGACGATGACACGACTTGTCAAAACTACACGCTTTGCGTCTACGATACTACGACTTTAGATTATTTGTTCTACAACTATCAATGTCCATCGACGTCTGTGTTCAATCCGAACATTGCAATGTGTACCGATCCTGCCAACTACGTATGCAATGTGACGACCGCAAATACTACCGTTTGTACCGAAGACGGGTACATCGCCGATCCGAGCTCCACGAATTGTTCCAGTTACATCGAATGCGTAGGAATAAATGGTACATTCACAGAAACCACCTACACTTGTCCGG…
>Novel00079
AAAACGGACCCAAACACTGAATTAGAAATTAAAAGTTAAAATAAATATTTTTATAAATTAAATAGAGATACAAGATTTGGACGGACTTAGAGAAAAAATAACATTTCAACAACGATAAGTTTCATAAATTAAAAATGTTATGTTAACTAACTTATCCAGAGTTGAAAATTATTTTTAGTCGCATTTTAAATCTTCAACTTGAATTAAAACTTGCAACTCTTGCAAGCTAAAAAACGAATGGTAGTGACGTCATGTATACATCACTTACGTTTTAGGTCCTAGTATCACTGAAATCACATAGAACGCTTTTAAGGTAAAGTTTCGAAATGTTGTCGATTATCCTAGTTTGTTATTTGTAAAAATACAGTCATATAATTATTATTTATCTATCATTATCAC…
>Novel00080
CCACGTCAGCTTTAAATGTGAAACCATCTGGTTGCTATATGGGATACTGTGATTTCGTGAGATGTCTTCGAAGAATTAACTCAGTTAATTTGATAACTCAATGCACTAGGGAAGCAAGAACAGGAGTCAATTTATCCTTAGATTCCGACAATGTTCGTTTTTACACGAATGTCACTTCGTGTATTTTAGCGAAAACTAGATGCGGTTCCTTTAATCCGATTACTGGTGATCCTCAAGTACCAGGATATTCAACCGCTGGTGTTAGATTAAGTAATGCTTTGCAGTTTTCGGCAAGTGGTGAATTAAGGATACTAGCTTTTCCAACGCAAACTCCAGTTACCAATGCCTTTTGTGCCATTTCTAATAACCTCACTCAAACAAATTGGCTAACAAACGTTT…
>Novel00081
AATTGGTTTTCGCATTGTATTAATACACAATCAAATAAATTCAATACATATTTGGTTCGATATTTAAAACACAGTAATATTAAGGAAGACTTATGAACTTAGGAAATGATACAAGTCCAAAATAATTAAGTGAAACGTTAGATTACTTAAGTACTTGTGTGTGTACTAAGTGTTACTAAGCATAATAACTTCATTATTTAAGACTCTTTTTAACGTTCTTACAATTTGTCATCATTGACCAACGGAGTTTGAGTGCGCATTGACCAACGGAGTTTGAGTGCGCCGTGTAAAAGTATCGTCTACTACTAAGGTTTGTTCTGGTATAGGAATATGTAGGTACGTAAAAAAATATTTTCGAAATATTAGTCATTACTCAAGTTATCGTTATTAATGTAGTTA…
>Novel00082
CTAGACGTTCTCATGTGTTTCTCAGTTTTCAGCGATTTTTTTTTATACTGTTAACTGAAATGCTTACTTAAATTTATTTTTATCTGATACGTTTAATGTCTTCAAAAAAGTTCTCTATATATATTGACATAATGAATACAAACAGTCGTAAAAGTACGTGCGTGCCTTTGTGAGACCAGTCAGTACGGAGAAAAACGGTGCGCATCAATGAACGAACCTTTTTTATTCGTGACATTGCCCAATCAGCGCCAGTGGCAGTTGCAATTATCTGTAGCGCCAAATCGAATTATGATCAATTCGGATTTGCGCGCATCGGAACGAATATAAAACGGTTTGCATTAAAATTGGCGCGCGATGCACGGGATGCGTTCCCATTAGGCGGGTCGGACGCTAACTTTG…
>Novel00083
AATAAACCAGATTTTAACGTAGGAATAAAATAAAACACTGAAGTAAATAATAATGGGGAGATAACATGCACAAATACTAGATTAAAGGGTTCACTTGATTTTGTGAATTAAAGAATATTTAAATATGAGTACTTTTATAAATATTGGGCGAAAACTGTTAATAACATCAATTTTTCGACTGCAGTGTGTTTCACAATTTAAGCTTAAACCAGGTTATACGCGATCTATTCATAGTAGTACTGGGCTATTCATTAAAATGTATATGGAAAAAGAGAATGAATATGCATACAGTGTGTTAGAAAATAAAGGTTATGCAATAAATATTTATACAAAACATTCTAGCGAAGCTATATCTCAAGAAGAGTTTCAGCGATTAAATAAAGAAGATTGGACTAAGAA…
>Novel00084
GAATAATCATATTTCGCGCCATTTTTTAAATTCAAAATTGAAACATGTTCGAACCTGTACCTCGACTAAAACCGACATGGTCTTTCACAGGAAGATCAAGGCTTTTTCATTTATTACAAGGTGGAGCTTTGGAGGTGCCGGTCTACGGCTACCAACAACATTAGTTGGTTTTATAATTAAGTATCGATGTGATTTTCCTTTGATTAGATGACCAAAGTATTAATCATATTAAAATGATGAATGACACGGACAAATACACAATGCACGAAGTTGAGAAACGTATTGGTGTGAACAGAAAGTACAATCATTACATAAACATAACGTTAATATTATTCGTTTTTGTGCAATTACTACGAATTTCCACAGCATTTAATGTTCGCCCAACAGGGTGCACTCAAA…
>Novel00085
GTAACAAAAGGTTACCAGAGTCTTGATATCGCATCGGTTAAACAAAATACAGAGAACACTGGCTAATGTGACTAGATCTGTTTTATTTCCGTCAAAAAACGAATGACATCCTTAACGCATTGCGTTTGGACATTCAAAATCTTTAAACCGTGGGCGGATCGAGAGGACGCCACATCGTATAGTTGCGGTTTGTACTCTTGTAATGCAGCAGTTAAACAATATTCTTCAAAAAAATTATTGAAACTGATAATAATAGTGAAAGCGTCAAATGGTGTGAACAGTGATAATAATTTGTAGTCATATTTATAATGCCTATATTATTCAGTGTGATAGCGTGTGATAAACGAGTCGTTTCGAAATTCGCAACCTGCGATGGTAACTTCGTGGAGATATCCGAAC…
>Novel00086
GGTGGATTCATACAAAAGTAAAAGCTATTTCCTGGTTCACGGCACAGCGGACGACAATGTGCATTACCAACACGCTATGCTGATCTCGCGGCTTTTGCAGAGGCGGGACATCTACTTCACACAAATGAGCTACACCGATGAAGACCACGATCTAATTGGCGTGAGGCCGCATCTTTACCACGGCCTAGAGAAGTTCCTTCGAGAAAACATGTTCTAAGAAAAATAAAGCACCTTCTACATTCCATTTTAAAAAATCGATTTTAAATTACAGTTGTCAAAAGTCTAGTCCGTATGAAGAAAAGCAAACAATAGTAAAATATAGTTTAATAATAGAATTTTAACAAAAATTTGTAAATATAATACTAATTTTTAGTGACTAACCTTGAAATACAAATAATT…
>Novel00087
AAAAATAATATTACCCAAACAGTCATTGTAAAAAGTAACAGAATGAACATTTCTGAGCTTCCTGGTGATGACGATTCAGGGCCTACCTGCAGAACATACGTCTTCCGAAATGAAAGCCATACATTAGGGAATTCATTAAAATGTATTATAAACAAATATGATGATGTTGAATTCTGTGGATATACTGTTCCACACCCAGCAGAATCAAAAATGCATTTTAGGATACAAGCCAGAGAAACACCTGCATTGGAAGTTCTAAAAAGAGGTCTGAAAGATCTAGAAATGGTGTGTGATCACACCATAAATTTATTTGACAAA
>Novel00088
CGACGCTCTGTTTTGTATTTAAACTGGCGGCATATCTTACCGCGTCCGTACGCTATGCTCAACGTTTAACAACACTAAAACGTTCGAAATTTAATTTGCAATAGACACATTTAATAATAATAATAATAATAATACATAATAGTTGTTTTAAAATAATGAATTTTCTACAATTCGCAATATTCTTCATTTTATTAATAAGCTGTTTCGAAGGTATGAATGCGTCAATAGCAAACCGACGGCCATGTCGAGACGACTGTCAAGAATTATGTCAAACGCGAGGAAAAAGTGGCGGCTCGTGTATAAGCAGAACTTGCCGTTGTTTTTCTAGTGTTGGAACATGAGACGTGCGGTCTATGACTTAAGGGTTATTTTAGTAAAAAATAAGAGCTTAAAAATGTT…
>Novel00089
CCCCGATCGGTCACCGCGTACGAGTCCCGCACGCACGCTTACAACTGAAGGTGGTATCGGTGTTTTCATGTGACAACTGGAATGATGTTGGATTCCACATAAGATATAAAGAGTGTTCGAAATTTTTATGTAATCCGAGTTCAAAACAATCAGACTTAATTGAAGTGAATGATGCGAGTCGTGTGGTGGAGCACGGCCTTGCTGGTGCTGCTAGCTGCCGCCAGCGCCCTTCGTACCCCACAGGTAGAGGGATTGACAAGAACCAGCAGAAGGCTACCCAGCCCTTCAGCTCCTGATGTCAACAGTGTATCCAATTCCAACCAGCCTGAAGCCCAACCCACCTTCAGGTCTCGAAACAGCAGAGGGCGGGATGAAACCACACCACGTGACGTTGTCCGA…
>Novel00090
CTACAACGTAAATGCGTCACTCGCCTTGAGATATAAGTTCGAAGGTCTCAAGTATAGTTACAACGGCTGCCTCACCCTTCAAACCGAAACGCATTACTGCTTCACGGCAGAAATAGGCAGGGTGGTTGTACCTACCCGTGGGAACTCACAAGAGATCTTACCACCATTAATTACGCAAATTATAATTTTACGGATTTGATTAGAAGTCTAGTGATTAGAAAAATTGGTACTCGCCTGCGGGATTCGAACATCGGTACATCGCTACACACGAATGCACCGAACATCTTATCTTTTAGGCCACGAGATACAGACTACGATCGGGAATTGAACCTGGACTCAGAGGAACAATAGTCCGGATGAATTGATAGAACAATGAGACAGATTAGTAATAAGGAAGAA…
>Novel00091
AACAGAACACGTAATTCACAAACCGAGGTTGAATGATTTATCATTACGAATGTAAATCATTATACAACAAATGTCGTTAAAGCCTCAATGTTTCGAACCTGAACGTGGCGTATGCACGTCTTGGCGGGAAAAGTGGCCATTTTGAAACAATCGAATTTCGAATGCAATTTTGTTGCGTTGGTGTTTTCTTTTTTTATGTGCTGTGATTGAAAGTGCAAAGGAAGCGTTTACGTTGGAATCCTCACGCGGCTCACGAGTGGCCCTCACGG
>Novel00092
GCAACACTCGTCAGTTGCGTGCGTGCGAACGAGTTGAGCTGTTGTGTGGCAGTTCGCGTACTTTCAACAAATTGACTTTCAACGCCTCGCTATCTTCGCGTAGGCGTACACACACGAAGCAGAGACGGCAGCGGGCGGCGACAGCGGCACGCTCGCGGGAGACAGCACCGGCAGCAAGACGGACAGCGCGCGGCAACCGGGGCCCGCGCGCATCGCCTCGGGGCGGACGCCAGTCCCCCCGCGGCGACGCTGGGTCCCGCCCTCATCACTCAGACATCACGACGTGCCCGACGGAGATGCCAAGTACGACATCATATTCCGCAAGGTTCGTGGTATTCTCAACAAGCTCACGCCGGAGAAATTTCAAAAGCTGAGCGATGATCTCCTCGGGCTCGAATT…
>Novel00093
GAAGTATTGGAATAAATTATCCAATAACTACACAATACGGTGAGTGCTTCCGATATGGTCCGTTTGATACCGGACGCCAGTTGGCTATGTCGGTTAGTTACGTAGCCGGATTCGAACCCCACACACGTGGTTACCCCACACGGTTTCTTATTCCCACTAAAACAACGAGAAAAAAAACCTATACGCGTATTAATGGCATTAGAACTGTATTTAAAAAAATCGCGGTACGTGATTGGTCGACTTCGTCTCCATAGCCCAATGGATTAGAAATGTCAAAATTTAGCGGGAAAACTGCTTTGAATTGTCAAACTCTATTTAATTATTTCTTTTGAGTCTATAAGTGTGTGTATGTGTGTAGCATGAAATAATAAAATCAAAGGACTATAATTAATACTATTT…
>Novel00094
GATCTACGACCGCATTCGGTCCGTTTCCCGCGCTCAGTGCCTCGCTTGTCGCTATCAGCGAACGGGCTAGTGTATACGCGAAAAATACGATCGAGATTTGGGCAAAGTCCTGTTAAAAATCATTCATAATAACATTAACGACTCACAAATTAACATTTCCATTAATTGTAAAAAGCCCAGTGCTCAGTCAATGCAATTGTGATTTTGGTGAAAGTGAACTTTCTAAAGAATGTAATTATTGAGATGTGGACCTCAGTGAATACTCGACGGCCTACATGAATATAAGGGCTGGGGTAATGCAAGGAGACATAACAAAGTTATGTGTGCTAGTCGCTACACTGGCACTGGGCAAAGTATGGGGCGAGGGGTTGTGTGAGCGGGGGCGTAGCTTTTGGGACC…
>Novel00095
GCTTATTATAAATTGTCCCATAGATACAACCCACTGATTTTCTCGCCGATCTCCTCAATGGGTCACAATTCCGATCCAATGGTAGATTCTGCAGCTGCAAACAAGCAAAAACCTCCTTTGCTAGAGCTACCTAGAAAATTGCAGCTTAGCTATGTACATTTTTCAATATACTCGCAAACTTAATGGATTTATTCATTTTCAAAAGCTATCTTCTCAACATTGGCGTCTAACCCACCAACATACAACATGCACCCAAATTTAAATTATATTTTTGTTAATTTTCAGACTAGTCAAGAAAGAATTTCAATAAGTCTGCTTAAAAGTCTCTATGAAAAAAATAAAGATATTTTTGCTAATGCATCTCCAAAGATTTTATTAAATAACAAGTTCTATATACAA…
>Novel00096
CAGAATTTCAGGTTAATTTTAAGCATAAATAGCAGAACCGTAAAATCTTTTGGCGATTGTCTGTAAAACAATGAAGGTGAATGTTTCGAACCCAGAACTAAATATCTGATTAAATATTATCTGCGATTGTTCTGAATAACTAGCGTCTAAAGATTTAAATCAACATGTCTTCACTGCTTAATTACAATTTTGAGTTTGATGTTCCACCAATATTCCACACCTTGCTGCTTGCAATCATGATAATGTGGATGTTACACCGGTGGCAACAATCTTCTAGGCTGTTTCGATTGGGAAATAAACTCCCTGGACCAATGGCTTTACCTTTAGTGGGTAATTCGCTACTGATTTTAGGGAAAAAAGCTGA
>Novel00097
CGGGTTCATTGTCTTTTATAGAAATTTTATATAAGTTACACCGGATATACCACTGCAAGTTTTAACAGTGTTACTCTGCTGCTTGTTGTCTGCCACTTTATCAATTACAGCAGTCCAGGGATGTAATCGAGGAACCCTAGATTTATTTCACAATGAATAAAGGCATAAGGTGCACAACGTTGATGAAGTGTTGGAGAGGCACAATGACTTCCTCGAATCCTGCCTCGGGGACTGCATGCTCACTAATCCTCAACTGTTGAAGGCTGTCACCACGCTCTGTCTCGTTTGCGTCCAGTTCTGCAGTTTCATACAGGAGGCAGGTTGCGGGACCACTACGAGCAGCTCGGCGGACTCATTCTCTCGTTCTGTGTCGCGGTACGGGCTTCGATTCACGGCGGC…
>Novel00098
AAGCAACGCTGGCAACATTCTTTCACTTTGTTTTGACAACTTGATTGTTCAAAATGTCGGCCCATAAGACGTTTATTATTAAGCGCAAATTGGCCAAAAAGCTGAAACAAAACAGACCCATTCCTCAGTGGGTAAGGATGCGCACAGGAAACACTATTCGATATAACGCTAAGAGGCGTCACTGGAGAAGG
>Novel00099
TGACGCTAAACAAGCTTCGCGAACCATGCCTAACCATGGTTCTGTCAATTCAATACATTCATACTCTTATTGTTTTCCCTAATAATATTACGGTACGATTTACGAGCGAATGCATTAAAAACAGTTGGCGATGATGAACAGAATAAAGACATAGATAAAACACGTCAAAAGAAGAAAATTAAGTATAAAATAATGCTAACAGAAAGAATACTATGCAGTGAAGGCAGACTTATTACCAATAAGCTATTAAAATTGACTGAGCATCAGGAAAATGTAAGTATCTAATATAAATGAATTGAAGTATCTAAAATAAGTAAAAAATCATACAATAGAACATTTTTTGACAGTTTTAAAGGTCTTAGGGCAGAGGAAAAAACTAAAAACTTACTAGATAGTCAG…
>Novel00100
CATGTATTAGCACAAGGATAAACGCAAGCGTATTTGGCATTTGTGACGCATTTTGGTAAATTTACTGCATCCATCACAGCTATTAGATTTTAATGCCTTCCAGCCAGCAGAAATCCCACTGTCTCAAATAAGTTATTGGATTTATCGATTTATAGCGGTATTTATATTTTTAACTACACGGATTTTTGGTTCGATGGATTGTATGGCCCTTTTGTATTATCAAACAAACCCGTTCGATGTTCGAAAGCAGATAGAAATATAAAATAGTACTTGTTTAAAAACATGTGGAATGTTTTAATCTCGGATTAAATAACATTCAGGTGTTTATGAGTCAATCCGGTGCCGCAGGTGTGGCGGATCTCCATGGAGCTTCGTGTGGGCTGTGGCTAAAATAAAATG…
>Novel00101
GTGGGTGTACGATAGTATTTTATTGATCTACGTACTTTTTCATATGGTATCACACTGCAGAAATGGCATTGAAAGATTTAGAGGAACCATCAATAAAAATGTGTGGTACATAGCTGCAATTGGACTAAAAATGGCTGCACAAATAATAATTTGTATAAAATTGGAATATAATAGAGTTTATTTACCTATTTATGTGGTAATGACTCCTATATGGATGCTACTGCCAGTTCTCTGTATTGAAGTGTTCATGCATTTGATCAAACACTCCAGTGGAAGTAGTAGGTATTAAAATGATTCGAAGCATACTTAATAGGAAGCAATAAATACTGTGCATTGAGGGGAAGGACATGTGACTTCATGACTGTGTAAAGATAATTATAAACTTGGCACGCATTCAGT…
>Novel00102
GAAAGCGGTCGCGGGCCAACTAGTTTACTCGTGAATTAGTTGATATAACGACTCAACTGGCGTCAGTCGTCTGCACACAACACGCATGCGTAGTAGCGTTATTTGAAAAATAAATAAAAAAAATATATTCATCTTTAGCCTCTCGTATTGTGTAGTGGAGAGTTTTGATCGATCAAGATGGTCACAGTCGGTCCAGATCCAGCACAGGTAACCTGTCCATCGTGCCACGCGTCGGTCATGACCAAAATCACGACCAAAGCCAGCACGAAGACTCACATCATCGCACTGATCCTGTGTTTGTGCATGTGTTTGCCTTGCGTATGTCTGCCATACTGCATGGACTCGTGCATGAATTCGGACCATTACTGTCCAAACTGCAACGCCTACATTGGAACCTAT…
>Novel00103
GCGGATTTATCTGGCGTAAACATAGCAGAAACTACTCAAAACCCGCCGCCATACAATAACCAGATACAAACAGATTTATATCATGTCGGTCCCACTGTGCCGACTCAACAGTTCATCACAGTTCAAGCACCGCAAATGGGCCCTAAATCTGTCCGCTATACCTGCCCAAGTTGCAGAGCGTCCATCAAGACCAGAGTAGAATATGTATCGGCGACGAAAACCCACCTGTGTGCTTTACTCCTTTGCTGTCTATGTTGCTGGCCCTGTGCTTGCATTCCTTATTGCGGCAAAAGCTGCCGAAACGCCACACACTACTGTCCGAACTGCAGCGCGTATATCGGGAGCTACATCGGTTAATCATCTTAATTTTTTTCATCACAGTTCAAGCGCCGCAAATGG…
>Novel00104
ACCTTCGCCTTTCCTGTTAGGAAAATTAAACTAGTACTAAATTTTGACAGTTGAAGACAGTTCCAAATTTTGACAATGAAAGTAGAAATTCTGCAGCAAATTCAAAATAAAATCATAAATTTTCGTCCCATTCATTACCTAATATTATACAAAACATAAACGTGAAGTGAAATGAAAGAAGTAACAGCAGCACCTCGTGACTGCTTAGCCTGCAGAATTGTTGGATCAGTAGGTCTTATCGGAATTGGAGGCTATTTGGCCAATTGCTCATGGAAACAAAAAACCATCCTCGGGAAATACGCAATGTCTTTTGGCTCTTTTGGTTTCATTTGCCTTGGAATAGCGAGGTACAAGCAAACATTCCCATTTCACAAAAAACCTGCGGAAATCTGAATGAGG…
>Novel00105
TGAAATCTATTTGTAGACATAGAATAGTGATTTTTTTTACTATAATAAATCAAATTAATTTTCAAATCTTTTCAGCCGGAAGATGAGCATTTAGATTACATATCGAAGAATATGGGTAAAACATGGCGCAAGTTCTTCCGGAAACTCGGCTTCACCGAAGGCAGAATTGATACATTTGACACGACAATAAAATTTATGGTGTACAAGAGGTTCGGTACAAGCTTCTTCTCGAATGGATGCAAAAGAAGAATGATGCAACTCTCGGAAAACTCGCCACGTTGCTTTGGGAACACGGCGAAAAATGCGTCGTAAAGGAATTAGCAGATTTGTACTCTGAAAAAAACTAACACGATTCAAATTTGAACCTAAGAAATAATGCATCGCTTATACACGTTTAGA…
>Novel00106
GTAAGATGTCATATTTAGTTTGAGCCGTGTACGAGTGAACATGAAGGGGGTTTACTTAATTTTCACCCTGATTCTAGTATACGTTGCTTCGACCTGGGCTTCACTAGATGCAGCTGATGAAGTTCGAGTTATGAACGTGGAATCCCAAAGGCTGTTTCGATCCAGGAGGGCCTTACCATGTGCGAAGAAGAGCTGTGACAGCTGGTGCCGGAGATTGGATTATCCAGGCGGAGAATGTGTAACAAAGTGGAAATGCTCCTGTAATTGGATGCAGATTGACAAATAATAATATTTCTCTATCTCTCATCAGAACAATACTGTTGGTTATTACTTAAAATGTTT
>Novel00107
GTTAAAAGAACGCATCCACATAAAACAATTGGGAGGTTGTTGCGTGATTTCCCATGTTCGATATTTGTATTTAGCAACGACGACTTCATGACAATGACTTCGTGGGAAAGTAGACATTTTACTCTAACAGCTCTAAGTCGTTGAGATAATATTGAAATATGATAAAGAAGTGGCACGTTTCGGGTCCAGTTGCCGCGACATACATAATAGCGTTATTCTGGTTTTCAGGATTCCAATATATGCCACGATCTATGAGATAGACGGAGAATAAAATCTCAACGACAATACGTAATTCGTTAAATAATAAGGTACAGTTGTAGAGAAAATATTTGCGGGGGTGGTGACTGTGCGTCTCGCTATAATATCATCATGTACTCTGGTTTCTTTGAGGCATTGGGA…
>Novel00108
CCACAGAAAGGGATAATAGGAAACTACAAAATAAGTTACACAGGTAATTTAATAATTTTTTGCTTGATTATCATTTGTATTTAAAATGGTAACTGTAATTCATGTCCCGATATAATTTAATTTGAATAAAATCCATTCTTTTTAAACAACATACACCCTGAACTTATGTATGTGTATGACCCATATAGAAGATAATAAGACGTTATAGTACCTTCCGAAATTTTATGAAACAATTCCCTAATTCTAAAAAGGATTAGGGGAATTGGTAGCTATAAATCAATTTGCTGGTGTCATTTACAAGGATTTCGTTCAAATGTAAGCGCCCTTCTAATAATAGCCATTAGAAACAAAAAAAAATTAATTTAATTTTGATTTATCATATTCATTTTCAGATTAGCT…
>Novel00109
CGGACATTCGTGGGGAGCCCTTGTAAACAACAGAACAGAATTTTCCTACATAAAGAACGAGGGAGAAACCCGGTGACGATAATTGCTAGATCTGACTGGAAAATTGCTTAACTTAATAGACCACCTCAAAGTTGTACTTCTCCCTCACCACCTACCGGGACTGTACAACACTGAAGCCGACCACCTCTTACGCAATCGCGGCGGCTTGGAGTGGTATCTCACAGAAAAAGCAACCACTAGGCTATTCAGCCTGTGGGGAACTTGTCCGCGTCTCGGACCGCTCATGGGTAACAAACTATGTTACTCAAGACTTATTGAAACTCGTGGTAGGACCTCTTGTGAGTCCGCGCGAGTAGGTATTTTGCTCTGAAGCAGTAGTGCGTCTCTGTTTGAAGGGCG…
>Novel00110
CTTGTCTCATTTCATTTAATTTCATGCCATTTTTCATAATAATCAACTTCATTTCACTTCATATTATCATTTTAAAATAAGACTTGACCTAAAGGTCTTCGTTACCATGTCATAAAATCCCTTTCAAAAAATATGAGTTTGTTGTGTTGAAACTTGAAAGTTGAATGTTTTCAAACAAGTTAGATGTAATTAGAAAGTAGGCAATGATTCCATATACCGTTACATTCCATTTTTATCGAAATCGCTTGGTCTTTTGTTAGTGCGTGAATTTATATTAAGCCGTAGAAATGCCCAACATTTTAGACTTCGTGTTCCTCAATCTCGCTATCTCGGTGACTTTTACCGGTGTTTTAATAAAAAAATTCGAAGATTACGTTCCTGCTTTCATAAAAAAAAGTT…
>Novel00111
GGTACACGAAGCTATTTTAATGATAATTAAAATGCAAATGCAAATTGTCATTTTATTTAAATACACCCTGGCTGACATTATCTATCTAAATTCAACTTCTATTATCTGTTTATATTTTCAGATTCACGGCATGGTACGTGTTGTAATGAAACCTCTGATCTCTAAAATACCGTTAGTCGGAGGACTACAGATCTTCTTTTTGAACAACCCCTCAATCGACTTCAATCTCGTTGGCGCAGCTGACATACTAGATATGCCAGGCTTTAGTGATATACTTCGTCGATGCATCGTGGAGCAAGTGTCCAAAATGATGGTGCTGCCTAACAAGCTTTCGATCAAACTAAGCGATGAGATTCCAACGGTTGATCTGCGCATGCCTGAGCCGGAGGGTGTACTTCG…
>Novel00112
CATTAACGCGCTATTATGTGAGCTAACAACTGTAGCTTCTTACTGTCTAAACAAACAGCTGTACTTGTGTGCCTACACACTTGTTGCACCTACTTTCAAAGACAGAATTTTACCTAGTACCTGAGAAAGTGAAACTGTTATTATAAACAAATAGTGTTTAATTATAGTGAAATTCGTTTAATTTACAGTTAATATGTGTATTAACGTGAGGAAACCCGACTTTAAATCGTTATCGTAAAAGTTCGTTACGATGCACCTGCAGATCGCTGCATTTAATTGATTGCATCTTATAAATAGAGCACACAATGGTGTGAGCGTAATCCTGTTATTTTTCAACCAAGTGCCATCAACATAGGTGAAACAACACGAGCGAACAAGTCTGAAGGAATCAAGCCAAAA…
>Novel00113
CCGTTTGGTACAAATTTGTCGATAAGCCAGTAGCAAGAGCACAACACTTATTAAAAGGTGTTCTAAAACGTTTAAAATATTCTTGTCGCATTCTTGAAAGAGACCGCCTGCAATACGGGGTCTCTTAAATTGATTTGTTTTAAACTAAAAAATAAAATATATAATGACAAACGCAGAATCTGGTCAGAAACATGAAGCGGTCGACTTAGATCAAATATTGGTGGACGAGATTGGTCAGTTCGGCAAATATCAAATCTTGACATTGCTTTTGGCCGCTTTTCCTATCATGTTTTCTGCCTTCGCTGCGGGGGAGTACATATTCACTACCGCCAGGATTAACACAAGGTGCCTGATCCCCCAGTGCGATAGCGCCAACCCAGAGTTCGCTCCAGCCTGGGT…
>Novel00114
TAAAACTTGAAATTTCTTTTATGATTCTGGAGTGTTTCAAACAAAAAGTGAATAAACACTGTGTTAATAAGCTTCCAAGTCTATTCATCAGTATACCTAACAGTTGTACAGCTATGCTGAACCTCTCACGACTTTGTCGATGTAAGCAGTCTCTAAGTGCAGTGCAAAGTAAACTCCTGGTGTCATCTCGAAATGGCTTCAGTAACAGTATTATTTCAAGGCAAATTATCACAACTACAAAAATGCACAGATATAACATCCTAGGAAGGTTCAGTCTAAGCAGCACAATAAAATCAAACAGTATTATAATGCGATTTTGCTCTTCAACTCCTAAACCGAAGACGTCAAGAGCAGTTGGATACTGGCTACTAGGATGCAGTGGTATGGTCTTCACTGCTG…
>Novel00115
ATCAAATTGCACTATTATTTGATTGGTGTATACTTATGGTTGCCATGTGACTATAACATTGTTGTACCTTTGTCATTGGTCATATTGTTTCCAACAGGGCTCGATTAAACAGGACACGAAAAAATTTAACATTAAATTTAAATTCTCTAGCAAAAACTTTATTGAATGTTCGACAAAGAACTTAAAAATTATTTTAAATTTCTTCCTAGAAATTATGTATATTTCAAACTAGTAAACTATAACTGTAGTAAGCGCTAAAAAGTATAAATTTCTTTGAAGTAAAAAGAATGATGAAAATCCCCGGCATAAGACTGTCTTTAGTGGTTTTAGCAATTGCTGTTGTGTCAGTGGCGTCAAATATAGATCCCATTAAACGAGATGAAAAGAAATCAAAATCTG…
>Novel00116
ATGGTTATTATGTTTGCTTGCAATGCTGTTATTTCATAAAATATGTGATCGTTAAAAAATAAACTAATAATAAATTTACGAAAAAAATGTTCTACGTAAAGTGCGTTGTGCTAGATTGTGATTGTGTTTGAAATTTTGTTATGGTGTTGTGTGTATGTGATTGATGTAACAAACCAGTGTATAGCAAGATGGACGAATTGTCTAAGGGCATGACACAAACAGGAAGCGCCGCTACAACTGACAAAATTCAAGAAAATGATGATGGCGTAAAGCGTGATTTGGGGCATTCGTGCCAGTCATGCTAGCGTTGGTAGAACAACTACGGTCCTACCTCGGTGGAGGGAGTGAGTCCGCATGGTGTGGTCTCAAATGTTTCAATGCGTTCTTCACCCATCTGTC…
>Novel00117
AAAAATGTTCACGCCTCACGGAAGGACAGCGAGTTTCTATTTCTCAACCTATGATTATCAGCAATATATCTTTTGGTTTTAATGTAAAAATTATCTATGAAATCAGTTGATAAACTTCGCAAAAGCGTCGAGACGCTATAAATGTCTTCTAACATCCATTAAAAATACAGTAACCAGTAAAATGTTCTCGCGATGCCTGGTGTCTCAAGTAAAACATAACTCGTACTTTTTAATAGGCCTATTAATCGGTTTGTGGGTGTCTCTCGCTGTTATACCGTTGGATGAAGAGCCGGCGCCTTGTGTAGCGACTGTAGGCAGTGCCTCTCCAGTTCAGGATGAATTTGTGCCGCAGCGGGAGGAAAAACCAGCTGGTTCAGGACAGACGGCTGGGAGAAGCGT…
>Novel00118
CAGGTCGATCGCAATGCTCTGGAGTGTGGTGGGAGGGATCTTTGTGGGCACTGGGAGGCTGTGACGCATGGCACTGCTTGTCGTCCACTGAGACTCTGACCATAAATGGGGGCCAGTCGTGGAGCCCCGGTCCCCCCCTGCCGACAGCCCGGCGCTCCGTTGGGGGCTGCGTGTGGGGGTCGAGGCTCATCTCGGCGGGGGGCTCGGACGGGGCCGCCTCGCTGCGGAGGACCGACTGGCTGGAGACACGCGACGGTACTTGGAAAGCTGGGCCTAATATGAGGAAAGCCCGCGCTGGCGTGGGGCTGGCCGTGGTGGGAGGCGTGGTGTACGCGGTGGGAGGGTTCGACGGCAAGGAGTTCCTCTCGTGCGTGGAGTGCCTGTACTCGCCCGACGGGG…
>Novel00119
CGACGATTTCTTTACGCCCGTAGCGAGCACTACATTGGCTGACATCTTTGGTAATAAAGAGCCTAATTTTGGAAACTCAGAAGACAAAACATTAAAATATACACCACCTAAACCACAAATTTCTCCAAAACCTGTTGATACTAAACAAACACAGTGTGTATATGCTTGTGCACTAACTGCATATGAATGGACTCAAAATGCATATGTATTAAAAGGGAAAGTTGGCTTTGCTATAATAAAGCAAACAATTGGAGAAATTCACAACATAGTGCTTTATGATTCTAACAAAACTACATTATCAAGTACAATAGTTTCAACAAAATTGCAAATAGTAGTAAATAACAATCATTTGGCTTTCTATGATAGTCTTCAGAAATACTGGTGCTTATATGCTACAGA…
>Novel00120
CTTGCTTTGCTTATCATTGTTTCCAAGACGTGCAAATGTTTGCATTACCTAGCGCGAGCCTGGAGACGCTGGACAACGGCAAACCATACAAGGACTCGTATTTCGGTGATCTGTATGCTTCAATAAAAAACCTACGGTACTACGCCGGGTGGGCCGACAAGATCCACGGGAATGTCCTGCCCGCCGACGGAAAATACTTTGCTTACACTCGTCATGAGCCAGTGGGTGTGTGCGGTCAGATAATACCATGGAACTTCCCTATATTGATGGCGGCTTGGAAGCTCGGGCCAGCTCTGGCGACGGGTTGTACTGTGGTCATGAAGCCGGCCGAGCAGACGCCGCTCACAGCTCTGTACATCGCTCAACTAGTCAAGGTT
>Novel00121
TGGATTTTGAGTCTGATGGCAGTCCTTTAGAACTAGTATTGTTGTTTTTCTAAATTTTTATGTTATATTGGTAGTATTTGATACAGAAGTAAACGGAAGCTTAATGATGGATTTAATGATTGAAGAAAGTACTACTGAGAAAGTGCCGAAATTATTGGAAAATATAATTAAAAGTATTCTAGAAAGGAAAAAATCTAAACCAATTGAGAAAATAGACATTTTGTGTGGATTATTAACAGCAATGTTGATTGAGAATAATTTAATTCATTTAAACGATAGTGGCGGTACTAAAGACAATATTCCTCCTGAAAATTATCATTGTGAACTGTTTTATAAATCTGCAGATGGTCCAAATGAAACTTGCTTTGCTATGCGTGGTTTTCAAAATATACCCATTAC…
>Novel00122
TTTTGACCGAACAACCATGAAGATTTTGTTGGTTTCCTGCTTCGTCGTGATGCTGATGGTGGAAGCATCCAGTTCGGCGACAGGCGATTCCAATATGAACAATAAAAACCTTCCGAAACGTACTAAGCGATATGCATCAAGTTACGATACGGGCCGATCTGCGTACACTGAAGAAAAGGACACCACCAGCAAGACTGAAGAAGGCAACGAAATGAACGAGAAAAAGGAAATGGAAGAAATGGAGGAAATGGAAGAAATGGAGGAAATGGAAGAAGGATCCCAGACTAAAGAAACCCCAACTAAAATATTATCTGCCTCGAGTGGGGCGATCGCTACCGAGAATCTGGCCGCATCTCAAAGCGCGGCCGACGTTGTTGAGACGGAAACAAAATAAGTATG…
>Novel00123
GTCGGACATGCGCGTATCACTGAATTTTTCAAGTGATTTTGAAAACGGTGGGACTATTTTTCCGTGTAAAAATTATACGTGATTGTTTATTGTGTTGCTGTTTCTCTATTATATACATTAATATACATTGTTGGCTTGCAAATTATGGGTGTAATGTGTTGATTTGTGGAAGGAAGTTATTGTTTCTAAAGGTCGGATCCAAATGGTAATGCAAAATTTACAGATCTTATTTAAAGAAGAAAATGTGACGCGATGTGCCTCGAGTGTCTGTGATCCAAGTGTCTAGTGTCTAGTGTATAGTGCGTAGTGTCAGCGTCTGGACAAGTTACATTGAAATGTCATTGTATGAGGAACGATATATCTATGTATCACCGGTGATTGTATTTTGAAATTTTTAAC…
>Novel00124
AAAAAACTGGAGTGTAATGTCATAACTGGTCATAACAATTCGTAAGACAAATATCATTGGGTATTACCTTTTATCAATATATTATAGTTTTTAATAAGCTTGTCGAATAATAAAGCGAAATGTCTGGCGCGATACCTAAAATACAAATATTATCTCTCTATAAATTGCTTCTCAGAGAATCCCAGAAGTTCCCTAACTATAATTTCAGAGCATACGCACTAAGAAGAATTCGAGATGCTTTTAAAGATAATAAAAATGTGTCTGATGTTAAGATTGTGAAGAAAGAGTTTGAATTTGGAAAAGAAAATTTAAATGTTATCAGGAGACAGGCAGCCATTGGAAATATGTATAAAACAGAAAAACTTGTTATCGAAAATCTGCGGTAGCTTCATGTTTATA…
>Novel00125
CACAATTCCGGGATAAAGTTTGGAGCTCTTGTTCAAGACAGGAGCCAATAAAAACGAATGCCGATGGGGTCTTTCTTGCCAAATAACATAAGCTGTAGCACGAAGCCAGCTGCTACGCACTATCCAATCTGCCAGACATCCTGTGGTGACACTTATACTGAGTTATTGTAGTTGGCCATGTGTACAATGTTAGCCGTTAAAGAGTTCTTTTATCTGGAGAATGATCCTGCAGGTCGAGGTATCGCGACTGAATCAACATGTAAAAATTCAAATTCGTACATTAAAAAGAAGTGGTTCCGATTTAGCTTGCGATATTTGAGGCCTATAAAATCAAAGGCAGCTAAACGCCTTAAAATGTAGTAAAATGGACTAACTATGGCGCCATCTTTTTTATTTAGT…
>Novel00126
AAAAGAGGTGTTAATGATCATGGTCCTATTGTTATAGTTGCGCGAAGACTAATATTAAATGTTCTTCTACAGGATAAAGATGCGTAAGGCCGGTGCGTACGTGTTCCTGGATGTACCGTCTCTAGGAATGAGCCTGCAGTGGGATCGAGGGTTGCGGGTTTACGTCAAGATCGACACTATGTGGCAGGGACGAGTGAAAGGTCTGTGTGGTAACTACAACGGAGACATGCGAGATGACTTCCAGACTCCGTCGGGAGGCGGCATGTCGGAGTCCTCTGCTCTGATATTCGCTGACTCGTGGAAACTGAAGCCGACCTGCCCTAAGCCTCAACCTGTTATTG
>Novel00127
CGGATAAGTACTGTCATCCTGCTTATACCTGTTACTAAGTGCTCTTATTTTCCGGCTTGAAGGATAGGAGAGCCCTTATTGAGACTTAGACCTCATATTTCAAGGCGAGTGATAACTTTCACGTTATGATATAGTTTTGGTAACTCTTCTAAAAACGGCCTTACAATAATTATTATGTTTTAAAGTTGTTGGTTTTCAAGTAATTAAATGAGTATCGGCTTTGGTGGGTAGGGGTCCGGTAACTGCTTAATAAGTATTGGGTCTTGAGCTGCTTTATTTCTTGATGCCCCCAAAAAAATGTTCGACCCCCTCTGGTTTCAGTTTCGACGTATGGCGTGAGTTTCCGGACCGGATCGTCGGGTTCCCTTCGAGGCTCCATCTCTGGGATAACGCGACAAA…
>Novel00128
AAAACAAAATACTATTAATAAATCGTAATTGAGATTGTGTTACTGTGACCTGAGATGATAAGCATTGAAATCATCAATGTGTTCTCATGCAACGATTGCATGATAAGTTTTACGTGTTAAATTTATGGAATGTATAACATGTTTGTAATTTTCAGGTTACATTAGCATGTGAAGGACAGACGTGTAAGGCACATAAAATGGTTCTCTCTGCCTGTAGTCCGTACTTCAAAAGTCTATTAGAGGAAAATCCATCGAAACATCCGATAATAATTCTAAAAGACGTGTCTTATCTACATCTGCAAGCCATTTTAGAGTTCATGTACGCCGGCGAAGTTAATGTTTCACAGGAACAGCTGCCGGCCTTCCTCAAGACTGCCGCAAGACTTAAGGTGAAGGGCT…
>Novel00129
TAACGTCTTGTTTCTTTTTATCTGATCTATCGCAAACAATCGCACAGGAAGTAGTTTTATTGTTTATCAAGCCAACGATTCGTGTTATATAGTTGAACTGTGTCCATTAGACGGTAATCTATTTTCAAAGCTGTAAGAAGATGAAGCGTTCCATTATTTTGGTCCTTTTTACTGCTTACTTACTAAATTATAGTTACGCTCAGGACCCGCCAGCTCCCCCTCAACCACCTGAAGCAGAAATTTTCAGTGACTATTCGCATACCTTAGGGAGGGTTGTTAGACAAATGCCAAAAATGCCATCACCACCTCCACCACCACAAATGCCTAACTGGTTCGAGTTTAATTCACGTATGAAACGAGATGCGAAAGGTGTCGGCGGGTATATGCCGACTAGAAAAG…
>Novel00130
TACATATTCAAAAATATAATAGAATAAAGGAATTGAAGTTAATGGTCTCCGTCTTTAAAGAAGAAAAGTTTATTTTCCCGAGCAGTCTAATTAAATTTGTAATTTAAAAATGGAAAAAACAACTCCAATTGTGGCTGCAGCAGCTGGTTCAGTTAGAAAAAAGATGGCAAATCGTATAGGTCGTGGAGTACCAGAAGTAACTGACGCTTATTCTAAAAAATGTTCATGTAACAGAGAGAAGGCAACTGTGTTTTGTCGTTCTTGTGGTTTCTATTGCAACGGACGTATTCGATTGAAATGCCAGCAACATCCTCGAGTGACCTTTCTGTTAGACATTTCAGAATGTCCAAAATGCCATTCATCTGTATTCCTGGATGAATATAAAACAGGACCATCTTA…
>Novel00131
GTTGATAGTTAAGATGGCGGTGGCGCTGTCACCAGAACAAGAGCTGGCGACAAAAACATTTCTGAACGAGCTCAGCGAGACTGGTGCGGGGTGTGTATCACGAGCGACGGCGATCAAGTTCTTGTTGGCGCGCAAGTTCGATGTTGGGAGGGCCCACGCGCTCTGGAGGCAGCATGAGGCCACGCGTCGAAGGGAGGGACTCAACAAGTTTGAACCGTTCGAGGATCCACTTAAGTCAGAACTCGAAACCGGCAAATTTACTATACTGCCAACCAGAGATGCGACCGGTGCTGCCATTGCCGTGTTCACAGCGAACAAACACTTCCCCTCACAGACTACGCATCAAACAACACTACAGGGTGTGGTGTACCAGTTGGACGTGGCCTTACAATCGCTGGA…
>Novel00132
CGTCGCCCGTTTCCCCCATCTCACCGTCGTCGGTCGAATGATTAAACGGCGAGAATGGCATTTGTGCGTGAAAATAAATGAGTTTTTGTGTTAACAAGTGCATATTTCTTACGACAACGAATTCTCTCTGTGACCTTTAGTTCAGTAGCTCAATTGTAAAACACAAAGTGCATCATTATGTGCTGCTTTCGTGCGTTTTTGTGCAGGAAATTTTTGAAGTGACCTGTTCAGGGTGGTATCCCGTGGTTTAGGTTTCGCTGCGTCGTGCAATAATGGACAGTCTTCCCGCTAACATCGTTGGAATTTAAAATATTTGGTTTAAAAACGGAATGGATGAAGGTCTGTTGAACGACCTGCTCGAGTGCTCCGTTTGTCTGGAGCGGCTCGATACATCTTCAA…
>Novel00133
CTCAAATTAATCATCTTCATTTCATTTCACTCCATGTTATCTTTTATCATAAAAATAACAAAATAAATTAAGACATGACTTAAAGGTCTTAGTTACCACGTCATAAAATCCTTTAAAAAAACTTATTAGAATTTATTTGTATTTAGTATCTAATTAAATTTTTATGGTTATTTAAATTAATGGAAAGAATTTAAATAAACTGAAAATAATGACAACAGGATTTACAGCTCGCGTAGACAACATACGAAATACATTAATTGCCGTAAGCAAGCGAAGAACTTTTAGATATGGTGTTCCGTTTATATTATTTGTTGTAGGAGGATCGTTTGGTTTGAGGGAATGGACACAAATTAGATATCAGTTTTCACAAGTAAAAGGTGTGAGTAAGGAAGAAGCAGA…
>Novel00134
GCTTAAAATAAAGTGCAATTTGCAAAAAGTAACCTGTAAACTGAAATGCGCTCGTCATTCTTTTGTTGATTCCAAAATTTGCTGATTTGTGATAAAATTTATTGTATTTATTAGGTAAATATGTATGTTTGTGATTCTTCTAAGTACATTTATAATTTTGAGAATACGTCACAAAGAAACCGTTTCTGAGAATCAATGCTGATTTGGGTTGAGCAATAAAGTACGAGTGCCTTCTAGAAAAGTACAGCTATTTCTCTTTATCTTTGAAATTAAAGAGAAACAACTATATAGCTCGGTAAACTTCGTAAAGCTTCGGATGTTGTTCGGTTCGTTTCGGTTTATTGATTTGCTGCGGAATAGCCACGTATAAAAGGTTTGTCCTCGTTTCGCTGACGCATT…
>Novel00135
TTTTAACACAACATTGAACGATTTGAAATTTAAATCTATATTTATTAAATTATTTAAATTCGGTCGTACACAAACGATGTGCTTGTGATTTAACCACAAACAGATAAGAAATCATGTATTCACCGCGACAAAAGCTTATGTGGTTTGCGTTTAATTCAAGAATGATAATAATTTTATTGCAAGCTGTATCGAATCTCATCATACCTGATCACGACGCTAAGGTTTTCGTCAGCCCGGAAGACCCCACTATGTACAAAAGTTGGTTAGATAATATAGTTTATAAACTTTTTGGCGGTTTTAAAAGATGGGATGCTCAATATTTTATACACATTGCTCAGTATGGATACACGTATGAGAATTGTTTAGCATTTTATCCGTTTTACCCCTTGAGCGTGCGAT…
>Novel00136
CAACAAAAACATTTTAATTACCAGTTCCATACCAAAAATATAAAAATCATCAATTACAACACACCTATATAAATAAATCCACATTTAAACGTAACATGAAAAAATAATAACACAACACAGATCTTGTTCATTATAGACATGTCAGAGGTTCAGTAAATTATTTGAAAGTTTGTTCCTTCCTTACATCGATAGGTGTTTAACTTTTGCACCCCCACATCTTAATTAATATCAATGCTCGAGTATTTGAGCAAGGGTAAATTCGAGATCGACCTTGGGATGAAAACTTAGAGACCCGAAATTGGGACCAATAGTGATAAACTTGAATAAGTACGTCAAGTGGTATATATCCATGAGAAATCATTCAGTTGGGTTAAGTTATCTCATCCCACGTAAACCAGG…
>Novel00137
NACGCGTCATCTCGTCAGCGAACCTTTGAAAAGTTTGCGCCGCATTGCGCAGTCCGAATGTCATATACGGAAATTCGAATAATCCAAAAGGTGTTGTGATTGCTGTCTTTAAAATGTCGTCCTTAGCTACTGGTATCTGATTGTAAGCTTTTTGTAAATCGACAACAGAGAAAATTGTGCATCCGGACAAACAATGTGAAAAGTCATGTATATGACGAATAGGGTATTTGTCGGGTATGGTTCGTGCGTTTAATGACCTGTAGTCGCCACATGGACGCCAGCCGTCGTCTTTTTTTTTCGACACCAGATGCAGTGGTGATGCCCAAGGACTGCAGGAAGGGCGTGCCGTGCCGTTACGTAGCATGGCATCGAACTCCTGCTTGGCAATTCTCAATTTAT…
>Novel00138
CGTTATTACAAAGTTAAGTCGTACACTGTGTGCATTACTAATAAAATCTTACGTTACGGACGTTTTTTCCCGGTTAGGGTGCCCCTCCGCATCGTCCCTTAAGGAACTTCGTTTCAAAACTCCACAGTCTTAGTCACTCATGCGTTCGGATTTTAAGATAATCAGTGGTTGGTAATTTTGTATGGACCTCTATGAATTAAGATAGTCTTAAATAAGCCCGTACATTTACCGAAGTCGTAACTCTAATTAGTTTACAGTGCATATTTCTTCGAAGTTGTCATGGCCTAAAGCAGTGACCGGCAACCTTGTCAACAGCATTCGCGAAGCAGCTGTTAGGTTTTCCTTGGAGACGCTCGGGCAGCTGTTAGCAAATGTAACCCGTCCAGGCTGAGCCTTTTC…
>Novel00139
TGTCACTTGTATACGCACACATTGATATGTTTGATTGTATTGCTTCATAAACATTTTTCGCCTACGATAGCCATGCAGGAGACAATCTGTGCTACGTTTTTGACAAAATAATTAGTTTTTAAATTCACATATTATGGAGCAGGCCAAATCTAATTCACCCAAACTATTTGTGAGCACCGCAATAGAAATAAGGATGAAGTGGAAGAGAGGTACGAAAGGGCTTACAACTATTTTCAATCTCTTGTAGCGGACTGCACCGAAAAAGAAGCACATGACGCCCTTAATAACGCAGTCTGTAAAAATCATGAGGAAGTTTCAGTTGGCATGCTCATGTCTATACTTACAGAACCGCAGAATGCTACAAAATGTTACAGAGATCTTACACTTATAACCAGAGAT…
>Novel00140
GTCAGCTGTCAGGTGTGTTAACTGTTAAGCGTCTATGCGATTTTTTTTTCTGAAAGCAAAAGCAAGTTTAGTAGTATATACTCAGGATCGCCTTGGATACAGTACATTTGGAAGGAAAGATGTCTGCGACCTGGATAAGAATCACTCCGGGGTTAAGTAAAGGAATTCATGTCATCAATCTACTCGAGTTGTCACGTTTTGAGCAATTTTTAAATCGCATCCTAGTTAAACTAAAAATGAATAATAATGAAGTATTTTCACAAGAAGAACAAGAAAAGCTCACAAAATTGTTTAAAGTCGACGAAGAAAGCTTAGTAATGAGTATTAAAACATTGAAATATTTATTAAAAAAAATGTTGAAATTCATTTTTGTACCACTAACATTAAGAACTGATTTAA…
>Novel00141
GTTTGTCCCAATTTACCCCAGGATCCCAATTTACCCCATGTCATGGTATATTAAGTGTATAATCTATGTTTACAATTTACTTATTGAACTTTTTTTCTGCTCCGTTTTAATATTATCAGAATATTGAATATTTAAAGAATAGCAGGATATGTTTTATAAATTTAGAAATCATTTTTATTAAAAAAATTAACATAATATGAGTGCTATATTTAATTTTCAAAGCCTTTTATCCGTATTACTATTGTTGATATGCACCTGCGCTTATCTAAGATCATTTTTTCCAAGTATCATGGACCGGAATAAAACTGGTTTACTGGGAACATTTTGGAAATGTGCAAGAATTGGTGAACGCAAATCCCCCTATGTTGCAGTCTGTTGTATATTAATGGCCTTTTCAAT…
>Novel00142
GTCTACAATAACGTATCGCAATTACGGTAGCGTGCGTTATACCAATTACGGGATTATTCTAGCTTACGGCTTTGGAGCGGCTTGGTTTGTTCGCAGGGACTTGATAAAAAAACTTCAAGTGTTTGTGAATAAGTGCCTGCGTCAGATTTTGAAAATCTTTTGGCCTGAGAAGATCACTAACAAAAGAGCTAAAGAGTGTAGGATCACCAAGCAGACACCAATGGAGAAGGAGATCCTAACGCGGAAGTGGCATTGGATTGGTCACATATTAAGAAAGCCTATCAAAGAGAGCACTGACCTGGAAAGTATCTGGAAAAAGGAAGAGAGGCCGCCCCAGAACAACTTGGCGTCGCTCGGTCGAGCAGGAGCTAGGTATCTTGGGCATGATCAAGTTTGAGA…
>Novel00143
ATTAAATTCGTGTTTCTCTCAATTTTCGTGAGTAGTAGACGTAATGTTATTGACCTTTTTAATTTTCTTTGTATGAAAGTCCATTTCGAGGTATGGGTTATTAGCTGATTACAGAAACCAATTATAAATGAAAAATAATCTTTAATTACCTATATTTTGAATCAAATTTGCTCTTTTTTTCTTTTTTTTTATGCTCTTTAAAAATCGTAACATCTTTATTCAGTGCCTATCAAAACTGTCTACGCTAAACAACAGAGGCGTGTTTTTTTAATGATTAAATTACAGACAGTTTAAAACAAGAATATTATAACCTTTTTAAATTGTGTAACGCTTAAGCCAAGAAGAAAAGTTTGTCACTGCAAAATCTAAAATAAAAATGACCATAAACAAAACTTACAT…
>Novel00144
GTTTTATTTTCCGACTGGTGGTAGGACCTCTTGTGAGTCCGCACGAGTAGGCACACCATCCAGCCTATTTTTACCATGAAGCAGTAATGCTAAAATAAAGTTTTATTGAATGGGGTTGGCAACTGTCAAAGTGGCGCTGGTGTGCATTGTTCCCATAACATTCAATATTTATATTGGAATTTTTGATTAAAAATTATTTTAAGCACAATGACGCGTTGTTTTGTACCAATATGCTCAGAAATTGGAGTACATCAATTCCCGAAGGACAAGAAAATTGGAAGACTGTGGTTAAAGGCCATTTGACGCGAAAAAAGTATTCACACAAAAAGTTCGAGGTTATGTCGTAAACACTTTGTGGAATCTGACTATGAAAACATTAGTAAATACACAGGTGTCAAA…
>Novel00145
TAATTGTACTTCATTATTAAGTAACTATATTGTAAAATTTACTATTGTTTAATTTTGATAAGTTATTGAAATATAGTGTTTAAAGGGAGAAAATATTAAAAAATCGCCCTTTAAATAAAATATTATGATCGCGAGTTTTTTTAGTATTTAATTGTGGATGAAATCAGTTTAAAATGAGATGCTGTGTCACCGGTTGTAAGAATGATTCTAGGAATTTATCTAAATCTCAAGGAATCACTTTTCATGTGTTTCCGAGTGAGCCGTCTCTACGTGCAGC
>Novel00146
AGGAAATGGAGGAGCATAGTCAAACGGCTTCCCCACGCGCGTTAATTTTAAAACGCAATGGATCCTATTAATTTACAGACTAACCAAGATAATACAAGATAACCTTTCACATCACTAGTTATGTCAACGTCATAGATTATTACCACGAAACTGTTGCGAAAACAAGTTTAATCTACCCGAAACTTTACCTCGACAACAGGTTTCGCACAAGCAAAATAAGATTCTAAACATTTAAAATGTTTAAAATTAACTACGTATTGTTAATTTTTGTTTTATCGAACTGTGTTAATTGTAATGTTTACATTGGGAATGGCAAAATGAAACAATTGTACGCTTGGAAGCAATTAGGATACGATTTTAATGGAACAAAATATATAAAAGATGCAGACCGCATACGCT…
>Novel00147
TGAAGAATATTGGTTTTGAAGCATTACCACAAGAACCTTGTGTGTTTGTTGCGCAAAGGGATGAAAAAATGATGTTAATTGCTATTTATGTAGATGACATTATCCTAGCTACTAATGATGAGGTGTGGTTGCATGATGTTAAGCGTCAGTTATCTAATGCCTTTGAAATGAAGGATATGGGAAAAATCAGTACTTGTTTGGGTATCGAATTTTCACGTGATAAGGAGCATAGAGTGTATTTAAAGCAAGGTGCGTATATAGATAAAGTATTAGAGCGTTATGGTATGAGTGATTGTAAACCTATATCAACACCTATGGATGTGAACGTTAAACTAGAAAAACCCAACAGTGTAAACAATGATGTTATGAGTCAGTACCCTTACCAGAACCTTATAGGTG…
>Novel00148
AGCTACCATACCAACAACCATAACTTTTGCTCAATTATCCGTCTTTAACAACATTTTAAATTAAAATAACACTTTTCAGTTTTAGAAGATCGATTCGCTACTGACACTGACAGAAGGAGGAGACAAACTGACAGCGGATTCAGACAAGACAATCGGAATCAGCTATCAAATCGCGGAGATCTACCCCTCAGGCCGAGTTGGAATCTATTCAGACCCGAAATCGTGAGACCATTCGTGAAGCCTGTCGAGAACGAAACAGGAAGATTCTTCGTTCAATATAACAATGTGCCAATGGGCGTTGAAAAGGTTGGCGACAGATTGTTCATTACAGTCCCTAGACGGAGATATGGTATACCATCCACGTTAAATTACGTAGATCTAACGACGGACTCCAACACA…
>Novel00149
CAAGGCTATCAGCATAAGTAGGGAAAAAAGACCTCAAATCATGCAACGTATGTAGTAGGGGGTAAGTGAGACGCTATAAACCTAACGCATTTAACTTGTTGTGTTTCAGAGATTGGACTTGCGAGACAACAAGCTAGGGAGTGTCGGGCTGCGAGCCATACTCAACGCCCTCAGGGAGAACACCACCCTCACGCAAATAGACCTGGACGATCAGGCGGACTCGCCGGACTCGCTCCCCGCGGCCGAGGACCAGGAGGCTGCGACCGTATCCCGTCTGACGCGAGAGATCAGAGCGCTGTGTCGCAGGAACGAACCAGTAGCGACCGAGCCCACGTCACGGACCCACCGAAAGATCAGCTTGACATGTAACACCACAACTGTGCTAAAGTCGTCGTTGCG…
>Novel00150
CAAAAACCACTGAAGTATGTATCTAATAAAAAAACAAGTTAAATGCTAAACAAACGCAAAAATGGACTTGATTGATCTAAATTATTGTATGACAAACGACGAAGTTCATAAGCCCAAAGCAAATGTTTGTTACCGATGTTTAAATGACAGTAAAACCTTGATTCGATTTCAGTTTTGTAAACACCGGATATTCCTTCAAAATCATTTTAAAGAAAAGTTGAACATACAAAACCTATTTGTGTGTGTCAAATGCCACAGTTTCATGAAAAAGATCAATCTGTTCTTCAGGCAAGTGGAACAGAGCTATTCCACGCTCAAGGCACAGATTCCATATAATAATGCAAACATAACCACAAATCTCATACGAAGTAATATTGAAGTAATATCAAACTTAAATGA…
>Novel00151
GAAACATGTCCCAATCGCATGCGAATGAGACATGTTGTTACATGCTTAGCGAAATGAATTTTGAAAAACCACGGCTTTGAAGAGCCGATCATGATAATAAAAGAGAACGTCAGAAACGATACAGAGAGCAGAACAGAGACAAATTGAAAAATCGTGAAGCGGAAAGAAGAAAACGTATACAACATACACAAAGTATTGCCGGACTATCTGCGTCATCAAACACAATAAATAATGAAGAAATTGTAACTGCTCAAAGTTTATCGGGTTGGGAAGAAACTCGACCGTCATCAATTCAAATAAACGAGAGAGACAAAGAAATGAATGCTCTCCAGAAAAAAAGGGAACGTCAACGAAGGTACAGACAGCAGAACAGAGATAGACTGAAGCAGCGCGAAGCGG…
>Novel00152
AGGGGGATCGGACCGGTACTTTGAAAGCGTCGATGCGTGAAAATTTCAATTATGAAATCGATTCTATTCGTTATTTTGTATATCCTTCATCAAGGCTACACTGCATCTATAACATGTAACGGATGCAACAAAGGAGATCACTGCCTCCAACTCACGCCGAAGATAGAGAAAGAGATAGATGTTATTGTTGACAAAGTAACTGATTTTCTAAATAATCTTGCTATGGAACACGAAGATTTCGATGTAACGCTACTAAAGATTGAAATAGAAAAACATTCTGACGACGAAATTGAGGAGAAAGAAGTAAATTACAAGTTTCGTCAACGATTGCTCCAATATCGACAAAAGGTTGCTAGATAAATTTAATAATACTATGGATCTTAAAAATAAGGGTGCAGG…
>Novel00153
CAGCTATCAGCTGCCAAATCCAATGCAATACCGACATCTCTAAATCACTAGTTAATTGATTTTCATTGTCAATTTTACATAAAAAAATTTGAGACTACACTTCGAAGAATAATTATACTAAAACAAAATGTTTGGAATTAGAAATTTACTTCGCGCTAACAACCAAATCTTTAAGAATGTCGCCCAACAAAGGAACATGAGCGTTATCTGCACTCCGCCAAGAAACAAGGTTTCCAGAGGTGAGATGATCTTCCTCGCCGGCCTGATGGTGGTGGGCTGGTCTGCCATCCCAGCCTGGGTGTTGGTCAATATCAAGCATTACCGCGACAAGCAATAAAATTATCACAAAAAAATATGTAGTCTATTACGTTCTAAGTAAAATGTTAATTTAAATCAATC
>Novel00154
ATGTTAATGCTGATTTTATTATAATTTTGGTTTTAGCAAACTTTTTTTTTAGATTTTTTAAGTTGCTATTAGGGTTTTTGCTTCTCGCGAAGCCGCTGTCTTCTTCGTCTCCTTCTAGAACAAAGTGTTCAAGTTATAAATAATTTAAGGCCAGTAAGTGAATTTAATGGAAAAAGTATGTATGTGTACTTTGCTAGCACGTCTAGCGCGTCATTACAACGACTTTCGTTAAAAAAATTTTTATGCATTTTCTTATAGTTTGACGAATAACGTTATTTTTAAATAGCACGTCGTTATAACGACTTTCGTTAATATATTTTGAGACGTTTATTTTTACTTCTTCTTCTTATAGTTTGACGAATAACGTTATTTTTAACGTTAGACAATGCCAGCGACTTA…
>Novel00155
CTCATGTCAGAGTCGTCAGAATCAAAGAAAAAGAAATAAATTCGTGCCTTTGGATTCAGGAAAAATAATATTACGAAACTAGTGTAAATTACGTTGTAAATACAGCAATTTAACTGTAACATAACTTTGAATGTATTATTTTGAGCTTAAGTATGAGTGTCTATGCATTTTCGTTTTAAACAAACCGTATGTTTTGTGACTCGTGTACGGCAGTGAAAAATCGCAAGTTTAATTAGTTTCTTTGGTCGAGACCGGGACTGGTTCGAAAAAAAATTAGGAAGTGGTAATGCATGAAGTATTTCCAGTGTTCCGGATGCAGAAGAAAATAATGCAGTTTGAATTTCGAATAGAGAATAAAACTTTTTTATGCTAAGCGATAAAATTACATCCGTAAGTCTA…
>Novel00156
GTTTTGGGAAGATTAGACTTTCAATCCGTTAAGTCACAAGATAAACTGTCAAGATGTCAAAATAAAAATTAAACTAGAGATTTTTTTATATTTTTAGAATGTTTTTCATTTACAATTGGAGTAAAAAATGTTAATTAGTTCAATTATTTGTCTTCATAAATTAGACGTTTAGTGTTTAGACTACGTAATAAAAATATGGGGAAAAACAAAATGATAGCTAAAAGTTGCCCGATATGTGAAATGCAGGTAGCCGTTGCATCAAAATCGTGTAAGTGCGGACACACTTTCTTTTCTGCTCGTCGCGGTGCTGACACTTTGCCGGCCGTTGAGAATATCAAAAGAAGAACCGGTCGAGTTAGGAGATCGCAGCCTCAGTTTTATGATGCCCAGCATTACCAA…
>Novel00157
CCGACAGAAGTAATAACTTAAAGTAATCTATGTTGAACTATTTAATATTGAAATCGTTTAACTTGAGAAAAGCTTAGGTTATTACTTAAATTTTATGTATATTAATATGATAATGCAAGGATAATTGTAACATAAATTGAAAAAGATATATAAATAGTTAGAATTTACATACGTTATCAGTACCGCTGCCGTGTGCGTGAGAGAAAGAGAAGCTAGACAGACTGGCGCTGTAACGCGCTACGTAACGAAGCGATCTACCCTCTCATAAGATGTTATTACTTACAAAAATATATACAAGACTTACAGAGTAACAAAAATAAATAAAAAATAAAAATACAAGACTATTTTCGATTATGTCCAAACGCACAAGTTGAATGCACAAAATTTTCGACATTCGAA…
>Novel00158
TCCAGTTTCCACCATCAGACGCGCAACACTATAATCACTCGGACGCCTTGTGTTTGTTAACTGAATACAATATTGTTTTTAAATACATTCAAAACAAATTCGATCTTGATATTCGAAATCGAGGTTCGAAAGTGCGGGCGGGCTTTAAGTTAAAGAAAAGTTTGTTCTCCAGAGCTTTTGGCTTAGTGTTTTCATCGATAGTAGTACAATGTAGTGGAACTTGTGTTTCGCAGCTCTGTATATTGTCTTGTGTTGAGATATGTTGTGAAGATGCACGTTAATTATATATTAACATTTCTCTTCGCCTGGAACTTAACGATTTTGACCAGCAGCCAGTTCGTTGG
>Novel00159
CATGAAAGTCGACATCATTGCACAAAGCGATTCAGCAAACAGATTTTAAATGTGTTTTTATTTATCGATAGTATTTTTACTGGAACACATGCATAGGTACTACGAGGCTTTAAAATAAATTTTATGTATCTCATTTTGGCGGGCTTCGTCTCTCCCACAGACTAAAGTTAACATTGTGATGCAAAGGGCTCTGCACAGTAATGCCTTAATATTTACTTACAAAATTTTCACTGTTCTACAGACTTAACTTTCTACAACAAACAATTCTGGAAGCCGTTTGAATTGAAACGGTTTGCTTTTGGCAGCGACTTAGCTCTGCCACTGGCCTTGCTGACATCCATGAGCGACGGTAGGTAATCACTCACAATCGAGTGGGTCGTATGCTCGTTTGCCTACAAG…
>Novel00160
GTTGGATTATAGGCGACAATCTTTCAGGCCATCTTAATGTTGATATAGTACGTGAATGCGAAGAACATGTAGGTACCCTATATTTATTAGTTTTTTTAAAACCTGAATATTTTTTATCTTGTGACAACCCTGACTGCCATTTCTATTTTGTTTGAAAAGTCTAAAAAGGGCGGGTAAATTTGCCAAATCGTAAATATTTCCTTTGCTAGTCGAGATTAACAAAAGATTTTAGTTTAATTTTACTGTGACCAAGCTATGGCAAGCTATGGCAATGACAGCAGTAACATTTTATAGTAATCTATATATTAATACGTGAAGCAAAAACTTTGTATTCCTTTTTACGAAAATTGCGCGGACGGAGGAGTATGAAATTTTCCACACTTATAGAGAATATAGAGA…
>Novel00161
CCACAGAGTGTAAATATTTTCTTTAATATTTAGAAAATAGTCAGTGAAAGATATATTATGGACAAAGGTGGTGTATATTTGTTAGGGGTTATTCCAGTTAATAATGAAGGAGGAGTGATGTCTAGGTCAGATATTAAAGAGATAAAACTATCAGCACAGCTTCGCCCTCGCCTAAAGCCATATTGGACATTGGGAATGATGTGATTAGCTTCAACATACCAGTCAAGACGGACTTTTAACATTGTTTCAAAATTTTTACCAAGACATGAAGATAAGGAAATCGGTCTATATGAGCTAGCAAGTTCTGGTGCCTTGTCTGGTTTGAGTATTGGAATAACACACTGTGTTTTCCAAGCCTGTGGAATAGAGTTGTTAAGCCAAAGTAGATTGAGGATATAT…
>Novel00162
GAGCTATTGACAGTGTTCAAAAAGCATAGGCTGTATTTTATTAGTTCTAATTTGAAAGAACTTTATACATACTCACAAAATTATAAAAGTATTTCTATTTAGATCCCAAATAGAACTCGAGATGAGACGAAAACTTCGTCCCGGACAAAGTATGTAATTAAAAAATCTACAGATTGGAGCCACTCTGAGAGGCAGAGTCTTTGGAAGGAATATGAAATTGATTATCTCATACAAGAAGCAAAAGTTCTACTATATTTAGTCCTAACATTCCATTGCACTTTGCATCAGATGTTTTGATGCTCGATTGGTGACTCTTGGTTGGGTGTTGGCTTGGTTGATTTGTGATTTTAAGTTTGATGAGACAATAGAAGGAGGTTGGAGGAGACATATACATGCATA…
>Novel00163
CAGGATCTAGCAACACTGGGTAAAGCAGCCATTTTGTAGTGTCATAATTAAGTTGAAATCTATTCAAGAAAATTTGGCAATTTCAAATGGGAGTATAGCTTTTTGTTTTGATATCGAAATAATAAATTCAAAAAACCCCAGTTTTAATAAAAGTTATTTTCAATTAAAATGGAGCAAGACGTCGACAATAACTTTAAAATCATCTGCAGTACATGCTTGTGTGGTGACCGTAAACTATTCGCTTTGAATAACACCCAAGAAGTGTATCAAATTTTTCGTTTGTTGATGTTCGATTTCGCGGGTGAAGCTATGGGAGATTCGGTTCAAGATACTGAGCAGCTCGTCTGCTGGGAGTGCTTAGCAATTATGAGAAAGTTCCTGAAATTCAAATGGCAGGTG…
>Novel00164
ATTTTTGTTTTGAAGTAATGTGCAATTGCATTTAGTTTTGTTTTTTTTAGTTTTATTGTGAATAATTCATAGAAATGTCTGAGCATTTAGAATTCATATCAGAGAATATATCACAATGGTCTGCAGTTTCGAAAGTCACACCGGAAATACAGAAAAAGGAAATAAGACCATTCGTAATTTTGTCTCTTAAAGAATTAGAAGGAATAGAAGATGAGAGATTATCGAGTCTAATGAACGCAGAAAAGTTTGCTGCGGTCAGAGCTATCGTCAGGCACTTTGCAAGACTCCGATCGGCAACCAAAAGCTTATGGGGCCAAGATGATGTAAAAACATTTTTAGATGGGCTGCGGTTAGTGCTTTTTTTCCCCTGAGTGTACGTCTGAGCTGTCAGTGTTGCTA…
>Novel00165
TTTCAATGACATTTTTGTTACTTTACACAAGCATTTGAAGTTTAAGCATTTGGAACTAAATATCATAACAAAAAAAATATTCCTGTGCTATTTTTGAATGGAGTAAACTTAATTGAAGTTCAATTAAAAACATCGAACTGTTGATGCTGATACCAAATAAAACGGACCTTTAATTACAATGATAAATGTCGCGTGTTGACCGAAATGTCGCTAAAACCGAATTAGCCTTTTGATCATCGATATGTTTTCAGCCGCCACGACAAGTCTCGTAGGTACCAATGCAGCGAGTGCGAGAAGGCCTTCATATACCCGTCTCTCTTGCACAAGCACGTCCAGGCCGTTCACGAGAGAGACGACTATTATTGCGTCGAGTGCGACGTCAAATTCAAATCGCCCGAG…
>Novel00166
GCGTTATTTTATATATATGTATATGTTTTTTTTATATAACACTAAACAATACAAACACGATTAAGTGGGGACGGGGCATCGCGACGCCGCCGGCGAGGTTGGGCCCTGCCTTGCCAAACAAACATACATAAGATTATAATAAAGTCAATATTCTATGTGTAACTGAACATTGGCTTCAAAAATATAAATTAAATTTTAATTTTAAAAATCACCAGGTTGTGAGTTCCTTCTGCAGAGAGAATGCTATACGAGGTGGCTCACTTATCATTGTTAATAAAGATTATAAATGTAAGGAATGTCGAAATATTGTGAGCCTCTCTGTGGAACTGATTATTGAAATGGCCTGTGTAGAGCTTGAGCGATTCATTGTTGTAAGTGTGTACAGGCTCTACAGACCCC…
>Novel00167
GTGAAAAAGCAGAACAACTAAAGAAAATGTGATCAAGGGACTGTATATCGTTATTGCAGTAATTACAAACTGGAGAAGACAAAACATTGATTCGAAACAAATGAGCATTGAAGCGGCAATGACCTAATCTCAAGCGACAGATGGTTGTATAAAACTTCCTATCAAGGGAGATCCTGAGCCAGATATGGAACATGAGATTGTACATTATTTGAAATACTTTGTAACTTCTAAATGAGAGGATGCCTTGACACAGACAAGAGCTTCAAAAGAAATGTTGATTTAAGATATTCAAATCTTAATGACAATGGAGGAATGTTACATTCCACTTGCATGGAAATAATTGGAGTGGACCTCATTGCACCAATAATAATGCGTAGCTGTAATGACAACAAAATCGAA…
>Novel00168
GTCATCTAAGAGTTATATTCAATCCAAAGCAAATAACAAGGACTATTCTCTGTGTTAATTTCGACGAATTCTAAGAAAATCATAAAAAACCAGTAGTCAGCCCCTTGCTGCTGACTTCTGGATCAACCTTAACAAATCGTAACCCAGAAGTCGGTCCCCTAAATTGAAACGAAATAAACATATAAAATGCCTCTAATGCTTAATGTTATCGTAGAAAAAACATTATACAACAACGTAACATAAAAATCTACCAGCAATTACAACAAATTCATAGAAAAACTTAGCAAAACCTCGAACACGTTTCCTTACGAAAAAAATAGCAAAAGTGACACATCCTGTCCTTTCGTTGGCGGCAGTGGAAATAAACGAGTACAGAGGATCAACCTGTCACGCTATCGG…
>Novel00169
GTCAGTGCTTAGCTATGCATTATTACAAAAATGATGTTGTTATTAAAAATAGTAGTTTATATGTAATATTAATAACAATAACAATAATGATGATTATAAATTAAAACACTAAGTACACAACCAATGCACCGTAAATCAGTGATTACATTAATTATTACTTTGCATATGATTGAAAACCAAAAACAACCTGTATGGTGGGGGCAGTATTGTTGAGTTGTGCTTCAAGGTCAGCCATTCTTCTTGAGAAACATTCTTCGAGAGTAGCTTGTGCTGCTTCTATTGTAGCCAGCTGTGACATGTTGCTTAATCCTTCAATTCCAACCCCAGAACTTATGAGTGTGCAGAAACTGGCAGGTAGCTAATTATTAAAACTTAGCTTCCATAAAAACTGTCACAAAC…
>Novel00170
GTTACCTACGATGTTACCTTTGTTTCCAAGCCAGTAAAATTTATTAAAAAAAACAAAAAGTTACAATGTTACGAAATTATTCTGCATTTCAACATGATTATGTTTAATTTCATTATAAATATGATGGACCCTATTCGTGTAACTGATAATTCTTTTTAAATTTTATTTACCTATGATTTTTAACCGTAATTACAACAAACGAATAAAAATGAATTCTATGAGGATACCGTTGCGAAAACATCCCCTAAATTATTTAAAAGCGATTCACAACGTACTGAAGATTCAAAAAAACGCACCTGTATGTCTCTTTACCACAAGTGTTGATGTCGTTGATTCATTATCTTCACAAATTGTGCAAAGAACCAAAGAGAAAAATACGGTAAACATCCAAAATCATAT…
>Novel00171
GACGGGCTCAAGCCAGTGCAGTACAACACCGCGGCGCGCGACCTACGCAGCGCATACTCGGGAAAACTTCCAATAAAAAACTTTATCGAAAATACGAAAACGAAATTTGAAATGAAATCGAAATTAAAAAAAAACAGCGTCTAAATAAATCGAAATTATAAAACTAACGAAATAACAGAGTGCTTAATATAACGCGCCAAAAAGATCGATACGAGTTTACAACAAATCGAAATACACGATTAAATTTCATTGACGC
>Novel00172
GAGTCGCGATTGCACGGATATGGTAGTTTAACAAAAGAGTGTGATTTACGTTTATATGGTGCACGTTTAAAAGATTTTTTGTCCACCTTTCAGTACTTAATGCGCATTTTGTGAGGACTTTATTCTGAATGACGCGGACGTGAACCAAAAAAAATACCATTATGAATCGTCCTGTGTTCGTGACATATCAAAAGACAGCTTCCACTACAATGCTATCTAGTTCTTCCTGGAAACAACCATCTGAAACTTCGATCTACCTAACTTCGAACTATCCTAATCTTTGAGCTTCGGTAATCACTTAAAATCGGATAAATCTTGAACTGGTCTGCTAATATAGAACAATAAAAAAATAGCGACTATTGTAAATATACAACAGTTTCAATCCTTTCCCTATTATCA…
>Novel00173
CGCAAACTACATTTTTTTGTGCCTTCTAATTATTGTACAGATAGGTTCTATAATATTATTGCTAAGTTCTGCAGAAAAACTTTCATGCTTTTTATTTTAATAGTAGGGTGACTACCATACCATACATTTTAAACTAATTATACAAAAGACCATACTGTTTAAAATCTCTGTCTATATTTATCAGTCATGTTTATTTGCTCTTCTCAAAAACAATAAAATACTAATTTATCTAAAGATTTGAATAAGTTTCTTTTCCTATTTGATAACAGTCATGTAGATTTATCTGCTTATCTACTATCTCTCTAACACATTTTTAATAAATTTTATAAGGCCTCTTCTGCTTATTTTAGCTTCACTAGAAAGCAAACAATATCTTTGTGTGTTAACTAACTGAAAATA…
>Novel00174
TATGTCGACAAAAAGTACACAATATGACCTAAAGGTCTATGTTATCATGTCATAAAGTAAAAAAAAAAGTTCACAATACCAAATCTGAAATTTCTGAAATTTAGCGCTAGACCGAAAAAAAACATAAACCTTTCAGTAATTCAGGAAAAAATGGATTTTTTTGAAAAAGCACACGTTTTGAAAAACGAGACTTCAAAAGAGAAATCAAACTTATTAGTAAAGAAGCAACTTAAACCAATGCTAAGAGGCTATAAACAAAGTGACAACAAACTTATACAGGAGGCTACAATATTAAAAAGCAACATAATAGACCCCGCTCTTGACTTCGATGATAACACATCAGTTAGCGGGTTTTCAGATCTGAACCTCACTAATTCCAGTCTTGATAGTTTAACTCCG…
>Novel00175
ACCACATATAAGAAAGTTTTATTAATATAAAATGCAATATGCGTACAATAAATGCGGATTTTGGTTTTCCGCATGAAAAGTGACAGTCAGTTCAAGACGATACAAAAAACATTTAAAAAATTAACTAAATTTAATTTCATAATAAAAACGATCACGTAGATTCAACGTATAAAATACAGATATTCTTATACAATACAAGCTCCTTATTCGCGTTTCCTTCGATCGCGTTTTCATTATTCGCGTATTAAAAAAATACGACCCATTTTCTATGTTCGCGGCTAATGATGCCTTTGTTCGCAGAACTAATCAGTTTACACATGGATAAAAAGATTCCAATATGTAGGTATCCAACCGAATATTCTTTATAAACGCGTTTTTCCATATTCACGATTTCTGTAT…
>Novel00176
GTTATTCCAAAATCCTGAGTATGTAGCTATTGCAAACTCAAAATAATGGAACACATTTAATTCAACCATTAACGGACTCTGCGTTCTTCGCTTTTAACAAAAGTTGGTGATTTTCTCGTTCTGTACTAGTATTAATATACTGAGATTAGCGATCAACTGGAAGACTACATTGCTACACGTCCTTACGGATCCATCAGATCCAATAACCCTTGCATTAGACGCCTTCAGCTCTAACACTAGGAGCAGGCTGAGGAACCCCGGTAACCGTACTCGTCGAACTCGACAAAGAGGTCGACGTGCAACCTAACCCATGCATCAGCCCGCTGAGTGTCTTGCCGGATCTTCTCAGCGGGTCGCGTTTCCTATCTGGTAATAGATTCATTCGCGAAGCAGCTGCCC…
>Novel00177
CTTAGTTAGGCGCTTTATGCCACAATAGTATTTGTATTTACATTTATCTCGACTTTACAGAGAAAACGATAAGGGCAAATCGACAAGATTTGGATTTTTTAAATTTAATACTTAAAATCGTAATTGCTTCTAACAATTTTTTTATTGCCTTTGTAGGCAGACGACCATACGGCCCACCTGATGGTAAGTAGTCACCGTCGCTCATGGACGTCAGCAATCCCAGGGGTAGAGTCTAGCCGCTGCCTGCAATAAAAATATAATTTATTATATGACAAGACTTCTACAAAACAGAATTAAAAAAATTACTTTAGGAGGTTCAAAAGTACATAGAATTTTTTTCGAAATTACTGACTAACATTAAAGTCTGGTATGCGGGTGTGAAATAGAACTAAAAAAGTA…
>Novel00178
CGCCAGTCTCGCCGCGAGATCACTGGTGCGTGTGTGTATTTCGTGAAATAGAATTCAGTGTTTATTTATTAATATTTGGAACATGTTTTAAACTAAATAAGAATGACTGATTACGAGCGCATTAAGAACTCGTGCCTCCAGCGGGCGGTGCTCTGGGAAGATCCTGACTTCCCAGCGAATCAGACTTCGGTCTTCTATTACCAGACGCCGCCGTTCAATTTCGTCTGGAAACGCGCCAAAGTAT
>Novel00179
AGATGGGACTATTGTGGAGAAGACTCCTTTCAGTTTCATGGGCTGGTTCTGGGCCTTGCTGAACTTCTTCTCATTGTTGTTCCACACCCTGATAGATTCTAACTATAATAAACATGGCAAAAAATACACAAGGGATTTCAGACCACCAGGAAGTGGGCCTCCTAAACCACCAACCAAAAAGTTTGGGGGCTTTGGTCCATCTGGCTCTGGGCCCTCACCACCACCTATGGGAGGCTGCGGCTGTGGTGGATAATGGATGTCTTCAAAGCTGTGATAACATTTCAATATTAACAATACCTTAAAAAAACTAATATTGTTTTATGCATCTCAATGTATGAAAAAAACAACATTTTTTACCTATCTTTATTTAAACATTTGAATTATATACAATTTTAAACA…
>Novel00180
TTGCCGCTAGGGGCGCTGTTCAGGTAGTTTTTCGTAAATGACGATCCATTCACCAACACGAAAAGTAATGTGAAAGAAGACGGTAATGTCCTCACGTTGACATCGAGGGGACGTCATAAAAAGACTGATAGACATTGTGAAAGAGGATATTCGAGAGAAGAGTGTAAGTGCAGAGAAAACGTTTGATAAGCACGAATGGAAAAGAAGGATCATGCTGCGCCGACCCCACTCTTTAAGGAATAAGGGCAAGAAGATGAAGAAGTCCAACTTTCCGTAGTAGGGGGGTGTGTGGTGGGTCAAACTTTCATGTTGAAGAAAGCCACCAAGATTATAATACATTTGTTAGTAATTTAGAAACCAGTCAGTGTTTATGAAAAAAAAAGATTGTTTGCAGTTCTG…
>Novel00181
CAATTATCTGGTAAAAAACGCAATAACTATATTTAGTTATGTAAGTTGTAATAATTGTTTACATTCTACGGATTACTTTTTAGGTTTCGTCTGATCATCCTCCGACCTCGCCGCAGCCTTCAATAGACCGGTTATCGGTGACGTGGGCGGACCCTGGTAACATGACATCCTCGGGAGTTAACCTATTCCATCTGCCCTCAGAGACACCCATCACTGAGGTTAGGTTTTCGCCAACAGGTGGAGACGGCTCTGATGATGAGACTTATTCCGCGAGCCTAAGCGCAGTACTACGGCAGCGCCGCGCCAGCGTGAGGAGGTCACGTAAGGGTCGCACCAGGAGACCATCGTCACCATTCATGAACGATGAGAGCAGGCCGCGGCGACGGTCTTCTGTTTTCA…
>Novel00182
CCGGGTTATGTCGGACTCTGGCGCCTCCTGAGAGGAAGAAGGGGAGAAGTGAAGGGCCGAGGTCCTTCACCTCCCCCAATTTGGAGGTGAATTTTGAATTAAAAAAAATTTGGTGAATCCATAACCTGCGTTTTGCAAGTAGACAAAACAAATCCCGTAATGGGGATTTTTTCCCTGTGGTCACAAAGCCCCTAAAGAGGTTATGTACGACGACGACATACTAGGATCTCATGATGATACTGGAGTCTTATTTAACGCTATATTTTATTTATATTTATAATGACATCTCGCGTGTTTTATACTAATATAGGATCACCGAGAACTCTCAAGTTAACCGGTAGGTAGATCTGATCAATGATTTCTATAATGGTTACCAATTTTTTTTAGATTAAACTCACG…
>Novel00183
TAATGTGTAATATTTATAATTATAATGTTATTTCAAATGGATGAAGGAACAAATTATAGCAAATAAATTAGCAACAATATGAAAAAAAAGGGCAATGCAAAGAGTAAGCTATCCTTGACACAGTTTAAGTTACAGTGCTTGAATAGTAATTATAAAACGAATCCTCAGAGTAAAGACACACTTTAAGTTGATTATGCAATAAAAATGCAGAATAGTGGTAAAGTTCTGGATACAATAATATAACAAAAATAACAATGGATTATATGAAAACTTGATGATCAACAACTTAAAGAACCATGATTCAGTCCACTGCCAATTCAGCTAGCCGAGCTCTCTGAGCTAAGTTTATGACTCAACATTTTTTGAGAACTAAGAGATTAAACACTTAGCTTTTTAATA…
>Novel00184
CGAAACTTGTTCAATCGGCAGGTATAAATGTGGATTTTTTAATGTATTTATTCGTTTGGAATAGTAATGAAAATGCTGTCACCGAACTTGTTACTTGCTGTTATTTTCAGTTTAGCTGTGATAAAATGTTGCGACGCCGAACACAATGAGATACCGTGTATGACGTATGCCGGAGGAGTTTGCCGGAAGGTCGGTAATTGCCCAACTGGAACTGAAGTCACGATAAAAGGACTTTGTCCTTTACAGCAACTAGATGATGTAGAATGTTGTCGGTCCGTTCGGAAGCCCAAATCTTAAGCTAATTCTTTAATCAGAAGACTACAGCATGGTCCTATGGAATGTATTCTCAGTAATTTAAATGTCATATTATTATTATTATATAGGATATGTTCTTTGCAA…
>Novel00185
TGATTTCCGACAGTTATTTTATACGAACGAAACAAGTGTCTGTCTGTCTACGCAACAAGTAATTAACTTGAAGATAGTCCTTAACCTATCTAGAGCTGGACGTTCGCAATAGCGAATTCGGTTAATTAGTTAATTCGTTACGCAACCGGGCCTTATTGTGGCCGTGTTTTACTGTTTTTATATTCCGTTCGCTTCCCGGACGCAGTTCCGCCGAATCGCGTGCACGACTCTATGAGTAGGTATGTGTAGCGCATTAGTACTAAAA
>Novel00186
ATTTCCGACGGCGAGCGCGTGATTTTACTTTGATAAAGGATACATTAAAAACGAGGATCTTTATGTACAGACAAGGCCTGTGTCTATGTGCTTACATATTGCATTTCTCATGTGGAAGCGTCCACGGGCTCAGCTCACAAGTGACACCGACTAGCAGGGTCTATGAGAATTAATGGTGGTCAGTAAGACACGCGTCAAAAACTCCAAAAGCAGACTGTGTGGCTCCTGGAACAGGACATTTTGCATCCTAACTATTACACCTTGGTACAGAGTCAATTGAAGGCAGCAAATCAGCCTAAAAGTGAGGGTAATAATTCCCTTTGTGTACAACCTCCAACAGTGGCTTTTTCGACGTAGTGAAATTCAAACTTCACATTTTACAGATGTTATTCAAAAACT…
>Novel00187
AAGCGCCAGTGCCAGTCGTGTCATTTGGTCGCGTTCAAAACTAAAGCGAACACGTCATCATGAAGTTTTTATTATTTTGTGCAATGTGCATTTTAGTTTACGGAAACAGTGAAGATGATTTCTGTGAAATAGATTCCATTGAACAAGAGGATCCGTGCCGCAGGGAAGGTGGTTTGTGTACTGTGGCTGAGGACTGTCCATCTGATATCAGAGCCAGAACTGGACTCTGTCCTAAGCAGCAAAAAGACGGAATCGAATGCTGTTACGGAGTGTCCGTAAAAGAGACCAGATGTCGGAAGCACGGCGGAGAATGTTTCTCGAAAGGCTACTGCAGTCAATCTTTGATATATGAAGAAGCTTCAGACTGTCCCGAAGGGAATGATTGTTGTATTTTAGTGT…
>Novel00188
CTGACGAACTGGCGAAATCGGTGAAGCTGACGTCGAGGGAGCGTCGCTTCATCAAGTTCGCGAGCGTCGAGTACGGTGGACAGCTCTACATGACGCCCCAGGACTTCCTCGAGTCAGTAGTCGAACAGGAGCCGAGACCTCGACTTAAACGAAGAGTTTTAACAACCAAAGAGATAGAAAACCTGCAGGACCAAACCCCTCAACTAAAGAAGGGC
>Novel00189
NACGAACTGGCGAAATCGGTGAAGCTGACGTCGAGGGAGCGTCGCTTCATCAAGTTCGCGAGCGTCGAGTACGGTGGACAGCTCTACATGACGCCCCAGGACTTCCTCGAGTCAGTCGTGGAACAGGAGCCGAGACCTCGACTTAAGCGAAGAGTTTTGACAACCAAAGAGATAGAGAACCTGCAGGACCAAACACCTCAACTAAAGAAGGGCTCTTCGCAGATGTTCAGGAAACTTAAAGACAAAGGGATCATATCATACACGGAATACCTGTTTCTTCTATCGATTTTAACAAAGCCGGCGTCGGGTTTCCGGATTGCCTTCAACATGTTTGACACAGACGGCAATCAGAGGGTAGACAAGAACGAGTTTCTAGTTATCCAACGTCTGCTGGGTGGA…
>Novel00190
TCAGACGAGTTCCACCGCGCCGTGAAGATATGCACCGGCATAGGGCAGTCGGAGCACCTGGTCAGCACCGTGTTCGCGATCTTCGACGCAGACGGAGACGGCCTGCTCAGCTACAAGGAGTTCATAGCCATCATGAAGGACAGGCTGCACCGGGGATTCAAGTCGTCCGCCAAGAACGAAGGATGGGAAGCTTTCAAGTCCTGCGTCAAACAGGAAATGAAAAGTGTGGCCTAAATTATTGGGGCTGGGAGCACTGCTTGCTTCTAACTAATCTGTGC
>Novel00191
CAGAATGTTCGACCGTCACCATTCATCCGGAACCAGCTGATGCTGACGAGCACGCTGCAACTAAAATCATAAATGCTGACGCACCAGCGAGAATGGAAGGAAGAACCAATTTAAAAATCGAACAGAAAAAATATCAAGACGAAATTTACAATCCAGAAAACGATATTGCAGTCAAACATTCAAATTCACATAGTAATAGTTTAAAAAGATCAAAAAATAAATATATGAGGCATTTTAATATGAAAAACGAGGTGAAAGATAAAAGAAGAAATAAAAGATACGCTGACGATGAGAACTGCGAAGCTTTTCTTTACGATGAGAATGATAGCAGTCGTATAATAAAGCATCCTCACGCTAGTAACAGCACTACATACTACAATAATTCAAATTGTGTGACCA…
>Novel00192
GCGTAAACATGAAAGCGGCAGTGGCCAGCCTGGTTTTTGTTCTGACCATCGCTTATCTGGATGGTCAGCAGTTTCGTTATGACTACACGTACATGCGGGATATCAACGGCTGGTTGAAGCTTCAAGAGATCCCAGCTACCTGGCAGGAGGCTCGATTGAGATGTCATCTTGAAGGGTCCGTTTTGGCATCTCCTCTGGACGATGCGTTGAAGAGCGGCATGCTATCTCTAATAAAGAACAAGAAGACTTCATGTGGTATATTCACCGGCATCCATGCGACATTTTCTAAAGGAGACTACCGTTCTGTTGAAGGTGTCCCATTGGCGAAAATTCCTCACGATTGGGCGGATTATGAACCAGATAATGCTGGAGGTGACGAAAACTGTATCCTCATGAACC…
>Novel00193
GCCCTTATCAATATTGTCCTATTGAGTCGCGCCACTCAATCGTCATGCAACGGGTTTCGTGTTGATTGTAATTTATTTATTTCATTAAAATCAAGACAGCTTCGCTTGTGTTTTGGGACCGATAAATGGAAGAACAAAGTTCATCGACTTTGGAAGCCGAAGCACTGTCGAGGGATGTGGAACAGCGGGACAGTCAAAATGGCCACCCCAAAGTCCTCGTCCGCATGGAGACAATTCCGGATATCAAAAGGGATACATCCGGAATCACCACGCAATATGTGGGCACCGGTATAGTGAACCTTGGTGCTTTTGCCGCTGGAGTCTGTGTAGCGTGGTCATCATCAGCGTTGCCATTATTAATCACTGAATACGGAAAGGATTATACTACACCGATACCGG…
>Novel00194
GGCAGAGGGCACAGTTTAGTAACTGGTCTCTTAAATACACGATCCTTAAATTGTAAGGAGACTACACGCGTTACACCGTCTGCTCCCGGGTGCTTCGCCACGATTCGTCCCAAAAGCCATTTACCTGGAGGTAAACGATCATCTTTCACTAAGACAACCGTACCAACATTTATGTCGGGGTGATTCTGGGACCATTTGTATCGATGTTGCAACATAGTAATATACTCAGATTGCCAGCGTCGCCACAGACTTTGTACCATACGTTGCACCCTTTGCCATCGGTTTAAATAGTCAGGTCGAGTATCCACGAAACTTTCTTCAGGGATAGTAACCGGTGCTTCGCCGATCAAAAAATGACCAGGAGTCAACGGGAGT
>Novel00195
AAATTATTATAAAAACCAATGATTCAAGCTCAGCAGCTCAGCCGGCCTTATTGTAAGTGACCTTAAATTAGTGTCCCACCGATCCAGATTCGATGACTGATGGTCAATTACCTTTGTTAAACCAGATCTACTTGTTATTACGTAGTTATGTTTCCGGTACACATAGCACAGGGGGAACATTCTGTCTTCGAGCCAGTAGTAGCTTTTTTTAAAATTCAGAATCATAGTGTCTCAATATTCGATAGCGCGATTCCAAAATTCTGGTAGGGTCTTTTAATATGTCCCCTTATCAATGAAAGAGGCTATTTCAGCTTCAGCCTGACATGTAGGTGAGCTTACGGGGCTCAAGCCGGAGTGTTGCTAACACTGGCCCTAGCAAGAGCAGTGCTTCGCAGAATC…
>Novel00196
TCTGTGTGCAGTTGTGTGTATTGTGTAGTGGTTATAGTTAGTCCGCGAGGAGTCTGTAACCGTTGCGGTCGTCTTGCAAACTTAACTGTGTTCTTGCGCCGAAACGCAGTACGAACCGACCGAGTAGCGCGGTGATGGGACAAGCCCGATCATAGTCAACAAAACCGAAAATGCATATTCTGGAAATCGGAGCCGATCAAGAAGAAGATGGTGGGAGTACGCGAGTTGTGGACGCAGCCTTCCGGACTGTACCACGAGACCACACAACATTTCTCGTGTGGAAAGTTACGAGTATGTATGCCATACCTGTAAACGACGTGCATTGTAACTATGCGGGCAAAGTTACTTTACAGCTATGGTTGATAACGTCTAATGAGGGAGCTGTCTGTAAATACATAT…
>Novel00197
AAGGAAACAAAACAAATAAAAACTTCCAGAAAGAGCACTTAGTCGGCAGATGTACCACAAACACAGGCCGCGCGAACAATGGCCGGGCTAACAAAAGCCGGGCGAACAAAGACCGGGCGATCGAGTGGACGATGAGCACGTCCGCACGTGACGGGTGCCTCTATCGGAATGAGATAATTCCTGCATATTTTGTGCAAGCGTGTGCAATTATTAAAGATCCACCTCTATAGGCCATCAAAGCTCATAAGCATCATGAATGCAGCTGCCTACCTTGAAACATTGAAGCCAGCACAGAGCTGTTACCTCGCACACACTATGGGACATTCTATGACGCTGAAGCATACTTGGTTTACTCGGCGTCTCTTCTCTGCCATCCGGCTGGGCCGGACGTCATACGTC…
>Novel00198
GCCGAATTGTGGATGACCAGTCTGATCAATGAGCCCTATATTTTGGCCCGCGTATTCAACGCGTGGGCGTGCCCCCTACGCGATGAACCAAATCTGTTGAAGGTGACGGGAATCCAACGGACGCGGAAATGATTCGCGATAACAGTCAATTATTCCGCCTCAAGCGCACGCCGGCTGACACGTAGATTCACTAACTGGATTCAAATGTCAAGGTTTTGAAGCCCCACGCGGTGGAACGCAGCTCTTTTGCCGCGACGCATCTCGATCGCGACTTAAGGCTGTTCATACACTGTAGCGATTTATATGAGGGTAGATTAACGTTGCCACGGAAACTGCGAAGACGTCTGTAACCAAGTACAATGACATTTTTTTTTCCTACCTATGCAGATACCCTTGAGA…
>Novel00199
CGGGAGCCGAGCAACACGCAACCGAATCTAGAACATTTTAAACTTAACCGAAATCGACGACCGCGGGTGAAGTTAAATTATAATTCATTAACAAAGGCCTAGTGATTCTAGAACAGTGCACGCGTCCAGGAGCTCCAGTGGCAGTCCCAGATCGCGTTATCCAAACATGGTCATTATCAGAGACCATATTTGGCCTGGCCATAGTCCTGTCTGTCTACTTGGCTTTAGTCGTAAAAATACTACCGTCGTTCATGAAGCAACGCGAACCTTACAAACTGAAGAGCTTGCTTTTGTTTTACAACTGTTTTCAAGTCGCTTTCTCTGCTTATTTGGTTTTTATTTATTCCAGGTATATTCTAAGTTACGGTGTGATCACAAAAAGATGTCCCAAAGGTGAAG…
>Novel00200
GGGAACGCGAGGAGTGAAGTTGTGTGATTTGTTTTAATTTGTCTATTTAGTGTTTCTTCAGGTTTAAATGTGTAATAACGGTGGTTTATTAACTGTTTAATATCTGTGAAAGTGCACAAATGTGGGAAAATGAAACAAAGCTGCTGGACGTAACTTCTCGGGTTCCTCCAAAAAGTCCACTGAAAAAATCTCAGTAAATGACCACCATTTTACTGCGATTATATTTCATCCCATATCATTTCATTTCATTTCATTAAATTTCATCCCAGTTGATTAATGTTTCAAATTAATCATCTTCATTTCATTTCACTCCATATTATCATTTTTCATAAAATTAAGAATATAAAGTAAAATAAGACATGACTTAAAGGTCTCAGTTACCAGGTCATAAAATCTCTT…
>Novel00201
GTTTTTTATGATTCTGATTTCGCTGGTGATCCTGACACGAGACGAAGTACTTCTGGTTTTGTGATCTGGATGAATGGTGGACCAATTGCATGGAGCTCAAGAAAACAATCAGTTGTGGCACTTTCGAGCACTGAAGCTGAGTATATTGCTGCTGCAGAATGCTGTAAGGAACTGCTATATATTAGAGATCTGGTAAAAGAAATTACGAATGAAAATTTGGATATTGAAATGCGAGTTGACAACCAATCTGCAATTTGGCTTATGAAAAAAGGAATTATGAATAAAAGAAGCGAACACATTGATGTCAAATATTACTACCTAAAAGAAAAGATTGATGAAAATCAGATTACAGTTAAATACTGTCCAACTGGGTCACAGATTGCGGATATTCTAGGATAA…
>Novel00202
CAAAAAGACATCGTCTCATTACGATTTTACCAGTGTTTTTTTTTAAATTAAGATTTTAGAGTTGACATCCACAAGATTTTGCCCTACCATCCCACATATTTATTTATATACGTATACAGAACCAATGTGTTTGCGCTGTGTCCTGATTACAAAAGACAGCACTGTTTGTCGCATATATATTTCGTGAAGCACAAAGCCAGTGTAGTGTCGGCGTTTGTAACGAGAGGTCGCCTTGACCCTGATACACAGCTCGGGAACAATGTTGATTATAATATATGTGCTCGGGCTCTTGCTGGTATCCACCGGCGGTCAGTACGCGAAGTCGGGGGTCAAAGGTGGCTACGGAGGTCGCGGCTTCCAAGATAACACCAATGAGAACATCGCCAAATTTTACGGGAA…
>Novel00203
ACAACATTAACATAAATATCTGAAGAAAGGTGCTGTACCATCTATATTTTCATGGAATATGAAACCAGTTTCTGAAGAAACAAAAAGTAGAGAACAAAGGTTACAAACTCGTAACTTTAAAAAACAGCTTTTTAGCCTGCCCAACACTTTCCAATACTATGAAGATATAGTACCCCTTGAAGAACACAGCAATGTGCATTTTGATTCAAATGTCTCAAGAAATTCTAATAGAAAATAATAACTCTAGTATAGATGAAACAATTACAAGGCATCATATTACTATTCGAACTCAAACATCCAATATATTAAGATTGTTCTCTACAGAGCTATTACTTGCAGATGATGAGACAGTGCAATACTACATCGGGTTGGAAACAGCATCTAAGTTTTCATTAGTTT…
>Novel00204
GTAATGTTTTGCTTTATTGATTTAATGTATTTTTTATGCACAATTTAAAAAAATATTAACATTCTGCACTCCTCTATATTCTCTATAAGTGTGGGAAATTTCATACTCCTCCGTCCGTGCGATTTTCGTAAAAAGGGATACCTACATAGTTTTTGCTTCACGTATTAATATTATAAAGATAAAACGACAATATTTCTCTTCAATATAATCATTTTTGTCATTTGTCATTTTTCATAGATTTACAGATCGTTTTCATTTTTATTTATTTTAATGCATTTTATTGCATTTAATGCAGTGCATAACAGTTCCAAAATGGTCTTTATTTTACGACAAAGGGTAAAATTTTTAATTTAATGGATCTACACGGGTTACGAATTCTTAAATTTGAAAAAGGTGTAT…
>Novel00205
AAAAATTGGTTGTACGAGGGAATAGGGGTAGGTCGATTAAATTAAGTGTATAATCTATGGGGGTAGGTACAGAAAGATAGAAAAAATAATTTCCAGTTTCCAAAGTTTTCTGGTAAATATGGATAAAAACACAAACTTAATCAATCAGATTCATAAGTGCTTGTTACCAAAACTTTCTAAAGGAATAGATGAAACAGAAAATCCCATTGAATATGAAATTAGACTTAAAAATCTAAGAGACAATCTGGATAAACTAAATATTTTATTGAATGATATAGATCTCAGAGAATGTCCTGTTAGCTCTACAATATTGAGTAATATCATAATATTATATGAAGAAATAAAAAGTACTGGTAATTGGAATACTGAAGAATGCAAGGAGTACATAAAGCCTTTAGA…
>Novel00206
TGGAAATGTAACAATAAAAACTCATAATCAAATCGTAAAAGTAGTCTTAATTACGTAAACGTAACTATAATTAATGCAATACGTATTTATTTTTGTGTGTTAATATTGAACATATTAAACGTGCTGACATTGCCCACTGCAAATATGTATATCAATACGAGATTTTTTCCTCTAGATGAGTGGACGAATTCACAGGTCACCTGGTGTTACCTATATGGTTGGGTTACTTTGGTACTACAGTTAGGCTAATAGACCACCGAGCATGTGTTTATGTTCGTGAACGTGTCCAAATGAGATACATTTATTTTTACAGAATTCTTTATCAGTGTGTCGATGTTACAGACAAACATCTATTGGAGCTATTCGTCCGAGGATGTCGAATGGACTTGGATCGGGCTA…
>Novel00207
GCCTGTAGCTGAGTGGTCGTTCTTGTTCATTCGTTCCGCGCATTGTTTACATTTTTGACAGTGTTTAGCATCTGAAGTGTTATTCGTTGATTTTAAATTAAAAAGTCTAATTCTGAATGGAAGGATGGAGAGAACGCTCATTTTCAAGTCTAATCTATCGCCTATTTCAAGTTTAAGACGTAGGAGCTCGTGCTACAACATACAAAGAGCCGAAGAACGCGATCGTAGGAAATCGACTAAGTTTGAATCGTGTCAGAAGATCGTCGGGACTAGGCTCTCGGCGTCATCCCAGTGCCTCTCCGGGGGCTCGCGTCCGGCAACTCCGCAACCTCTTGCTAATTCACCCAGCCACAATCATACATCGTTTTTATATAAGGATTCATTACCACGGGGCCATCA…
>Novel00208
GGTTAACCTACATGGTAGTAATAAATTCGTTTTGATAATCGCACGCCTGATCATCTGCATAAACCGCGTGGTTCGTATTGAGATCTTTTTGAGCGCGACCAATAAACCTTAGAGCTTAGTGCCGAAGCTGATATTGTGGCTCAGTCTGTACCGCTCAACCCGAGCGAACCGGTTTCGGCAAGCGAGCTAATCCGCTCAAAACATGCCGCGCTCATAACTGTCCGCGGCTTAATAATTAAAGGTTTTATCAATTATAAGATACATGTTTCAAATTCCTATCAACGATTACGGATGCAATTTTAACGGTTGTTATCCTATTTATCTATATTAATACTAAAATCTAATTTCCTTTTGTATGTTGAGTCGCATGCGTGCAGAAAAGGCGGGAATCGGACGCGA…
>Novel00209
ACCACGAGTCCTGTCTCGCGGCCAAAAATGGAACTAATTATTTTGGTCAGCCCTATTGTTTGTTGTTGTTACTGTCAAATGCTGTTACCGTGTTCGGTTGTTGTCAAGATTTTTATTTATTTCTTTGATATAAAGTGTTCTGTAGAATGTCTAAAGTGATAAAAAGTGGTGGCCGAGAAATGATACTGCAAGTAATGGCGTTTTCTGAACCAGAACAGCAAAATCAAGGACTTTTGATACCATTAGACAATGTGTATCTGAGAAAACCGTATCAAGAATAATACAAGAAGGAAAGACTGCTGCAAGTACTTCAAAAAAGATTATCACACCAGGGAAGAGTCGTCCACGACAAAATAAGATAATTATAGATGATTTTGATATTTGTGCTATTCGCCATAA…
>Novel00210
GCTGGCTACATCGTTTCGATAGAATATAAAGACGACAATAATTAAATATTATTCGACTTATTAGAGTCAACACTGTCTTCGCAGTGTCTCATGTGGTGCACATATGGGAGTGGTGATTCACATTTGAAGAAAAAAAACCGAGAGACGGTTGATTGCGACGGAGAACGCGAGTGACGCAGAGTCCGAGAGTCATTGATCCCGATACATTCCCGGACGGCCGACGCCATGTCGGAGTCTGCGCGTTCCGCCGGGTCTCTCGTCTCGCCGTACGCTCTTGCGGCTTACGTCGCGTGTATTGCTGGCGTTGGTGCTTTATTGAACTGCTCACTTGTAGCTGCGCTTCTCAGAACTTCAAAAAATGGGTTGATGAACATTATCATTCAATTGGCAGTGGCAGAT…
>Novel00211
CCAGTGCACGTGATTTTTGAAATTGCAGAACTAATTAAATTGTAAATTTTGTCTTTTCCATAATAAAATAATAAAACAAATATGCCGAAATCAAAAAGGGATAAGAAAGTATCACTTACAAAAACCAACAAAAAAGGTTTAGTACACAAACAAAAAGTCATAGAAGAAATANN
>Novel00212
TTTTAGGTTTGCAAGAAAGGTGCTCCACTGACCCCAGAACAAGCAAGTATATTAAAATTGATAGGCATAGAAATGGCAGATTTTAAGTTAGTGATTAAATGTCACTGGACAAAAGGAAAAGGTATCCATATAGACAATGATTCTCCAAGTGATGAAGAACAGGCAGAGAATGATGATCATCAAGAAAATGTACTTGTAGACGAAATAATGGAAGAGACATAACTATTTTATTTAATCACAATAAATTATGTTAAGCATTACGTTTTTTTTACTAAGGTCAGGAATGATTTGTACATAATACTGCAAAATTACTTGCCAATTATCAATACTTCATTTTAAACTCAAGTGTAGGTTTTGCTTACATTTTTGTTTGGACTATCTTGTTTACTGTGCTAAATT…
>Novel00213
AAAAAGTCATAGAAGAAATAAGAAATTCACTGAGCAAATATGAACACATATTTTTGTTTACCATCAATAACATCGAGAAATACAAAATTAAAGGACCTACGGAATGATTGGAAGGATTCCAGATTCTTTTTTGGAAAAAATAAAGTAATGGCTATTGCTCTTGGTAAGACCAAGAGTGATGAAATAGAAGAGCAACTAAATCTGTTATCAAAAAAATTAAAAGGTCAGTGTGGATTGCTAATGACAAATAGAGATGTGCCTGATGTACTGAACTGGTTTAAAAGTTATCAAGCATCAGAATATGCANN
>Novel00214
ATTTTTTATTGAGTCAGAACTCATATCTGCCATCTAGTGAGTTTATTAGATCATTAATGCCTAAAAGTTACAAAAATGACGTCGCCACAGGAGTAAGATGACGCTAGTTGTATGTTATTTTCCTTTGTATGGGAGTTGCACCCCCCTGAGTTCGGGTGTCATCGTATTCCGATAAAGAACTGACTTTTCCTGAAGGAAAATAATTTCTCACTACATCTACATAAACCTACGTATTTATAACCATGGATTAATATATCATAGCTATTATAGGTACTAATCTGTGGCATTTATTTACTGTGTAAAACAATGCAAAGTAAATAATCAAAATAGTGGTACACAATCGCTAGTAGTACTAAGAAATAGTGATATAAAACAGAAACAAGAAAGCATAAAATGGAT…
>Novel00215
GTAACATCTCTCGAGCTGCGAGGTGATTATGTTAATTGCTTTACCAAAGTCAGTTTTATAAATCCTTGGTGACGTGTGTTAAACCAGGGTCCTTATAACTGGTACAAATATGTACTTCAGTTAGGGTGCGGAGCGTGACCTTCTGATCGCCTTCGGAATCCCATAGCACTTTCCTATATGGACGCTGTTTGAAGCGGGGAGCTCTAGCAACTCGGTCCAAGGAAGGCTGCTTGACTACGGTAGAAACAGGACATACCCGCATTCCCAGCCTCGCTCGCATACAGCAACCTCGGTTGCTGAGAAGTGATCCCGGTGAATCGTATTCGGTTTCTTTTATTTATATTAATTTTGTTTGTGTAACTTTCTTGAGTGTTCGGTGTATCTACCGACACATCTTCT…
>Novel00216
GTGCCCCGCATGAAAAGTATTCGTCACACTGTTTGAACAGCTTGCTTCGTTGCGAACAACAACTTATGAATAATACTTAAATCAGCAGTCGCCGTGTGTGAGTTTAGTGTCCTACAGTTGGTTTCAACAGTGCTACACAGCTCGATTTTTTTATTGTTGAAGCCTTTTAACCGCGTGATAATGGCGTTCACGAAGTTTCTTTTTATGTTGTCATTAATCACCATCGCGAGCGCTGGCTTTGTTTGGCAGGACGATAACTTCCCGGGGT
>Novel00217
TTATTACCATAACATACAGAGTAGTTAGTCTTTGCATATACTATACAACTCTATCTTTGCAGATGTGGCCCTCTATACAGATCCCAACGATTCCGCCATTCGATCCCAAAATTCCTAACTTTGCTTTTTCGTTCCCCTCTCCTGATAACATTAAGAAAACTAAACCACAACCCGGACAAACCTACAGCGGGGTTTACGTGAGCAGCAGTGGAGGGAAGGGAACTATGGTTGCAAACATCAATGGGGAAGTGATTGAAAAAAAGTTTGGAGAGGATTCCAAAAAATCTAAGAGCAAGTCCTAGAAGATAGAAGATTTAAAATTAAGTAACCGTCATTTCTCACACCACACATTTATTTCAATTTAATTTCATTTAAAATATTTTTATGTTAACAAATGAA…
>Novel00218
CAGAAGTTCTTTATATTCAATATTAGTCATCGTGAATTTTTATAGTACACAACTAATTTGGAAGGTACATGCTTGTGTGAATTAAATATGAGGAATATATTAATGGTTTGTGCCATTTGTTTGGTGTTGGCTGTTGGAAACGCTCTACCCAACAACAGGGGAGTCGGTGCCTTCGCGTATCAAGATTCATCAGGCAATAGGTACGGCGGTACATACGGCCTGAAAGACGGGGCTGTCGTCGACAAACAAGGCGACTTTCCTCCAAATTTCCAACCCGAGTCCTTCCAAGACTTGGATTATTTCTTCCCTGAATATCTTAGAAACTTCGAAAACCTGTTACGAGAACCATTTTTCAGATTCACCCCCATCAGGACGAAGTCATTCTTTCCATACACACCA…
>Novel00219
GACACTCGCTAATCACTGTCACCCCAACCTCGCCTCGCGAAGCCTTCAAGTTTAACAAGTGTATCGTTCTCACCCCACCACGAGTCGATTCAACTCGATCGCGAAGTGCTGCAAGTTGATCACTCCCGCGCATGCGCGCTGAGCTTACGCGCGTCTTCTCGTGTACTATGCGTCGGTGGTGACTTGACGAGTGCAAGTGTTGTGTACTATTTCCTAAAGACCGTGATCTGTGTGCCTTTACGATGAGGTCTTGCAGCGCACTCGCGCTTTTTACGTTAGCCGTGTTGACAGAATGCCTTGCCGCCTCAGACCGTTCGCGGCATCGATCCGGCCCAGTCAGGAGTGTTCCCGTGGCGGCAAATGTTAAACGAGATGTGGACTTCGACTGTCCAGAGGAGT…
>Novel00220
CGCGATGAAACTTGGTATTATATTTGAAGTTACAATCGTATTGGCTATAGTTCATTTGATTGTGATCAATGCTGATGAAGAAAGTGAAACGAAGGTGGTTTTAATAGCCCCTTTACTTGCACCACCTACAGCCGTAAAAAGACATAAGGGGTCTCGCGTTGTTGAGACTGCCAAGAACTTTCCAATACTGATGGTTTTGGCTACGAGCGGAAATGCCGGTAACAACGAAGAAACTTATACAAGTAGTGATGTCCAACCCATTTATGTGCAAAAACTTGAAAAAACGTAGAAGATTGAAAACCTACGAAATTTCATTAGCAATAAAACACAAAAAAACAAAACGGTTTTAGAAGACAACGAAACAAAAAATTTAATAATTGACAAATTGGATATTCTTAA…
>Novel00221
CGATGGTGATTAATGACAACATAAAAAGAAACTTCGTGAACGCCATTATCACGCGGTTAAAAGGCTTCAACAATAAAAAAATCGAGCTGTGTAGCACTGTTGAAACCAACTGTAGGACACTAAACTCACACACGGCGACTGCTGATTTAAGTATTATTCATAAGTTGTTGTTCGCAACGAAGCAAGCTGTTCAAACAGTGTGACGAATACTTTTCATGCGGGGCAC
>Novel00222
TATACGTACACTTTTTTTCAATCACTTCCCCATTGATGTTTGCAACCATAGTTCCCTTCCCTCCACTGCTGCTCACGTAAACCCCGCTGTAGGTTTGTCCGGGTTGTGGTTTAGTTTTCTTAATGTTATCAGGAGAGGGGAACGAAAAAGCAAAGTTAGGAATTTTGGGATCGAATGGCGGAATCGTTGGGATCTGTATAGAGGGCCACATCTGCAAAGATAGAGTTGTATAGTATATGCAAAGACTAACTACTCTGTATGTTAT
>Novel00223
GTTAAATTTTCTTTAATTTTTGAAAGACATATAAAATAAAATTTAAGATTACAAATGAAATTAGCCCGGAAATCGGACGTTTAAAACGTAAATCCAAAATAAGTAACCACACTTTCCGAACATTGACTACACATTTATTCGACATGGCCATACATTAAGTGAGAACTGAATAATAGTAGTTCATCATTAGACCTTTTTCCTCGATCAATAAACTTTTAATTACACGGGCGTAGTAGACATCAGAATCGCCATGGTGGAAGAGAGATCTTTGATTGCTGTGTTTGTAGTGACCATGTTCTAATCTAAATAATGTTAGAATATTGAAATCAAAGCTAGAGAGAGGCTCAGATGAAACCCAGAGGTTAATAATTTATGAATTCCTGTGGTAATCTATAATAC…
>Novel00224
GGTATATATCTATTTATTATAAGTATGTATTTTTTAAAATAAAAAATTCCTACCTAAGCTGATAGCATTGAGAGGCTATGTCAGCGTAACCCTAACGTGTATGTGTGAGCCTTCGGGCTTGAAACCAGGAGGCGTTGCTAACATTGGCCCTAGCAAGAGCAGTGGTTCGCAGAATCTACCACCGGATCGAAAACGCGAGCCACTGTGAAGTTCCGGAAAAGATCGCTTTTACTTATTGTTTTTGCAACAACAATTTTGTAACTTCTCTATCACCCTAATACCATCAAAACCGGTTCGGCCATTTCGGAGTTTACGATTAGCTCGAATACAGAAAATACAGACAGCTAAAACCTTAAGATTTTTAATATTAAGCCTTTTCCTTTAACAACTTTCTTTTAA…
>Novel00225
GCTGAAGTCCATGGGCGACGGTTACCACTCACCATCAGGTGGGCCGTATGCTCGTCTGCCTACAAGGGCAATAAAAAAAAATTAGTCCGTCAATGATGATCGAATTAATTTCAAGCGTGATTGAACTTAAAAATAAACTTGTTTACCAACCGATTGAAGTGAGCTGTTGATTACAAATGACAAATTAAATATTATTATGTTCTATAACGAAAACAAAGCGTTAATTTTATTGAAAAATGTGTTTTTAATGCAAATGGCGCGTTTTTAAAATGCAAATGGCGCGTAATTTTTTTTTTTATTATAATCGCGCAGAATAGCCCTTCGGACACGTTTCAAACAGCCACGATCACTCCCGAGCGCAGTCTGCTTACGTACGCCTAACGATGCGACTACAACTGG…
>Novel00226
GCTTCACAGCGTATGCACAATTAATTAACAGTAAAGTGCGAACGAATAGGGATTCTGGGTAATTCTATCGGTTTAATATTGGTATTAGAGACATATAAATTTGCGACATCATATCGTTATTCTTCAAAACGTACACGTAACATGAGTCGGTCAGCCGTGTTATTGTTATTGTGTGCTGTCGTATTACAGCATGCTGCAGCCGAAGAACGCAAAGACACAGAAGTCAGCAACCATAGGCCGTTACTAGAGCGACTCAAACGGTCTCCACCAGGATACGGATGTGACAGCTATTATCCACCACGACGACCACACCATCACTGGCCACCACGGCCATATTGGCCGCCACCCCCGCCCCCGCCGCCGCCGCCACCACGGCCATATTGGCCGCCGCCTCCGCCT…
>Novel00227
TGGCTCGGAACAGATGGTCGCATCAAATAAGGTACGTCTTTGACTGGGACTTCCAGAAATGCGTCGAGATCCGATGGTCGGCTCACTGCCCCAATGTGCCAGATTCACCTGTCAGTAACAATTTCCCGACTGAACAAAAATGTAAAGACGAATGCTCCGGATGGGCATGATTTTCTAGCATTGAATTTTCTTTCCTGTCGTGTCGACCTCTGTAAAATAATTACTAGATTAATGGTTTAAACAAATGTTTTATTCAGTTAGTCCGTTCTGCGTGCAAAGAAATGTAATTAGTTCATTTTACTCGTTAGCGGAATATTCAAAATGTCGACAAATACTTTAATTACCTTAGTTGTCAGTGACCAAAAAAATTGTAAGTGTGAAATTACACGATACGTCCGA…
>Novel00228
GTAACATACATGTACCAGACAAGATGTAATAATGTAAATTTAACCAACACTTCGACATTCAACAAAAAATGTGAAGCACCCACATGTCATCTTCGAAGCGAGAACTAAGGCCAACAAGGGCTGCGCTAACAAACTCGAGTACCGACCGAAGAACAGGAGAACGAAGAACGTGGGCTACCTGGAAGAGCCGCTCGACGACGACCCCACAAGTTTATTAGCACCAGGTCGTCTGAACCAAGAACGCAATTGGCGCTGGTTGTGGAGCGGGGGAGTCAAGGGCTTAATCGAACGGCTCCGCAGAGACGTCAGGGAGACAACGAAATATATAGAAACAGCCCTGGTGATAGACAAGGCCATGTTCGACAGGAGAAACGGAAGCACTAGAGCTGAAGTGGTTCA…
>Novel00229
TAACTCGTCACCCGAGTAACTTAATAACCTCTTATTTGTGCTTAAGGGAATGTTTTTAAAACGCTCGTTATATGTATCGTGGGACATAACGGTAACAGCTATCAATCTAAAAGTTAATTCTAATACCATTGACACACACGGCTTCGATTAATGGTTCACCTCGAAAAGATCGAATGTTATAAATTTTACCATCGTCATCGTCACCTTCATCGTTTTCCTCTGTTACGACGTAATTGACTCTTGCACATTCTACACAAATGCCCTTTTTCGTTGCACTTCCTACAAGTGCAACTCGCAAAATGACACTCAGTGGCTTTGTGATTCGAATAAACACACGTGGAACACTTCACTTTTGCCCTTTGAGGTACACTACACTATATGGGCCGGAACGTACGGGCG…
>Novel00230
AAAATACATACATTTGATCTCATATCCACTGTCTTGATCCACTTCCAAATCCGTAGCAGAATAATACCCGAAAGGCTTCAAGAACCGAAAATCCAGAAAACCTTCACCTCCGCAACCTCAAGCCGACTCAACAAGTGAATATATCCACTAAATCAATATTTACCCGACGCTCTGCATTCAAAAGTAGGTCAGGCTACCGTACTACCTGTGACCCCTGCATTCCTTCCGATCGTCCTTTTCTAACAACAGGAAAATGGTGCATTCATGTCTCGCTCCCACGCGGCCTTGCCCCACCATGCGTTACAATACAAAAGTCAGAAATGGCTCGCCAGTATCCAATTAAATTTGTATCGTAAAATCCAAGTACTAAATGTGAATTTCCCCGGAGAGCTTGTTGCA…
>Novel00231
CTAAAGGCGAACAAGTTTCCCGCGTATTCATCGCCGGCCATTCGTCGACGAAAGTCTGCGTAGGTGACTCGCGTTCTATATTTGAATATCGCGGTTAAAAAGAATAATCAAATTTCGTAGGTACGTTTTGTGTTTGTGCCAGTGACATTGTTCGGAAAGATGTTTCGCTTTTTGGACTGAGTCATCCCGCAACGAGAAATTAATCGATTCCTCAAAGTGAAGTTTCGAAATTATAGTTCACGAGCCGGACACTAACGTGAGCTACTTTTATGCGTTGCGGTAACCACTTATCACCAGATACTTAAAAAATAATAATAAAACAAATGCGCTTACGGTGAATATCGAATAAATTAGCATACGTGAACAATCCCCTGTATGCTCACTTTATAAACGACATCA…
>Novel00232
CGCACTGCGCACGCGCGCAAACAAATATTAAGTGTATTATCTATGCGCGTACGCGCCCGGTCTGGTGACTCAGTCTTTTTTTATTTAGGTTAGGTACGATATTGAATCTTTGGAATTGAGCATCTGCGTAAACTAAATTACAAATGCTTACAAATACAATTACGTTATTCTTTTCGTCCAATGAAATGTGCAAATAACGTCTCAAAGTTCTTCATTGCCTCGCTCATAAAATTATTTTCATCGTTATCGTGATTCATCCAGACGGAGTTAAAACGGAACAATAGCAGATAAGTGATATCTCCACCCATACTGGAATGTCGTTGAAAACAAAGTTGATACAATGTCTGCAAGATCTCAAAGAAGTTAACTACACTGACCGAATCAACGCTCGAAAAAGTG…
>Novel00233
CTCGATTGTGCGAAGCGTTGCTGTAGTTGGTCAACGTTGAGCATTATGCGCTCTTGTATTGTAATTGGAAAACTACCAGCGTTATCTCTACGATAATTAAAACAATATTGTAATTTTAATGTTCTAGTAGAAAATCCTGTGAATAGGCGCAGGTAATTTCGATAGTGTGTTCGGGTGAGAGAAAAGTATTTTTTTGTACGGCCGAGGACAATCAATTTGCGGAGGTGGGATGTATGTATTGTGCCCGCACCCTGCACTTGGATTGTCGCGGCGTTGCTACAATACGAAAGTGTTTCTCAAAGTTTCATTAGAAGATAAATACATTTTACTAACTTTAATTGTGGCTTGTTTGACTAGCCGATGCCTACGCGCGCATTGCTGTTAGCGTGGACCTATTTA…
>Novel00234
TTATGACAGAATTATCGGTTTTTCTTGGATTTATCAGCATGTTGGTACCCATGATTTTTCGAATCTTAAATTCGTTGATCAACGTTCTTTGTCAAGTTTATTCAGAATAGCTCCAAAGTTTTTGTCTTGCTGTTTTGTTAAATGCGTTTTATGTATTGTTGAAAGGTTGTGATTTAAATCGAATTGCTAGTAATCTACGTGGGAGGATCAAATTAAGGAAACCGCAGCTTGGAAATATTTTTAAGTCGAAATCTGTTGCGTGACATCATGTCGAGAGACATTTATTATTCCCAAAAATATTATGACGAAGAACATGAATACAGACATGTAGTACTACCAAAAGAGATGGTAAAGTTAGTGCCAAAAAACCATCTAATGTCAGAACAAGAGTGGCGCAGC…
>Novel00235
CGGAGGTCAACGCCGACGACACGCTCGCCGCGTTGTTAGATTTCCTAGCATCCAAAGGTTATCCGCAAGAAAACTACAAGGTCATCTCTAGCTGGCCTAGAAGAGACCTCACCGTGGAATCTCACAACAGTACCCTGAAATCATTGAAGCTGTGCCCACAAGAAACGGTTATGCTTGAAGAGCGGTGAAGAAGACCACTTTGAGTGCATCACTGTAAAGTGAATTAGGGCTGTGTGCGTGTTCGGCCCGCGGAACTGATATAGGATCGGTGGCAGTGCTCGTTAATTGTACCGAAGCGTGTTTGTCAGG
>Novel00236
CTTATTCTCTGCTGTTACAGCTTGCGGTTTTTTGACATTTCGCAAAGAAATTGGGTGTCCGAAAATTATTACGACGATTGTATCAATATATTATACACTTATTATATTCGAGAAATTGTATGCTTTTCTCCGCTAAAATACTAGTTTGTTGTTCAATTGCTTAAGTGTAAATTTTTGTTCAGGATGAAGATCACACTTTTATCAGTTGTAATATTTTGTGCAGTTGTCGCTTTATCTTCGGAATATGAATTATCGGACATTGTATCCGCCCGAATTGAGAGTTGTCGAGGGTGCTCATTGAATCGTCTTCCAGAAGTAAAACGATTTGTGATGGATGATGCTCCTAACTACGATCGTGTCGAAGTGAAATTCATTTCTGGCGCACCACCAGAGCTAGTC…
>Novel00237
CGACACCGTGTATGCACTGGCAAGCTATTAGTGAAGTCATCAGAAAAGTCAATTAAAACAAGTTTTTAGACCATCAGATTTTAAAACGTTTGCATCTCTATCGTTGTAATTATTAGGTACAGTAAAAAAAATAAAAGCAGCTTTTCACATTTTGCATTGTGTCATAAGTATTATTAAGCAGGGCCGTGATGTAAATATCAATCAAATCAATAAGTAAGACATTCCTTTAACTATCTTAATTTTGTTTATATATTCAGTTGTATATGTGGACAGTTAAGCAGATTTTTATTTTAATATCATGTTGACTTAATCAGGAATGATTTGTTACAAATTTCTTTATTAAAACTTCAAACAAATGTTTTCTTATTTCAATAGAATATTTAATATGGGACAGCAAGT…
>Novel00238
TAACGATCAGCAACCAGCAACATCACCATTCAAATTTAAACATTTTGATGATAAACATTAAGTGTATTATTGTCTACGCACTTTTGAAACTTGTATCTATGTTTTTAACTTCTGTCCATTAATTCAGCTTTATAGATTAAACTAATTACTCTCTTCTACCAAGAATTCTGCTCAGCCCATAACAAAGTATAACAATGTCCTCGTATTTTGATTATTTTTGTACGCACATAGAAAAAAATTCGGATACTATTAGAGGAACTTGTAATTCTATGTGCCCAGATGAAGAGGTTATTTTAAGAGAAAGGGAGGATTTAGTTCATGTACTGGAGGTACTGGGACCAATAAGAAAATATGTGAAAAGCTACAGTAGATCAGCAGCTGACACCAACATCGCAAAAC…
>Novel00239
ATTTAATATAATAGAAAATTTTATTTTTCGCCGTACATTATAAATCATTCACAAAAGCATCAGAAATGCACATAGAGATTCAAAAAAAAAACGCACGTTAATATTGCCCGTTACGGGTTTTATTTACACGAACATTTGGAAAGAAACGACAATAAATCGTATTTATTAAAATGCGTATTAATTTTTAACATTCTTAATAGTAATTATATTTATTTATAATTACATTGGACGTAAAATTACAAAAAAGTTTAAATATTTTACGAAAATACTTTTGAAAAATTTCCATTTTATATAACTTTATAATTTAGCATAATGCGTATCATATAAGTTTGATCAAGCACACTCATGTCAAGATTTCGATTAAGCATTTAATTTGATTAAAATACACATATTAATATG…
>Novel00240
CTCAGTAAAGTCAGTAAGCACTAGACGGCGTCAGCCAGCACTCGACTACCGACCGCATGCTGGTTACATATTACATACTATTACTGTTTACGTCACTTAAACCTTTATATTTTTTTACAATGAAAGACAAAACGAAGAATGGTAACGCTGGCACGTATTTTAGCAGATAATATACAATGCGAAATCGTTATTGAAAAGTTTTCCGAAGAAGTTTAAAAAAAATGAAAATAAAGACGTATCTTTGCGGCGGCTACGAATTCTTGAAGAGGAAATTCTTTTTTATATCATGGATCTCATTAGTGTTATTTCTTTTATGTAACACCTTTATTTATTATAAGGACGAGCAGCAATTTTTTTACGTTAGAAGAATTTTAGGGCTAGGATTATGTGTATCTCGAG…
>Novel00241
AAATCGTTGTCTTACGCTATACACAATCAAAATTAATGATATGTTCCTCTAATTAGATATACAAAGAAATGAACGCCATCGTAGTAACGATACAAAACAATAATTAGCATACAATGAAGTCGAATTAGTTCTTTTTTTTTATGTACACTTAAATTTACTAAGTACCCCTTGATTTGATGGATCTCTGTATATGGTTAGAAGATTGTTATAGAACTATTTTATTTCGATAATCAAGTCGTTACATAATATCATAGTTTTTTAATTATTTACACAAGTACTTATTACGAATAGTGCTGCGCGCTCGTTTGACACAATACCGATATCGATAGCACGACAGTGACGGGCGTAATATCGATTACCGAATCGGACGAACGTCAGTAACACGTGTGCGACTCTGGA…
>Novel00242
ATTTTTTTAAATATTATAACATATAGTAAATGCTTTATTAATTTTCCTTCTATTCCAAATGGGCTTTCAAATTTCCTGATAAATTTCGGAATTTATCAAGATAATTTAATTAAAACAAATGGCAACCCAGCTGTATGTTGGTATTTGTGGTGATACCGAATCCTAGTTTACTTATCGTGTTATCTCTTTCTATCACATTCGAAAATTGCTATCAGTGTAAACGACATAACGAGAATATCAATGAGGTTTATAATTAATAAGTTTATTAATAAATATGCACCAAATATCATGAATGATCATTCGCATCAATAACTTAAATTGACAAATAAGGCAGAATGGAAAAAAACCTCTCTCTTGTTCGTTGTGAACACGGGAATACGTGATCATTGATGACGTATA…
>Novel00243
CTCGAAACAATGTAAGATACACAGAAAAAAAAAATATTAACGCAATAACTACACCGTTGCTTTTTAGTAACTTACACTAAATAAGTAATTTTAAATATCGATCGATTCGTTTCGTTATTATTTATTATAATAGGTATAAATCTTCCTTTATTGTCTTCAATATTCATCACTTAAATCAGGGAACTCAGGCTGCATTGATAAGTCAGATGACGTATTTAGAATTGTGACACTGTTGCCAACTTTGGACGAATTAGTTTGATTTAGCAGTATTTTTTTAGTTGAC
>Novel00244
GTTGTGTGGACGAGCTCACAGCCCACCTGGTGTTACGTGGTCGCTGGAGCCCATAGACATCTACAACGTAAATGCGCCACCCACCATGAGATATAAGTTCTACGATCTCAGTATAGTTACAACGGCTGCCCCACCCTTCAAACCGAAACGCATTACTGCTTCACAGCAGAAATAGGCAGGGTGGTGGTACCTACCCGCGCGGACTCACAAGAGGTCCTCCTACCACCAGTAAAATTGACAGTTCGTGACAACGAAGATTGTAAAGTACTCGAAACATCAGAAATAGTAAAATGAAAATGAAATTTAAAGCGTAAAAGTAATGTTAATTATAATTACGACTTGCGAAAACCCCGCAAAATATAATTTAATAACTATAGTACTCGTAAAAGTTAGAAGAAA…
>Novel00245
GGAACGGAATCATTTATTGAACCCATCTGTTTATAGTAGATAATTAAATTATACTGTAACGCTACAAATTTGTACTGTTCCAAGTACCTACCTTTCATTACCTATAGTTTATACAACATATGCACCGAATATCGACACAACTTACACTTAGGCTAGAACATAAGTGATCTAAGTAGCTTTAAGTAAATTAAAATAAACGAGATTAAGGTTTTAGCAAATTATTTTGAATATTGCAACATCTTGGGTATTGCACGCAATGTAACACAATATTGAAACAACTTGGAAAAACTCGCGTGACGTCGCTGTTTTTGCTTTAGATCGCCGGCTCAAATTTAAATTAAATTAAAAACTACCTTTTTATCTGGAAAAAACCCTGGATTCATATTATATTTAAGATAA…
>Novel00246
AGCGTATATTCTATAGGCGGGGGTACGCGTCGCCATCGCGATCTCGCTCTCAGAGTCAGTTGGTTTCATTTAGTCGTATTTACTCCGTGAACCGAGAAGGCCGTGCCGACGTAACCTGAACGAACCGCGAGTGAAGTGTTTATTGTGAAACAGAAATAAAAAATAGTGCTCTCAACATGGGATGTGGAACGAGTTTTGTGAAATATGTGCTATTCTTCTTCAACCTGGTCGTCGCGCTCCTCGGCCTGCTGCTAGTGGGGATTGGAGTAGCGTTCCTGATGAACTGGACCATGGTCAAAGACTTACTGAAGACCCATCTTGCTGTCGGTCCGTGGATCTTCATAGTCGTCGGGGCTGTAATGTTCGTGATCGCGTTCTTGGGATGCTGTGGAGCGATAC…
>Novel00247
GGGGCAGACACGAAGTACTCCAAACATTGACGAAGAATCTAACCGTAGACCAAGAGGTAGACCTCCGAGAGTTGTCTGAGCGCACCGAGGGCTACACTCCCGCCGATCTCAAGTCCTTACTGGTCACGGCGCAACTGACAAGACTAGAGAAACAATTGGCTCACAACGACGACACGACATTGGGGTCCGTGGTGGTGCAGCAAGAAGACATCGATGGAGCTTTGGAGGAAACCAAACCTTCGCTGTCGAGAGAACAATTACTGTTCTACGATATGATATACAAAAGGTTCAGAGGCGAGACTCTGACGTCCGAACAGAAGATAATGGCCGGCCGGTTTGAGAAGCAACGCGCCACTTTGGCTTAAAAGATACATAGATGGAGAGAATAATTGACACAAA…
>Novel00248
GTCGGCTGCCGTGATCGCGTGCGGACGTGTCAGCCAATACGAAAACGCCTCGCTCGTAGGAAAACGAAGACGACGAACTGAAAATTTGTCTAAATAAACTGTGCTCCGTTTCGTGCTAAGCATTTTCACAGAGATATATCCGGCTTCAGAAACCGTGACCGATACGGTTTCGCGGACGTTACATTGTTTATACTTCGGCTATATAGTGCAAAATGTGATGTTTGTAATATGTGTGCTCGACGACTGTTCCATTCCGTGTAACATTAAAGTGACGTAGTGTGCTTATAAATTGGAAACTAAAACTATTTCAACGCATACGGATTACATTTCAATCAGAAGCAGCGGGGATGACAGTTCGACGTTACGGACAGTGTTCCTGGTAAGACAGCCTCAGGATTT…
>Novel00249
CGGGCCCACCTGTTGGCCGGCCTCGTCTTGACAACGTCACGATCTGTTTACAAGCGGGGACCACCCTAAGCCGTGGGTCATGACGCAATGTTTTATGGCCGCCCCGTGCCGCGTTACTACAAACCGAAAAACAACACTGTCCGCTTCAAAATAGATTTTCGTATTTCCGCACGTGACTCGTTCGACGCGTATTTAACGCGTAAATTGTCAACGGTTTTCAATTAAACTTAATCATATTCAGTTACAACCACGATTTTACAAACGTAACTTGTTTCCGAACTTGTATCTCGAACGTAAACACGACGCGTCCTATAGAACAACGAGTCTGTTTTCGGTCAATTAGCCGTGCTATTAGTAACGAGTCTCGTAACAAAGAAAGATTTTGTTACGAATAATTAT…
>Novel00250
TAATTCCAGATTGGCATCTTACGTCTAATGCACCACAAACATTGAACAAAGCTCAACGTATACCGTAACCTTCAAAGAATACGAACAAAAATAATTTACAACAAGACTGAACTAACGGACTATTTACATTTACGTTTCTAAACTCTTAAATGCATTTATATATGTGTATTTTCGAATATTTCACATGTAACTTTGTAAATAAATATAAGTAAATTTACGACGTATCGAATGAACAGTCAATCTCTAAATAATTTGTCACAAATAAAAGATCTTAAAGTATTCGCATAATTGTATTCATCAACTGAAGTTATTTTATGGTATTTATTTTTATTGTTGGTACATGATTCAGCGGCTTCGTTTACAAATTAAAGATGTTAATCTGCAAGATTAAATACGGCT…
>Novel00251
TTTAAAATATTCAATGATCTTCTCTTTATTTCAGATACGATGTGAGAAAATAGTTCATTCTTGTATAGCGACGTTGTTATTAAATCTGACTCAACATCAGTTTACTGAATTGGAAGAAGAGATGCAACGCGCAGTGTGTTGGTACTTGAGCTGTGACCGGTACTGGGAGGACACCGCGCCAACGGCTCGAGCGTTCCCTTGGCCGCTACTGTTGGCGCTCGCGACAGGCCTCGCTTTGGCTTTGTGTATGTGTTACTACATCATCTGGATAGTGTTCGATTCCGAGGAGGGTAGTGTGGCGGGAAGCGCCTCCGTTTCTATGATGACGCATTCGTCGCCGACTCGGGGGGAGCGGATGGGGACAGAAGACGGCATGCTGGATGATCCCGACCATGACGA…
>Novel00252
CCCAACACCAAGTGTTATTTGCCACTTTCAAAATAAAGGTTTCTACAGTCTAAGAGAATAGGGTAAATCGGTTGAGATTTAAAAGGAAATTTTGCAAGAGCCTGTAAAGAACTCTTTGAATCGGGATTTGAAAACGAATTTATCAGATAAATATTGACGTCTCAAATGAAGAGGAGGATCAACACATTCTACCTGTAATGCTGTAACAGGACTAGATTTCATGGCTCCAGTGATAATTCTGAGTGACTTAGACTGTATAGTGTCTAGTTTTTTGAAAGCATTCACATCCCCTGGTTGAAGTAAAAAAGTACCATAATCTAAAACTGATCTTACTATGGCATTATATAAAAGTTTTAAATTGAATGGGTGGGCACCCCACCATACACCGGCAAGAGAACA…
>Novel00253
GGAGTGAGCATTACAAAGCGCCAAAAAATAAACAACCAACTGTGAGCTTCTTTACTCTTGAGCCTAAAGCATTCAAGATGGGCTCAGGAGAAAAAATGGAATTAGCAGTGAGCGGAACGTCTTCGAAAATTACAACGGTAAAGGAAACCTGGTACCTCATAGGCAGTATTGAAGGTGTTAATAAAAAAGAGCTATTACTGGAATGCCAAATCACAGCAGAATTCGTAGATCCAAATATAGAAATTTCATCGCCTGTCGTAGAACTACAGTACGATCATGGGCCGTATAGCGAATATTATAAATTAACTGATATTATAAGTATAAAAAATGTGGCGAAATTACCGTTGGATCTGGATATTACAGTGAAACCGCCATTTGCTATAATTCAGAAGCAAAACA…
>Novel00254
ATCAAAGGTCATGTTATGAATGAAAATGTGAGGAATGAAGTGACTAGGTTAGTAGATGAATATCGGCCATGTCAAACTAAAGAGGCTCCCATTGAGTTGAAAATCACACTTAAAGACGACATCCCAGTGGCTCAACGACCACGACGCATCTCACCAAAAGAACAGGATGAGGTAGATAAACAGGTTAAGGAGTGGCTGGAACAAGGAGTTATTCGGGTAAGCTTTTCTGAATATACTAGCCCAATTGTTCTTGTCAGAAAGGATAAGCAGTTTGAATTTAACAATGAACATAGATTAGTTTTCAATATGCTTAAGGAAAAGTTGACCAGTAATCCTGTATTGAAAATTTATGAACCAAAAGCAGAAACAGAACTTCATACAGATGCCTCAAGTATAGCA…
>Novel00255
TCTTTTTCCATATTTTTTATTCATTCTTTTATGTAATCGTCATCAGAGTTGTACAACTAAATAATCACAGTTGAAACAAAACATAACCACGCGGTACAATATCAAAATTATTACTAAAATCATAATATAAATCTGATCAATAGACGTGTTACAGCGTCTTCAAGTATTTCTACGTATCGAGATTTCGTGCTCTGCAGTCTAATTTTTGTATACATAATATTATGTGAAATGAATAAAAACTATCCCCATCAATTTCGTTTTCAATACAGTAATGAAACAAAAATCCTTTAAGATTAAATTTTTTCTAGAGAATTCGATTGATTCCTCGCTATATTTATACATGGAGACAAAACAAAAAAAAAACTCAGTATCTTTTTCTGCTATGTCTGTCGATCGGTT…
>Novel00256
NNCAAATATCCCAATTTAACCCTTACCCGTGTCAATTTACCCCGGACGCAGGGTAAATTGGGACGGCCATTATTTTACCGATTATTTCTTTAAAATGAATAATTTAAATAATGTAACGGTTTTTATCACCTAGGTACGTTCAAGACTCAACTTATTTCTTTGGTTGAGCAGTGACTATTTAATTGGAACTATCTTAAAATTCAATCTGAAGTTCGATTTTGTCCCTATTTACCCCATTTTACGGTATGATAACCCGATAATTTTGGACTCGAAGAGTATCGTCTCTCATAAGACAAGTACTATAAGGTTTTGCGAAGATTTAAAAAAAAACAATTATGAAGATCTCGTTCTAAAACTCCAAATTACGGAACTTTTGGCTTTGGACTGTAACATAATAGT…
>Novel00257
TTTCAATGTTTCGAGTTTTTGAGTGACACATTACCTACTGTTACCTATACCTACACATGCAATAGCTGTAACCACAACCACTAGCTTGTTTACGAGTATATTCCGACACGTACGAGCATTCCCGTTGGAATATATTTTATTTTCTTTAATATGGCAGAACCGAACCCTGACAATATTGTTAAAAACACAGAAAATGAATACTCAACACCAGCCAGCGATCCAAAAAATATGCAGGAAGTGACACAATACGTACAATCACTTCTACAAAACATGCAAGATAAATTTCAAAGTATGTCTGATCAAATCATAAATAGAATTGATGAAATGGGAAGCAGAGTTGATGAACTGGAAAAGAATATTACAGATCTTATGACACAAGCTGGTGTTGAAAATGAAAAG…
>Novel00258
GTGGGTCGCCGTCCGGCCGCGTCCGGCTCTGCCTGCACTGCACCAGCCGCTTCAGGTGGCGGTGGAGTTGGTAATTAAAGTGACAAAACAAAAATATTAATGCTCATAATAATAGAAAAAAATTAGTGTCACAATATCGTCACTAGTCGCTATCAAGCGGTTAGTGGAGGAGGACACCTGTTTTCGCGGAGTTGCGTTATATGCGCCGACGCAGTGGGATGTGATTCACTACGACCGCACTGTATAGCAAGCGTGCGTCGAGGTGCGATAACCGACCTCCGCAGTCTTGCCAAGTTTTGCTCAACGGACTTCGGAGTGGCTCGCAGCTCTCAGATATACGCTTGTGCTGAAACAGGCAACAGCGCGAGACGTCACGACCGATCTACATACAACTAACGC…
>Novel00259
CGAAAACACTGTAAATTTTATATTTTAAAATGAGCTTGTACAAATTGTTTAGTTCAAATGTCGAAATACAGTATAAAAGTACCTTCCTTTCCAAAGCCATGTTCTTTACTCTTTTTACGTCTATCTTAAATATTATACTGCCTTTTATTATAGCTCAGAAAAGTAGAGGTTAGAACTCCAATTTAGCCTTGCTAAAATCAGCTGAGTGAACCATGTCCAGAAAATACTTAACAGTATACAGAAACGGTCCTATTATCGTTAAAATTAAATTATTTGAAATAGCCAGTAATTACCGAATAGATATCGAAATATAAGATCGTAATACAAATATGTATTTTTACAGGGCTCTGGGTGAAATATCACAGTTTTTATGAACAGCCAACTGTTCATTTTACGTAT…
>Novel00260
TAGGTTGTCACTTGTCACTGTCAAAAATTTACGATATGTAATGGGTAACTGGAAGAAAATTGAGATAAATTCGATTATTTATAGTAATTTCAAAAATATTCCTGTTTGGTATTTAATAAGCACGTAACGCTCGTGTTTAGAACAATTATCCTCTAATACAATATCAACCCACATCTACAACCACTAAAACTGAGAATGTCATCATTAAAAAAAATTCTTTTAGAGCCTCGAGCATGTTTAGTCACAGCAAAGAGGTTTCGAGGGAAAATAAATATTCAAAGGCCAAGGCTGCCTCATTTCGAACGGCAGCTACTACTTGATCTATCAAAACCTAAATATGGTCCGCCCAAGTACACATTACCCGACTTTTTACTTTGCGACAGAGGAGAGAAAAAGAAT…
>Novel00261
CGCCGCGTCGCTCGTCACCCCCGCCGCCCTACCACTGCCAGGGCGCTATCTCCATCCAAGAGATGGCGTCATGTATCGCACTACCGAGGTTAACAAAGCTTCATTCATTATTGAAAATTGTAAGAAGACAGAAGAAAAAGCCTTGCGCAAGTTCCGTGCTTCCTTACTTCCCATAGTCATTGTAATCATATGGAATGTAAAGAAGTATGGAGCTGCGCGGGCGTGCCCACGATTCCGGAAGCCTACATGTGTGAAAAAACTACGAAGATTTAGTACTAGTGTTAAATTACAATTGAAGTGTTTTCTGCGCGATTATCATATGTGTGATATTACATTGCTTCGAAATCAAACATATGCATCAGTTTACCGTGTGTAATCGAATCTCTTTTTCAGTGGATA…
>Novel00262
ATTACGCAAATTATAATTTTGCGGGTTTCATTTTTATCACACGATGTTATTCCTTCACCGTGGAAGTCAATCGTGAACATTTGTTAAGTACGTATTTCATTAGAAAAATTGGTACCCCCGCCTGCGGGATTCGAACACCGGTGCATCGCTAGTTACGAATACACCGGACGTCTTATCCTTTAGGCCACGACGACTTCAAAATATATATATGTGTAGATCTTATCGAGTTTGAGTCCTAATTTGAGAGGTTTATGTGTACTGTGAATGGTATGTACATGGTGTAATGAATTTAATTAATAACCAATCTTATGAATTTCATTCAATTTGTAATTTGAGCACCTGTAAAGTTGCAAAAGATTTCAATCCTATAAAAAATTCAAAAAAAACTATGTAATAGCG…
>Novel00263
GCCGTACCCAATCGGAGCGGAGCTAACTGCGAACCTAAAACATTTTGTAGGTGAACGAATTTATTTGACTCGGACTGCTCGGAGCCGTTCATTGGAATGAATCATTTACAGGCTACACAAGTCTACTCGCTACATTACTGATCTGTAACTTACTCTTCTAAAATACGCAGCGTTCTGTGCACGCGAACGCGTTCTACAATATCAAGTCCCAATTTATTTCCGGTATTTTAATAAAAATAACCTCAAAAGAAAACAGCAAGTGAATTTACCGTAGGTATATCAAACTTTGTACTACAAAATGAAGCCTCCTTACAAAATCGCTGACGAGAAATTGGCTGAATGGGGCCGAAAAGAAATTATGTTAGCAGAGAAAGAAATGCCAGGCCTTATGGCATGTCG…
>Novel00264
CTTACATCTGAAATATCGAGTGTATGTATGCGATTTACATTCACTAAATAATTGTTTAGAATTGAAAAAATATATTTACAAGTGATGGTAGAACTTGTTCTTGTGTATCACAATGCTTGTTGCTTTTTTGCTTCATGAAGATAAATGCAGACAGACCTAAATCCACAAAAAAATGCTCATTAAATTAGAATCTGTGAAAAATAAACAATTGAGGAGAATACTGGAACACAGTTTGTATTTGATAATATTGTTATTGTTAATACCAGCATTTTTGTATTTCGAACTATGTGTAGTACTGCCAACCGTTGTAACACAATGGACAATGTCACATTTTATTCACATGTTTTGTGCAACATTCTTATTACACAATATTATTGGAAATATGATATATGGCATGTT…
>Novel00265
AAAGAAAATGTCATCAGTGTCCAAAATTGAAAACATAACCTAGAATTTCTACTGAATTTACAGTATAAAAATTAAAAATGAATCTGAATTAGTACCTAACAATTAATAATAATTAAATTTATTTGGGAAAAGAGTAATAAAGCGAATAAAAATGCGTTACTTACAGTATCTAAGTTTACGTCGTTCTTTATTGGGATCGAATGCAAAAAATATACAGGCAGATATACGAAACATCGTTCAAAATAGTTCGTATGCAGCAAAACAAAAGACTGCAAGTTCTATATACCGAACGATGAATATATTTGATAGGAAAACTAAGATGATACAAAGAGAAAGAGCAGCCTGTAACGACGAATACCACTTGTCTGAATACGTTAAAGAAGAAATTGGTTGGCGGAC…
>Novel00266
CGATTATTTAAATCTTAGACTTTATGAAAACGAGATTACAGTACTTCTGGGTCACAATGGAGCGGGGAAAACGACAACGATTTCTATGTTAACAGGAATGGTCCCTCCAACATCAGGATCGGTAACGATCAATGGATATGATATCGTGACGGAAACGGAAAAAGCTAGACGTTCTCTTGGAATATGTCCTCAACATAATGTACTGTTCCCTGACCTGACCGTAGCTGAACATTTAATTTTTTATTCAAAGCTAAAGGGGATTCCCGAATCAGAAATCAATGAAGAAATAGATCATTTCGTCAAACTTCTCGAATTGGATGACAAGAGGCACGCGGCGGCATCGAGTCTGTCGGGCGGGCAGAAGCGGCGGCTGTCGGCGGGCTGCGCGCTGTGCGGGCG…
>Novel00267
TCTGAATACATTGCAACATGTCCACCTTCGCTTTCCTCCTCCTCTGCGTTCAGGCTTGCCTGATCCAAAACGTGTACGGACAGTGGCTGGGTAGTGGACTGGGAGGCTGCGGCTGTGGAGGCGGCCTGGGCGGCTACGGACTCGGCTACGGCTTGGGTGGATATGGCGGCGGGTATGGCTATGGTGGATACGGTGGTGGTTACGGTAGCTATGGCGGCGAGGGCGTCGGTAATGTGGGTGTCGCCGGTGTGCTGCCCGTCGGTGGTGTCACCGCTGTCGGCGGCCGCGTGCCCATCATCGGTGGTGTCGAGTTCGGAGGTCCCGCCTGCGCTGGCGGCTGCGTCTCTATCTGCGGACATTGCGCCCCCACTTGCGGCTGCGGATGGGGTGGTTATTAAT…
>Novel00268
CGGGAACAGTGTCAACAACTGTTAAAAGAGAGAGAAGACAACGAAGTCGAAACACTCCAGACGGCTTCGATCAGTGCAGCGGTGAGTATGTTGAGTCGCTCCAACTCTCAGCTGAACTGAAAGTCAAACTTTCTCAGGCACATGATTGTATCTCTAATTTACAGTTAGAGATAACAAATCTAAAAGCCCAAAAAACACAGAGCCTGTACTCGGAACTGATCGAGAGTGAACCAGCTTCGGGAACAGTGATCACCACCTCTGAGTGTGACATACCTACAATAGATTTGACTGGTGGTGACTCCGATAGTACACATTCCTCTCGATTAATTCTTAGTAAGAAAAATTATAAGAGATTCACTAAATTAAATAAGTTTATAAATAAAACGCAGCAACTATTGA…
>Novel00269
TTTATATTTCATGAGAACAGGACCTCGTTGCATCATGCCATTTAATGTCTTCAGTAATAGAGACCACCGTATCCGCAGCCGCAGGTAGGGGCGCAATGTCCGCAGATAGAGACGCAGCCGCCAGCGCAGGCGGGACCTCCGAACTCGACACCACCGATGATGGGCACGCGGCCACCGACAGCGGTGACACCACCGACGGGCAGCTCACCGGCGACACCCACATTACCGACGCCCTCGCCGCCATAGCTACCGTAACCACCGCCGTATCCGCCATAGCCATATCCGCCGCCGTATCCACCCAAGCCGTAGCCGAGTCCGTAGCCGAGTCCGTAGCCGCCCAGGCCGCCTCCACAGCTCCGTAGCCGCCCAGGCCGCCTCC
>Novel00270
TAGATCAAGTGTCTGAATACATTGCAACATGTCCACCTTCGCTTTCCTCCTCCTCTGCGTTCAGGCTTGCCTGATCCAAAACGTGTACGGACTGGGAGGCTGCGGCTGTGGAGGCGGCCTGGGCGGTTTCGGACTCGGCTACGGCTTGGGTGGATACGGCGGCGGATATGGCTATGGCGGATACGGCGGTGGTTACGGTGGCTATGGCGGCGAGGGCATTGGTAATGTGGGTGTCGCCGGTGAGCTGCCCGTCTGTGGTGTCACCGCTGTCGGCGGCCGCGTGCCCATCATCGGTGGTGTCGAGTTCGGAGGTCCCGCCTGCGCTGGCGGCTGCGTGTCTATCTGCGGACATTGCGCCCCTACCTGCGGCTGTGGATACGGTGGTCGCTTTTACTGAAG…
>Novel00271
ATTTGCTCGGGTTTCGTTTGGCGTGTACACAAATCCGATTGATATTTCGAAATGTTTTCCGTCATCAAATGTTTTTTGTTCTTGTTGGGTCTTTTGTTGGCTTTTGAGGATGGAGACGCTCATTGGATCGGAGGTTGGGGTAGGGGCTGGGGACCTCCCGTGGTGGTAGGCGGGTTCGGATATGGGATCTATAGACCATATCCGCGTCCCATATTCTATCCGCCGCCTCCCCCTCCTCCATTTTTCGGATAAATCCAGAGTTGTATACACGAAATCAAAAGATCTTTATTTTCTGCTAACGGACCCGGCAGACTTCGTAGTGCCTTAATCGATAAATAAAAGACCTAAACTTTTGTGTAAAATAGGCTTAAAACAAACAAAAGGAATTCGTCCGACGGG…
>Novel00272
GATTAAACTTTAAGTGTTTTAATAATACATACAACCACAAAGTCGGAAGTGCCTCTAGCTAACAGCAGAATTCACAACTTTAATGCTATAAATTTAAGGTTTACATTTATTTTCATAAAAAAAAAATACTAATCACGACAACCGATAATATGTTGTTGCTCTCAATTCCACAAAACTACAGTAAAATTACAATTTTTTGATTATTTTATTTATTTAAATATGACTTATTATATTATTATGTGATAAATATGATTTCTACAATTATTATTAACATCATTATTATGTTTCGCATAAGGAAAGAAAGAAAGAGAGAAACAAAGATAGAAAGAAAGAAGATATCTTCTCAACATCATTCTCATACCTGCGTGTGAACAACGAACAAACAGACAATTATTTAGA…
>Novel00273
GTGATCACTCACTTAGAAAACAAAAGCGTATAATGTTGTAAAAACTATAACTATTAGGTAACTTTAAACTACTAACAAAGCACAGTGGCACCTTACACTAGTGCAGTGGTCGGCAGCCTGCATCCCTTTGACCACAGAACACTATTACTTCTAGCGAAGAAGAACAGCTTCATAGTAAAAAAATGCCTACACCAACGCTCCAGTTAATGCCATCGGTACTAACGTATGGCGCGAGAATTTAAAATGGTATGCAAGTAGAGAATTTAATTAAGGAATAATTTCATGTAGAGAAATAAAACAAGGATTGTACATGGGTAACAATTTTATTAAGCTACCATAATTAAAAACAAAAAGTCTTAATGTATATTCTTATTAACAATTAAAGTATTTATATTATAT…
>Novel00274
CGCGAACATTCATATCGCAGTAGCACTATCATAGCCGAACGATTATTCGAAAACAGGTACAACAATAAATTAACAACACAATGAATAAATAGGCCCGTAATGCGGTCATTTAGGCCATTAGGAATCGAAGGCGTATATATCCAAAGACTCGAGGTTTTTGTTTTTAATTTGAAGATTTATGAATAATTTTGTGTTATTGTTCTATTTCACGTTAACTTGAGAAATGAGTTCGGTTTTATTAAATCTTGAATAAACTTCCTTCTTTTTTTTGCTTTTGTTCGACTTAAGCATCGCGGCGTTAATTTGTAACCTCGTTTTCTTGTTTGAAAAATTTGAAGACAATACAATAAGATGTAGTTTGGGATCTGTAAGCAACATTCAAATCTGTAATTGCTAAAA…
>Novel00275
ATTCTACCCACCGTAACGTGTACTAAAGAGAATATATTATTTCGTGTGGATATAGTGTCTCAATTGTCGCCGCCACTTTGATGATCCTTTAATAATTGCGTGTTTTTTTTTTTCAATCCATTAAGCAGAAGAATTTCCACGTATATTAACACGAAGGTAGATTAAGACGTATATACGAAAAAGCAAAAGACGCTTTTAAATTATTCACACGTATTCCCTTAGCACGTTGAATATGTAACCAGAGAAACAAATGTAAATAAAAAAACACGCGTGAATTCGGACAAAGAGAAATGTTACGGCGGAACCCTTGGAGAACAGACACGCCATTTGAAATTTAGAAGAGGAAATACGGTATGCGGGACTCTGAAAATACACTGATGGACCGGGCGCCGCAGCCGA…
>Novel00276
ACTCGAGTGAATCATCGGACTCATCTTCAAGCTCGTCCGACTTCGAGACGAACCCAGGGAACCCGTACACAATACACGACGACAAATACGAGCAGAACTGGATGTGGAAACATGACATGGATGGCGAACATATGAACGTAAACCCATACGCTCCCAAACTTCACGATATGAATCCTTCAGGAGCAGATCTATTTTTCGG
>Novel00277
TGAAACTCGGAAGCAAGATTGTAGCGGCAAGGGAGCCCTTATGCTACACCCAAGGGATTAAGGCCACAGCCACCGTGTTCACCGGTATAGCGTCACAGAAATGCGCTGAAAGCTGCGGTTTTGTCACAACATTTGAATTCCCTTTGAGTGAAGTAGCTGAAACCGGCTTGAACTACTCCAAAGATGACACGCGTTTAATCAAGCTTATGGTTAAGAAATATGACTTTTGAATTCGTTTTAAACAACAACGTACGTCTACTGTGGATGACTTGGACGTCTTGTATGGATCAGCTTGTTGGACGACTAAAATGACGGATGAAAGGCGATTGCATGCAGCAGAGATGCGAATGTAGCGATGGATGTGTGGAGTAACGAGAATGGATAGAATACGGAATGAAT…
>Novel00278
AAAGGGGGGCGGTAAGAGACCCAGAGAAAAATGGGAGCGTTGTGTAGAGTCTTAGGAGGCGATTTGTAATATCAGCTAGGAGGGACTCTTAGACACCGACTGAGATCTCGTTATACTGGTTATTTGTCGATGAAAAAATGGGGGCGCTAAAAATAATCTATTCTCAAAGTGGGCAATAGACAAAATAAGTTTGGGAGCCCCTGAACTATGCTACTGAGTCATCGATTTTATAACTCAAAGGGATGGCGAGACATTATGATGTCGCTGTAGACATCACAACATTAACATTATGTCTATGCAGTCTATGCTTCGCTACACTTAACCGCGGGTGGGTCGTGAGCTCATTTGTACATCTATAACTGTAAACAAAACCGAGTTCTTGTTCTAGCGTAAACAAAT…
>Novel00279
CTTTGGCTTTGTTTTGCATGAATTGTACTAACAATGATGAAACCCGCGGGCGTGCTAGGGGTGGTCGTGGTCTTTCTTTTCTCTACCTATTCGCTGCTAACCTAAGACGCTACTCCAGCTACGCCCGGACGGATAGTAGTCGTGGTGTGTGTAATGAGGTATGAGGGTATGCGTTCACATAGCAGCCCGTAGCAGTGTAAGAGGAGTGCGAACATGTGGGCAATGTGGTGGCGCTCGTCTCCCTAGCAAGCCTTCAGTTTCTGAATCGAAATAAACTCTTAAACTAAAACCCAAAAAATCATTTTTCGTAGATACGTCGAATGTGGTTCAAGCAGCGGGGCAAGCACACCGAAGAAGACTTCTACCCCAAAAAAGCGGCGAAATCTAAGTCCGCGTAGT…
>Novel00280
GCCAGTCATACATAATTTACGTTTCAAATGGCCAGTGTTGTAAAAGATCAGCTTCATAGGTAGAGACCTATTATTACTGCACTAAAATAAAATAAACCGTGTTCTCTGAAGAAAGAATATTTAACGGAAATCCGACTAGTGAAGTGTGAATTGTTTGTTTTGAATATTTCGTCAAACTTTTTTTTTGTTGTTCCTACCTACCTATGCTGATAGCCTTGAGAGGCTATTTCAGCTTCACCCTAACGTGTAGGTGAGCTCAGGGGGCTCAAACCGGAGTGTTGCTAGCACTGGCCCTAGCAAGAGCAGTGCTTCGCAGGATCTACCACCGGATCGGAAACGCGACCCACTGAGGAGATCCGGCGAGAAACTCAGTGAGCTGTGTCTATGGGTTAATTCGCT…
>Novel00281
CAAATATTCAGTCCAGTCTACGCATTCGTTCGTAGAGTGAAGTGGCATGATTCAGTGTCGCTCGAGCCGTGCAGCTGGTAACACGCAAGCGCGCTCCGTATTATTTGTAATGAAACTCTGTGTTGTTTTGTGTTCGAATGATTAGTGTTTTGATTTAAAGTGACGTATTCGAGTGTGCAGTGTGTGGTTATGTGGCGGCAAGTGATATGACAGCGTGCGCCGCCAGACGGACTCCGGCCGTCTTCATGAGGATACTGGTGACAAGTTTGGCCCCGAGATCATGGTGGCTCCCAATTCCGAGGCTCCTTCGAATCCTCGGATAGTATCTAGTACACAGGAGAGTCCCTCTGCCGCTGAGGCGCGCCACAGCGCCGATCTCTACATACGCACCAGCTGGAT…
>Novel00282
TTGAATTAGTACTACATAATATATACTGATGGAAGAATAAAAAAAAACAAAACCATATGATATGAGTCAGTCAAATTAAGATAGAGTAAATGTAGGTTGAAAATGTGCTTCTTACTTCCATAGTCTGATCTCAAAATATACCTATTTTCATTATCAAATTGAAATCACACTTTTCTAATGAAATAAATACTTAACAAATGTTTACAATTGACTTCCACAGTGAAGGAATAACATTGTGTAATAAAAATAAAACTAGCAAAATTATAATTTATGTAATTACTGGTGGTAGGACTTGTGAGTAAGCATGGGTAGGTACCACCCTGCTTATTTCTTAATGCGTTCCGGTTTGAAAGGTGGAGCAGCCATTGTACTGTACTGTACCTTACAACTCATATCTCA…
>Novel00283
CCCGATACTGCGGACCGAACGTTTTTTGATATACCCAACAAACACATTACCGAAGTAAAACAAAGTACAATATTCGTATACAATGCTCGATATAGGATGACTTTCCCGCCGGATCTCCTCAGTGGGCTGTGATTCCAAACCGGAGCTAGATTCTGAGAAGCACCGCTCTTGCTAGGGCTAGTGTTAGCAAATTCTCTCAGGTTGAGCCCGTGAGTTCACCGTGAACTACTCGTCAGTGCGAAGGAGGAATAAATAGCCTCTTAGACTACCAACGAATAGGTAAGGAAAAAAAAGGAAAATTAAATTCTACTCATTTAATAATAAGGCACGGTTATTTTACTATGGACGATTAATGGGAAATCAGTAGAAGTATGGAGGAGACCGAGGCTGTACGTCCTA…
>Novel00284
CTGCCACAAAAACTAAAAAATCATAAAAAAAAACATTTATTCATTAAATTTATTTACAGTTTTTTTTACAAAATCTCTTAAAAACTAGATCATTTTAATATAAAAATTAACCCGTTAATATTAAATATATTCGAATGGTATATGACATGCTCTCCTAACGACTAGGAGCGGTAGTTGCGGTAGACACACCACGAAGAATACAGCGAACGGACTGAAGAGGACGCAGACCCCCAGCCACGCCATCAGGAACCACGTGGGCAGAAACGCTATCTGTTCGAACATTGTTCATAGAATGCTGTGTACTGAAGTTGCCAAACACATACTGCAATACGTAATGCTAGTAATAACTATAATAGTCTGTATTTTGTTTGTTGCCGCTGCTTCGCCATTGACCAATGC…
>Novel00285
GAAACGAATAGGCAGTATGGTATCATACCTTCGCCTTTTATGTTAGAAAAACGGAACTATTACTGAGAGGACTATGCCAAAATGTCGTAATTTTGTTTTTGGTTATGGCCAGCTGGTTGACGACGGTGTGTGGCCTTTGTGTTGTATACGCTAATTATTGCTAAAAGTTTTTTTTCCAATTTTACTCCTATTGGTGAAATGGAGGGCGGTGCGTTGTCCTAGGTCTCGACCGGGCTAGCGTATCGTCCGGCCTTTACTGTGTTTTTAAAATAATTATAAGTTGCAACAAACGTGAACTTTTCTTTTGTGAAATTATCTAATCAGAATGACTCGTGGTAATCAGAGGGACTTGGCCCGCGCCAAAAACCAAAAGAAACAAGTAGAAATGCAAAAAAAGAA…
>Novel00286
GTCAAAGTGGCGCTGTTGTGCATTGAGCATTGTTCCCATAACATTCAATATTTGTATTGGAATTTTTGATTAAAAATTATTTTAAACACAATGACGCGTTGTTTTGTGCCAATATGCTCAGAAATTGGAGTACATCAATTCCGAAGGACAAGAAAATTGGAAGACTGTGGTTAAAGGCCATTTGACGCGAAAAAAGTACTCCCACAAAAAGTTCGAGGTTATGTCGTAAACACTGTGGAATCTGGCTATGAAAACATTAGTAAATACACAGGTGTCAAACATTAACATAAATATCTGAAGAAAGGTGCTGTACCATCTATATTTTCATGGAATATGAAACCAGTTTCTGAAGAAACAAAAAGTAGAGAACAAAGGTTACAAACTCGTAACCTTAAAAAA…
>Novel00287
CAGCCATGTTGTTTGTTGTTGTTACTGTCAAATGCTGTTACAGTGTTCGATTGTCAAGATTTTTATTTATTTCCCTGATATGAAGTGTTCATATCAGGGAAATAAAAGAAAACTCGGAAGAAAACTCGCGAGAAATGATACTGCAAGTAAGGGCGTTTTGTGAAGCAGAACAGCAAAATCAAGTACTTTTGATACCATTAGACAATGTACGCAAGAGAGTTGCTGCCATTATAGGTCTGTCTGAGAAAACCGTATCAACAATAATACAAGCAGGAAAGACTGCTGCAAGTACTTCAAAAAAGATTGTCACGCCAGGGAAGAGTCATCCACGTTCAAATAAGATAAAATAATTATAGATGATTTTGATATTTGTGCTATTCGCCATAAAATTCACCAATT…
>Novel00288
AACGGCTTACCAGGTGGTACGGCTTACCGCAGGTACGAAATGGCAAAAACGAAGAAAAATACTGACACCAGCTTTTCATTTCAACATTTTGAAGCAGTTCTGTGTCATTCTGGAAGAAAATAGTCAGCGTTTTACTGAGAATCTAAAGGACACTGAGGGCAAAAGTATTAATGTTGTTCCTGCTATCTCGGAGTACACACTTCATTCAATTTGCGAAACTGCAATGAGAACCCAACTTGGTAGCGAAACGTCTGAAGCAGGAAGATCATATAAGAATGCTATATGTGAGCTCGGAAACCAATTCGTGCACAGACTAGCTAGATTACCTCTCCACAACAACTTCATTTACAACTTGTACACACTGGGAAAGCAAAATAAACACTTAAACATAGTTCATAG…
>Novel00289
GGCGATACTACAAGGAGGTAAATTTTGTCATCAGAGGTCGCTCCAAATCAATTTCAAAAGAAATTGTTTATTAGTAAAGCGTATTTTTGTCTAAATTAAGATATCGATTAATATGGGTACTACAGATTCTCACAATGATAGACTGAGTATAAAAAACATGATTTTCACAAAAGCTTTACCAAATTACACAATCCCAGTACCAATAACTGGCCACAAAGTATTTGGGTGTACTGATTGTGGAGACAAATTCGTCTTTGAATCCAGCTATAATGATCACATCAATCGAAGATCTGTCCAAATCAGTTACATGTGTCGTCATTGTGGTTTTCCCAAAATATTCTACAATAGATGCAATTTACTATTTCATATACGTTCGCATTCATTTAAAACAGCTACGAT…
>Novel00290
ATAAAATCAATTAAAAAAAAAAGAAATTAGAAATATTATTGGGTGTTTTTTAGATTTATTTTTTAAGAATCTAAAACTAAACCTAAATTAACATTAGCAACATGAAATGTAAAAAATGCAATTCATCTTCTGCATTAATTATCTTAAGAAAAAAAGATTTGTATTGCAGAGAGTGCTTCCTAGCAAATGTAACTCATAAATTCCGTTCTAGCCTCGGAAAAAATAAAATATTAGGAAAGGCAGATAATGTTTTGATCTGTTTGTCGGGGAAGGAAGGCTCAACGGTTTTATTAGATTTGATTAATAATGCGTTATCCCTTGATAACCACAAGAAACTACGAATAACTCCAATTTTTCTACACTTGTGTGAAAACTACGAAACAATAAAGAATGTAATAG…
>Novel00291
AAAAATTTATAAACATAGTAGGTAGGTATTTACATTTATGTTTGAGTTTGATAAACATACCTAAAAAATCATACAACTATCTATTTTCATGTTTAACAAACTGTAAAAATAATTCATCCACACCAAAATGGCATTAGCACTTCAAAGAAGAGCAAATGTACGATTACCTCCAGAAGTCAACAGAATCCTATACATCAGGAACTTGCCCTACAAAATATCCGCTGAAGAAATGTATGATATCTTCGGCAAATATGGCGCAATAAGACAAATAAGAGTAGGGAACACTCCAGAAACAAGAGGCACAGCATTTGTTGTTTATGAAGATATATTTGATGCAAAAAATGCCTGTGACCATCTATCTGGTTTTAATGTTTGTAACAGGTATCTGGTTGTACTCTA…
>Novel00292
ATGCGGTTCTGTACCTACGCGTTAACTTTAAAAAACACACCTAAATAATAAATATATAATCACCTCGAGTATGGATATGGAAATGGCAAAGATTTTTACTAATGTGCCAAAAAGTGCTTTTCAGTTATATATTAAGTTGTACTGCAATAGAAGGGCTCAAGATGGTATACCGAAATCCATTGCCATGACTGAAGCAATCCAAACTTGGGTATCACTCAAAGAAACAGAGAAGTACCAATTTTTGAATAAATATAATGAATGTAAAGAAAGAAATATAAAAAAATTAGGGGAATGCATTAAACAAGCTGAAGTTTTTGTAAAAAAAAGACATCGGAAAAGGTCACCGGATAACACAAATAATGAATCAAGTGTATCAAATATTCTAGAAACAAGTAATAT…
>Novel00293
AAGTTTTTTAAATTTACAAGTCTATAAATTAAAAAAGTAAAAAATGGGTTATTGTCCACCAGTCTGTTCACCTCCGGATTGTCGTCCGATCTGTGGACCTGCATCTCCGCTCCTTTGCCAGAGCAGCGTGCCACCAACACAACGGTGCTATCCTGTAAATCCTTGCATCAACATATACAGCTGTTACACTCAAATTATGTAACGCAATGGACGATTTCTATAGTGAATTTAAAAATGTCTTACAAGTTTCTTTTCCCGAAACAGATGGGTTTTCTTTTCAAGATATTGTTTTCATTACAACGTACTCTAGAAGTTGGATAGCAAAACTGAAATTGCCTGTTTTGTAACTACTTAGTTATTTAAATTGCTAGGTTAATTTATCATGTTAAAATCTTTTAC…
>Novel00294
GGTAGAACTGGCAAGCATGAGACCTACCTACTGGGCATTTTAGAGCACAGGAGCTCTGACACATTGTTAAATGACAAAAGTTGACAATCTGACAAGTATCAATCCATTGACATTTCTCTCACTGTTTCGAGAGATTTGTCTTAAAAATAATATTTATTTACTTTAAATATTTTTACAATAGTCCTGGGCTACTGATTAAACCAAACAGTTAAAGAATTGTGTGAATAAGTTTGTTTTTCACTGGTAATTGAAAATAACATCCGGATACGATCTACAGTTCAGTAAAAATGGATGATATTATACAAAAAATAGCTTCTACTGCAATCCATTTCGAGGATAAGGATGCCAGTAAAACCATGTTTAAAGACCTTTACAAAAATAGAGAAAAGAGTAATAACC…
>Novel00295
NNTTAGAAAATTTAGGTGGAGGAGAATTTTTAAGAAGATCTACAAGTAGCACCTTAGCTGTTCCAGAAAAAAGTATTCCACAAAAACCTGTTCGATTGAGCTTGGACACATTCACTCCACCACAATTACCTACTCCAGTTATGGATTCAAATGATGAATGGTCTCAAAAGTTGCTTCCGAGAAAATCTATGAGTCAATTGGCTATAGATAGAGAGAAATCTTCAAGCCTTGAAAGAAACAAGAAATTAGACAGTCCAAGTTCCTTAAAAGAAAAGCCTAGTCCTAAATTCTTTAAGAAGTTTGTTGGTAGCAGTAAACCAAAAAAATTACTTGAAGAAAGGATTATAGTTGGTGAAGAAAATATTGTTGAGGAAGACTATGTAAATCCTCTGTATCATA…
>Novel00296
CAAAAAAGTAGCTGATAACAATCTTATCAGTAAACTGCTGTTTACATGTCAAAAATAGAGAATGATTTCAAACTTTAATTAATTGTAATCATTGCTTTACGTAATACCCAACTAATCATGAATAATGTTACAGTACCTTGCGTTCTTAATATACTCCGTTCTAATAACTTCTTGCAACGTAGTCTTAGTACAGTAGCCCCTGAAATCAGAATTTATGAAGTAGGACCGAGAGATGGCCTTCAAAATGAATCTAAGTTTGTTCCAACAGACATTAAAGTTGAACTCATTAGTAAAATCGTTGCTGCAGGTATAAAAAATGTAGAATCTGCAAGTTTTGTCAGTCCAAAATGGGTTAAACAAATGAGTGACAGTGTTGATGTTATGAAAAATATTCAAAGA…
>Novel00297
AGTCAAGCGAGGCGCAAAAGGAATGAGTCCAGAATTAGCTCAACGTCTTGCCGTTGAAGCGATGTCGACGGCGGTGTCGACGCAAGGCGATGCTCTAATGACACTGGGACAGGCTCGTGCCAGAATGGACATGGAGACAGTACTACCATCAGCTCCGATAAAATTACTTGATGAGATGCTAGAGGCGGCGGTTAGAGAATTTGCACGTCGCCGGATACATCGTCTACTCAGGGACGTGGAGCGGATGGTATTTACTAAAGCGTCACAAGTATTCTTCAGGAACTATCGCCCGACCACCGAAAAGAAACGTACAAAAATGCCTCGCTGGTCTGTACAAGTCGCGGCGGAGCTGGCCCGTCAGTATATAGACGTCCACGGCGGTGGGGGATCCATATGCTT…
>Novel00298
TAGATAGTGATTTTTTGCAGGAATGTTCCAATTTGAATTTTAATGGCAATACGTAAGATAGTTGGATTAATTTGACTATTGAAATTTTGTTTAATGTTTGTAGGCCTTAAATTTTGCAACGTTAGCGCTACCAAATTACATACAATAGGTGGCGCAGGTCACAATTCTACAATTAATTGTCTTTCGTATATCTAGCGATGGTCACATTTAGCGGGTTTAACTGGTTGAAAAACTATCAGTTAATCATGTCTTATATGTTTGTAAAATGTTGTCATTATGTAGATTTAATAGTGTTTTTTTGTGTTAAATATAACGTGTTCAATAAATCTTTGGTTCAGTTTATTTATTATAATATGGTTGTTATTTTTAATGGTTACAGCGTAGTAAAATAACTTAAGT…
>Novel00299
GGCGGGAACGCGAGGAGTGAAGTTGTATTATTTGTTTTATTTTGTCTATTTAGTGTTTCTTCAGGTTGAAATGTGTAATAACGGTGGTTTATGGACTGCTTTGTGTCTGTGAAAGTGCACAAATGTGGGAAAATCAAACAAAGAAGCTGAAGGTAACTTCTCGGGATCATCCAAAAAGTCCACTGAAAAAGTCTCAGTAAATAACCACCATTTGACTGAGATTATATTTCATCCCATATCATTTCACTTCATTTCATGCCATATTTCATATTAATCAACTTCATTTCATTTCACTTCATGTTATCTTTTTTCATAAACTTATGAATATAAATTAAAATAGGACTTGACTTAAAGGTCTTAGTTACCAGGTCATAAAATCCTTTAAAAAAAGTAACTGAT…
>Novel00300
CGCAACCTTACTGTACAGTCGTCAGCGCATGTGCAGTATCCAGTGTTTGGGATAACGCGCTAGAAACCGAACTAGTCGCGACAAACTCGCGCGCTAATACACTCGCATGCACGATGAAAATATTTTAAAACGTGAATTGTAAAATTACGAGATAAATATTAAATTTAAAAAAATAATTGAAAATCAAATGGCTAAAGACTATGCAACAGTTGATATGCTATAAACAACTACTTCGTGTTGATTGTAATACTACAACTCCCTCAAGATGATCAAATACACATGGAAACACGGATTGTACTGCATCTCGGCATTTCTGGGATCGGAAGATGAATCCGTCGAGATCTTTACGAAATCCAGCTTGGGAAGCATTTCCCCTTTGTTATGGAGGATACCAATATT…
>Novel00301
CGGACGTCAACATGTTCTATAAAATCTCAATAAATTTCTACTGCTTTAAAGAGAGTTTAATATATTTCATGTCATCCCACAGCTGTTATATTATCTTACCTATTATAATTCAATTTGATTTCATTATTTAATCAACTCAACCAGCACAATCGTTAAATGTTACATTTTATTTAATAAACATGACTTCTATTTTTCCTACAAAATGGCATGCACTTCGTTCCCTTTGCTTGTCTTAGCCACGAATCAAATAAAAACCTCTTGTCATTTTTGAACATTGGACTTTGTAACCTAGATTTAAGTTTAATAAATTATTTAATAAATAAAAACAGATTTCCTGAACAAAATCTTGCTTATCAAAATGTTTGCACCCAATAGCAGGCATTTATTTTTGTCTGGACA…
>Novel00302
NNAGAATAATTAATTAATTGATGTCCCTTGTTTATGTTTATTAATATGACTGTACTAATCTTATTCATTCAGGCATAGTAGGTAGTACTAAAAATATATTTGTAAATTATAATTCAAAACATTCACAATAGTAATTTGTAAAATATAAGTAAAACAATAAATACACTGATATTTTATCTTAATAGATTCATACCTTGGGACATATTCATAAATGATTCATTCCTGATGCCTGAATACAAGGTCTTAAGATGTCTACAAGATGTCTACACAAAAAATGGGCTACACAAAATTATTCATATGACCATAAAAGTTATAATAAATTTTGTAAAAATAAAAAAGTTAATAATCAGCTCACAAAATTGTATATCCTGTAATTAATTTATGATCTGCACTATTCGT…
>Novel00303
TCGCAAGTGGGAAGGAGACGAATCGAAGCAGTCGGCTGGTTTCCCCTCTCGCTGATGTCGAAACCTTTGGTTGCATGCGTCCGAGCCACGGCCGGTGACTCGCAGTTAGCGAAGGCACCGCAGTTCGCGTTCATACCACACTACAACGTATATTGTGTTCAGTAGTGATAGTGCTTTGAGAATGGACCACGTGAGTTCAGTGTCACTAAGATAAGGACCATTTCAAGGAGTACCATCTTCGGTGGCGTTCGTAATTGCACGCTGATCGAGGCATTGGTCAATGGCGAAGCAGCGGCAACAAACAAAATACAGACTATTATAGTTATTACTAGCATTACGTATTGCAGTATGTGTTTGGCAACTTCAGTACACAGCATTCTATGAACAATGTTCGAACAG…
>Novel00304
GTGAGTTCAATAAAAAAAACCAAAAGGATATCGTATTTCGCAGACCGATTTGTATTCAAAACTTCGAACATACGAGATATATACATACACGATATATTTATTCAAGGCGACGCATCAACAATAGGTACATAAACAGTGAGTGATATTATATGGCTATCCGGTTAAAAAAAGAGTAGTCACCTACGAAATGATAGTTTCGAATTTGAACTTTGAACTCGAATTCGAACTTCGAACTTCTTTTACAATATGTACCTAATAAATTTTATTTTAAATTAAATGTGATGGTTGTTTCCCAAATTCAGTGTTAAAAAATATTACTTACTTTTGACAGTCGTTTGTGCTTTGGCATCGATCTATTAACCGCAAGTAGGTATAGTTCGTTTCATTCCATTCCATTCT…
>Novel00305
CCACATTTGTGCACTTTCACAGATATTAAACAGTTAATAAACCACCATTATTACACATTTAAACCCGAAGAAACACTAAATAGACAAAATAAAACAAATCACACAACTTCACTCCTCGCGTTCCCGCCAAAAAGTCCGCAAGCTTTAGTATAAAGGCTTGCAGGCATAGATTAAACACTTAATAGTTGAGAATTTTGACATTTGTAGGCTAAGAAATCATAGATTATACACTTAAGAAGAAATGGAAAAAAAACTTTAGAGGTTATCTTGAACATAAAAATAGTCTCTCATGCTAAATTAACTATTTTAAATAATTTACTACCATTAAGACGATTTGAAACTGAAGGAACATAAATACGCTGAGAAATATTAAATATTACCATAAATAATACAAAACAT…
>Novel00306
TGATAAGTGTAATTAATGTATTTTAGAAATATGGATAGTGTAGAAAAAAACCATAAAATCAAACAAGAATTTGTCATGGAACTTTTTTTAGACACCGAAAGTGTTTCTATTGTCGATAGATTGGCTGCTGCTACAGCAAATGTGATAAACGAAAACCATCAAAATCTGACCAAATTTAATGATCTTATGAAAACAGAATATTATCAGCTATCACAGATGATGGTTCAAGATTGCCATTCCGGTGTACCTGTTGCCCATAGGATTAAAGGTTTCTATGAAGAGACTATTAGAAAATTTGGTAATAACGAATACATAGAGAGGTTTAAGATGAAGAGGTCTACCGTTCAGGCTTTGATTGCATTTCTGAAACCTTATCTAAAACCTGG
>Novel00307
TTTACACTACACTACACACCAACAAGAAAATTGAAAACGTCTTTCAAAAAAAATGTTTTTAAGTTGATTGTTGAGTTTTGAATTATCGAGTAATATCGAGATCTATAATTTAAATATCATTTTCGTAACGACGACGGTATGCTGTAGGAAAAGCCAAAATGCTCCTAGCAAAGTAAGTTAGCTAGGTTTTGATTTGATGAAAGATTGTTTTCGGAACTCGCCGTTGGCATTTTGTAATCAAACTCAAGAACGATGGAATCGAGCACATTATTAGCCAATACTATGGAGATCCCATCAAATTATGAGAAATCTACGCAGCCTGCGATATTTATTGATATTAGTTTGTGTAAAAATGAAGAAAGCGGGTATCATACTTTAACACCAGGATCAATCGAAGCC…
>Novel00308
GTCTTAATGACGATGTGGCTTACTGAAAGGTTTTTACACTAAACAAGACATAAAAAACGGAAATTTTCCAAATTTTGTTTCAAGCACTTTATTAGTATGCAATATCAATACAATTTTCGAAAAGTAGAATCTGGTTGCGCTGGTTTAAAACTTAGTTAGTTTTAGGTTTCGAAAAATAGCAACATTTTAATTTGGTTTTGCAAATCCTGTCCCATCCCTCTCCGGCACTTTACCTACGGACGCGTGCGAGCGAGATCGTGTGGTGACATCAAAGAGACGAAAAAATATGGCTGAACAACCGCGCGCGCGCTTCGTGTCTTTGTTATGTTAAATACGTAAATAAGTGAAATCGTTGGTGTTTCTCATCGCGAAGTGGTACGAGTCTGCAGTAAGGACTAC…
>Novel00309
ATAGAATCTCACTCTGAACCTGACCTTAGACCCAACAAAAGCAATGTTACAGCTACACCTACACAGAATCGCATTACAGAAACGGATGATAGCTTTCTTCATTTAGAAGATATGGTAGAAAAATTATGTGTCTCTCTCAAAAGTGAAAGTGCAGATTTGAATAATACATTAGACGTCATTGATTTCATTCTTAAAAATGGACCAAACAAGGAAACTGAAATTTCAAAAATAATTGCCCCTGAGCAAGTGAAATCTGAAATTAAAACACCCAAAAATGATGACTACTTGACAAAGCCAATGTTGAATACAAAGAATTCTCCTGAAAAAAAGGATAAAGAGTGTCAAAATAAAAAAATAATTGCACCTGAGGAAGTGAAAGCCGAAATTCAAACGCCTAAA…
>Novel00310
CAAAATTTTAGTGAACTTTCCGCAAATGCACATTTAATAAATTTCCAAAATTCAAAGTAGAGAAAGAGAACTAAAATATAGATTTACTACTAAAATTATGAGTTTATGAGTAAAAGTTACTTTGGCATGACAATAATCTTCGAAGCTGCTACTACTTTTTAGAGTACGAGTATAAATCCCACTAAAGATTTCTCAAAATGAAGCGAAGCGTGAACTGTGTTCCAGTCCGGACCTCGAAAAGCCGGGAGTTACGCGGTAGTATTTTGTATACTGATTGCTTTTGTTTGCGTCGGAACGGCCTTCAATACGACTGCCGCAGAAGTGGCTGCCAAGGGTCGCAACTGTGCCAAACCTTACCAAGACCCCTCTGCGAACCAGCCCATGTAGCATGCACTAGTC…
>Novel00311
GTCGTAGGGTACGGACGTTTGTTATTAGAATACTCGATGAGTCAGTGACACGGGTGGCTGCCTCGACCGCATGCACAGGAGAGCTTGAACACACGATGTCATATAGAACCGTGAATCGCACGTGACTCGTTAGGTCGTACTAAATAATGTTCAATAATTTATAAAAAGAAAACCAAACCGTTATGGATCAGAGTTCAAAAATGTCGACTGAAAAAATTGCTTTAGTACCAATGCAGAGGACTAAAAAGGTCGTGAAGCTAATACCACCGGATGGAGGTTGGGGATGGATGGTTTTAATCGGAACAGCAATGTCTAATATTGTGAATCAGTCGATGCTGTCCTTGTTCGGTTTATTATATGGAGGCGCTTTAGAAGAAATGGGTCACACCACACAAGGAT…
>Novel00312
GTCGCTGTCTGCCAAATGCGGTAGACGCGTCTCTAGTAAACAACATTCCACCGGACGCATAGTCCTTATTGAAATTATTCGATTTGAAATTCGTGTGGAACAAAATCGACAATGAAAGTGCTTTTCTTATTTATTGTTTTATTCGTCGCGGTGTCTTCGGACATGGCGGGCGAATGTAACATGTCAGCTTTTTACTTGGAGCTCGGCTGTACTCCTATCCCGAGCGTGGACAACACGACAATATGCCCAGACGCGTTCAAATGTCCAGATCTACATCCAGACCCAACGATGTGTTACTATAGGT
>Novel00313
CTTAAAATCATAAGCCGGAATAAGCCTGTCATCTAGGTTAAACTCAGTAAAAATACAAGTTGGCACAAATTACTCCAAATAAAATACGGCAAAATGGCGGTAAACAGTGCCACGTCCTTCGTACTGTCGTCAATATTAACCCTTTTGATATTTTCTGGAATGCAAATGTATAAACCACAGCTTATACTGTCTCCTATGACTATAATATTCGGAGGCTATCTTGGTTCATTAATGTTCATGTTCTTTGTAACTGCTGTTGGTAACCTCGAGACAATTCTGTTTGGTAAAGCATTCCAATTGAAATTACCAGAAGTAGTACTATCGATGGGAATATCATTGATTGCTGCTGGCATGGTCCACAGGATCTGTTTCACCACATGCCTCATTTTTTGCGTGATA…
>Novel00314
TTTGGAAACCATCCATCTAATCTAACGAGTTATGGCGAGCTTATTGTTATAATTAGTCGTATCAATCAGATACAGGTTGAGTATGATCATAGTTCTCTCAGCACGGATACATATTATTTGTCTTTTTTTGCCTGCCTATATGGCTCACGGACGTTTTTACTAGATTTAGAACACGGCTGGGAATATAACCAACAGTGAATACTTTCCCTAAGTGTTCTTTAATTTATCGCTGAACAAATTCTGGGTGTCCATTTTTCTAATCCACGGCCTACACAATATAAAGCAGCGGTTAATATTGTTGTCGTTTCTTATCCATTCAATTTCCTCATGTTTGAGAACTATTGTTATACCAATACAAGTACTTCTATGATTTTGAAATGTCGCGAGCATAACAAGAGC…
>Novel00315
GAAAATTCGAAGTGAATCAAAAACAATAATAAATCTCAATATTATTATTTTTACCTCTCAAACCAATGCAAGCTCTTCTCGACAGTATGTTTGAGGCCGTGTAAGGTCGTTTCATTGCAGAATTCCTCGTATATTCTGTACACAGCCGTCATGGACTCCCTCGCCGAGAGCATCGCGGACTTCATACGCGTCCGACAACTAAATATAGCGGTGGCAATTCTGCTGTCTGTAATGTACCTCGCTTATCAATACTGGGGAGTGATGTTCAAATGCGAAGAGGAGGAAGACTATAGGGGAATTACACGGAAATCTAGGTCTAGATCTAGATCCTATTCTCGTTCACGATCGAGATCCAACGACCATCACTACAAGGTGCCAGAGCCGAAGCACGGGCGTCGC…
>Novel00316
TATACATACCTACACGCCATATTTATTTTGAAAAAAATAATATATTTCAAGATATCTAAGACTAATAAATGAAAACATAACAAACACAAGTTATTACTTATTGTTAAACAATCTGAAATATGGCAGAGTGTAGTTCGAAAAACGACGTAAAAAACCCTGAGGCGGCTAATGTTTCTGGAATTACAATTATAGAAGATCGCCCAATAATGCAACTATTCAAACGGTTAATAAACTACACAAGTATGAACTTAACGCTGACAAACAAACAAATAATTCAGATATTACATAAAGATTTTGATATTCACACTGGGACTCTTCATAGCTTAACAGTGGACGTGTACGTAAATATAATTAAAAAATATCTAAGAGAATGGCCTGAATGGGACGAGTTTGATCAAA…
>Novel00317
CTTCGTCAGTTTTTTTATTCATCATTATTTAGAAAACCATCTTTGCACAATACATCAATATCTTTAACAGCACCAGCCCACGTCGGTCAACAGCCTAGTGTACAATTGTCCCAATACATAGCATCGAGTTAAGTTTTCTGTTCTCAGACTTTTTGCCTGTCTTCAAATTGGAATTAAAAAGCTGCTCTTGACAATTTATACGAAAAACGTCAAAACTGTTCCAACCGACTCACTGAAATTGGCCTCCCTTTTTTTGATTTTCGGTTTTTTTTTTATTTTTTTTTATTTGTTCGTCGTTTGTTAAACGATAGTTTGTTAGTTAAACGCACTTGTTAACAAAACGCTAGTAAATACGGCCATTGCCAGCTGAGTTCAGCTGACTGACAAAACCGGCGCATG…
>Novel00318
GGATAAATAAAGAATAGTTTCGCTATCATCATCCTATATAGCACTGTTTTAAATAATTTGAAGTTGTATAAGATTTCTTCTTCAATTTAACCTCTTTGAATCACATATTTGTTAATAACTACAATAACAATTTTTTCATAGAAAGATTTTTGAAAGAAGAAAAAAAGTTTACATTCCGTAATTGAAACACTAACTTGGATCACTGACAAGCTCGACCAAGACTTTTAATTTGAAAAATGTTTAAAACAAACTCTGTTTGCTTTCCAGTTGGCTGTGTGCTTACATGGCACAGATGAACCCTCTCATCGGGCCCAGACTCAGCAATGAAACCCTAATCTGGATTTCACGCACTTGGGGAAACAAAATAAACAACACGCAAGCTTAATCGTCGGACCTTAA…
>Novel00319
CGGGAACGCGAGGAGCGAAGTTGTGTGAATTGTTTCATTTTGTTTATTTACTGTGTCTTCAGGTTTAAATGTGTAATAACAGTGGTTTATTACCTAACTGTTTAGTATCTGTAAAAGTGCACAAATGTAGGGGAATGAAACAATGCCGCCGGTCGTAGCTTCTCGAGATCTTCGAAAAAGTTCACTGAAAAAGTCTCGGAGCCTACCATCTGCGCTCTAAGAGCCTGCTCTATCCGTGGTACCAGCGTTGGCTCGTGGACATCATAGCGGCGCTGTTGCTGGCGTGCCTCGCGGTGTACGTAGCGGCCAGGAGGGTCTTGTGTTACCTCTGGAGCTCCGTGAACGGCGGTGACTGTAACAGGATTAAAGTCAAGAAAAACTAATCTGTACTTTATTTTG…
>Novel00320
NNCACGATATACGTCACGCCGAGCCAGCTGTCCGCATTGCGAGATCTGGTGGCTGAATTGCAGTCAGACGACATCAAACTCGAACTCACGACCCTCGAGCCGACGGTCTGCGCGGCCTGACTCACTCGACAGGCGAGAAATATATATATCACTTTGAAAACAATATAACTTATATTGGCTGTATAGATAAATAAGTATAATATATATATATATTATATAAGCGTTCCCTCAAATCATTCATTCGTTCACTAATGATTGAATTAATCCTTTTGACTGTTATGTAGGTCACGGGTGCCCTACGCGGCGCATTAAAATGATTTCTCTCTTTGATTTTCTTACTAAGGCGCAGGAATTTTTTTTTTTTAAACTATTGCGTAGCTTTGAGCGCGGCGACCGAAT…
>Novel00321
GAAAATAAAAAAACAAAAGAAAACCGTTGACTTTGCTTTTAGTAAAATTAATTTGATTTGAAATTTAATTGAATTATAATGTGGAATATGTGTTTTTCTTCCAAATATCTCCAATTTTTATTGTAATATTGGTAAATACGCGAAGTTTTACTGCTGAAAGTACTTACTTCTTGAAAACTTATTCAACCGTGTGCAAATAACTAAGTGTGCTAAGAAATGGACGACATGCTGGAGACGAAATGCGAGAATCTAATGAACATTGTAGTGGAATCGAGAAAACGTTTCGGGAAAATGTGCAGCGAATACGAACTCAAAAGCTCGTCCATGGAAAATAAAATTTTAAATTTGAAAATCGAGTCTTTCTCGAACTATCGTTTTAAACCAAAAAATTCCGTTCCC…
>Novel00322
CGGATGACGAGGTTGGCATTGCTAACTCACATATTCTGATCAATAGTCCGACAGCATTACCTTCTACGGTCTGGTCTTGTCTTTGAAAGAATCTTAAGAATGCTTTACGGCTGTAGTAATAATACAGCTCTAGAACACAGATTCCGAATGTAATATTTGTTTAATAGCGGATTGATTTGTTTTGCAGACTCGTCAACGATTGCTCCGGTCACCGAGCCCACCCAAGAACTGGTCAATTATGAGGCCTTGAAGTACATCGTTGGACGCCCGTTCAATTTGAATTGCACTCTCGCCGTGCCACTGGATTCGTTTGAGATCGTATGGAAGAAGAACAGCGTGCCTCTCGGCGAGGTGGCCGGCCTCAAGGAGCGGTACGAGCTCCAGAACAAGGGGCTCACC…
>Novel00323
GAATTTTTATTTATTTATTTAGCGCAGCTCACGCGGAGCAAAATGATTGATCGCATCAATCATCAAACTGGGGAAAAGCTTTACTTACATTTGATGCATTACGCTATAGAGAAATACATTTTATGTGTGCCATATCAGCAAATTTTTAAATTGCCGATATAGGATGATCGGTATATGTGTTTAGTAGAAGAACGCACGTATACCGATCACAATTTATAATAACAATAATCGTCGCGAGGACGAAGTGGCTTCTAGAGATACAAACCAACGACGTGCGGACAAGTTTAGAATGATTGTGATAACATCTTCGAAACGAGTCCGTACTACGGCACGTCCAGTTACTTGGTTATTCTTAAACCTAATTTACAGCACGTTCACAGAACACCTTACAACTACAAG…
>Novel00324
ATTTCCTATCTATTTATGCTTACATTGCTTAGATTGTTAAATTTACACTAATTACAGTCCAAAAAAACAAAAACCTGACTTCTTTTTAATTACTCAATATTTAGTAACAGTAATGAAACACAAGGAAGCAAATTTCACATCGCTTTATTTAGCTAACTCTCGTATTGCCACATTCTTAAAATCACATCGTAGAACATTAAAAAAAAAGTATTAACACAAAATATTCTTCAAAAAGAAACTAATATAAGTTTCCTTAAACAATTCATAATATTATTAGGTTTAATCTTTTTTAACAACAACAAAGCAAACAGGCTAAAGAATAGCTAATATAAGACGAATAAAACTTAAACTTGGACGACGAACGCAATTCCTACTAAATAATACGTTATGAATCAACAT…
>Novel00325
TTATTATTTAAAACACAGATATTGATTTCATGAAAAGAGCATGCAATTTATCACTAATTAAATGACTAAATGAAACTTTAACTGCTTTCAAATGTAATGCAAAACAACAGGTTATGTATGTGTGTATGTGTGTAAGTTATTGACCAATTGCTGAAGCCAAGTTAAGCTTCTAGGAACCCTTGACTAAATGCGGCGAGTGTGGCGCGACTAACATGAATTTAATGAAATCCTCACATCGCGAAGTCAGTATCGAAACCAGTGTGCCTAGTGTGAGTTTTGAACTTCTGGATCGCGGAAAAGTTGACTCAATTTGTATGTATGGAGTTCCAACACCATATTCCAAAACTCGCTCTACACACTCGCTCTCACAGATAAAAGTGACATATTTATTTTATAATA…
>Novel00326
TGTGAATCCGAACTGCGAATGCTGCATGGCCTTATGTAGTATATTACTTATTATATTGTAATATTATAGATGTTGTTTTACTTAATTTTTTTCTTAACTATTAAAAACAAAACTCAATGGTAGAGTTAACATTTTCTTTTACATTTTGACATTCAACAAGTGTGTTTTTGATGACATCCAAGTTGAAATAAAGGATTTTGAATTTGAATTTGAATTCAATATTCGATACTTAAGAACGATAATAATATATGAAGCGAAATTATTTTTAAATTATAATGTTTCAAGCAATGCCAAATTGTTTTGTAATAAGAATTTGTAAGCAAGCCTCTAGTCATGAGGCGTCTTAATTTCTAAGTTAATTTCTGAACACATTTATAATATTTTGCACTAGTTTTTACA…
>Novel00327
TTCATATTTGATTTCATACAAAAAATGACGGTTCGAATGTCGCTAATCTTGATCTCACGGTATCGTTTGATATCTCTGCGACTGCAGAAACTTTAGTGCCGTCTGTTTTTTATACCGTATGTTCCACTGGGAATTATCTGTTTAGATTTCTAATTCCGTCATTTTCA
>Novel00328
TGTTCCAATTAGGAAATTGACGGCACCATCGAATAACTTCAAATCATCACGTGCGAAAATCGCTATAGAAAAGCCTTAGATTATAGGAAGTGTAGAGAAAAGTATTAAATAGTGTGTATAGTAATAAATTTATACGTGTAAATAAATTATATTATGTATCAATCTGTTAAATAAAGTACGATAATATGTATTTTATTTAATGCAATCAAAGGACGGAACGTTAATAATTGAGAGAGAACGAATTGTACTCGTTTTGTTATTTATCTGATGAAAATAGAAATAGAAATATATTATCTGAACACTTTAAAACGCGGCTGACGATTCGGGAGAATTTACGCACAACAATTTCGAATCAAAAATCAGTTTTTATAAATGAGTCACAGCCACTCGTCAAAATAC…
>Novel00329
ACCAGAAAGTTAGTGCAGCATAAGCCAACAAGAGCTATAATTTTATGATATTTAATAACGTAAACCATCATGACCAAAAACAAGAGATTCATTTATCTACGAACAAAATACTAAGAGTTTGTTAACAAACTCCCTTTTACCGAATATACTTTCAAAATCCATTAAAATATTCACCTCGAATTTTACACCTAACCTGGTGACGATCAAACTATAAGTGTTGCTTATTATTAAATTAATTAATCGACAAAATTTATTGTTTCATTTCATTTGTGAACTTTTTCACTATCACAACTAAATATCTATTCGAATCTAGTTATAATATGTATTATTTTATTAAATTCTCTGATCCAATTTATATATATATACTCTAAAACACTCGATAGTGGAAAAGTCATGCAT…
>Novel00330
CCCGGAACTTGTACTTACCTAACATAGTTTTTAATGTAATTAAAAATATTCATAATGACATTGTATTAAACAAAGTGAACCGGAGGAGCAGGAATACATAAAGACAACTGAAACAACCAATTTTCACAATATATAATATATTTAAAGGGTTTTCACCCTAGATTGCTCTGAGCACAATATCACTGACTTCTCTACGAGTAGCTTAACAGCCAACCAAATAACAAAACTAATAAATATTATACCAACATCACAGTTACAACGATACTATAGTTTATGATTCCGTATTGCTATTCATTGTATGAAATATAAATTAGATTTTACATGTGCACACGTAGCTCAGCTGCAAAACAAAGCAATTTATTTATTTTAAAGCAAAACTCATTGGTGCAAAACAGCACG…
>Novel00331
TGAGGGCCCAGTCTGGACGTATGGAGGACCAACGAGCTGCCATTCCGAAGCCGGCCGAGAACCGACAGAGCAAGCCGGCCCCCAAGCCGCGTAAATAGCTATTGCACCACGAAGTGCTCATCTAAAGAGCACAAAGTTGATTCGATCGGACGCCGCCGCAGAAACACTGAGAACCATCCATCATAATCAGGACAACATCGAGCGGCGCAACCACGATTCGAACAACTAGAGTTGGCATTGACCAACCAACCAACCAAGCAAATAAATCGTCTTCTCGCATTAAAACTGTATTATCTCAAAACTTACTAATATTACAGGAGAGTGTTTTAAAGGTTTAAAATGTTATATTTATAATATTAATCATATTTGCAACATTTATTTTTTTATTTTTTACCAGTT…
>Novel00332
CCACTTTGTTAATATGTGTACATGGATTAAATGTAATCTGTCGACTTCACTCTTTGTTTAAATAACTTTGATTTGTATATTGATGTACCATAACATAATGTATAATGTTACTCTAAACAAGAACAGACAGTTTAAATAAACCACTTTTATTGGTATCATACTATGGCTTGTACAATCAGAATTACGCGTGAGAATGCCCTAAACCAAATCTATAGGGCTAAACAATAGATACAAACCAATGTCCGGCGTAATAAATAAAAGCAATTGCTTGACTTCATTATGAGTGAATAAAGAATATAAAATAATGAAATGGACAGAGAATAGATACGAACTAAGACAACTTGGGAGGGAGAAAACAGACGGCGAAGAAGCACTAAGAAAAATTCAAATGATCATCGA…
>Novel00333
CAACTACTTGTGGCTGGCACTCACCAAATGAGGCGGTGGAACGGGAGCCTCATTTCTCTGCTAGGGCTTAGGAGTCCTAAGAGAGCCAATAGGGATTTAGGGTCATTTAGTAAAACCGGCTAAGCAAATTTTTATTGCTTATTCAGTAATTGTAGCGCCGATTTTAAAAATCTTGACAACAATAGCAAAAAAACAACTCCAACAAACAGCTCAACTCAATCATAAAAATTCTTTTACAGGTCTCTTTGAACAATGACAATTTTGTGATCTTTAAAAACATTTTCCGAGTTTGTGAGGACTTAGTGTACGAGAAATTTTCGCTTGGCTAGTGAATTACGTGAAAGTTTTAAATACAATGATTCTATACAAAAACTTTATTCAGAAAGTCGTTGGACGTTT…
>Novel00334
AATGATTTTAATCTTTTCCTCAGTCTTAGATAGTGCTAACGAAACCTTTTCATACAAATCGGTACTGTATTGAAATTTCGAAAATTTGACCGGAAACGCATCTTCCATTACGTTCGCGCTCTCCAGGAATGCTACTTGATCATTGGTCAAAGTAGCTGCACGTGCCCAACCCAGACAATTACGATTGGGGGTTCCTGCTCCTCCTTCCTCTGGCCTCAATGCCTCGGGGAGGTTCCAATCCCTCACGCCTGGTGTACTTGTCACTTTAAGATCTTCCTGAATCCGCATCGGCACATATTTCCAGTGTGTGGTACGACCTACTCTGCCGAAATCTCCGGTTTCGTTTGGCCATACTGGCATCCTTAACTTGTATCTTACGGAATCGGATCGGAAACGGAT…
>Novel00335
GTAATTAAATGCAGTCTAACAATAAATGAGAAAATATGTGAAACTTCATGTAAATATACATACGAGTTGTCAAAATGATCATGCTAACTGTGACAAAGTATAAAAACGAGAACATTCCAGCCGGTTTTTTAATTTTTTCATCTGGCAAGAAACTTCAAAGCAACCCAAAAAAATTTAGAATCGTTCTTTGTGAAGTTGCGTCACCCACATGTCCTCTTAAATGTGATTAAAAGCCTGAAAATAAAATAATATAGTATTTTAATACGTGATAAAGATGTTGAACGCGACGCGGGCATTCGGCCGAAAGGCTTTAGAGTGCACCGGATTAAGTTCAGACTTGTATACGCAGAGAAATTTTTCGTCAATTTTGAAAAGCAACGCAACACCCACAGTTCCTAT…
>Novel00336
NNCGCTGTCCAGGGCGGAGTCCTAGCGGGTGACGTCACTGACATCCTTCTCCTCGACGTGACTCCACTGTCACTGGGCATCGAAACCCTCGGAGGCGTCTTCACCAAGCTGATCACAAGGAACACCACCATACCCACTAAGAAGAGCCAAGTGTTCTCTACCGCGGCCGACGGGCAGACGCAAGTGGAGATCAAGGTCCACCAGGGCGAGCGCGAGATGGCGTCGGACAACAAGCTGCTGGGGCAGTTCTCGCTGGTGGGCATCCCGCCCGCGCCGCGCGGCGTGCCGCAGATAGAGGTCGCCTTCGACATCGACGCCAACGGCATCGTGCACGTGTCCGCGCGGGACAAGGGCACCGGCAAGGAGCAGCAGATCGTGATCCAGTCGTCGGGAGGGCTG…
>Novel00337
ACCAGTTGCGCCGAGCGCCCCAGCCCGGCGAGCAGGACACCGTGTCGACGGACAGTGTAGAGGACCCCGAGCGACAACCGGCGAGCGTGCCGGCCGACGAGACTGAAACAGATGCCACATCTCGGCCCCAGCCCCTGCCGTCTACCTCGCGAGCTGCCCAGGCCTTGGATGCTTAATGGTTAGTTTTATATTTCTTACTGCTATCCTGATAGTTACTTAAAATGTTTACCAATTTATGAGAAAGCCAGTATCAACATCAGCAGTAAGATCCAGCCGTTGGCCTATGTCTTTGTTGACGGGTCGACCATTATTAAAAGTAAGCCTGTACATTACCCCTATCCTATTTTCCTTCATTGAACCAATTTCAGAGCCCCTGTGGACCACGGTCAAAACAAATAA…
>Novel00338
CTGTACTGTTGGAACATGGACACGCCGATGGATGAGGACAACATTGAACTGCTCACTGATGTTTCCAGGAACAACGACTTTTACATAAGCGCTTTAAATATAGTAGGGGCAGGATTTCATTTCTTGGTTAATAGATTTAGGGGCTTAGTTGACAATATTTATGATGGGAATGCAATCAATTTCGCTAGTTACCGCATCGACGTCGATGAAATGTTGAATAATACGAAATGCAACAAACCAACGAGATGTTCAAATTTCATTGACAATTGGAGAAATAAAATCCAGCGTTCTGTCGTTTCACCGAGATACATGGTTAAATATGTACGAAATTAATATATTGTAAGGAATACCCTACAAAAAGGGTATAAAACCGGCACGCAGCTCCGTCACCGGCGCATT…
>Novel00339
TATTTACTGGTGTTAGGACGTCTTGTGAGTCCGCACGGGTAGGTACGACCACCCTTCTTATTTCTGCCGTGAAGCAGTAATGCGTTTCGGTTTAAAGGTGAGACCTTAGAACGCATGTTTCACAGTGGGTGGCGGTATTTACTTTGTAGATGTCTATGGGTTCCGGTAACCACTCAACAACATGTGGGTCGTGAGCTCGTCCAACCATCTAGGCAATAAAATAATATACATACATAGATATTTTTTTTGTACAATTTCAGACAGTCCTCTGTTTACCGTCAATTAATATTTTCAGACATCGTTTAAATGTTTTTTTTTATATTTGTACAATTTGATGGTGATAATTGGTTACTGTGGCCCAAAGGTATCATCATGCCGTAAGACAAGATTTCTAAGTCT…
>Novel00340
GGAATACCTTTTAGTCTTAATTATTACACATTGGATTTCTTACAAGCAGGAAGTCCGCTCATTAATCCGTATCCTAGCACAAAGGAGTCCAGAGAAATAATTTCCGTATACGGTTTACATCAGAGCGGTTGCAGAAGATTAGTCTGGTTCGTCGATACTGGTTTCATTGATATACCAGGAGCCAAAAAGCAGGTGAAACCAGCCGAGATTTTGGCTTATGCGTCATTCAACGGGGTGTTTCACAGGTATATAATAGACTCGAATGTTTTGCAAGATGGAGTAACATCAGGCCTTAAGTCCTTAGTTGTGGACTTCATTTACCCATGTGGTCTGGCATATGTGTACATCAGCGATGAATATACAAACACAATCATAGCGTTTTCTTTGGAAGATAAACGG…
>Novel00341
TCTAAGTTCTCAGTATAGTTACATCATTCTGCTTCACACTTTCGTGGTTATCTACATTGCATACTTTTTTTTGATAGGAAGGATTACTAGTGGCCTTGAGCCTTTTCCAGATTCACCAAGACATCTGGGCGAGCAAAGGCTCAACCCAGGGATGGGATTTTTTAAGAGCTGCCCGAGCGTCTTTGGACGAGACTTAACCACTCAAGGGCAGCTGATTCTCGAATGCATATTAATTGGGCCGTAAGTGTCACATTTAACGTGGTTCCGATATTTCAGCGTATTGCAAGCGTCATGACGATGGTTAGACTGAAGACTGTGGGTAGGATGTTGGGAACAGATAAACCTATCTACCCTCTTTCTGATCTATTTTTGGATGCTACCACTGGAACTCGTTGATTA…
>Novel00342
TCAAAACAAACGTATAAAGTTCAATCATAGACCTAAGTTCAATATGATATTAAGCAAACAATATGTTTTCTTTATCATAAATAATAGATAACAATTGACCGTATGACTTAAAAACCGTAGCAACTAACAGGAAATGGACCTCAACGATCCAAGACGCCCTTTATTGGGGGAACCCTCAAGGGGCCGGTTAAGGAAAACAGCGGCAAAGTTTTGCGGCCTGGGCTCGTGGAAGATAAGACTTCCAATCACGATATGGCTTCCACGTAATACATTGGAATCTCTGTTTAGGGATCTTATTGCCGGTATAACGGTCGGCCTCACGTCAATACCTCAAGGCATTGCCTACGCAATGATCGCTGGCCTACCCCCGCAAATCGGTCTGTATTCCAGTATATTCCC…
>Novel00343
AAATTCTAAAAAGGAACGTTTGCTTATTAAATTATGTTCTTGCAAATGCAGTGTAGTGCCTGTATATTTTTTTTATGAAAAATACTACGCATCGCTGGCTACGGAAGCGGGCACGAAATCCCTGCCGTCGGTGTTGACGAAGATCCGAGAGGAAAGCTCCATTAGGTTTCTGCACAATCTGAAGCACTACCGACAGGACGTGTACAAAATCATCGACGACAACACTTATGAGATTGTAAACGACGCTGCTAGATAAATCTGTTGAAATTAGGCTGTAGACAATATTAGGCTCTAGACAAAATAAGTATAATTCATATTTTAGGTGAAATTAACGATTGACGCCTCCGGCCGGCTTATCGGCTGTCAAAATTGCGTATGACTTTTTGTTAGGTATATGAA…
>Novel00344
CGACAAAGGGAAGATGTTTAGTGAGATTTTGTGAATACTTTCGTAAAGTTATTTTGAAAACAACTTTATTTCAGGTTTCAGACGAATTCAATATTTTGTCAAATATCTTGTACTGTATGATGATAGATAGCGCTACTAGACTGTCCTAAGACTACACGTAGTGATTACAAAAGTGCCTCTGGAAGTACCTATTTGGTTTAAATATGTTTGAAACGTCAGTTGTACCTAAGCTTAGATTACGTGGCCGCTTCCCCGAGCGCGTACGTTAACGTAATGCTACGCGCTGGGGTTCGGGATAAATAAAGCTTCCACCAAAGTACAACTTAAAACTGTATTCAACACTTAGTACACTTAAAACACTCAACAAATACTTTAAAACTCTCAATTCTTATCTTCCGC…
>Novel00345
TTTTTATTGCTTAGATGGGTGGACGAGCTCACAGCCCACCTGCTGTTAAGTGGTTACTGGAGCCCATAGACATCTACAACGTAAATGCGCCACCCACCTTGAGATATAAGTTCTAAGGTCTCAAGTATAGTTACAACGGCTGCCCCACCCTTCAAACCGAAACGCATTACTGCTTCACGGCAAATATAGGCGGGGCGGTGGTACCTACCCGCGCGGACTCACAAGAGTTCCTACCACCACTACCAATTGTTTGTTTTTACCTTACAGATTTTTTGCAAAGTATGGTTTCCCAGGAGTTATAGGATGCATTGATGGATGTCATTTCCATATTTTCACACCCAAAAAAGAAGTCGAACATTTATATTATAGTAGAAAGCATTTCCATTCATTAAATGTGCA…
>Novel00346
AAACACAAGAGTTCACAGAAGAAGAAAAAACTTGTATTTTTGTCAACTCCTTTAAATGTGGTGAGGTGGTCCGACACGAGAGGCGATGCTGGGCGGGGCGGCGGGGGGCGCCCGCTCCCGCCCGCCCTCTGACCTCCAACAAGGTTTGGCTCGGTTCCCGCTGTACTCGCTGTTCCCAACACACGCTGCGAGCCGACCCAACGCTCACAAAGTGACAGAGAGCCTGTTCTCAACCTCGCTGTCGACCTTCGGCGTGCCGACTCCTCCGCCGAACTCACCCCTGCACCTAGAGCTATACAACTGCTCGCAGAGGGTCGTCATCACTGACAAGGAGTCCAGCAAAATGGAAGAGGCGAAGTTGACAAAGTGCATCTCCGAGTCTCTCTGCTGCCCTGGTGA…
>Novel00347
CGCCACCGAGCGTGCCCGCGTGTGACTGCATATCACGAAAATGTGCTTCCTTTCCAACATACATCATAAACAAAACACTAAGTGAACCTATAAACTTACGTTTACCTTAACAATACAGTGAAAAATGTAACTGTACTTTGATTTAACAATTTATATTATATTTATGTTTATACTAAATCAAACGAGTTGATTTTAAAACAAAAAAACGTACTTCTAATGGAATGCATTGAAAGATAGTAGAAACCGGTAATCTGTGTTGTGAAAAGTTTTGTTCCGGAAGATTCCCGTTTGTGCAAACACGGTTCTTACTTGTTATTGATTTTCGTGTCACTATTCTCGAACAGCTGTTTTAGGATCCGGAAGAGCGTACATTTCGGCTAAGTTATCGTACTTTAAAAA…
>Novel00348
GTTTACTCGGACGTCGTGCACTAGGAGCCGATGTCCTGGCGCGGCACGTACAAGGCGGAGAAGCGGGGCGGGCGGGAGGGGCGCGCGGGGCGGAGCGCGCGCGAGCCGGAGCCCGGCGCCGCCAGCCTGGCGCCCGCTGCCGACGCACAACACGCGCGCAGATATAATGATATGGCGCCGAAACACTGGGAAGAAGGGCCTCCCCGATACCACGGACCCACTGAGTACGAGCGACCACCCCCATACTACTATCCCGGACCAAACGATAGACAGTAAAATGGCGCTCACGGAGTTGGACGAGGAGCTACTCAAATACTAACACGGACCCGACACGCTCGCCCCCCTCCCCCCTCTACCCCCGGAGGGTCCGCGCGGGTCCCTCTACCTTGTTGGTGCTCG…
>Novel00349
CTGGCGCCGGAGGAGGCGCCGGGCTCCGCGGACCCGCAAGTGGAGTTAGTTCCGAGCCCCTGGTGTTGTCGAGTACTGAGAATGTGCAACATCGTCACCGCCTCGTGTGCTGTGTTAACTAAGTCTCGTTACATTTTATTTTTAGAAATCATTCATTTTAATGGGAACACTTTTGATGGTACCGATTGCTTCTAATTGTATTTGTAAGAGGGTAGAATGTAATATATTACCCCACAATTATAAGTTCGGGGTAGGTTAATAATAAAAATTGTATACAATAATAATAAGATATATTTACCAAAAGTGATCTCAATTCGATTCACACATCACGTACTAACCTTCGTGTACAGTATAAGTAGATGCCAGTAAGTTAAGTTAGTATAGTAGTAAGTAGGTCGC…
>Novel00350
GTTTCGCAGCAGTTGAATGTTTTTGTGTAATAAACTATGAAGTTGTGCAGTTTGCGGGAGGGGGCTTGTTTTTAGAAACAAGAACACACTGTCCGTTTCCATCGCTCCAATGAGTCTGGGAGGAGTTACAAACACTGAGGGATCGAATGCAGGCGGAATATTCGTTCAGTTTAATCAAGATTGCACGTCATTGGTGGCGGGCAGCAGCACCGGATATCACTTATTTGCTCTAACTCCTGATGATGGTATCGAAGAAATATATGCGAGTCGCAGCGGACAGGAGACTTGTCTCGTCGACCGTCTCTTCAGCAGCTCGCTGGTGGCTGTTGTCACAGTATCCGCTCCCAGGAAGCTGATAGTGTGCCACTACAAGAAGGGCACCGAGATCTGCAACTACAT…
>Novel00351
AAACTGTCCGCAAATAATTAACGACAGGCCACGCGTGGTTGCTTAACACGCGCCGTACAACAGCAGCCCAAACTATATCAATTCTGTTCAGAAACATTCATTAGATTGAACGAGTAATATGTCTTCGAAATTCGTAATATTATTATTCATATCGGTCGCGTCGTCCGAAATAACAGCGCCTGGAATAGATAGAAGTTATAGCGATGGTGTGAAGAGCGTAGGTTACAGTGTGATATACGGGGACGAGGACATGACCATCATCAATCAGGCAGTCAGCGATGCTGAGAAATCTAGTATGCTGAAGAGCCGAGTGAATTTAAATGAAGCTATAGCTCCCCTGCCCTCGCAGGACGTAAAATGTTTAATGTCTGTGGACCGTTACTGTTCAAAGGAAATGTT…
>Novel00352
TTTGAACTGACACTAATTGAATACGACGCTAGTGGACCGATTCGCAGCGCCGACTGTTCCAATATAACCTCGTTTGCAGCACTCGTCTCACACACGCTGTTATAAAAAATATTGAATAAAAATGAGTTTTTATATCGGTGGTTTTATATGCGCTCTTGTATTGGCCGCACTGGTCATCGTTTGGATAGCCTACTGCATGTTCATAAGGGAACGTGCGAAGTCAGAAGACCTTCAATACACAATATCGGACATACAGCATAGGAACTATCTGTTCTCTCAAGAGCAAGAAACTCCGGTGAAAGAGAAGAAGCTGACTGCGGGAATTTTCGTGTTGCCTTCGCGCCATAAGCAAACCGAGGACGATTACCGCAACAGACCGGATTACCCTGAGAGTCCGCT…
>Novel00353
TGAAGGTTCACTTGACAAATTTAAATAGTCGGTAATGCACAGACATGGTACACAAAATTGCAGTATTATTATTACTGAGTTTTGTAAAAGCTGATTTTAAGCAGAGTTGGAAAGATAATCGGTGGCGGCCAATAATCGCACATTACCTTAATGGAAAAGTTCAAGGCAATGAACAGGTTTATTGCGAAAAGTATTACAAACCACACGTTACTAGTTATGTTCCTGCGATTTACACATTACCCCACTACGGATATGGAAATATGATAAATAATTATCCAGAAAACAATATCTATTTCAATAAAAAACAAGAAAAACCCGCAAACGGCTACTTTAAGCAATGTTGTTGGTGCAATGGCACATTTGAACATTTGGGGATTATGAACTATTAGACTACTTACG…
>Novel00354
CTTCATCGAAGAAGCGACCAGCACAGTTAAGTGGAAGTGGTGACAAGTGACTGTCATTTCCGATATACCTTGCACGTAGCTTACAACATTCAAAAAGTGATAAAAAAGATTTTTAATAAACTCTTATTCATTCCACAAAAATGTTAAATCTATAATTTTGTGATAAATAAGAAAGTTTTTTTTTCTTCGGATGGGTAAATTATCGTACATTACGCAGGCTTAAATTGTTGGTTTCTTTTGAGGATTTTTTTGAAGGAAAATTTCAATGGACCTTACAAAATTTCTGATTATTACCATTACCCTAGCAATAATCCTGACCACTTGCGATGGTTTCATCCAAAACTGGTTACCAAGCTTTTTTGGGTCAAAAAAGGGAAGACGCAGTTTATCCGAAGTTAT…
>Novel00355
GTTTCCTTTCTTTGTGCTTCATTCCTTTCTCTTTGTAGTCTTTCAAGAAAACTTTCACGAGCTCTAGTTACATACAATCTGCTGCCCTTAAACTCCTCAGATGTAAAACATTTTATACATGACTCAATATCGTAGTTTGAAGCACTTAGAGTTATAAAAGCGAAAGTTTTGTTCTCTTCTATAGAGCTTTTGCACTTTAAATCTAAACTGTTCACTTTACCAAATTTAGAAAATGCACATCGTAACTCATCTTCATTTGTGTTTTCGGGAATATTACTAACAAATAATCTTGTTCCTGGAGACATGCTTAATTTACAATTTCATTGAAAATACCTGAGAGAAGTTGTTAAATATTCGTAATTTATATTTATGTGTACAGTACCATGTTTATATCAAAA
>Novel00356
GATCGTGAGCCAACGCTAATAACCTTAAAAACAAGCGCGTAGCCGCGCGCCCTCCATAACTAAACGCAAACTCGATTCGCGCGCACGAATGACGTTCTAATTTTAAAATTGCGCGGGAGTTCTCCAGTGCCACAATAAACATAATTTGTGATGTGATTTTATAATTTAGCTTCTCATTTTTTTTAATTCAAAATGCGTGCTGTGATTTTTTTGTATACTTGTGTGTTTGTTGTGGTGGGACAGGACATCAACGCAATGATGAGTATGCCGAAATACGACGAAAGATACGATTATTTAGACGTTGACGATATATTTAGAAATAAAAGACTTGTCAGAAACTATGTTGATTGTTTGATAAATGCTCAAAGGTGCACGCCAGAAGGAAAAGCCTTGAAAAGG…
>Novel00357
AATGTGTCAAAACTTCAACCATTTTACTAACTTTACAAGAATTTCTGAATCGTCAAATGATATAGCTTATTCTTCTCATTCAATGTGTCAAAACTTCAACCATTTTACTAACTTTACAAGAATTTCTGAATCGTCAAATGATATAGCTTATTCTTCTCAGTCGTACACTCGTGGCGGAGTGGTCGTGGTTACGTATGTCTTATTGCTGGGTTTTGGCTTTTGAGAGACTTCTCCATCTCTCTCTATTTGTGACGGTACGTGTACAGTAAGGGAACACTTCGTAGATAACTTAACCAAGTCTGTCCACATTGTGGATGATTGGCCGCGGAGCGTTGACCGTCTACTCTTCCTTGAACCACTAAACGTTCCAATGAGCTTTCATTACGAATGATATGTCCA…
>Novel00358
GGGGGGCTGGCGTGCGGCGAGCTGCAGGTGCCGGGCGGCTCGCTGCCCGACCTCACCGCCCTGCACTTCCCGCACTCCTCGCCGCACTACCTGCCGCACCGGACCAACACCTCGCCTGACTACCACAACAGATACAGTCCGACGTCGCCCGGAGCAGTGTCGCCCGCGTCCGGCTCGCCCAGCGCGGCGCCGCACACGCTCTACGACGCGCAGAATCACTTATCTGTACCAAACACAAATAATTATCTTCATCATAGTAAGAACATGTCACCTTTAGACCACGGATGGATAACGTCCGGGTACCAGTCGCACTGTAGTCCGCCCTCGCAATATTCATCTACGTCAAATATAAACATACCTTCGCCTACGATGGCACATAGTCCAGGTAGTCCGGTGGAA…
>Novel00359
CTTGCAATCAGTTTAATAAATTGTAAGTCATTCGAGAACTTGTAATATTATTGAGATGCCAATAATGTTCGTATTTATCTGTAACGTCAGCTCAGCTTGGCAATTAGTGTTATAGATATAATATATGTATTAAATATGATCCTTCCTTTCTGAGAATCATAGTTGGAATCTTTGCATTTTAATATAAATACAGGACCGGATCATTTTGCAATCATATTGTTTGCAACCTGCATCGCTTGTACTAGGAAATCTTGTGCTAAATTTCAATATGAAACTGCTATTGGTTTTTCTTGGCCTATTCTTAGCCGTACTGGCTCAAGACAAATACGAACCAATCGATGACAGCTTTGATGCTTCTGAAGTCTTGAGTAACGAAAGGCTTCTTAAGTCGTACACTAA…
>Novel00360
GAAATTAATAGCACTGTGTGAGTATTATAAATGAGACTATAAATATTATTGAGTACAATGTCAGCACAGCCCTGACGTTTCATTATTCATTGTCCCCGGTAATTTCGTATCCTCGGCTGATTCGTCATATGTGCGTGGCCGAACTAAAATAATGCCTTCCTGTCGTTCCTTTGTGTCCCCTTGTCCAGTAGGAGACAGAAGTTCAAACTGTCCAGACATTAGTCTACATTTTCCAAAGCCTATCTTTTTTGGAGCCGTTGTCACGCTAATTGTTTCTGTTGAAATGGATTTTAGATTGCTACTTCTCTGTTGTCTTTATATCGCTGTTGTGGCAGCAGCTTTTCCATCAGAAACGAGGAATATAGAGAAACGTGATGTCATGGAATCCATGAAGAATGC…
>Novel00361
GTTAAATAAGCAGGTGGATTTGGGGAGTGCAACAAAGAGTAAAGAGTATTGAGAGCACGCAAGCTACGGCGTTGACGAATGGGGAGCCATTTGAGTTGGGAGCGATAAGAAGATACGTGATCGTATTTTCGAAGATTATAAATAAATCGAATGCAGTTATTGAGAAGCCGGTTAAGTTTATTGAGTAGATCTGCATTCAGGTCAAAGTAGCACACATCACCATAGTCGATCATGGGGAAGACCAAAGTTTGAACAAGCATTGTCTTGGTCTCGGGCGGAATTTTATTGATTTAATGTATTTTTATGCGTTATTTAAAAAAATATATTAACATCTGCACTCTTTCTATACATTCTCTATACGTGTGGAAAATTTCCTAATCCTCTGTCCACGCTTTTTTC…
>Novel00362
GAAAAACCATAGCGTGCTGGATTTTGAGGTCATTTAATTGTTCTAAGATCTTAAATTGCCGGTTGCATTTATTTCATAGATTATTTATAGTGATCGCCAAAGGACTACTTCTTTAATAGAACTTCAGTTGTGCTAGCAGCATGTCAAAACTGTATCAGATTCTGGTGTCTTATTTTGTCATTCAATGTTATTTCATTACAATCGGGAAGCCGTTATTTAAAGGAATAAGTATCAAAAAAGGATTTGATATCTCATTTATACCTTTGCCTAAGAAGCCGTTGTCATTCATAACAGAGAAATGGTCCCCTTTTGGTATATTTGGAGTTAAACACGCTATACAGAAGAGAGAATTGATTGAAGAAGAGGAGCCAATAGTGACTATGAAGACTTCGTTACAAC…
>Novel00363
GCTTAAACTTCAACAGTGTTCAGATTTTTTTAGGTTTTCGTAAAACCGGCGAGACGGATAATTCAGAACCATAGACAACTTCAGAACCACAACCGAATATTTCATTAATCTTCTGCATAGTTACTACACTCAATCTTCTGTGTTCGCCAAATGAGGCGTGAGATATTCATATTCATCCCCATAGATTATACACATAATATAATTGAGATTCATCCCGTAAATTAAAGTCATAAATATGTACATATTAAGTGTATTATTTATGAATTAAAGTTTTGAACTAATAAACAAACGCAGTTGTTTTAGAAATTGTGTACTCTTCTAAACTTCAAAAATAATTAAGTTACTACTTTGCTCTTACACTTAATTTAAATAAAGCCAGATTATTTTTATGCCGAAAAT…
>Novel00364
GGTTTATCTCATGACGACTTAATATCCAAAACAAAATTTGCTCTGAGCGGTGGCTTCCGAAAAGAATTGAAGAAACCTACTTTTTATAATTATATTTTATCACTGTTAGATGATTGTGGAAAATGCATTTCTCAAAGCCTCGATCTTATAATTAGTACTTTATCAGAAACAACTATATCAGTTGACGTACTTGTTGAACATTTGATGGATGCTGTCTCCATACTACAAATGCTATCAGAATGCATTAAAACAGTTATTGAGGTAGCAGTAATGTCATGTTGCAGAATACAAAATTTTCCAACGGCCACTAGCCGCATTCTGATGATTGTATTTATGCATTGTAGGGACAGTGAAGAATTATATGGGAATGTGCTTAAAAATGTTGAAAATCAACTGAAA…
>Novel00365
AAGGTACGAAATACCACGACCTATTACGCCAGTATCCAGATATTACTCGTCCAGCTGGTAAACACGTTGATCCTAAGCATACCACGGTGCATCATATAAGAATAACCCCGGGTCCGCCAGTAACCAGCCGCCCGCGACGTCTTGACCCAGAGAGACTCCAAATCGCTAAAAAGGAATTCGAAGAAATGCTACAGAACGGCACCGCTCGAAGATCCGAAAGTTCGTGGTCCTCTCCTCTTCACCTCGCACGTAAGAAGGACGACGGCTGGCGACCGTGCGGCGACTACAGGGCACTCAACGCTCGCACTATACCAGACAAATACCCTGTTAGAAATATTCAGGACTTCACATACCAGCTGGCAGGTAAGACGATATTCAGTACTGTGGACTTAATAAAGG…
>Novel00366
AGGAAAAACGGTCAAAATATTTTGTACAAGAATCTTCATTTTCAATTTCTTGAGTCGTATCTTTTCTTTTGTTGTCACTAGAAAAAATACAAGATTTGGAATTGTTCAAATAAACTCGAGATTTGTGTATAGATTCGTTTAGATTTTAGTATTTCATAAAAAAAATATCGCTATAGTTCCTTCTGTTCTTTGTTAGCCGAGCTGCTAAAACTATTAAATAATTATGTTTTTAAACAATTTTGTTTTCATGTTTAACTAATTTACGTGTGTAATTAATAGTATTATTACGTTTTCGTAATTATTTTGGCTCGTCCTACTGAATTTGTATTTTTTTTTTATTGCCCTTGTAGGCAGACGAGCATACGGCCCACTTGATGGTAAGTGGTTACCGTCGCCCAT…
>Novel00367
CGCGTCCGTTGCGTCGATCGGTCGCGTCTCGCGTTCGCGTGTATTTATTTTTTCCGTTTTCACACTAAAATCCGATATTAATTTTCACGTGTTTTTACCTTCAACCTTGGTTTTAAATTCGTTACAGTAAATTATTGTGATGTTCTAGTGTTTGTTCTGAGAAATTCGTGTTTGATAATGAAATTTAAAATTTTCAAGAAACTACTTCATCAGGAGGGTCCACACTCCACCCTCCCCGACGACGAGTTCCACGATGCGATCGAGACAGGCTTCGACAAAATGGAGGAGGAGCGGTGCACAAGGGTGGTGCCGACCGTACACACCCGCGACCAGATTGAATTGCCACCGACGGCCATCGATAACCGTCTCACCGTACATCCCCTGTGGCCGGAGATTGAC…
>Novel00368
TAAACATTCTATTTTTTTGCTAATTTCCAAAAAACGATCCACATTAACATACGAGCAAGTTACTACAAGTATGTACTAAGAACGCTCTTGGCGTAGCGTTTACATTTTATTTGCGTTTCACTTGATTTGACCCTACTCCACAAAGTCCATGACGAAATCGCAATGGATATAATTATAAAAGTAAATAATCAATCCATTGGAAGAGACAAATTGGCAAGATTTATTCAATATATTAGCAAGCTTGTATGGCATCAATTGGAGACCAGGAATGCTAATAAATACTCCATAGATAGAATAAAAAATTTGGAAAATGCATTTAGTTCATTTAGAAAGATTCTGAGGTTGGGCAGATGCATAGACGTTTGCTACATTGCTTTAGACAGCATGAGCATAGAAGAT…
>Novel00369
ATCAAAACCGAATGCTGTATCTTTGCGAGAAGCGATTGCAGATTTCAACTCTTGGATAGTAAAAGAATCACATAAAAAACTGTTGTTATTAATTGACAAAACATTTTCAATTTGTAGCTGATTTTGATAAACAGAACTGTATTTTTCAAGAAACTCCAAAACCCAACCATCTTGCTCTCCTTTTGAATTATAAATTTTACCAAATTTCCTCATATGTTTCCAGATCAAAGACAATGGTGTTGAGCGATTGAATGATTCACAAAGACGGACCCAACTGTTATGTTTTTCTATTTTTAATATTTTACAACAGCATCAAAGCATTTCAAATTCCACCAAGGTAGTCTAGGTCGTGGAATACGACCTTTACGAGATGATATATTTTGTTTACTACGAGAAACG…
>Novel00370
TGGTATTGGTCTAAAGTGGGCAGCGTGTGAGCCGTGTAAAGCTCCGTGTCGCTTCTCGACGTGTCCAGTCCCGTTCCGAGATCAAACGCGTACGGTTTCACTACATACAACTCATTGTATCCGTGAAATTCCTAAAAGGATTTAATTACACATAAACCAAAGATAAAATCACATTAATACAAATAAATATTATAAAACAATAAATATTTGTAACATTCGATGCGGCGTTTAATGATTGATATTGACGCGTATTTATTTAGATTTTGTAATCGATTTGGACAATGTATTCGGAAGGTAGATTGTCGAGAGTTTTCTTGATTTTCGCGGGCTTTATAATATTCAGTTTATGTGGTGAGGTGGTAAGTCAGAGGTATCCACCGGCGCCAGGACTACTGAAAT…
>Novel00371
GTCGTTTCGTGTGATAACATAATTACTTTAATAATATAAATAAATTGGTACCTTTAAGTGAATTTCAGTGAATATTAATTTCATTGTTTTAATTTAAAAAAAAAATGAATTTATGCAGTATACGCTTTCATTTACAATATGTTATAGTCCCCCTGTCGTTGTTTGTTACGACTGTATTGACGAACTGCGAGCTAGTGGATATCGTTTCGAATTGTCAGTACACTATTGTATGTCATCATCACGCCGGCCGTGCGTCCGTACCTCTATGCCGGGGCGAACAAAATATCACCTTCGTTGTAACCGGCGCAAATACTCCTCTGGTGAATTTAAACTACTTCGGAGCTACTAACTTCGATGAGAGACTACGCTATTTTAAGGTTACCAACAGTACGTGGAGCG…
>Novel00372
AGAACGTTGGCTATTTCTATGATAATGGTGGCTGGGAGGATCGGTACCTTAACAGCGAATGTGGCGTTCCCGGTTCTCCTTGATATGGGCTGCGGAGTACCATTTTTCACGTTGACCGGAATGGTCATGTGTGTAACTGCGATATCTTTGTTCCTGCCTTCCGCGAAGAAGTAACTAGGCTATCCGGTGTTTCTTTAAAATGGTCACACTGAGAACTTATACAAGGTGGATACAAGAATGATCAGAATCTAAAGACCTATGAAAAACAAAAAATCTTCGAGATAGTTTTATTGATTTTTGTTTTTGATATAAAAAAAATAGTAAATTGTGCACCAAGGGAGAAAAGTTGGACATTTCCTCCCGCGTGTAAAATTGCAAACACGCGGGATGAGATGTCCT…
>Novel00373
GCCGAGAGCAAGATAAAAGCTTTATTAACAGATACGCATAACACGCAGAAAGCTTACAATGTATTATTAATATAATATGAAGCTTAAAATCTAATGAAAATCTTTAAAAACTGTTTTTACAAATCGGAATTCTCCATGTTTCCCGGCAGTACGCGAGTGCTAATAGATAGACGTCTTTTGAAAATTGATTTTTTTTTGTATATTTTATATAAAATGAAACACAACAATATGATTAGTATAAACGCGACACATACTTCAGTGAACATTGAACCTGAGTTTGTTGCTGGTGAGCTATCCTGGGCCTTTGATAGTCTCTCGTGTCTCGGCTCTTCTGTCATAGCTAAGATTTCAATTCGAGAATGTAACTGTGCAATATCGTTTTGAAGATCATTTAAAACA…
>Novel00374
TGTGCACAAGTATAATTGGTCGGGCCTTCCGTATACAGACTGTATTATAACTTACTGTCGTACTATGAACAGTTTTAATCCTTTCAAGAAGCTTTTTCTTCTGTGTTAAACAAGGGAATGCATTGCTTCGTAGCAGCAATAAAGCAGGATGGCGGTATCTCTCCGTGCTAGCTTGCAATGTTCTTCCGATTCCCATCATGAGTACCAAGAGCACGTGAGGAAGAGGTCTGTACATACGTACCTAACCTTAATTCCCGCATTGAACCAAAGGGAAAAGGGGGTGACTGAAAATCAGAGTTCTTCGATTTATCGACCTTGAACAGTATTAGCTGAGCCACCTCCTTTTGGATTTTACTTTATTTCTTTCCTTTTTTTTGTATTTTATTTTATTTAATGTGA…
>Novel00375
ATTACAAGCGGGTCAGTTTGAAATTAAAAGCTGTTGGTAAACATCGTTATAATATAATTTAATAAAAATAAAAGGTGGACGATTTTGATTCTGGAGCATTCAACGTAGAAGAGTGTAACGAATATCTTTGATGCAGTGACTTACGTGGACGTATTACACGGATGTACTAATCATGTTTCGTCGCAGGGGCGATATATTTTCGTGTTACCTATTAGTTGGTTTATTATCTTTCGTTCAGTCGGGTCCATGCAGTTTCAGTTTTGACGAGAACGCGTGTAAATACAATATGGTTTGCCTTGGTAAATTTAGCGGGTATCAACGGCATTACTTCTCTGTCGATAGTTTTTATAATACTAATTACTACAATAGGAATTCACCTACTAATTGTGTTAACCAGAT…
>Novel00376
GTTTATATTAGGGGGAGAACGCTTTCTTGAAAATAATACTACTTGACTCTTTATTGGAGCTACGTCAAAGCCGTGGTCCAATAACCAGTTGCCAACAGAGTACAAACAAGCATTTATATCAAGTGAACCCTCATTGATATTTTCGTGCACACGATAGATGCAGATATCATCTGCGTATTGAATAATTTCACAGTTATTTGTGAGAGCGGAGCCTATATCCGAAGTATAAATATTAAATAATAATGGACTAATAACTGAACCCTGAGGGAGTCCCTTCCACACAGTTCTTTCTATAGATAAGAGGCCATCTATACGAAAGCTGATCTTACGTTCTACCAGTAAATTGCATATAAATTGTACTACTTTACAGGGAATGCTCAGCTTGAACAGTTTGTTCCT…
>Novel00377
CGTTCCTCCCTACCGGTGTCAACTCGGATCCAGAAAAATCTCAACACGAAACTAATACATAATTTTAATAATTTAATTCAGTTTAAAACATCCAATCTAAAAATGATCACCGACATCCAGCTCGCAGTTTTCTCCAACATTTTGGGAGTCTCCATATTCTTATTAGTTATCCTGTATCACTACATAAATGCGAATAGTTCCAAATGATATAGGTCAATCGCGGCCATTCGA
>Novel00378
AGGTGAGAGTATCCTGTGAGGAAATGTGGCCTCAGCGACCTGTGGCTATTGATTCTGCGACATACCATAGCACGAGCATCTGCTCTTCGATTACAATACTTTCTAAATCCGCCCCTAGGATGCACTGAAGCCCAAATTCACAGGTACCATTATCATGGTGGTGATAATGGTCTGGTGCGAAGCTTCCCTGCACTCTGTTATGAAAGATGTACATTAAATGGAACAGTTACATCACGACGTATCATCATCAGGACGGGACTGACGCTTTATCTTTATATTATACTAGCTGACTCGGCAGACTTCGTAGTGCCTCAATCGATAAATAAAAGGCCTAAACTTTTGTATAAAATAAACTTAAAACAAACAAAAGGAATCCGTCCGATGGCGGCATATCAAAGG…
>Novel00379
TATTGTAATATAGTTTAGCCGACACCGCTACATGCCCTTGTCATGCTTCTACTAAACAAACTTTATCGATAAACATACACGTGTATATATTTGCGACGTCGGTTCGTTTCGTTGGTTCAGATCAGTGTGCTTAGTGCGAGTTTTTTAACGTTCACGATAGCGTAAAAGTTAGCTCATATTTGTATGGAATGGGATCGTTTGCCTACGTTTGCCGCTAGGGGCGCTGTTCCAACTGCATACAAAATTGGGTTAACTTTTACGTGATCGAGAACGTTAAAAAACTCGCACTAAGCACACAGTTGTGCGCCGTCTGTCGGTATGGCTCAATTTGATACGCTTTCAGAAGGGTTGTTATTGTAAAGGCGATTGCGAACTTAAAAAATATAATCTCATTCCAAA…
>Novel00380
TGTTGTTACTTGGGAAAGTCGCAAGCAACGCACTGTATAGCTTAGAGAGACTATTCGTGACAGGGAAGATCGAGGGAAAAAGACCGCGCGGGCGCAGTCCGACAAGGTGGTTCGACCAAATCCGCACCACACTGGAGATCCTATTCCACGATGCCCTTCATGCGGCCAATGATCGGAGGCGCTGGCGGAACATTACAAGGAGCAAAATCCTGTCGACATGATGGTCACGACTCTCAGCAGTGAGGAAACGACGCGAGGAGGAGTTCTGCGGCGGATGAATCCCTAAAAAAGAAGAACTCTGCTGTCAAGAAAATCCCTTCTCCTCCATGGTGGGATACAGAGTGCACGGAAGCTATTAAAAATAAAAAAATACAGAAAAAGACTTTTTTCGCAACATCA…
>Novel00381
GAATTTCTATTCTTTATCCAAATACTAGACATATAGTTTCGCTCATCCTGTACTACAGCGGTCGATAGCATCTTCCAAGCAAAAAAATTACGTGCTGCCATCATCGAATTATACTTATTTAATGGGTACCTAATATTTTGATCTACTTGTACTGTAAAAACATATTTTTTGTATATTTTATGGCCTGGTAACGAGACCTTTATGCCAACGTAACACAACAAAATCAACAAAAAGAACAAAAAATGTTTTTTTAGCGACAACTTTAATTTGCTGAAGTAAAGTGAAGTGAAGAAATACTGACTTTTAGGCGGGAACGCGTAAAGCGAAGTTGTGTGAATTGTTTTGTTTTGTCTATATAGTGATTCTTCAGGTTTAAATGTGTAATAACGGTGGTTTACA…
>Novel00382
GAATTGTCCTTTCCCGCGCATTGTTTAATATAGTTAAAAAATACAATAACCTTTTCACTTTTAGGTAAGAGTCAAACCTCTGTTTAAAGATGAAACGAAGGCGTTGATAGAATTGATAGAGAATAGCAAAATAATAACCACCAAGACGACCAACGCCACCAACAACAGCTTAAAAAAAAAGAGTGGCATTGTATAGCGGAGCGATTTAACGCAAACACTGCTACTTGTCGTCGTACACCGCAACAACTAAAGTTGTAGTGGGAAAATTTAAAGAAGAACTGTCGCAAATACAATACTATAAGGATGAACAGCATTAAGACTGGTGGTGGTGTTGCTGAATATATACCTCCAGACGAAATACTGGACAGAGTGGGTTCATTATTAGGTAGCACAGTCAGT…
>Novel00383
CGAAAACGGATAGCGCCCAATACGGAATGCAGTTTAGGTTTCCGAGAATCATTATCATCACACAAATCGTGCAGAGGTCGATATCAAACCACGCCCGTACGATCGTCCCATTACCCATACAAAAACACTGAGCGCAATTAAGAATTAAAAAAAAAAAACATAATTACAAATCCATTTGACAAACATAATTTTGCCATCAAAAAAAACGCGGGAAACTCTTCAGTCTCACTAAACGTTTGTGAGGTTATAAATTTTTTATTCGTCAACGGTAAATGTAAAGTTGCGTAGGAGTATATCAGGAGATGTTGACGGCACGGACTATCAGTTGTGTCTTGACTCCGTTGGGAGGTGGACCTCTCGCGTGCTAAACAGTGTTGTGATTGAGGATTGAGTGAAATG…
>Novel00384
TCGCTGTTAGTCTAAGGGGCTATTCTAGCTTCTCGCGGACGGGTAAGTGAGCTCACGGACTCAACCTGAGATAATTTGGTAACACTAGCCCTAGCAAAAGCAGTGCTTCGCAGAATCTACCGCCGGATCGGAATCGCGACTAACTGGAAAGATCCGGCGAGAAACTCAATCTATGGCAATTTTTCGATCGGTTTTCATGGATATTAAATCTTTGATTTGAACTAGAACTTGAACCAGAAACCAGCGACGCCAAAGGAGTGCAAGCCGAATGAAACGTTCCAAATTGGTTGCAACAGATGCCGATGTAATTCTGAGGGTACATTGTATTCTTGTACGAGGATTGGCTGCTTGGAATCCGAAGAAAAGAACCACACCCTGTCTAGAAAAGTTCGTGCGTCC…
>Novel00385
GATCTAGAGAAAAGACGTAGGTACCTACATTAGATAGTCTAAATTACTCTTTTGTTTTGTCGGTCTATCGGACACGTAAATAAAAGGATAATGGGTAATTTGTTCAGCGTCAGCATGGAAGAAAATTACAAAAGGAACCAAGAATTCTTGCAAACTATAAACAAAGTCAAGATGGAGAGACAAATACAACTACAATATCAAATGCAAGAACGCCAAATGGCCTTGGAAATAGCTAAAAACAGAGACACATGTCTGTGGATTACTGCTTTTTATATAACGACCGCAACGGGATTGTTTACAGGTTTCAGAAGGACGAAAAGACAGTACCTACTGATGCCGCTTGTCCCGTTGACATTCATCACTTTGTACTACTGGGACCTTGCATATGGGAATAAAGTG…
>Novel00386
CGTGTGCAGAATTAATCTCGATTGTCGCCAGAGAAAGAAGAGATGACTTTTATAAGCGAGCTAAGAATTCGGTTATATGTTCCGATCACTTTGATAAATCGGATATATCCGGAAATACTAACCAACGTCGATTGGTTAAAACAGCTGTTCTTAAATTACAGCCTCTATCGTCGAGTTCTAGGTTAGACATGACACAAAAGGCCACCTATATCCAAGACCAAGCAGAGCATATTTCTGTTATGACCTCTCCTGTTGCATCATTATCAGAATTAATATCAGTTTGTGGAACACCCAGAAAGAGATTTCTGCATAAACAGTTACTCACTGCTCGCAAAGTCACAGATAATAAATAAAAAAATTCACACATTGCAAAAATTGAACAAGAAACTGAGAAAAAAA…
>Novel00387
GCAACGTAAATTATAGCTAATGTGCAAGATTGACACTTCATTAGTTAAATTTAAAGAGGCATTAAAATCTTTGCTAATGTTTGTTTGTGCAACAAGTTAATGATTCAATTGCATTTAAAGAAGGCATTAAAATTTAAAGTCTGTTTCTGCAACTGAGTGTAAGTCTCTTAAGCTAGGCGTCTAGACTAAATGTTATTTCTTATGAATATTTTCAAGTAGACTTTGTAATTTGTTTGAATCAATAATGAATTGATGTAATATTCCTAATCTACTAAGTGCAAAAATGGTTTTGATTTCACTTAGTTTAGCATGGACCATCTGATGGTTATAATATATTCTATTGTATGCGGATATGATTTGAACTTCAAAGTGTTCGATTCGTAAATTGTCAGTATAATT…
>Novel00388
CCCGCTCGACGGCGGCGGGCCTATGCGTCTCTCACGCGCCCCGCCGCCTCCTTCTACAAGATGGTGCACTCGCAGAAGTCAAGCATCGCCTTCCACGACTCGTCGTCAGCGAGCATCGATGCCACAACACTCGGCAACGACAAGTCGTTTCCTATTTTTGCGACGAGGACACGGCGCCACCCCTCCCATGCGGGGCAGGCGAAGTTTTCTATGGTATGGTCTACATTTTTGCAGTATCTGCAGACAGCGGTGTTTGTTCTGAAATTGGACTGAGGTTGAAACTGAGGCCTCGGAAAAGGTTGATTATTGGTTGGTCTACACTCAGCATGTGTGCTAGTAGACGGGCCAAACTGTCTTTTAACTGTCATCCCTATAAATTTTTCTTCCGCCGTCGTAAAA…
>Novel00389
GGCCACAGTAGTACATTCATTACCAAAAACTGCTTACAGAGATACAACTTACAATGCATTTGGCATTGAATGTGTTAATGGGATTGGATACGTTGCAAATAGCCTGTTCGGTATTCTAGATGACAATTTTGCAAAAAATACGAAGAAGATATCAGACTTACGAAACAAAACTAAAAACATCTCGCGCAACTATGGAAAAATCAAACTTCCATTGTCGAAGCCGAATTCAATTTACTCAAGAGAACTGAAAATATGATGGAGAAACATCATAAAATGATTAACAAAAAACTGATTAATATTAGCAGCTCTATCACAATACTCAAATTAGAAATGCAAAACCAATCAATTCTCAGCGAAGTCATATTATCTGCATTGACTGCAAATAACATTTTATCATAT…
>Novel00390
AAAATTATTAAATTCCCGGTTTTTTTTCAGGTTTTGCATGTTATTTTTTCAGGTGAAACTTTTCGTACAGTCGCTGTAATAAAGTCATATAAGCTCGGGAAAAGTCTTTCATTGCTCAAAAGTTCTTGAACGCGGCGGGTTGTCCTCTGACACTGACACATAAGTGTCTGACACTGACGACTGACAGTGACATTCGTAAGTCATCATCTTCAAGGGCTGTTCTTGTTTTCGTTATTTCTAGTTTTTCTTCCAGTTTTTCTTTTATTTCGGTTACTAGGGTCACTCTTTGTGTGGAAAAGTTAAAGCATTTCAATACTATGTGCGTCAGGTCTGCATTTTCATCATTACAGAATTGGCAGTGGCTGCTATAATTTGTTATTTTCATTCGGTGCAAATGTC…
>Novel00391
AAAATAAAAAAAAACTGATTGTAGTTACATACTACTAGTAACATATATTGGAGCACTTTAATACAATTTTATTGTAAAATATAAATTATATTCTTTTATAATTTGAAATTAATGATTAACTCTTCACACTCATTGTTCATTCATGTGATTGAACGAGAACTGAACGCATCACTATTACTTTAAATCATAGACCTATATAGTAGGGACACGACATGTTGTTCTATACGTACAATTGCTTATATAAATAGCACCCATTTTGAAGGCACACACATAAACATATATCTATCTCGTTCTTACTCAGCACTTTAACTCGCAGGAAAACAATATAACAGTATTTCAGTGCGTACATAAAATTAAACATGAATATACGTAAATATCTCCATCTCCGTCTAATGAGGC…
>Novel00392
GTTATATTCAGGTATCAACCCACTAACAGTCGATACGTCCAGGAATCGAACCCGAACGGCGTCCGGCCACAAGCAAATCGATGTCGGTAAATTAAACGAAACAATACGAGAAATAGTTATATATTACGACAACACGATACACTACAGATTATTAACAAATTAACGAGACACAAAACAAACGATTAACAAATATGTGAATTTACAATAACGAGAGAAACGCGCGATCAGTACGAGGCTTTGTGGCGGACTGCCGGCGCAGCAGCCCGGCGTCACCTGCGATAACGCGGCCGCGCGTTGGCTCCTGATTGGCGCGCGCACGCATCATCTGATTCTTGCGCGCAGGTCCGCACTCAGGTAGCCGTGGCAGGATGATGCCACACAACATTTCAGTTACTATTG…
>Novel00393
GTGACGACGATGACAGCGATGATGAGAGCCAGAATGATAACGACGAAATCGTTCCCATGATTATCCCCCGGGCAGCTGGAATACTGATGGACACTCCGGACGACGAGGAGATTGAGATTGACACGGCGGCGGCAACTAAACCTCTTGTGACATCTTCCGCGCCTTCCATCATTTCAGCACCTACATCACCAGCGCGTGATACCGGTATGAAGCCTAGTCATTTTTTTGAATTTGACTGGGGAACTTTCCCTGACTCTCCTATACCGCCAACAGAAAGGCGTGAATCTTTTAAGGAACACTCTGGTCCCACTGTTGCTGTAAGTGACCCTTACGAGATTTTTAGACTAATTTGGGACCAGGAGTTCATGGAATTTATTGTGCAGGAAACAAATAGATATG…
>Novel00394
GACTGGCCATCATCGGACGAATCGTGAGTTAGGCGCATTTTCAGTAATTGGCGATTGGAGATCTCCAAATAATACTCTGATTATTGGTTACCGTGTTTATATTGCTTTCGGAACTTAGAGTAATTTACCAAAACATAGTTTAAGTATTAATTTTGAGTGATAATTGAATAAAAACATCGGTGCGTTTGTCTCGTGAAGTTGGTTGAAAAAACTACAAAATGTCCATGTGCTTCTTTGTGCCTGCCGAACAAACAACGACGGTTACCACGTCCGAAGAAGTGGACGCTGATGTTGCCGGTGAGGAGTCCTCCGCTGAGGCGGCGCAGCAAACCCTCCAGCAGTTCTGGGACAAAGTCTTAGAGGACATACAGAAAGTTAATTCCGAAGACTTCAAGACCC…
>Novel00395
ATCTCCAGCGCAACGACATAGCGACAGCTATATTGAAATCGGATCAGTTCGATTTCCTGATCGACATAGTGCCGCGGCATGAAGTCAAGCCGACGAAACCGCGTTACGACGCCGCCAGGAAAGCCCCCAGCACGGATCAGTACTACCTCCAGTTGGCGCAGCAGCATCAGGCGGCCCTACAGAACAGTTCGCAGCCTCAAATCGTGATACAGCCCTGCGCTCAAGTGGTACAGCAGGCGGCGAGCACGGCGGCGGCGGCGGCGCCCGCTAGCAGCGTGGGGGTCACGCAGCAGCCGCTGGCGCTCGTGCAGCAGGTCGTGACCCCGGCCGGCGAGCTGCAGCAGCTACCGATCCAATTGACGCAAGCGCAGCTAAACATGATCAGACTCCAGGTCCAGA…
>Novel00396
CGCCGAGCCGGTCCAGCGTCAATGAATGGTTTAGAAGAAACGAGATTAGCAGTAGGGAGACTGTAAATCTATCAGTGCTGGACACTGTTCAGAACGTTCTAGAAAAACTGGATACCACACTTGTGGACGCAAACAACAATACGAGCAGGAAGTTAGTAAATTTGTTCGTTGAGGCCCAGAAAGAATTGAGCAAGCAGAAAGAAGAACGACGCAAGATGTACAAAGAGACAGCTTCCGATATACTGAACGCAGTGGTCAGATTAGTTGATGATAAGTTCGCCGATTTGGACAGACGGTCACAGGAAATGGAAACAAACTTCATGGAGCGACTAAAGAAGCAAGCGTCTGAAGTTATTGTAAATGATTGCAAACAGAAACGGGCGATGGTACAATTGCTGA…
>Novel00397
CTTCGAGAACCGTCAGACTATTGCTATAAAAGGACAAGACACTTTGTCCGAGCCCTTTTTCGATCAACATCTCTCGAGCTGCAGTGAAAGTATTCTTACGCATTTACCTGAGTCAATTAAATAGTTCCTTGGTGTATTGTATCAAACCAGGTCAAGATGGCGTTCAAGCATTTAACAGTGTTATTGATGTGCATGCTTGCCGCTGCAGCCAATGCCGTCCCTGGCGCAGATGAAAGCACAACGACCCCAAGCGTTGACAGCTCTACCAATGAACTCCCTGAATCCCTGACGACCCCAAGCGCTGTCAACTCTACCGTTGAAGTGTCTGAGCCCCAGCTTACTTCGACCGATCAAATGGTCCATAACCTCTACGATGCCATTGTTTACGAAAACTACGAC…
>Novel00398
ATTTGTTGTGTATATTATTCGCATTTTGCATGCCTGATGCCATAAATTGCCATAGTTTTGCTACTTACTACTACTAGGTGCCTACCTATTTAATTACGTTTTCACATAAAGAGCTATTAACTCGTAGTTGTAATTCCTCAATTATAACACTGTTTTAACATTATAAAACCATGGGAGTCGACGTGGAAACTATTTCACCTGGAAATGGATCAACTTACCCAAAACCGGGCCAAACTGTAGTCGTTCACTACACTGGAACGTTACAAAACGGAAAGAAATTCGATTCATCTCGAGATAGAGGGCAACCTTTTAAATTCACATTAGGCAAAGGTGATGTCATTAAAGGATGGGATCAAGGATTAGCAAAGATGTCTGTAGGGGAAAGAGCGAAATTGACGT…
>Novel00399
TATAGTCGGATTTTTTATTAGACGAAGTAAACTGACGTTTACTGTGTTGTCAGTTTTTGATGAAATAAAAATAGTGTTGTGACAAAGTGAACGATTGAAAAAACTCCTGAATTAATGAAATTGCCTCGATTGTCTAGTGAATAGTTAGTGTGCCGAACTGCCGATATCGGGCACGGGGTTCGAATTTTAGTCGTGCTTTGTACATACCAACGAGTTTTCGACGAAACATTATGTTCCTATGGTATCTACCTGTACTGAATACCGAGTGTTTTAAACATTAAGAAAAACATTGCGAGGAAGCTTGTAAGACTGTCCTATTTCCAATGCATCATATAGTTGAAACTATAGATGTATAAAATATAACAATTATAGGTACATAGGTAATGAAAATAAAAAAAA…
>Novel00400
AAAAAATGTCTAAAATGTCAAAATATAACCTATATTTATGAGAGAGAGTTAAATTAAATTATAATAAACTTCAGTAAATTGCCCTATAAAGTTCTGTACACTAAATCTTCATAGATATAAGATTAATGGGTCAAGCATAATACATTAAAATGAGTAAATTAATAAATAAAAACGCCGAGAGACTGAATCCGTGTCTTACAGTAATTTGAATTATGTTTTAATTTTCAAATAATTTCAATAACAAATCATGCTACGCCACTTCCCAACATCAGATAGGAACAGGAACAGTCTTACAAATGTTTGGATAAAAATGGTTTTGATCACGCAAAATGCGAGGAGTATTTCGAAAATTATAACACCTGCAAAAAGTTTTGGGGAAAAGTGTACAAAGACAGAAAA…
>Novel00401
NNGTCAGGGACGCGTATGACTCCGGCAGCAACGCCAGCTCAAGTCGATCCAGAGGGCCCTACATTCAGATCCGCGGGCCGCGCTCCACGGCGGGTCGCTCGGAGGAGGAGCGGCGCGCGGCGCGGGGGGCGGCGCGGGGCGCGGCGCGCGGGCTGCACGCCAGCACGCTGGGCCCGCGCTACGACGCCGCCACGCCCGACGCGACCTGGGTGTGCGCCTTCTGCCAGCGGCGCCCGCACGACGCCGCGCTCGGGGACCTCTTCGGGCCCTACGCTATGGACGACGACTGCGACGATTACAGGTTCCGAACGTCAAAATATCTATTATATTTATTAGTATGTTAATACGTCAAGTAAATCATATAACTATACTTGAGACCTTAGAACTTATATCTCAAGG…
>Novel00402
CGATGCGAAGGGGTAACCTAACCGAGAAAAAACGTCCGTAACAGTACTCGATCTAAAGTAAAAATATCGGTTCCGAATACAGTCAATAACAAAGTCAATGAAGCGAGAATTCCCCTTAGCCGGCGTTCTACAGCACCGGGCAATACAGAAGGTACATTAAAAGTTACATAAATAAATTACAAAAATTACAATTCTGGCGGAATTCATTTTTATTACACTATTTCATTATGAAAGTGAATTATTATGGAAGAGAAGTGCATCGTTATTGCATCGAGTTCGTGACAGTGGCAACAGTATTTTGAGAATCATATCGAGCGAGATCGAGGGACTGCTGATCAATAGCCTTTGCAGTAGGCACTTGGAAGGAGAAAAAATATATATAATGGTATAAAA
>Novel00403
TTAAAATAGTTTATTTACATTTAACTAAAGTATGTAGGTATCATTTTGTTCGATAACTTTTTGCCATCTTGTAGGTAGGGACATGATCCTATTGCTATAGAAATTTTGGGGCTTTTGATCAAAATACCGCGACACTTGGTTTTGGCAGTCCCCTCGTGATGTTATCCTGACACTGCCTAAAGAATTCTGAAGAGACCGAAACAGGTGAAAATCTGAAGGTGCAAGGTCAGTACTATACGGCGGATGCATCAACACCTCCCAGCCAAGCTCTTTTAATTTTTGCTGAGTGACTAAAGATGTGTGAGATCTAGCGTTATCATGGTGAAAAACCACACCCCTTCTGTTGATTGATTCCGGCCGCT
>Novel00404
AGAGAGGCTCAGTCCGGGTACAAGGAAGATCGAATTATTCGGTCGCCCACATAACGTTCAACCGAATTGGATAACTCTGGGGAACCAGGTGGACGGCGTGAACCTTGTGGATCCGGACCTGATAGTCGCCTTCAAGAAACGTTATCCGGACGGCAACTGCATGGCGCCGCCGCCGCCAGACCCGGGACTCACTTAGCATCGCTCCGTTCTTATTTTATTGCTAAAAAACTTTAACTCGATCAAGGTCATCTGTGGCTCGCTAAGTACACTAATGGAAAATATCCCAAGCACCGGTCATCGTTCTAAACTAACCCTACAGACACAGCCCACTGAGTTTCTCGTCGGATCTTCTCAGTGGGTCGCGTTTCCGATCCGGTGCTAGATTCTGCGAAGCACTGC…
>Novel00405
AAAAAACATTCGAACAGAATTTCAAAATTTTGACGTTATTCAAATTGAATCGTTAATTTTGTAGAAGAGGTTTTATTCAATGAGAAAACGAAAATTTCAGGAAGAGAAAGAGGAGACCCTTGACATGCTGGAGCAAGGTCAAGCGGAGAACAAGCGGAGGAAACGTAATGCGATACTGAAAGTGCTGCTACAAGCCGCCACATTGACTTTCTTGGCTGAATGGGGAGACAGGTCGCAGCTAGCCACGGTTGTGCTGGCGACAAGAGAAGACGCTGTTGGCGTTGTAGTCGGGGGGTCGCTCGGACACGCGCTGTGCACGGGCTTGGCTGTGATAGGAGGAAGAATGGTGGCGCAGAAGATATCTGTGAGGACTGTTACAATAATTGGTGGTATTGTGTT…
>Novel00406
CGCGCGTACAACACCACGCGCGGTCGCGTCTCTACAAATCTAAACGAACTTCAAAGAAAATTTTAAACGAAATAAAACCTTATCTGATATTTAAATGTTATCTTCGTCGAGTTTTCGAACGCGCTCATGTGCTAATCTGACAGTTTACATTTTTCTGCGGTGAAGTTGTGAAGTGTCAAAAAAAGGAGGGAAATAATATTTCTTTTTTTTTTTTTTTTTCAAAATGAACGTCACCGGTTTTTATGACGTGATGCCTACTACTGCGCCAGCTATGGATTTATTTAATAGGACATCAATCGACATGTTTAATAGCACGGTGTTCAATGAAACAAGTACGGAAGCTCCCGATTTTCGTACGTGGTTAACGGATATCGTAATGAAGAGAACGGCGTTACAAGG…
>Novel00407
CGCAAACGAAAGATATACCAACTCAACCGACTGAGTTCAGTAAGCAACCTCGTTTGAACTTCAATCGTGATAGATCCAACTTGACTTGTCATGTTTGTGGAAAAACAGGTCATTTTGCTGGATATTGCCCGGAAAATGCAATTCGACGTGGAACGTTTTCAGCATCAGAATCAGGAGCTTCTTTCTCATCAAGAGATTCGCCTGCACCATCCATTAAGGAGTGTTCCTACTGTAAAGGGACTCGACACACTACAGAAAGATGTTTTAAAAGAATTGCTGACGAACAACACAGTAAAACAGTGAATCTATGACGGAATACTGAGGCTAAGTCACATATTAATGCCTTCATGATAAAGACTTAACAAAACAAATTGGAAGAGCGAGGCAGATTTTTCTGCC…
>Novel00408
GGCGCATGTTGTGAACCTGCACGAGTAGCTGAAATACGCAGTGATATTGCTGGCGGCGGTGGCGGCGGTGCAGGCGGCCGTGATCCCGCGCGACTGTCAGCGCGAGGTGTCGGCGCTGCGCGGCCGCGGCCTCGCGGTGTCGCCCGCGGACCTGCGCGACCCCGCCAAGCTCTTCTACCGTCTCATCAGCGAGTTCGACGTCACCCGGTGTCAGCACGTGCTCATCCGAGTCGAGCTGCCGGAACTGGTCGAGGAGTAGTCCCTGCCCCGTGTCCGCACGCGCCCTGCACTCAGCACGCCCGACCTCGAGCCGAACAATAACTTACAACGACTTACTTAAGCATTGTCACACAACTTTTAGCCTCGGCGGTAATTCCTGTAATGTCCTCTTGCGTGCCT…
>Novel00409
GCCAACTATTGCCACACAGGTAAATGACCTGTGTAGGTGTGTGCGCATAAAGATCACCTGATCATTGACGCTGACTGCTGCTTGCATTTACTGCTCGTCACACTGTTCACCTCCAGTCCTCAATAACACAGTGCACTATACTTGAAATTAATTAAGGAGCTATTAACTTGAAATGACTGGATTTAATAGCTCAGGCGATACGATACGCACGCAGAGTGCACAAATAGCACACTCACTATTCATGCTCACTGTGACACTGATATAAACACTACACACTCAAAACAAACACCACAACGTTTTCAGGTGCTTCCGAACACGATATTGGAGTCCCGAGGTGTTTCACTAACTGGAGTAGGGCTTAGCTCGCGACCTAACCTAAAAATGCAGACCCATATGAAC…
>Novel00410
CCGCGACCGCGCGCGTACCGCACTCCTGCAAGGATTAAAACGTTTAAGCTTGCATTAAAAAAGATTCGGAAACAACTCTGATGAGCTTACGTGAAGTGAAATTAATTTGTGTTTAACTTAATGAAAGTTTCGCGTGAAAATGTGGTTAAGAAATACGCTAATAATTGCATTCCTGACTGTGTGTCGGGATGTCTCTGGTGACATAGGCGACGATATGACAGAAGCCATCCAGCTATGCTGCAACGCGGGGACTGCTGATGCACGGAACCAAACCACGCCAGACTGTTCGGCTGAGCACCCCCTACCATCGAAGGTGCCGGCAGCCTTCAACACACTCTGCATCATAGCCAGATCTCAATGCTGTAAAGAGTATACTCAGAAGAAGCGAGACTGCGAAAA…
>Novel00411
TAAAAGCACACCTGCAGAATGTCCATAACAAGTCCACAAATGGCAAATGTTTCATATGCATACACTGCTGCTTACCACTGGACAGTCTTCTAGAACTGAAAATGCACAAGATTGAGAAACACGGCCTCAGAACAACCTGCCTTTGTGACGTGTGCGGGAAAGTCTTCAAGAACACAGAAAGGTTGAAGAACCATAAAACGACCCATTCGAAATTGAAACCTTACACTTGTGGTGTCTGCAACAAAACGTTTGCTAAGAAGTTTCACTTGAAAGTACACGAGAACACGCACACAGGCGAACGGAAGCATTCGTGTGGAGTTTGCGGACAGTCCTTCGTACAGAGAAGCTCTTTACTACGCCACAATAAACGGCGCCACCAAGATCTTAAGAGTGCAAATG…
>Novel00412
GCGGTTTTTAATAGTGACAGTAGATTTTTATAAATTTTGTTTATGAATATCAGTAGTCATAACAATACAGTAATGTAGACAAAAGGGGGTAAATATCGATCATACTCACCATAACACGATTCGCCGGTAACTCGAAGATCGTAACGCTTAACGCGTTTTGAGTCACAATTTACCACACAAACGTTCACTAAAACTCACATCACACACTTCACTTATATTTACAACTGCAAAATCGTATTCTCTGAACAAATTTCAGTCACTAAACGTGAAGAATTACACTTTCACAACATTCACCGAACGAATCTCGATATCCGACTGTCACAACACAATTTCAAACGCGAGCGACAACAGACTGACTAAAGGCGAAATTCATTCACCCTACCGCAAACGCGACTACTC…
>Novel00413
AATTTAATTCTCATTTCAGAAATAGGTGATAACATTCTTTCTGAAGAAACGTTGATGTCAGTAGTGGATATTAATCTAAAAGGACCAGTGATGTGTGCGCGACATGCAGTCGCTTCTATGAAGAGGGCTAGCTTTGATGGACATATTATTAATATCAACAGTATCGCTGGTCACTATGTTCCGTTTGCAGACATGTTCAACGTATATCCGGGAACAAAGCACGCTATCACCGCTTTCACAGAGACCTTAGCCAATGAGCTAGCGTACTTCAATAGTAAAATCAAAATAACGAGTTTGTCGCCGGGCCTGGTGGATACAGATATGGCTCCTCGCGTGGATGGAGAGCTTTCTTTTGCAGCACTATCGCCTCAGGACGTTGCCGAAGCTGTTCTCTATGTA…
>Novel00414
NNCGAGCCGCCGCCCACGCAGCCTGAGGTGGTACTGCCGAAGACGGAGCCTGCACCCCTCATGGAGCTTAACGAGCCGCCCCCGGACTTACTCCGGGACATGCCCTCAACGGAATGCCTCTCAGCCTTGGACGCTTTAGACGGTCTGAAGTTAGGATCCTGTTCGCCTCTCAGTCGAGACGAGGGTCTCTCGTTGGGATGTCTAGAACCGGATCTGTGCCTAGATCCAGTTCCAGAGAACCTGTTTAGTCATAAGGATATCAAGATGCGTCTGTCTCCACTGTTGGGGCCCGAGGACAGCAGCGCGGCGCTCAACCTCGCGCAAATAGAAGACCTCATGGATGACGACTCACACAATCCAGTCACGCAAGGTGATCCGATGTTGTGTTCGTCGCCCACC…
>Novel00415
AAGAATCTTCAGTGCAGTAAATCTAATCAAAACAAAACAAAGAAACCGCCTCTTAACATCTACCATAAATGGAACAATATTAGCAAATAGTACTGTACGAGCTTTAAGCCAACCCCCGAAATGATCAATAAATGAAAAAAAACCCATCAAATTACGGAAAAGATCAGATTATTGAAACTGAACTTACTTTAGGCAATAATACAGATTTGATGAGAAGAGAGGAGTGAAAAATATGTATTATTTTAATTTCATCCTAGAAATAAATAATAATAAACTTTGAATTACTTTGTACGGCAATTTTTGTTTAAATACGGTAGATTTTTTTCTCCAGTACGGCAACCCAATGTTGGCCCAGCGGCAACACTGATGGGTATAGCTCTAAGGTGTAAGTTTGTAAAA…
>Novel00416
GTTCCTACTCTAGTTTCCTAATGATCTAGCTTTGAAATATTGTTAAGTAAGATAGAGATGGCCCACTGAGATTGAATAACGAACGAATTTCGCTGGGATAACTAAATTGGATGTTGGCTGCCGAATTGAGATATTTTTCTCCACGTTGCCTCCTCTCCTGTCTTTATAATCAGCTTCACCAGGTTAAAGCGATATTTTTGCAACTTTACAGGAGAGTCATTTAAAGTTTAAAATTTGGAAAAATATCATGTCAAAAAAAATTGTTCAGCTATTTGAATGGGATAAACATAATTTAAGTTCAATTAAAGACATCGAATTGTTGATGCTAATACCAAATAAAACGGACCTCTAATCTATCTATATATATATAAATGAATTGCTGTTCGTTAGTCTCGCTAA…
>Novel00417
ACAATTTTTACAGGTACACCTAAACCACACAGTTCTTTGAAGAGGACATCAATATCAACACTGTTAAATGCTCCAGAAATATCAAAAAACACAGCAACAAGACAATCTTTATTTACAACACTATTACAAATATCTAAATGCAATTGACAGAAGCTTTCATGTGCAGATTTACCTTTACGAAAACCATACTGATTGTCAGATATTAAATTATATTTTTCAACAAAAAATTCCAATCTTTGTTTTAACAACTGTTCAAAAAGTTTACCCACGCATGAAGTGAGAGATATTGGGCGATAAGAATTAGCATTGTATTTAGGTTTTTCAGGTTTTAAAACAGGTACTAAAATATCAATTTTCCAGTCTGTTGGGATTTCAATATTTAACCACAATTCATTCAAA…
>Novel00418
AAGTCCGACGGAGGAAGTGCTCTCGACGTTATTAGCTGAATAGAATATACGGTAAACAGTCGGCCTTTGACTCACGTTTCGGTCAGCGTGGACGACCCCGAAGCCCTAACCCCGAACCACTTACTACTAGGCGGGCCGGGGCGAGTACCAACACCAGGGACATTTGATGAAAGAGACACATTGACGCGAAACAGTTGGAGAGCAGCACAACGACTCGCTGACCTGTTCTGGACGAGGTGGGTTAGAGAGTATCTCCCCGAGCTGCAGCACCGGCGGGAGCCTCATGGCCGAGGCATCCCCGTGAAAAACGGAGATTTAGTCCAGCTTGTGGACAAAAACTTGCCACGAAACACATGGGTGCGAGGAAAAGTGATCGCGACGTATCCAGGACCCGACAAC…
>Novel00419
ACAAATCAATGAATTTAATTAGCTATGGAAAAGATAACCTAAAACGCATGAGACTCGTGATTGTTAATAAATTAATATTTAAAGTTTAAAATACTACTTAATTGTGATTCAGGAACTGACATTGTTAATAATAACATTAAATGTCGTTTCTTTTATTACAGAGAAACTCAATTGTGTTTGACTGACTGTGTCGTTCTAATCACAAACATATTGGAAATTACCTTATAAAACGACATTTACTGTCAAGAAAATGGAAAAGTTAAAGTTTACGTTTGAAACGAAACCATCAATAGACGGAAAGTCGAACTATATCGCCATAACCGCAATTGCCACGAAAGATGACAAAGTTTTCCTTATGCCTGAAGAATATCAAGCAATATCACATCACAAACATATCCA…
>Novel00420
NNTGCTCCAAGAGGGCCAGTTTGTTAACGAACGAAGCGGTGCCCCCCCTCTACGTGCTGCGGGACGCGCGCGCGCCGCCGCCATCCCATTCCGCCACCGACCGGCCGTGCGATCGCGCGCGCCCGCTGCACAAATTTTTGTTGGAGCGTCCATTACAAAGGAGCCTTCGTGATTCAAGAAAACACGCGCGGCCATCACAAGTTGCTGCCGCGTGTTACATCAAGAAGCCTCGTTAACACTGACTCTATAATATACACAGAACATACAGTCCATATCAGATCGCCTAAGTAGACTTAACAAAGTTTTTAAGAGGCTGTATCTGTGACAAGATCTATTCAAGCTGCCTACCTGGTACTTGGCTTGTCGTCGCATTTAATTGGCTTTGAGCTATCTCAAAAG…
>Novel00421
AATAAAACTGGAGGTTTCTCAACAAACCACGGTCATTCGGTAACGTGCGAACTTAATGTAGTACACTTCATTCACGCTTGTTTGCATAAGAGTTAGTGTATTGCGCAAACGAACGCTCTGAGATCGTGGTCAATGAATGATAAAAAAATATGCTATTTTTTTTACGTTATTACAAAGTTAAGTAGTACACTGTGTGCATTACTAATAAAAACCTTATGTTACGGACGTTTTTTCCCGGTTAGGGTACCCCTCCGCATCGTCCCATAAGGAACTTCGTTCCAAAAAGTACTTACACATTTAGATACATAAGATCGAAATCGCAATTCTATCGCTTAACTTATAACTGTTTAGGCGTGCTAAAACTGAAGAGAAAACCGATATCAATAAAGTACATAAAAT…
>Novel00422
GAACTACTCGAAGCGAAACAGCGAACGGATCACCTGAAGCAAAGCGGAAGAAGCGAATTGAGAGTTTTAAAGTGTTTGTTGAGTGTTTTAAGTGTTCTAAGTGTCGAATACAGTTTTAAGTTGTATTCCGGTAGAATTCTTATTTAGTGACGTGAGTGACGTAAACCATATAGCAGTTATTGTATAAGTACCTACGTGGCTTTATCCATCTTAATTAGCAATGAAAAATAAATGGTAACGCTTATGAAAGCTTCAAAGCGCATATTCAGTTTATCGTTAGCATATAAAAAACCTGACAGGTGTGAGTAAATTTCACACATTGAGGGTTCCGGATGGAAATTAACTAGACTACGCCGCCGCCCAGTACAAATGCTGTTTAAATATTGTACGTGTGTTAAG…
>Novel00423
ATAACTATAAAACAAGGACAAAGCAGCCATCGGAATTCACATCAATACACTGCACCTTTACAGTGTGCCTGTCGTTCGTAAGTCCTCGGGAGCGCTCTAGCATATTCATTAGGTCATTATAGCACAACAGCAGCCGCTCTTCGCTCGAACCCAAAACACACCTCGGATTAGTTTTGTTTATTGTTACCAATATAGATGCGGCCGTTTTAGATGCTATACATTACGCTTTAAAAGTCTCATTTTAGAGTTAGTTTTCGTTTCGGCTACTGATTTTTTTTATTAAGTTCGAAGTAATGTTATTAGTTCGAAGTATTGTATTAGAGCTCATAAGAGATGTGTATGAAAAGTATGATTTGATAAAGAAAGAAATACTTGAAAGACAAAAATATTATTATTTTC…
>Novel00424
ATATGAATAGATACTACGTCAAAATAGACGACAAATGGGAATGGGTATAAAAACTTGTTGAAAACAGATGAACAATTTCCTTTTTGTTATCAAATTTGTTTGATTAGATTGCTAACTTGCTAGTGTGGAAGTCAATTATTGCGTCACCAAAATAATAGTTTAAAATTAAATAAAATGGCTTTTTTTGCGAGGGAACTTCGATCGTGGCGGGTGTCCTTTTTTTCTTGTTTTAATATAATTTGATAATTTTTGTGTAAATAGATTAGGAAAGTTTGTTTAAGCTGTAAATACTTTTATTTATATTTAGATTTTAGTTTTTGTTTATATATATATTTTTATAGGGTAAGTTTTTTTTTTTTTTACTTTTACTGTACATGAATGAACCTGAAGACCCGGGGG…
>Novel00425
ACCTAAAGGTCTTTAATACCAGGTCAACAAAAAAAAAAGTTGTCTACTTTTATTTATTGTTTAGAATTACGTATTTGTTTTTATTAATATTTTTGTTTAAACCTCTTCTTTTTAAACTTACCTTCTACAAAAGATCTGATTATATGAGTCTGTTGTCATAAAGTGTATTATAAATTGTGTGATAAATTAAAACTGATGCCAGCTAGTACATTAGTAGTAGATAAGAAATTAAAAGAAAAATATTCAATAGCCCAATTTCTTTACGAATGGAGGCAAAATTAAAGGAATATCGGGCCTTAAGACGCCGAAAAGAATTGGTAGAAAATACGAAAGAAAAGATAAGAAAGTCGAGAGATAAAATTGTCAACTTTCTGATACCACAAGTTTTTTTAGACATGA…
>Novel00426
TTTTCAAGCTGTCAAGCTGTCAACAAAAATTCGAAAAGACAACTAACCTCAAATAAAAAATTCGTAAAAACAAACAGTTTAATACGGATTTTTACTAGTGACAATTTGGAACGCCTCGATAAAAATTATATTCGAAAATGAATTTAAAACAGTTCACTACTAAAAATGCAGTTCTTCTTATAATGATACCAGCATTAGGTGGTCTTCATTATGGTTGGTATAAGCTGCAGAGCGTTGATAGTCTGGTGCCAGACAAAGATCGCAGTAGGCTTCCTAAGTGGTTGCAAGAACTTGGATTCTGAAATATAAATGAGAAGAATAAAAAAACAGCTGTAAATGTATATAGATTCATGATTACCTTGTCATATAAAATTATATTATGCTAACATAGAATTAGAG…
>Novel00427
ATATTTCTCAATATTTAATCAGCATCTTTCAAAAAGCATAAATGTAATCAATATATTATAGATTTGAGTTGAATAATCGATTTGAGATTCACTAAAAGTCAAAATTTGTACTGAAACAAATAAAGTTACAATAAATTGGAAATGTTATCTATGGCACCGGTCATGGTAACATTGCGAATTACAATTAAGCCAAAATGAAAACGTTTATAC
>Novel00428
TTCCTTTCTCATATATTATTTTGTGTTAGTGAATATTATGTGCAAGAGAGTAACGACTAGCATTGTGTGTCAAGTTCTTATAGATACCTAGTTTAGTATTTCTATATAAATATTTGAAATCATGCAAAATTTGTATAATACAAAAACTGGAATTTTTTACATAAATGCTAGAGATG
>Novel00429
TTTTTATAGATAATTTAGGAGACTACAAATGCTACAATATACTTAGTGAGGAACACGAATAATATGTTCAAACTCGCTACAAATATCTATTTTATATCAAAAAATTGTAATTTCGTTGCATGTAAAGCTAGCGTTTAAGGCATGTACTAATGTAAATAAATACTCTTCTAATTTATACTTTCCGATAAAAATAAATACAATTTTCCATGAA
>Novel00430
CCGGCATCCGCGACCTGGTGTGGCTGCCGGTGGAGCAGTGGCGGCGCGACGGGCGGCTGGTGCACGGGCTGCGGCGCGGCGCGGCCTCCTTCACGGCGCGCACCGCCGTCGCCGCGCTCGACATCACCACGCGCATCCTGCACCTCATACAGGCCACAGCAGAGACAGCATTCGACATGCTGACCCCCGGGCCGACCCTGCAGCTGCAAGACGCGTACAACCGCCGGGAGAGGCGTCGCCGGCGGCGGCTGGACCCCTCGCGTCACCCTACCGACATCAGAGACGGAGTGGCCAGCGCCTATCAAACAGTCCGAGAGGGCTTCGCGGAGACAGCGGCGACGGTGAGTCTGGCGGCGCGCGAGTCTAGCGGCGTGGGCGTGCTGCGCATGCTGCCCGGCG…
>Novel00431
CGCGTGGTGTTTTCCCCGGAAGTACCCATACGGTTGGACTACGTGGGCAAACGCGTGGACCTGTCGTCTGGTCCGGTCGCTGGCCTGCTCATGGGACTGGGACAGCTCAACTGCTCCGAACTCACACTGAAGAGGCTTGACTACAAACTTGGATTGTTGGGCACTGAGAAACTAGTTCAGTGGGCGTTGCACGAATGGCTCTCCGACATAAAGAGGCATCAACTACCGGGATTGCTCAGTG
>Novel00432
CATGACTCAATTTTCAATTTGGTTTAAAATTTAAAATTAGCATGCAGTGTTGAGAGTTGATGCTGTTTATGTATATTACTAAAAAATAACAATAAAACAAATCTAATTGAATGGAATACTAATCGTAATTTGTCCACCGCTGAAAAATGTTCTACCACATTTCATTGGAGCACGAAATTTTGTTACATCCGAAATATTTCGGTCCACAACTATTGGAGACAGTCAAACAGAAGCTATACACTGATGTGGAAGGCACCTGTACTGGCAAATATGGATTTGTCATCGCGGTAACTCAAATAGACAATATCGGAGCTGGTCTCATACAACATGGACAAGGGTTTGTCATGTACCCTGTTAAATACAAAGCTGTTGTGTTCAGACCATTCAAAGGAGAAGTTT…
>Novel00433
NNGAAGTTTTAATTTTGCTTTTTCTAGATTTGTTGTTACTTTGTGAGTGAATTTAACGTTAAATAAAAATTATGAGATTTAAAGAGCGTTCTTCTCATCCGACATTGGCGCAAATAGAGGCATTGATAAACGTTTTGGGTTAAAAGCTAGCGAAACAAAAGGATTAATCGAATCTCAACATGTTCAATAAGAGAACAAGGATATTAAAAAAATATAGGAACTAAATTCTCTTGTCAGTTAAGATCCATTCCCGGTGAGATATTTAGGACATGTTAACATATATTTATGTATGATATATCTATCTACTACGTTTTTATTGATGTTCTATTTTAACAGGGCATGAAGGTAATTTATTTGTATCTCAAATTCACCAACAAAAAAATTATTTTGAATTAAATA…
>Novel00434
ATTGGAACTATGTTAAAATTCAATCTGAAGTTCGATTTTGTCCCTATTTACCCCATTTTACGGTATGCTTACGGATTATAAGTTTACTTTTGCGTTTCTGGACGTTTTGTTAATGCAATCAGCTGAGTCGTTCTAGGATTCGATGATCAATTTTATTTACTTTAAGAAAAAAAGTGTAAAAAATTTATTGAAAATTCCAACGAACAAGTCGAACGAAATCAAAGATTAAGTAATAATTTTCTTAAATTTTCATTAAATCCACGGATAAAATCGTATGGTAATAAGAACAGAAAACAACATAATTGTATTACTTTTAAATAAAATAAAATGCGACAAAAAATACAGGGAAACGATGCTTTTCAACGAATCAATTATTTATATCAAAATTGTTTTTTTTTA…
>Novel00435
CAGACATGTAAATTCAATAGATGCTGTACTAATATCACACTCGGATCCTCTACATTTAGGAGCTCTTCCATATGCAGTTGGAAAACTCGGTCTTAGCTGTCCAATATATGCAACTCTACCGGTATACAAAATGGGGCAGATGTTCATGTACGATTTATACCAAGCCCATAAGAATGTGTCCGAGTTCGATTTGTTCACACTGGATGATGTTGATATGGCTTTTGACAGAATCGTACAGTTGAAATACAATCAGAGCATTGAAATGAAAGGAAAAGGTCTAGGTCTCCGCATTACACCACTCCCAGCTGGCCATTCCCTTGGTGGAACAATATGGCGCATATCCGCCCCCGGCGAGGAAGATATTGTTTACGCGCCTGACTTCAACCACAAGAAAGAGAG…
>Novel00436
CGTGGTTCGACGGAGGGTGAAGCTGGAGGGCGCCGAGCTCGAGGAGTTCCTGCAGCAGCAGAGAATGAACGTCACCAATACCGTGAGGGAGGAGGTGGCCGGCATCTCGTCGGACTCTGACTCCGAAGACGAGCTGGAGATGTGCGTGGTGACCGGGAGACACGACATCCCCGTGCGCCTGGAGACCAGGCTGGGCGGCTGCTTCAAGTCCAACAAGCGGCACCACGCCATCTACCCCTTCCACGAGGAGCGGACCAGGGCTGATGACTACGGAGAGATCATTAAGCCAGAAGATTACAGACTTGCCGAGATAGTGGACGCCGAAGGGGAGATCCGGGACGTGCCCCCCACTGCCCCCATCAAACAGGAACAAGATGAGGAAATGTCGGAGGTCCCGAG…
>Novel00437
GACAAAGGTAAGGAAACGGAGTAGAAAAGGAAAAAAAATTTACATCGAACGAAATTTACATCGGCTATAGGAAAGGATCAGCAGGATAAAAACTATTTCTAATAAAAATTCTACGCTAAGGAAAAGAACATAAGAAATAAACATAACTTTTTATATACATTATGATTTAAAGATGAAAGCAAAACAGGAACAGATGTAGGTAACGGAATACTGGAAGAAGGATCAGAGTGATCAAATAACATGGAGTGGTCATACCGAGGACAGGACAGAATGATATGATTTAAATCACCAATATTCAGCCCACACTCACACATTTCATTATCAATAATATGAAATCTGTGGTATTGTGGGCTGTATGGATGAAAAATATTTACCTTTAATTAAACTGCTCTGAATCCA…
>Novel00438
GCTCAAGGACGTCAGCAGAGCTAAGCCGCTGCCTAACTGAGTTAATAGCTACGTTAATAATAAAAAATACGCTGGTTCTGAAAATTAAAGATCTTATGAACGTCACTTAAGATGCATTCATATGATTACAATCCAGTTTAAATACAAAACCCGTTTAGTGATTAAAACCGATCAACAATAGATCCGCTTACATGCGCAGCTAACTTTACTCGGTAGGTAGGTATATTGGTTGAGCGAATCTCGTTATATAAAACCATTCGTTGCTCCGGTCGGTCTGCATTTTATACTCTGCGTCTGTTAACTGAGGAGTCGTGTTCTGCGTCACGTTTCAATAGTCATAATACGCAGCGTTTCGTTTTCTTAGTACTTAGCAGACGTCATAATGTTTGAAACGAGCGC…
>Novel00439
AGATACTACAAAGTGAATGTCCAAACCCTCCTGAGATATGAAGTGCAAGTTTAAATGGTATTGTATCCCATCCTTCAACCCGGAACACATGACTGCTTCACGGCAGAAATATGATGGAGGTACCTACCTACCCATTCGGACTTCTAATACACCCTAATAACAGTATACGCCGGTTGACGATCGTTGTACACTGATAGAATACTCAGAAAACACTACTGACTATTCTCCAGAGAAACCCTTAGTTGCCTTTTACGAAATCCACGAGAAGATATGGACTTATTTATTGTAAGGCAACAAAAGATCCTTTAACAAAACCGCCAATTTTATTGAAATTGACAGTCTTTTGTAGCATATATTAACTTTATCAGGCAATGGATACCAGGGTGCGGAGTGTGGCTT…
>Novel00440
GTATATATGGATTTTACAGTAGAAACTAGTTTTGGTTGAGAACTCGTTTTGTCCGGCTAAAACTAGTTTTTCAATTTGAATTTGGAAATTTGTGTTTAGACTTGATTGTTGTTTTTTTATTGTTGTAAATTGATGGATAATGGATGGATGAATGGATAATGGCCCACCTCTGAAAGGGTAACAGGGACCTATAGACACAACAGCGTGAATGCCGCCTGACATTTTGTGACATGAGGTTGAATCTTAATGGCATTGTAGGTAAGAATACTTATTCTATTTGATACATTCAAACGGGAATACATTACTGCTTCCCTGCTGAATAAGGCAGAAAGATTGTAGCTGCTTATCAGCGTAGGCTCTGTATAATAAAATTATGGACATAAATAAAAATACTGGTTT…
>Novel00441
GACGAATAATACAAAAAAAAATGCTATGAAAATATTTACCTACATTTTGGGAAATGTACTCAAAAAAATTGTTGTTTTATTGAATTTTAACTGATTTCTTACGATAATGGGTAGCCTTGACAGAGCAATCCTAACTGGGTTCATATGTCGACTATGTTCTGAAATGCACCGCATTGTGATACATATATATGGTGAAGAAGGCATACGACTATGTATTTCAGAAAAAATCAGTCGATATCTCACCATAAACATTTCTCGAGCCGACCCACTCCCAAAAACCATTTGCAAAAATTGTTTGGAAAGACTTGAAAAACAACACAAACTGGTAATGGTGATGGAAAACGCAGCCAACATGTTAAAAGGGCGTAAAACAAGGGCTGCCAAAAGTGAAACAAAGCA…
>Novel00442
CGGATGTTGAATTTAATTTAATTGTAACATAAACATACTTAAATCGATATAACTATTGAATAACGCATGAAAAAACAGAATACGACTAGAAAATAATAAATTAAAATAAGTAACATCTAGGATTTAAAAAGAAAATGAGCAAACAAGCATAATATTATAACAAAGTAGTTACGAGCTGTGCTCGCGATAGAATGAATTATATAGAAACGAGGTAGTGTAGTTACTACACGATTTATGTATCACACGTACGTAATATAGTTGTAATACTTAAATAGATCAATAGTAATCTTGGATAGCTCATCTCTAACGTAGCGATTACAACCAACTACCTTCATATTTTATTTACAAAATCACACTTACAAGTCACATTGAGAAATCTGTCATATAAAACTTTACGAA…
>Novel00443
GGATATTCTTTTTTTTAACAGACTTAATTATTGTAGAAAAACTCCAATGTGTAATTAGGAAAAAATATTTTATTTTCACAGATAAGTTACAAGTAGGGTTGGCACGATCAGGAAAATAAAAACAATTTCACAAAACCTTCACCATATATTTATTAATAAAGACAATCTAAAAGATCACGTAATAGTCATTGTCTTAAAAAATTAGTTATCCTAATAAATTTATCAATATAAATAATAGAGTTTAATTTTATTACTTATTGTTTCAAAGATATGCGAAGTTGTGAAGAGTCGCCCAGTGGCACGAGGGCAGGACTCGAGCTTAATCGTTGTTCATTACAATGATCACATTTATTGAATATAACAATGAATCTAAACGCAATACACTTACATCATCCAATT…
>Novel00444
TGACAACTAAAATGTAAACTATCCACGCGATGTTAATGTTGATAAAAAGTTGTAATTTTAGCTTTATTTACTAATTTATTTTTATTTTTAGTATGCCGAAAAAAGAAAAGGAGGCGATGAAGACTAAAGTAGAAAAAGCTAGAAACGGAGATACTGAAGCCGAG
>Novel00445
AGTGCTCAATTCTAATTATGAGCTATTAGTTGAATGCGTGCGCCGCTATCAAAGTGTAGTGAGATTCATTGAACTAACAGAAAAAACGTATCACGCAAACATATTTTTTCAACTCAGTGGATCGGTTTTGATTATTTGCAACATTGGATTTCGTATTGCTATCGTAGACAGCAACAGTCTTCAGTTTTATTCAATGTTGACATATTTAGTAACGATGCTCTCGCAACTATTCCAGTACTGTTGGTGTGGGCATGAGCTCACGATTCGAGGTGAGGAATTGCGTGAGACGCTGTATCAATCTCCCTGGCATGAACAGGATATCCGCTTCAGGAAGGTTCTCATAATTACAATGGAACGAATGAAAAGGCCTATAATATTCAAAGCGGGTCATTACATTCC…
>Novel00446
CTGTAACACATGCTAATACTCTCCAGCCTGGTTATCCTTTACATACTTCTCGACACACTGTGGAGAGTGAGATGAGTACTGCCACCATGACTTGGAATGATGTCAAGGAGCAAGGTCAAATGGAGAAAACTTGTAAGGGCCCTATGTACCAGTGGGGTAGCCTAGGATTACCACAATCAGATGAAAATCATTAGAAAAAGGAAGAGCAAGTCATAATAAAGTAATATATTTTGTAAGACCATTTGTGTTCTGTTGTATGCTAAATCCTGTGTGCCTTAGATTTTGAAAAGAATTGTTAAAATGTATCAAAATTTAGACCATTTTGGTAATTTTCAATACAAATCAATATTTATTTTAATGAATAGGTTCAGGTTGTTGTGTAAGCAGCAGGCCAAATCT…
>Novel00447
CCGAACAACCGAGAGAACACCCTGCAGCTCGTTAAAGGAGAAAAGAGAATTCAATTCTGAGTAATCTGATATTGGAAGAGGAATGTTGTGAAATTGTACTGAAGGAGGAGATAACTTACTTAAAANNNNNNNNNNTGCATTGTAAAGTAGCTTTAGACAAAATGGGTGAGCACCCCACCAAACGCCCGAAAGACAACGCAAAATGTTCAAGCTGCGTTCACATTTCGAAACTACGGATTTTAAGGTTCTCATAAAAAACATTAGGTTCTGCTGGACGTCGCATTCGACTAAAAAGAACAACACTACTTTTGGACGCAGACAAATCCAAACCATTACTATCCAGCCATTTTTTTAAAAGGCACAAATTAGATGTTATAGCTACACTAGCTTCTTGTACTG…
>Novel00448
CGGACTCACAAGACGTTCTACCACCAGTAATAATTTTTTAGTAGTAGAATTTAAGCGATTTGTTGGCAATCTCGTTGTAGGTGGCAACAATCGTAGCGGACACGCAATTAGTGATAGAAGGCACGCAACCCCATGCTCCGTACAATGTGTCTGGAACAGCAACTGAGTTCCAAGTTACTTTGCGGTGGCAACCAGGATACGCCGGAGGTCCTGACTACAAACAGGACTATACGATATGGTACAGGGAAGCTGGATTTTCTGAGTGGACCAAAGTTCCCGTGACGCCCCCTGGTGCTACATCTGTAACAATTAACCGTCTACAACCTGGGACAACATACGAGTTTCAAGTAAATAGCAAGAATACTATAGGCGAAGGAATGATGAGTAAAGCAATTACAA…
>Novel00449
GGCCAATAGCTTCAGACAAAATCTCTGTGCGATCTGAAGACGCCTAAATTTTAACGGCATAATGCATGCTTCAGATTCCATGGCATTAATTGGAGTTGAGCACATTGCTCCTGTAATAATTCTTAGTGCCTTGTTTTGAATTACATCAAGTTTTCGTAGATATCTAAGATTTGCATTCATGTAAGCTAATGAACTATAATCAAAATGACTCCTGACAATGCTTTTATATAACAGAGACAAAACCTTAGGGTCAGAACCCCAATGAACTCCAGCCAGAGATCGCAGAATGTTTAGTCCTTTGCAGGCATTTCCAATTATGTTATTAATGTGTGTTTGAAATGTCAGTTTTGTATCTAACCAAACACCCAAGAATTTTTTATGTAACAACCAAGACAATGG…
>Novel00450
CAGTCAGACTGTCAGTTACAGCTTTCATTTTTACATTGAAGAGAGGCATATTAAAATGTATAATCAGCGAGCCTTGAGTACGCAGCTAGCTAGAAACGTTATCTGGATTTTGTTAGAAGCTTAAAGGGAATGATCCTGTTTAATTCTACTGCACACAACGACTATGTGCCTCGCATGGTCGAGTGTGATAGTGAAAGTAAGCAGATAACGAATCGCTCTAGTATTACAAACGAAATTAGAAAAAAATATTTACGAACATGAAGCGATTAGCTTAATATAAATATGCTTACGAAGGCGATCGATTGACCCGCACGATACATAAAATATTTCAAACTAAAGCCTATCCGGGTTTAGTAGCAGCCTGTTTATCGCAATTCAACCATTTTTCAAATTAAAAAC…
>Novel00451
TTCGACTTAATTACCAAGAGTTCAATAATTGAGATTAAATAACTGTTGAATCAACTGTTAATTTGATTTTTAATCCACAATTACAAAGTAACACCCACATTGAACTGTCAAGCTTATCGAACGTTTTCGTTGGACCGTTTCGTATCGGCAGCAGCAGTCGGATGTGTTATGAAATTTACGAGTATTGTTGTTCTTTGCATCGGCATTACACTATTCAAATAAGAATGAATTTGATGCTATTTTTTGTTAATATATAAGTATGTCCATTCTGACCTGCGGTTGTGTTGTGCTGTGAAAACGTGTGCAGTGCTATTACAATGACCGAGAAAAATAAATCAGAGAAGATGACTAACGCATCGAAACCTGTTCCCATGAAACTTTTTGCAGCCTGGGAAGTAG…
>Novel00452
AGATTATACACTTAATATATTTGAGACACAAAAACACTGAACAGTAAACACGAGGAATTACTGGATTACCACATACAAATAAAATAGCGCTAAATTAGTTGTAGTTTTTGTTATTTGCATTTTTAATAACATTAAAATGTATCTCAGGTATTACTTAAACGATAAAGGCGATAGAGAGTACACATTAGCGACCATCGACCCATTTGGAAAACCAACATTGTCAGCACATCCAGCTCGTTTTTCTCCTGAAGACAAATACTCAAGACACAGAATAATAATCAAGAAGAGATTTGGCCTGCTGCTTACACAACAACCTGAACCTATTCATTAAAATAAATATTGATTTGTATTGAAAATTACCAAAATGGTCTAAATTTTGATACATTTTAACAATTCTTT…
>Novel00453
AATTATTTCTCTTATGGTCTGTCATACTATTGAATTGTTTAATTGTCACTTATGTAGGAATAACATTGGAATTAGTGATAACCTTTTTTACTATATGTATGTGTTTAGCGATTATTTGGTTCCGTATGCTAAAATCAGAAACAGTCTTGATAATTCCAAATGTTGGTATACGCAGCACTCAGAATTATCCGACCAGAAACTTACACACCTTTGTATCATGGGACAGAATTGAAGATATTATTATAAATGAAGTTATTGTGACGTCTAAAGTTCTTTATTACTTGACTATTTTGGTTAAAGAAGATCCCGAGAATACTGAAAACATTGAACAAAATCAATCAACCCGACTGGTGCCTCTTTTTTTGGTATTTATTTTATTCAATCACACATAATAAAATT…
>Novel00454
TGATGAAGTAACTGTTTTGAACTATGCTTCAATATGCGATTCAACAAATATATAGTGTAGAATTACTAAATTGCTAATTCTTAGGTTGTTGTTAGATAAAATTGCTATTACGTGCGTAAGAAATAGCGCTCTACGAAATCAAAATTAGCCAATTGTCTCTTTCTAAAGGCCAAAATGCAATATGTCCTAACGTCGGGTGCTGTATTAAAAGTATGACTGTTTCGCAGCAGAATTAGTCAGAGTAATAATAGTCTCTTACCATGCAGGATAGTACCTTCGACAAAACCACTAAATCAGTTGAAAGCTGTACAACTGTTTTATTGTTACAAATGTTTTATTTATTACTTAGATGGGTGGGATGGCTTACAGCCCACCTGATGTTAAGTGGTTACTGGAGCG…
>Novel00455
ACTACAGTGAACCACGAAAGCTAGATCACGCCGGCGTCGTGGCGGACTATATCACACTTTAAAAATCCAGGGGTGTCTAAAAAAACTAATTTATACATGAGAGCGAATGTATGTACCTACGTGAAATATTAAAATGGTTATATGGA
>Novel00456
AAAAGCACTCTAATGAGTACAAATGTTACAGTATTTTTTTATTATATTATTTATTGTTTTGCGTTTATTTTTCTAATGCACACAATGGTTATCATTCCAGAACTTAAATTATCTGTAATATGGACAGGTTAAAGTAGAAATGAACCATGAATGTTATTTTAACCGTACCTAATAATATTTTTTTAACATACAATCAGTTTCACATATTTAGCAGCTGTTTTAAAATAAGCACAAAATTGTATTGATTATGTTCTTATTAATATTTTATCGTGAGTTATAAAATATTTAAGTCTGATCTTAGTAATTAGCGTTGAGAATGTAGTATTTTATAAAATAACAAAGCTGTAAATGTACATTGTGTAGCAATGTATGCTTGACAATCAAATTTTCTTTACTAAT…
>Novel00457
GCCGATCAAATTGTACGGTTCAGCCGTAAACTTATATGATGTTAATACTTTTTTTTTTTAAATGTTCTTAATCAAATTCTATTATCACATATCCGTCCCTATCACTTCACATACTCTAACTAATGCTACATTTCTTTGCGAGCTTCGAAGCCTTCTTTATTTATTTACAGAATTGTTGGAAAGCATACATAGAGGAGAAAAAAAAATATATTGATGGCACAAGAATTGAATATCGTAATCTGGAATCTTCAATAATTTTTTTTAATTTCTAAGCTCTATTATTAAGTTTTTAAATATTCACTGATTATGTTATTTCGGCTTAAAAAGGTCTTCAAACAACAGCTACATTCTAATATTGAATATAATAATTATATTATGATGTTTATTAACATGAAAGGA…
>Novel00458
AAAACACTAATGAAAAAAAAAAGAGCATCCAAATTCGCGCTCCCGGCAAATGGTCCGAAACGTTGTAATTTCGGGGCAGAATTAGGCACAGCACGCCTAACAGCCTCTGAAGTCCTTCTATCCACCAGGTACATGTTCGGAGCGGTGTCAGCCCACAAATACATCATTGCTTTCTGCATCGGAGTTGAACTGTTAGCGGCTGGCACGAGAAAATGGCTGTCTCTCGTCTACATCTTTACGTTTTCGTTCATGTCAGCCCTGGGTATCGGCATTGGGATCTTACTAGTAGGAGGGTCAGGGGCCGCGGCAGCTGGACTATATTCAGTGGTGTTACAGGGCATTGCCTGCGGTACTCTGGTCTACGTGGTGTTCTTTGAGGTGTGGAAGCGGAGCAGCGGT…
>Novel00459
GAATGTAGTTTGTTTCGGCTGAATTTCCAGATAAGCAGCCTTATGAACATTACGAATATGTCCAATTAAGTTCGTAGTGTTTCCAGCAGACTTAATTTCCTTTTGACATAGTTTGCATTTCGTTTTCTTATCGTCAATTTTGTTAAAGAACTGCCAAACGGAACTTTTTTTCTTAGGTCCCATTATAACTGAAAGTAAAAAACAAAACTATATAGGACTGTTTACAGGGAATTTATAATAATACCTATTAACTGCCTAGTAGAATACAAATAAGTATAAGCCGCATTTTAATCGATAATATTAATATAGTAATTATCGATAACTTGGCATCACTACAATAGATAGTATTATTATTTCACGGTAAAAAATATAACCTTTCAATCAAATCGTATCATATTG…
>Novel00460
AAAAAAAAAAAAAAAAAAAAAAAAACATCTGTCTCTCATTAATCTAACAGTGACTGGTATGGTGTAGCGATGGACGATATACATCGATTTATTTAAAATACTCGATGTATAGTAACGATGCATCGTCTTGAACCGATGTATTGTAAATACTTCAACATCGAATATATATCGATGTTTTTCATTCGATGCATCGATTAGGTACGCAAATTATGAGATTACTATACTATGAGTGAAAAGAGAAACGAAACGTTATAATCAGTGCTGCCAATATTAATTAAACCAAAACAACAATATGGCCGACCGAGTTTCTGCTGTGTAAATGTATATTGTGTTTTTGTTACGATACGAGTTTTTGCCTTGTTTAAATCTAAAAAAGAAACTAATTTATGAACAGTTATA…
>Novel00461
TTGGTTGGAAACGAACGTTTCGGACTACATCAGAGCTGAAGACTGGCCGTCGTCTAGTCCCGATCTTAATCCGCTGGATTATGATTTATGGTCAGTTTTAGAGAGTACGGCTTGCTCTAAACGCCATGATAATTTGGAGTCCCTAAAACAATCCTTACGATTGGCAGTGAAAAAATTTCCCATGGAAAGTTTGCGTGCTTCTATTGATAACTAGCCTCAACGTTTAAAGGACTGTATTGCAGCCAATAGAGACCACTTCGAATAAACTTTTTATACTTTAAATTGTTTTATATTTATGTATTAAAGTACAGTAAGTGCGACGCCGCGACGGTACGAGACTGAATTGGATATGGCTTGGGTGTGGGGAGAATATTGGGTTAGGGCTTGGGAAGATTGAGT…
>Novel00462
ATTAAATACCACGCTGGGCAATTTAAGTACATTAATAATGTTGAGGTTATAAATTTATTTTTTACAAATTAATATTTCTTCTAGGTATGTACTACGGACAGAGCTCAAATAATAAATGGGGCTTTGGAGTCTAAGGAAATTAGGTCGGATACATACGAATTAGTGCGTTTACGACGCTGTCTTCGTGATCAAGCCTGACCCCTTAATCTATCGGAAAGTTTGTTCAGAACATATTACAGAATTTCAAAACATCAATATTTACAATTGTGCTCTGAATTAAAGCCGTTAATAACCTAGATCATCAAGACGAACAAGAATAGAAAGTAAAATGCAAGGTGTTAACAGCATAAAATTTCATACCAGAAACCTGTGGGAATGAGCTTTTGCATTTTGTTGTTT…
>Novel00463
AAAAAAGTCAGGATCGAAATTTTTGAGCGAGCCATAATTTGTGGTGATAAAATTAATAATTTCAAGTAGATTAATTGTTGTAATTGATATAACTAGTTAATATCAGTAAAATAAAGTTGTGAGTGATTGATATAATATACAATTTAGGAACCAGAAGTACCGTAGAATTAAATAAAATTTCGCAACCTCAAAAAACTGTTCTGCTCACAGTAAACACAGTCGGTAGTCTGGCGCTCCGTTTACAACGGGATTTTTGAACGGAACTTGGCGCCAGATTCTACCGAATCTGTGGATATTTTAAATGATATGCATGAAAAATGTTCTTCATACGAGACGAGATTCAGCAAAATTTATGTTCGCTTACCGAGAAGACAGGTGTCTCCGACAGTGTTACCACCA…
>Novel00464
CTCGCTCGCTCGCTTCGCATCGTTCCTTTTCATTCAGTCGCGTATTGTGTGTGTTTTGAGGTAGATGTGTTACTATCGTTCGCAACGCTTTGGAAGCGTGCTTACAAAATTGTAAAAGTATTGTTCAAATTCACGTGTTCCAAACAATTTTTTTAGTAAAGTGTCGCATTGTCAGTAATAGTGGTGGTTCGGTAACAATAACTGTGATACAAACCAATGTTTTCGTGTGTTATTAATAGATTTTTATTTTTGTGTTGACTGAAGATGCTCTATGGAGTGGTACTACCATCGTTATGGTGATTGCATAGTGTTTATTAGACACAACAAGTGGTAATTGTCGTAGCCATGGCTGTGATTAATTTTAGCGTGTGTTTTCTACTGGTCTTGTACCAGTTCTCG…
>Novel00465
CGAGTCACGACTAGTGAACGTCAGCGTACTGACGTGGACGGCCGTATCGGCGTGTTCCCGCGGCCCTTTTGACAGCTACTTCAAAAAAATAACGTTCGCGCGTCTTTTGTTGACATTTCCGAAATCGGCGCGAATTAATCTGTCAAATTTTTCGCCGCGTTCTGATTTCGAACTGAGTGGGTGAGTTTGGAGAGCTTAGAAGTTGAATGTGGACAGTTGCTGTGTATTAAGTAACTATCTGTTGGACGAGCTAAGAAGGTTTTAATAAAGTGATGAATCAGCGAGCCTCCGACTAATTAGCGTCGTTGCAGCCGCGAAAACATATTTAAGCATCCCGATAATAAAACTTTTGCAATCATTTTGCCGTTGAGGATCCCGGACGGCGCCAAGCTGTTTTAC…
>Novel00466
GTGGATTCTTTAGCCTTACTCCACATAAAAAAGGTAATAGTAATAAATAAAAACTTTTTACAGTTAACGTGTTGAATGTTGTGTTTTTGTAACCCTTTAACTACGGTCGTCGTCAATATACGAAGGATCGAAATTTTTGTGAAATACATATCATACAAACATACATACATTACCTTCCTCTCGAACGTTTAGGGCTTAATTAAGGGCTATATTAGGGCCTGAACGCGCACAATAAATGCCAATTTGAAACAGGTTTTTATTTATTAATTATTCTACGTATTAAAATTTATAAACATGTATATATTGGCACAATATTTTTTTGGGTAGAGATGAAAACATTTATTAATAAATATCAGTAGCTAATGGGTTAATAAAACAAAAATATTCAGTTTATATTCA…
>Novel00467
CACGCATCGGGATCATCGTGAGCTTGTGTATTATCAAAGGAAAACAATCACGTAACTCGTCAAACAATAATACAGCTAGTAAACTGGAAGTCAGTGAAATGGCTTTAAGAATTTTTATCATACTTGTCGGGATATAAAAGTACACAAAAAACGTTGTCAATCCCTATTCAATTAAGATTTGTATTAGGTTTTTTTAATAAAGGAAGTGGAAAGAAGCAAAATAATATGAGTTACAATCAAGAAATATTACCTAGTGCAGTGCTCCATTGGAATTATAGAGGCTTCACCGAATTTCCAATCCAAAAAATTCAAGGTGAAGAATCTACAATCACAGATATATATTTAAAAGAAAATTTAATAGCAAACATACCAAAAGACATTTATCTGTTTGAGAACCTG…
>Novel00468
TTTGTTTTCTTCGGTTTGACATTGACATTTTTCAATGAAGTCCACGCAACGCACTGAAGTAGGAATACTATATAGGTCTATGACGCAACGCAAGCGCTTAATATTTCATTAGATATTAGATACTACACATAACATCGCTTGTGTTTAAGAAATTGTAAAATCTATTAGTTTTAAACAATACTTCTCAGAAAAGGTAAATTAATTCGGAAATTATAAATATTGCTCCACTAAAGTATAAAATATGGGAAAAAGTGTGAAAAGTTAATAGTTGGGGAATAAAACCGAGCATTTGAGTTGATTAAACATTATTACCAACAGTTGAATTGTGATTTCTGTACAATAATGTTACTAAAAATGTATGAGAATAAACTGATATTCAAAATTTTTTCAAATTAAATA…
>Novel00469
TTTCAAAATGAGCTCGCATGAACAACAGGAATCCATAAGAATAACAAGACGATCACTGAAGACATTACAACATTCAGCAAATGATAGGGAAAATTTGGTGGGTAGACCAACGAAGGGACTGAAACATCAACTTTCGCAAGAGAGCCCCGGGGAGTCTGTAGAGGTAAAACGAAAAAATCTATTGAGTAAAGAAACTCAGGCCAATCTCGACACAAAGATTTCTGAAGATGATCTAACAAATCCTAAAGGAGCATCAGAGAAATATTGGCAAATATTAGCTGAGAAAAGACAGTAA
>Novel00470
GTCCACATCCATTATATTTTATTAGCTCAACGCGCGGTAAAAACAAAATGATTTGTTTCGGTCGCGCGATGCCTCAATGCGTCCACCGACACCGCCGCGCGCGCCGCTCTGAGCTGTGGCCACCTCCATATTGTCTAGTACATTTGTTTCACTCGCACATCGTGCAGCTCGTCGCCGCCAGATGTCACGCGCCTCTCACCGCGCCTCGCAACGCACCGCAAAACGCACCGCCAGTAGCTGTGGCATACTTCATAGGTTGTCTACCATTTGTTTTCGCCGCTCCCGCTTGCCGCGCCTCACGACGCACCGCAATTCGCACCGCTCTCGGCTGTGGCCAAGGGGTAAAAAGCTCTATAAGAGTAGGTAGGTAGGTAACGCGATCTGTCATTATAATATTTT…
>Novel00471
GGCGTTCAGTCGGGAATACTGTTCTTTCCAATATAGTTATCTCTTTCTAAAAGTGAATTTCGTGAATTCAGAACTGTTCTATTCTTGTAAGAATCGAATTCAGAATGAAGGTAAGAACATACGACCGTTTGCTAATACTACTTTCGGTTCTCGGAGTTTTACTTTCAACCTATGCACTGTATGTGGAGCTGAAAGTGGAGGCAAATCCCAATTATAAAGCCTTTTGCGACTTTTCCGAGCGAGCAAGTTGCACGAGAGTGCTTACTTCGAAGTATGCCAAAGGTCTTGGAATAATCGACGAAGGATCATATTTACGTCTTCCGAATCCAATTTATGGAACAATTCACTTCTGCATTATGATCATTTTAAGTGCTTACGACAGTTTGGTTACGACAAATA…
>Novel00472
AAAAAAAGAGTTGAGTTATGTATTTTGTGAATTAATTTCAAAAACACTTCAAAAAATGGAAAGTGAATTGTATACAGTGATAGAAAGTGATACAGTGACAGAATTGGTGATTGATAATTGTATAAAGTCACCAAATACTATGAAAGAAATACGGAAAAGAAAAAATGTGGAGTACCAAAGAAGGTATCGGCAGCGGCAAAAAAATAAAAATGAAACAAGTACTGAAAAAAATATACGGAAAGTAAATCTTGCACAGCGTCAACAAAGGTATCGAAAGCATATAAAAGATAATGAAAATATTTATAAAATGTTTAAAATGAAAGAATCTTTGCGAAAAAAAGAATACCGTCATAAACTAAAATGCTCTCGGCTTAATGCTATTTTGCAACAGAAGGAAGG…
>Novel00473
AGGTCTGTCATATATAAACAGGAAGTTATTTTATACACTAGTACACATAATCCCGAAAAGCTACGTCCAAAGGCTTAATTTCATTTTGTCACATTTGTGCAATTTCACAGATACTAAAACGTTAATAAACAACCGTTATAACGTTATTTTATACGTACGGACGGATAGGTGAGTCACGTACTGAACATGAGAGAATTTGCTAACACAAGCCCTCGCAAGAACAGTGCTTTGCAGAATCTACCACAGGATCGGAATTGCGAGAAAGTCGGTGATCTGATCATCAGTATCTATGGATTAGTTCGCTCGTCGAACTCGTTTATTAAAACAAAAAGAACTGAGAGTGGATTCGGGAAATCCGACAAGACATGTGTTCGGACAACGGTGGCTCTGCGTTGGCCC…
>Novel00474
GTGATGGCAGATCCTAACAGTCTACAGAAGAAAGAAGAAACGAAGAAAAAGCAAAAACGCTATCCTAATAAGAATTATGCTCTTAAAAAGCGTTTACCACTTAGGCCAGTAAATGGAGACAATGTGTTGTTTATTACGAAGAAGACGAACTTTAAAGCACAACTAGATAAATGTTGCGATTTACTAACAAGAGGAGAAAAGGAGATAATACTTCATGGTCTAGGCGCGGCAATACAGAGATGCTGTAATTTGGCACTTCAGCTGGAAATTCTATTTTCAGGCACCTGTCAAATCGAAGTAAACACTGGATCTGTAGACCTAGTTGATGATCTAGAGCCACTGACTGATGAACTAGATTTTGGCTCACAAATACGACATTCATCATCCATCCACATAAGA…
>Novel00475
AAATTAACAAAATCAACACGTCTTTGTTGTGAAATGAGTTAATTTGCCATATTTAATAATATTAAAAATTATATATATGATACTCAATATTATGTATATTTTAGTGCATCTTTGTAACGTTGAGAATTTGTAAATTGATTGATAAAATAAAAAATTCATAAAAGTTTCGGTTAATCGTACATTTCGAGTTACAAGATAAAAAATGTTAGTATGTATTTTCCTGTTTGATACAAAGTGAACATGATTGAAATCTTGTTTTGAACTTCAGATTATCTTTTTAGTCTTGTTAAAACTAATGTAAAAATGGAATATTTATGTGAACATCTTGATGAAACTGCAAGTGTAGATACACTACAATTAGAAGAATTTTTACGTGAACAAAGAGCAGCTGAAATAAAT…
>Novel00476
ACGAACCAAAACTGGTCTCTATTTGTTTTTTAGGCATTTATTACTAGAGTTTCAGAGAAGTTCAACTTGTTCTCTGAAATTGAAATTATTAAATTCTTATTAAAATGAGGCAATATGGTCCTAAGCATTTAATATGGATATTAATTATATCCGGCATTCTTATAAAAGCCGAAGACGTTGGAGATGAATGCACCCCAAATAACCAGATATCTGAAGGTATCTGTACTCTGGTGAATGATTGTCCTCAGGCTGTAATGGCAATAAAAAATAAAAGGTTTCAACCATTTCAAAGATGTGGATTCAGAGGATTTCAGGAGATAGTTTGTTGCCCTACAACTGTGGACAAATTT
>Novel00477
ATATAGATAGGTATATAGTAGGTATATTTTTGTTAACAACAAATAAAGAATATAAATTAACACAGCTTATTATTTATTTTGAACGCAATTCGAAGATAGCATCACATTTATTTGCTATCAATTAAAGTTATGCCAAGTTAAGTCAAAGCCACGTACGTATAAATTTGCTTCATTACTGCTCTGGACGCGCGCCTGAAACAGTGTGTGGGTGTGGTAGTTCGTTTAAAAAGCACGAGTATTCCTACTCCCTGCAATCTTAGAGGAATCACAGACTAGTTCACGTCACGAGAGCAGCTCCACTTCTATTTTAGAGAAACATCGAAAAGTATCAAGATGAAAATCAGTTTGATTTTTTTAATTTTCGGAATTATTTTGTGTGCTTCCACCGTTTGTGACGCG…
>Novel00478
CTGGGCCAACCGTGTGTTTGTTGTCACTTTGCCTCCGTTACATATATTTTACGCGATTGTAATAAACGTATCTGTGTGAACACGTAAACAATTTTTTTTTTTAAACGTGTCGGATAATTACAACACGGATTACAGTGTCCAAGGATTGCAGTGTCAGTTTCTCTGGATTTTCACACAATTACTAGATTTGCGCAACAATAACAAACTTTTGTGTCGTCACCGCGAAGTGAAACTCAAAATGTTTCTCTGTCGTTAAAAAGTACTGATTATGTTTTGTTAATAAGTTGAAAGTGATTGAATGCGCATAAGATTTTTTTTGGTGGATTCAAGTAATTATAAAGTGACGAATTATTTAACTTTCTAGTTCAAAAAAGTTACCATAGTGAGGATTAAAGATTC…
>Novel00479
AAAATGATTTTTTCAAAAATATCTGCTTTAAGTTCAAATAACGCAAAAGTTATAGTTAATATTTCAATTATTATATCACCAATAGGGACGATCATAGCTGCAGCTGACAATGATTACCTGTATATCGTATGTTTTGAAGATACAAAACAATTTGAAAATAAATTTAAAGTATTGGCTAAAGAGTTATCTTGCCGTTTTGTTCACGAAGAAAACAAAATTTTAAACACATTGAAAGAAGAACTGTTATGTTATTTCAATGGAAATCTAAAGAAATTCTCTGTACCGCTGAAAACTCTTGGTTCTGACTTTCAAAAGGTCCCAGGGAGGCGTCCCGGCGAGACCCATGGTCGCCAGAGGCAACCATCAAGCCCAAGCTGCGGAGTGGAGCATTAGTGACCG…
>Novel00480
TTCTCATAACTACGTAATGTCAAATCTGTTATGTCAGATGAGACGGAAATTCATCTAGTTTATTTTAGTTAAATGTTTACATCGATTAATTTATAATCACTGTAAACTAGATTATTTCGAGTCAACCAATGACTTTTGGCAAGGATTACGCCTTAAATTTTATGACCTGCCTTAACAATAATGGCCAATATTTATTTCAGACGATGACAGAAAATAGGAAAAGATCTCGGGAAGATGACACGTGCGAGTTTATGCCGCTATCAAAACGAATTAATAATTTGCACATCAACAACGGTCTTGTCAACACAAGTGCATCTCAATCACGAGATTCTAGTCAAGTAAATAGTATTATAATTGACAATGGCATATCATCGCCTAGTTCGTCGTCTGATTCTATGG…
>Novel00481
ATCCGACGTGCCGATGGGTTCTGGTGTTTCCAGCAGCGCCGCCATTGAAGTGGCAGTATTCACGCTGCTAGAAGGACTCACGGGAAGGATGGTTAGTTTAGTGGAAAAAGCCAAGCTGTGTCAGAAGGCAGAGCACGACTTCCCTGGGATGCCGTGCGGCATCATGGATCAGTACATTGTTACTATGGGCAAAAAGGACCACGCATTACTTATTGACTGCAAGTCTTTGGAAGCAAAGCAGGTGCCGATTAAAATGGAGAATATATGTATACTAGTGATCAACTCCAACGTGAAGCATCGGTTGACGGGAAGCGAGTACCCTCAGAGGAGGGCTCAGTGTCAAGAAGCGGCCTGTCAACTGGGATTGACATCTTTGAGGGCGGCAAATATGCAGGATTT…
>Novel00482
AAAGGTGGTTGTATAGACCAAGAAGACGCATTGCTCATGGAACGCCGGATGCTGTGGAGAGCTCCAGAACTTCTCCGGGACCCAGAACCACCACCGCGAGGCTCGCAGAAAGGAGACGTCTACTCTTTCGGCATCATCTTGTACGAAATACTTGGTCGGAAAGGGCCCTGGGGAGATACGGATCTTACCAACGCTGAAATTATTGGGCGCGTACGACATCCTATCGGAGGAGTATTGTTCAGGCCTCCCCTCAATGGAGTCGCCACACGACCGTCGGTGCTTGCCGTACTCAAAGCCTGCTGGTGCGAGAGACCCGACCTAAGACCAGATCTCAGGCTAGTGAGACTACGTTTGAAGGACATGCAAGCTGGAATGAAAACGAACATATTCGACAACATG…
>Novel00483
CAGAGCTACACGGCTATACGGTACGAGAAATAACTAATCTGCTCACTCAGTTCGTTTAGTTTGATAATCTGTGCTCTTTGTAAATGTCAAATTGTGGCGGGATTTTAAGCGTTGTTCCCAATATTTTTTTCTGGAAGAATTGTGCGGTTTTTTTTCCAAGGTGAACGTGCGTTGTGATTGTGAATAATTATATTGTTAAATAAAACAATTTGAAAAAGGATTTGGAACAATGTTGATTTAAATATTGATTTTTTCCAACATGTCATAAAATTAATATCGATAGCAGGCTGTAGTCGTTAATTTTCAAGAAATATATATTTAATGATGTGTTATAAATTGCTGATGATGTCAAACGAGCTGATAGCATGCCTAGCCACCGAAGAACCCATAGATTACTAC…
>Novel00484
GGGTCATACACATACATAAGTTCAGGGTGTATGTTGTTTAAAAAGAATGGATTTTATTCAAATTAAATTATATCGGGACATGAATTACAGTTACCATTTTAAATACAAATGATAATCAAGCAAAAAATTATTAAATTACCTTTGTAACTTATTTTTTAGTTTCCTATTATCCCTTTCTGTGGACTGTTCGCAAAGGCAGTTGCTACATTTCGATATCATTTATTGTTGTTTGGTGAGAGTTATCGTATAATAAAATGCAAATATATCTTTAGTATATATGTCAAATATTTAAAAATATGCATATAATTATTATAAATAGATTAATTTATAATAAAATTTTAAATAAACATTTAGTTACACGCAACCGCATCACTTCTGTGGACTTAAAATTTCGCCAAA…
>Novel00485
ATTCATTACAACGGCACCTCACTGCCACGACCGATGCACTAAAATTGTTTGCAATATTTAAAAAAAAACTATCGGTGTCCAATTCGCGCGTTTTTTGACAACTCGTTAGCTGTCAGATTTCCGCGCGATTTTCGCACCGGCGTATTTTTGGCCAGTGTTTTGAAGTTTTATTTTTTGTTTTGTGCAATCACGTTGTTTACAATTAAGGTTCGGAGTAAAAGATACAGCATGTCCCAAAACTGCAAGACAACGTACACTGCTGCCACCACGAGGGACGCAAATAACAACACCCTGTACCACGGCACCACCACACAGGGGTACGGGGCGAGGGGGTACACGCCGCCAAGTGTCACCTCCAATGGAAATTATAAGCAAGTGTCGTCGAAAGCGCTGTTCGGC…
>Novel00486
ATAGAGGCTATTATACCAGCGTTCAGAGAAACTCTAAAAGCAAGTTCGGTCGATTGGAATTTTACCAGCGTGGAAAACAATATTACAAGCCAAGCCTTAAAAAGAGGAATAGAGCAACAACCTCGAGGGAAGATGCTGGGTGGAAGCGGCTCCTTGAATCACATGGTCTATGCCAGGGGTTTTCCTTCAGACTACCACGAATGGGCCTCAATCGCCGGAGAAACTTGGAACTGGACCAACGTGCTCAAATATTTCATGAAAACCGAGCACATGACGGATACGAACATTGTTAACAATCCAGAATTGATGGTGTACCACGGTCGAGGAGGTGCTATAGAAGTTTCTGGAACGAATGAAGTTATGTTCTCCATTAAGAAATTTCTACAGGCGTTCGAGGAA…
>Novel00487
CATTGCAGATATTATTGTGTGAAAAAAAAACCAATACATTTCATTTTTGCAATTTTTATTTGTAAAATTTAAATACAATAGTGATGAAAAATACTTGTAAACAATCTCTAGTCGTTTTCGTTAAATATACTTATATCGATAAATTTACAATAGATTCGCGAACTCTTAACTAATTGGTTCTGTTTAGATTGACTCGAACGATACGATAAGAACGATTAATAAACCCTTAGTTTAAAAATTTAAATTCGAAAAAAAAAAAACTGTTTATTGTTTTTTTTTTTACAAAATGGAAGCCACCAATTTTAGATATACATTCTACAATATAAACCGTTATTTTAATACGACAATATATAAGAACTTAAATTTATTTGGGATGGTATTATCATCATTATTATGCTA…
>Novel00488
AGCTTCTCCCGGATTTGCGTAAAGAAGGCGAACTCACTAAAGAAATAATATTATCTACGAAGGAGAAACACGGAGTTCCTGTGACGTCTAGACTTTTTTCTCATCACACCTTAGCGAGCGTTAGAAAACTAAGCTTTTATTTTCCTTATAATTTGCCAGACGACAGCCTGGACTTCATTTTAACGTCCAAATACAATCACTCGACGGAGCAATTTGCGGATAAAGTCGACGTGTTCCTGCAGCCAGAGACGATCGGTTGCGAGACCTGGCGACGACTTCGAAACACCTGTGATAAATTACCAAGCAGTGGAGTCCCAATGGGCCATCCTTTGAGACGAGGCGGTATTCACGAGCGTCGGTCGCCCTTCAGCGTAAAGTTGATGAATTCTGGAGTTCACT…
>Novel00489
CGGCTTTGTGATTGCAATTACCTACGCGGTTCAAGCTTAACAAGAAAAATTGTAATACATTTCATACTTACGTTTTTTATAACAAGTTACGAAACTCTTCTTACACAAAACTAATAAACGAAACAAAAAAAACACTTAAACACCAAATAATTGTAAAATTTGCAACGATTTGCAGTATCTAAATTCTTTAGACCAAAAAAATGACGGACCACAATGCTTCCGGGCGGTCATCGAACTTTAAAAAATTTATTACGGCCAGTAGTGCCAATACACTTTACAAGTGTATTATCTATGCAGGTACAACAGATAATAGTAAAGTAATGTCAGTGACTGAGTTGAAATAGCAACCTATTTTTGGTCAGTAATAGCGTGGGCATGAATTATCAGAATGTCGTTGTT…
>Novel00490
AGCGTTCGCGCGTCTTTTTAATTAAACACGGTGTAAACGAACCTACAATATCACACGAAGCAGGACTACCACTACTTTAAAGTAATTAAAAAAAAAAACAACCTAAAGCGCGTGTGTAACGAAAAAATAATAAAGTGTCAAAATTGGTTGGTTAAAGTTTTCGGGTGGCGATTCTGAAGAACGTGCAAATTCGATGCAATTTTGATTTTCTCTCGTGTGAAAAGTGCATGTGTTGATTCACTTGAAAGCGAAGTGCCGATGCGATTGACAGCTAAAGGTCACACGTCCATCTCGTTTGGATAGCGGACAGACAATGACGAAATAATTCGTAATTCGAACACGACGGTATGGGCAACAGTCTCAGCAGCGCCAACAGCCGGAAATGGCAGAAACGGAAAC…
>Novel00491
TGTGGAACTGGCAAGTTCCCGCTCATCACGACCATGAAGCAGGAACTGTCCGACTACAAGGTCAAGCTGGAATACGACGGGCCCTACGAGACGGTGCTCACCAGCGGACAGTACACCACTAAGGACCGTGAGTACCCAGCGCAAACATAGCACAATAAAGTACTATAAACCTTCATTGTCATGTGCGAAACACCGGATGGTTATTTTTAAAAGAGCATAAGCAGTAACTCACGCAGCTCATGCAAATTAGACTTTCGATTTTTCTTGTTATGCTACTCTAGTTTAGCGAAGTACCCAAGAGAGGGACGGGGACAAGATTAACACCGAATGGGAGGATGAGATAAAGCTGGTCCTAACTGTAGAAGGGTTGCTAAAGATAGACAGCAATGGAAGATTTTA…
>Novel00492
AAGAAAATCAAAGTCAAGTAAAATCCATAGTCAAGTCAAGTGCACAGTCAAGTCAACGCCATAGTCAAGTCGAGTCACTTTTATTTGTCACACACTAATCACTGTCATGTCAGTCGAGGCATTAGAGCTATTTACACATGGTTATTTGTTAAATTAAAAAATAAATATAAAATTTGAATTTCGAATGACTAGATTGAGTAAACGGCAGTGAGCGTCGGAACGCCATCGCGTCCGCG
>Novel00493
AGTGGCTCGTTGAACCAGTGCATCAGCCTGTACGACCTGCGGGGGAACGCGCTCAACACCATCAAGTTCCACGAGGGCTTCATGGGGCCCCGCATCGGGCCCGTCTCCTGTCTGGCCTTCCACCCGCTCAGGTGCGCGATGGGCGTGGGCTCCAAGGACTCCACGGTGTCGGTGTACGTGGCGGAGTCGCGCCGGTGACCCTCGCTGTACGGCATCACGCTGCCCTTCCGCGCGGCGAGCGCCGGCCCAGGTAATTAGAAGCTTGAACGAAGGCGAGCAGCCGGCCGCCGACCCGCGCAGCTCTTGTAAATATTCCACTGCACTGTACATTGCTGGCTTCGTATGGCCGTCGCTTACACACGTTCGGAAATATATACTGTATATCTCTAGCGGCTCCGT…
>Novel00494
GTGAGTGCAATGGCTCATACGCTCTTATGACGCATGTGTCTATGGCATAGACTGCGGGTTCACAGTTCATTGCACATTGCCAATTTGGTTTCAGTTGATCTTCATATAACAAGATAAATACGTTCTTACCGTATTGTATGAACCCGTGTTATATGACTAGAAATAGAGCAAAAAGGAGAGTAATTATTCTGAATGAAACATGCCTGTATGTATTTCTTTACCTAATAAACATAAAAAATAAGCAGGAAACATTATGTTATTCCCATACATTGTGTGTTTATAGAACTTAATGTAATTTTGTAAATAAATTTCAACAAAAATTTCTCTTCGTGCTGTCGAAGTACCGTGTTATGGGAAGGTTACTTGTATTCCACATCCCGTCCCGTCACGCCCCGCCCC…
>Novel00495
GCGGTTATGGCGCGCGCGCGCGTCAAATTCGAAAATATTTGCCGCGTATGGGAATTAAAAAAAATAATAATTTAATAATGGAATGTTATCGAAAAGTTTTCGATTACCTATCGTGCATTGTGAATTATAAGTTGGTCTCACATTCTATTTTTGAATTGCGCGCCCTTTTCAATTTCGATACTTTGGCGTATACAATGGGATCTGCACACACAGAAGAAACTAAATACATTCCAAATTCATGAATTTTATTCTTGCATCCAAGACCTAAGAGAGATGCTACGTAGTATAAATGCTGGCTAAAATAAACAAAGCAGTGCTATCAAATTTTTAACGTTCACAAACTCTGTGCGGTGACGTATGTTTGGGCATTTCAG
>Novel00496
AAAAATAGGTAGAGTGATTATGGTTTCTGTCCGGGGTCACAGAGTACTCTACATTCATCAAAATTATTTTCATCACAAAGTTAACCACCTCAGTATATCTATACTAATATATTAATCTACAGTGGTTTTTACGGATGTTCCGTTATAACTACTGAACCGTGCATCCGATTGACTTGAAACTTGTTATCCATGTAGAAAATACATGTACTTAATGGATAGGTTAATATTTATATGAGTGTTGGACTCCCTACACCAGTTGCAGGGGCGTTAATGATGAGAATCTTTGTGGGGGTGAGAAATAATAATGTAAATTTTAAATTCCCAGCGAAGCGGACGGGTACAGCTAGTACTATTTAAATTATTAGTCTGGATAAATTACTCTCACATTGTTACTTTTAC…
>Novel00497
CGCAACGAATGCGCTCGTCTGAGTCGTCGCCACCGCTGGCTCTCGTGCTGCTTGTACTGGACGGGGCAGCCCTCGGAGACCCTTCAGCACAACAATGGACCCTCGGGGTCCAGCTCGAACCACGTCGACACGCGCCAGGGCTCCGTCAAGAGCAGGAGGTACCACCAGGCAGCGCCGCCTGACGACGAATTGGACCCCAGAGATGTGACGAACACAGCGAGCACGTCGGGCCCGTCCGCTCAATCAACCAACAACTTGGTAATAAACACGCTCAACGTTGTTGTAAACAACAACAATCATAACAACAACAACGTAATAAACAACGCGGCTGTAGCATCGCTGGCCGCCGCAGCCGCCGCCCATAATTACCACACTAGGAATAGACGAACGTCGCAAGAA…
>Novel00498
GCGGGATTCGAGCACCGGTGCATCGCTAGATACGAATGCACCGGACGTCTTATCCTTTAGGCCACGACGACTTCTGTTAAATGGTTTTATGGAAAAGACTAGATAAATATTACGATTACGTCACAGCCGACGCCATAGTCGTTTATTAAACTGCATCCGAGACTCCAAGCTCATCGAAAAATCTACGCACGCAACGGAGAAGTTCAGGTTATGTATGCGTGTTTATGGACTACAGTACCGGCTTAATGCAAGGGAAGACGTGAGGTCGACTCTCCGGCCGGGCGGGACGGCCGAGTCAATAAATAATATCATCGTCTATTTATACTTTCCCAGTTTCCTGACTGTGACTACAATGTGATAGACTTCGGCAGCTCTTGCTATGAGCACCAACGCGTCTAC…
>Novel00499
CCCTGATCTGCTGTCTTGACAATTTGGTCTGGCATTTGGTATAATTTGCAAGTGACGGCTGGCAAATCAGTTTTTCTTGTCACTGCTGTCACTGTTATTTTCCGAACGAAAACACTTGTGTAACTTGGGATACGAGAATTTAGAATAATGTGGTACGAAATTCTTCCGAGTTTTTTCATTATAACTGCTGCTGTTGGTCTACCGGGCTGGGGTCTTTATCATATACATAATCTGACTTTAGGCAATCATTATAGACGCTCGCTTACTGATAGATGGAGTCGTGCGTTGTACCAGAGGGATATGAGGCTTACTGGTAATCCTTATGAAGTGAATGGCTTGGAAGCTATCCCGGATAATTGAAGTAGTAAAATATTATCTAGTTAGTATTTAATAAATGTG…
>Novel00500
CGGGTTATATAATAAGACATAATTCTGAAATAACACTTATTACCGGGACTGCGGAGCCTTGGCTGGAGTGCAGCTGGTGATAGCGTGGCGCCTCATCTTCGCCGTTTGAGGCAGGTAGGGTTCTGTCAGCTGGATCCCACGTCTCAAAGTCGCAGACCGATCCTCGCGCTAATGCATCGCGTCTACCACCGGCTCGTGCTGGCCGCGACTGTCCTGTACATTTTCGAACAACTCACTTACGCGTACCAGGCTCGAAATGACATGGAGAGGCTGTCTCGAGTGCTTTTCCTGATGCTGTGCCACCTGACCTGCATCGCCAAGCAGTTCGTCTTCCATTCGGACGCTGACAAGATTAACCAGCTTGTGGTGGGACTCGATGGATGCTCTGTGCAACCAGCC…
>Novel00501
CGTGATCCATTAATCGTAATACTTGTGGTCACTTCACTTATTCCGCATTTGAAACATTTCAATATCTCCTTCCAAATATATTTACAAAGTTTGTTCTACGCCGTAATTGATAATAAGGGTTAAAGTCAGCGCTACAGTCATAGGTTAAAACGCGATGTTTGCGGCGCCGGCCACGCACAGAGATATTATTATGTTTTTTCCGTTTCATAGAGTAAGTAAGTCGATGATCGAACGGGCATTCCCAATCTCGGTGAGTCCGCGTTTCCCATGAGAGGCGCTCGCTTCGCAGTAAGGCTAGCGGTTCGCACAAAGGGGTTTTACAAAATATTTTCCTTAAGTTCTTAGAACGTATATAAATGTAAGTTATGTGTGTGTGTGTAAGGTCATAAACAAGTGTGG…
>Novel00502
GCACGGTCTACCATTCACTCGGGATAGCTTCAATAGATCAGTTGTCATAAAATGTCGACGACTTATATTATTCTGTTACCGTTTCTCCTCACTTGTGCTATAGCTAGTGCGGCAGAATGCGAAAACGCAACATCACTGTCCCTCATGATCGACTCGCTCCTCGCAACGTACGATCGGGAGTCTCCCCCCGACTCCAAAATCGTAGTCAACCTGACCCTGCATTTGAGACATGCTAACATTCGTGAGTCCGAGTCCACCGTGCGGATACTGGCAGATCTTCAAATGAATTGGATCGACAAACGACTGAGTTGGAACGCAGGGGAGTGGGGCTGCAGCACTTGGCTGGTGTCCTCTTAACGCTTGTGGAGGCCTGACGTGGTACTGCTAAACGCGGCTGCA…
>Novel00503
GTACAATGTAAATTAATAAATAATATGAACTAATATACATAAATATAGTAGAAACACCTACAACACTCCCCTCCAGAGACCTACTTAGGTCGATAATAATCGGGAAAGCGTACTTTCCTTCCCGATCGAGTCGTCTGCTGGTGTGGAGGCCCTGGATCTGGGTGACTGAGCGAGTGAAGGCAGTCAAAAACCTGCTGGCGCAGTTGATGTGGGACGAAAGGTCTGGGTGTCGGTGTGCTGACGTCGCAGTACAAAATGGCTCGACTCCCAGGTATGCTCGTCTGGACTAGGCGAAGAGAAGTCTCGCCTGTTAGGTGGTCTTGGAGTTCAGCATCTGAGGCTTGTAGATTGGCCATCACTTCTAGGTCGACAGGCGTCTGCAGTTCATCAACGCGCGAT…
>Novel00504
CTGTACCGTACCTACCTACCTCCAACATTATTTAAAAAAGGGAAATTAATTTCTATTTCAACATTTAAATATTGTAAGTTACTGCTAACTGATAAACATGGAATGTCCACACCTAGCTGTGTCGTGGGAATCGTATCGAAGTAGTATATGCAACGGATTGACCACACTCCAGCAGCGTGGCGAGTTTGTGGATATGACCCTTGCAGCTGATGGACATTTGGTGAAAGTACATCGCATGGTGCTATGCCTCGTTAGTCCATACATCAAGACCCTTATAGCCTCTGTAGATTGTCCACACCCAGTTATATTCCTTAATGATATATCATATGAGGTTTTACAAGCAATCTTACAGTATATTTACACTGGAGAGGTGATAGTCAGCAAGGAGAACTTTAAGTC…
>Novel00505
GCCGTCGATCGCTTCACACGATGGCCGGAAGCAGTGCCTATTACTGACATTACCGCTGAAACAGTAGCCAAAGCGTTCATCTCCTGTTGGGTGGCGCGATACGGTTGTCCTACCGAGATCGTTACCGATCGAGGCGGACAATTCCAGTCGGCGTTGTTTCAACAACTGTCCAGGTCCATCGGTTTCGATCACCGGAGGANNNNNNNNNNGTCTAGTTACGGACGCCTCCGATACCGCAATAGGTGGAGTACTGCAGCAGCTCAAAGAGGAAGGTTGGCAGCCATTGGGTTTCTTCTCCCGCAAGTTGAGCCCGTCACAGATGAAATACTCTCCGTACGACCGTGAGCTCCTTGCAATTTACGAGAGCATACACTACTTTCGGCACATGCTGGAAGCCAC…
>Novel00506
CAAAAACACAACTTAAAATTTCAAATATTTAGGTATCAAAACAAAAGTTGTGTTTTGAGTGTTAGAATTGATGTTAAATTTGTTGTACAACGTCCTTTTTTTTTAAATATATATTGAACGCAATACAAAGCCAAATGCAGACAAAACGGAAATGTCTTCCGTGACTTATACAGATTTCATAGAAGCAGCGAAAAATTTTATTGAAATCTCAAATAGATGTTGTGATGGTTGGAAATTTATTGAACACGATAAAGATAAATGCTATTTACGTAAAGAAACATTTTTGAATTATAAAAACGGTGATTATGAACGTTTATTGAAAGCTGATTATGTAATATTTTACAAGGAGAGTTATTGTGTTCCATCCTTTAGTTTTAATGTTTGGAACTCGGCTGGCAT…
>Novel00507
GTTACAAATAGCATTTCCTAATCGGAAATCTTACTCATTTCTAAATGAGGACAGTGAACGTTCACAATAAAATAATAATAGTTTTTTTTATTAGTTTTCAAATAAATAATATTAAATAATTTTAAGAAAGCAGTAAAAGTTACACCGATCACTGACCAGTTTATCTATAAAAACGATACCATATCACAATTAATCCCAAAAAAAGCAATTTAAGCAGCATTTTATAAAATTCGTATTATTTGTATGAAAACAATATATCTATAATAATAATAATATACAGGTTAAATTATTCTAATAAATAACTAAGTAGGTAATACTGCAGACATGCATATAATCTATGATAGTAAATCTATGTTGACATAGATAACGATATGTACAAAAAAATATTAAACAGAATGT…
>Novel00508
GGCAAATGGAGACTATATGCATACCGCATCGCAGGAAATATAACTCTGAAATATTCGATATGGTGAACTTCGGGCTGCTCTACGTGACCCCGCTCTGTGTTATGACTGTACTTTACACGCGGATTGCCGTGGGCTTGTGGCAGAGTTCACACACACTTCAGAGCCTCGGACGTGTTCAATGCTGCGCAACGGAATGTCCTCGACCTGAGAAACCTCGCACTGCTAATTACGAGCCGCAACGTACCTTTGTCGGTGCTACCGAGGACAAGAACGGAGTGTCGACAAAAGTAAAAGGTCCGCCAGCTAAAAATGTTCGCACTTACGAGCCTCGCGACTGTCACCACCTGAGCCACTTGTCTCGCAACGTGCTGCGCGCGCGTCGCGGTGTCGTGCGGATGC…
>Novel00509
ATTTATTTGAAAACTAATAAAAAAAACTATTATTATTTTATTGTGAACGTTCACTGTCCTCATTTAGAAATGAGTAAGATTTCCGATTAGGAAATGCTATTTGTAACAGTGCTTTTCAAATGAGAATTATTCTTCCTGATTATTTCTCGTTTTATTATTTGAAAGGTACATACGACATAGTTTATGTAAAGGAACTTTTATTTATTTATTTTACAGACGTATTCTTTTTACCAAGCTATAAAGGGACGTAGTTTAGCTAAAAAGCTTTTCAACCCACAGTCATATCAAAAATGACATGACTGGGTTCTTGTCAGGTTCTACACACTAATATGATCTAAAAAAAACATCAAAGAATAACATAAAGAAGATTTGAAAGGGGAAAACGAATCCTGTCATGAA…
>Novel00510
CCAAGCCAGTCGAACAACTTCCCATGTAGGGGTGACCGGGGCAAGATAATTTGCATGAAATTCACTCTGCACAAGTGCGTCCGAGCAGAGCGATCGTGTTGGATCTCGTTTTTGCGTTGTATAGGAAAAAAACTGATTTTGCAAGTGTTTTTTCCGGTTTTTGGTTAAGAAACTGATGTGCAGACATATACAATGGTTCGGAACTACAAACGAAAAACAGATCGTGGCAAATGGGACTCTGAAGTACTGGGTATTATGGGTTCTTAATAACAGGATGGGGCTTCCTCGAGCCTTTGCTACATATAATGTTCCGCCGGCGTGTAAGAAAAACTCGTGATACTGTGGATGACGACACTGATTCCGGTAACGACTAAGTATGGCAAAAAGCATTTGTGACGA…
>Novel00511
CGGGCGCGTACTCAAGTTGTTAGTCGCCAAGATGCGACTGTCGGGCGACGGGAGCCGCGCGCCCGCCGCGCCCAGCCCCAGCGGCGCCACACACGCCGCGCTCGTTTGCCCATTGAAGTAACCTAATTCATTAACTGAACATAACTATTATAATCTTCTTCTTCTTCGTCGCTTCCTCATTACTGGGGTCGTGACCACCTTGGTCCAATTTTTGCACCAGCTTCCTCCAATGTTGCCTGCACTCGGCCTGCTTAATGGCGCCCGGGTAATAGGGTAATGTTATTTGAAATAACTGACGGTAGGACGTTGTGAGTCCGCGCGGGTAAGGTACCACCACCCTGCCTGTTGCTGCCGTGAAGCAGTAGTACGTTTCAGTTTGAAGGATGGGGCAGCCGTTAT…
>Novel00512
TTTCGTAAGTCACTATTCATAGAAAACGCTGTCGAGTTTGATAGTTGTTTACGGACCATTACCTAATCAACTGGACGGCGCTAACGCTCAACATATGATATGGGCAAATATAAAATTTATTAATCAAGATCAAACTAAATTTATTAATCAAGATCAAACTATATTTGTACAATGTAGGCTAGTGGTTTCACAGATTAGCTAGAATGAATCATCGTCATGAATAAGACACGAGAAACAGCTGCCGACACAAGGAACGCGCGTCAGTATACTTGCTTCCGAACCATTCGATCAATCCATCAGAGTATATTTCTGTGTTTGAAGGCACAGATAACCATCTGGCATCTCAGTCAGCTGTGCTGTTTGTTTATCTGTGCCCACTTACAATTTACGGGAATTGCC…
>Novel00513
ATCGCTGCTCTGCAGATGACGGGCTGCGGGAGCACGCAAGAAATCGTCGAGATAGATGCGTGACGCAGCGCGCAGGACTGCGCCCCGCGCCGCGCGGTGCGTGCTCGCTCCCCCGCTGTAGTCCTTCCCGCGCGATACATCTCCCGACAGAAGACATCGATATTCGCGGGGTGCGTAAGGCCGCATCGTGCTCGCCGAGCGAGGCGCGAGGGAGCCCGCCGTGTGGAGTCGTGCGGACAGTGCGTGGTGCCGGTGCAGGCGGTGCGTGGCGCGGGAGGGGCGGGCACGGCGCGGCCCGGGCGCCAGTCGCTCGGAAGCAAGCGGGCGGCTCGCGTCGCCCTGCGCTCTTTTGGTGCATCGCTGCAACGCTGCGTTCGCGAACTTGTCATCAGGTGCGGC…
>Novel00514
AAGTGGTACTTCATGCCTTAACAAAGATTTTGCGTTTACAAAGTACAGGTTCCACCTGTCGAAGAGTAGTCTTCACATCTTTTATAGGTGGTAGGGCGTCTTGTGATCTCGCATTGGTGTGTGGCGGTATTCACGCAGTGATGCGTATGGGCTCCAGTAACCACTTAACAATAGATGGGCCGTAAGCCAGTTCGTAAGAGACCCGCCTCAGTGAGCTCTTACCCTCATAGCAAAACGTAATATAAATGGATACGCATGTCAAAAGCAGGACAAAAGCGTAGCGTAGAGCGCCGAACCTTGTGAAGTCAACATACCGTTCTAACAGGTACCTACTAATTTATACCAAGAAGTAATCATGGATTTTGGTATGAATGCTAAGATGGGCCGTTAGTCCAATAT…
>Novel00515
GAGAACGGCAACATTCCCTTGTTTTGATGAAAGTAAAATTCATTTAAAAATCGAAAAGAATAGACAATCAAATTTCCAATATTACATTGGCTGGGAATTTCTGATATTATGTTGTTAATACCAATGTCAAGGCAAAAATTTGTTTTTAACACAGTCTCAATTCTTGGTCAGGTTCACAACTAAATACAAAGGAGTTCTGTCTGATCATCGGCTGCATAATTTCGGCACTATTTCTGCGAATGCTAACTGCGTTTTTGGTTGGACTGGCTAACAATTTGTCCATCAAAGAGAGCGTATTCGTGAGCGTCACTTGGATACCGAAGGCTATCGTCGAGGCCGTGCTAGTAAGAGTTGCAGCGGACTCTATCTTATCTGATGCAAGTGAAGAAGACAAACGAA…
>Novel00516
TGTCAATGAACAACGCTCAAGAGAAAGCTTGCTCATAATTTTATACTATACCGTTAATGTGTACTATTAATAGTGGGTTTTACAGTATATAATGTAATTTCATATTAAACTTTATTTTATAAATGAGCTCGAGATCACAAAACGTAACTAAGGTTCACTAAAACATTTCATATCGGTCATAATTATTATACGTCAAACCTGAAGAAAGACTAAATTAACAAAACAAAACAATTCACACAATTCCACTCCCAGCATTTTCGCCCAAAATTGTTAATTTGGTAAGTTTACTGTGTATCATATCGTAATCTTGACCTCTTAAAAACATTAGTGTCTGAAAAGAATATCTTTGTCTGATTGACACTTAAGCGCCTTATTCACGATCCATCTTGCTGTACGTCC…
>Novel00517
GACCAAATAAAGTAAAACCGGATTTTAAATATGCATTAACCCTTCGACTGCCGTGTAGGTCACCGGTGCCCTACCCGGCGCACTGAAGTAATTATGTCGATTTCTATTACTAAGCTTCTGGATTGCCTAATTTTGCCTTCTTTTGAATTATAGAATTTTGAAGTGAAACTTCTTTAGAATCGTTTTGATTTCAAACTCGATGAAACGAAAAAATAAGTCCATAGAGACACAAACACATAAATGTATAGGATGCAGCCGGCGAGAGAATGAGACAACACACAATAGACGTTCTCGGTCTCCTCTTTATGCGAATCTTCGTAGCATCCCCACTATCGTCTACTAAACATTGTCCATATGTATGCTCCTGTGTAGTGGGATACTCAGTATATCTATATCTTA…
>Novel00518
CCTGGTCATTATGTCGATAGCTGAAAGACCTACGTCGTGTATTCAGATAATTTAATTTGGCCCACAGCTTTAGGACCGGTTTAGCTATCTGTCAGACATCCTATCTACTTGGGTTTGCTAAGCCTTGGATAGGTTTAGGGTAGGGAGTAGAATAGGAAGTGGTGGGAGGATTGGACTAGAATGGAAATAATACCACTATTACGGATAATTAATGTAGTGAAGACTTCGGTCGCATGTCTCCTGTCTTCAAATCGGACTGATGAATAAGGCCTAACAAAGGAGCACCCACACAGTTTAAAAACATTTTTTTTTCGCTTTTGTTTTAGTGTCATCCGTGAACAGTATTGGACATGTTCGCGGTGGCCACAGACGCAAAGAGTGATCCTCGCCGCAGCAGGG…
>Novel00519
AAGAACTACTTCAGCGGCAGGCGGTCCGACACGTCTGCATACGGATTAATAACATCATAAAAGACGAACGTCTAAACTTTGTCGTCGCAACGCAAGCAGGTCTCACTGTATCACGCTAGTCCGCCATTCGAGCTTACACAGCAAACTCGTGTGCAGTCATGTTGCAAATAATAATATATTGTTTACTGATGTTCTTGACTTGCCTCGCTTTGTTCGACATCGTGAGGCTGTGCATGAACGACGAAGACACAACAAAAAGAAAACTGCGACTCTGGTCGGTGTTGCCATACGAAGTGATCAAGAACAAGATGAAGGGTATCAACCAGCTGGAGGAAGAGCAGATCAAATCAGAGACTGAAAGCAAACCTTACATAATAAGCGAAACCGTCTAATAAAATT…
>Novel00520
AACGGAACACCAACTATCGCAGATTGCATTCACGGAGCCAACGGGTATCAAGAAACCGTATGACGAAGAACTACGAAATGCAGATCCAGGGGCCTATTTCTCATTAATAGTCTCAGACGACATTTTTGAGGAAATCGCAGTGCAAACCAACTTGTATGCTGAGCGACGCGAGAGCACAATGCCTTCCTCGCGTTTGAATAGTTGGAAGCCAACAAACAAAAATGAAGTCAAGAGTCTTTTTGGACTTATTATGTACATGGGACTAGTCAAACTCCCAAAAATAAGTCTATACTGGAGCACAGACAGGGTTTTCAAACAAACTTTTGCGCCTTCGATTATGAGTCGAAATAGATTCGAACTGTTGTTGCAGAATCTGCATTTCGTTGAAAACGAAATAGC…
>Novel00521
GTTCGAAATACGAACGTCTGAGTTTGAGCGACACGTGTCTTGGAAAAAACATCGTCATCCCGTCGCTGCTGATAACGGCCCTGTTCATCGGAAACGCGTTCATCGTACTCATCATCTATAAATACAGGAAACGGAAAAACGACGATTTGGAAGACGAATTCAACACCATTCCATTAAACGGGAACGTGCACAGCGCGGGATATGCAGTTTAGTCTCCAGCACACCAAATAAGTT
>Novel00522
TTGTGGTGAGTAACATTTTTAATCTGTATCATTGTTTTCTTTTATTGAGTTTGATGTCGATTTGTGTTTTTCTATTATTTCTTCTACAAAATTATACCAAACTCGATGTGAAACTAGTGTAAGAATATGGCAAATCAAGAAATAAGTTTGAAATGGAACGGTTATCAGAGTAACATATTGACAAATGTGAAAGAACTTTATAGAGATGAAGGGTTATCCGATGTTACTTTGGTTTCGGATGGGCAGTGTTTTAAAGCTCATAAAGTGATACTATCAGCAAACAGTTCCGTTTTCAAATCAATATTTCAGCAAAACCCCCACAAAGATCCGATTATAGTGCTACATGATATCAACACAGCCTCATTAAAGACTTTGTTGACGTTTATGTACAATGGCGAA…
>Novel00523
TTTCAACTACGTCGAGGCTTGCGCTTTATGGGATAACGCTTTTCGGTAATTATTGTTTTCTCATAGCATACGGTGTGATTATTGAAGTTTTTCATTTTTATTCTAGTCAAAGACATGGCTCTTAGCGTTGCACTTCCCTTAACTGGCTTGGAGACAGATAATTTTAACTCGTTCAGCTCGTTTGGTCATATAATTGAGATCGCGGGTTTATCTCAATCGCAATCGAGCCCAAGCCCGTCAGTGTCCAGTGAATCTAGCGGTATCGGTTCGCTAGGATCACTCAAATCCGAATCAGTGAACAGTGACTCCCTGCCTTCAAGTCCTCAAACGACTGAAAAGAAAATCTTCGAACCAGTCTTGCAGCTGCAGCCGCGCCCACAGGAGAAGAAAGCCGAAGAT…
>Novel00524
ATTAATGTTGTGGACATCACAATCAATTCATGAAAATTATAAACACTACATAGTTAGTAGGTAATTCACATGTGAACTGTAAACCAAATGTAGCTTAAATCTATGTCGAAATTATTTGAAAATAAAATGGACAACGACCAAGTAAACGATTTCATGCATAAAAATGGCGATATCGAATGGCAGCCGTTAGCGCTTACTTTGGTTGAATATCCGAGAGGTGATTTAATTGGTAAATTCTTTGCATTCATCAGTTTATCTCCATTCGGTATTGGTGCTGGATTTGTAACCTTAATTTTGTTTCGTCGAGATCTTCACACTATAGCTTTCTTCTGTGGCACATTATTGAATGAAGCAGTTAATGCTACATTAAAGCATATTATTTGTGAATCTCGACCAATG…
>Novel00525
GGGAATTTGAAATTTCTGACACGGCAACACTTCCAAAAGCTCCAAAATCAGAATTTATCCAAGTTCTGTCGTTTCTTATTTGACGGACGCTTGTGCACGGTAGACGGACTGTAAATCGATTAAAATATTTGTCATCTTCAAACATTAAACACTTTTAATAGAAACGTTCTCTTGATTTTAGTTGCTTAGAAATGAGAGCTAAGTGGCGAAAGAAGCGTATGCGTAGGCTAAAGCGTAAAAGGAGGAAGATGCGTGCGAGGTCCAAATAAACGGTACACGGCGCTTTAATTACTTGTAGTAATATGCAGTTGTGTATCATATAAAAAAATCAGAAAATCATA
>Novel00526
AAAATATATTGTTTTTCTCGTAGGCCATTTTAACGAATAAAATGAAATTATATTTTATCTAAAAGTTGAATTTAACCCTTTTTTAAGAAGCCCCCTGAAACATGGACGTGTGTAGTAGTACAATAAGAGACCTAATAATACATGATAATATTGACGGCATAATTGAATTTCTCCGATCTGGCTTAAATCCAAACTACAAAGGTGGGTGGCCAATAAGGTTGGCTGCTCGACATGGATTGTTTGCTGTGGTAAAATTGTTTATTCAATTTGGTGCAGATCCTCATTTATTGAGTGGAACAGGGGCTTCTACGTTACAGCTTGCTGTATTTTCTGGAAAGCACTGGAATACTGATAATTGGATATTTTTACTTTCATATTGTGATTCTTCACAACTAGCAG…
>Novel00527
GATTTTTTTTCACTTTCGAGTTGTGCGACTTAGATGACTGGCAGAAAAAGTGTTTTCGCAAGATGCATCCCAGATTAGACACCTCCCCCTCTGCCAGGGCGTAAAGTAAAATAAAGTACATTCTCATGTCTTTTTTTATATTTTTTTACAATAAACAACTTTTTCTTTCTATGTTTCTTTTTATTTGTTGACCCTACCATCTGTCAGTGCAGGTACATAGACGCCATTTTCGATTCGTTTCTTTATTGGCGCGGCTTATACACAGTCTGGCAATTAAACAGAAGTTAGTTGTTTCCTCGAACTACCACTACTACTCACCTACTGTTCTTCCGTATTAATAGTAGTAATATCCTCACGTAAACCCTGTCATCCTAAATCTGTTTATATTTCCATCCACAT…
>Novel00528
GTGGCCACACTGTATATTTAGTTATACCAAAAAAGAAAACTGCGATTTATTTAATACTGAGATCATCATAATATTTAGACTTCACCTATCAATCAGAGCTTGATCATTAAAACTTCACAGTGCACAAATACATCGTTAAAAGCTGTTAGCGTTAGTGGGCGTCAAGTATTCTTCATACATTACTGAGATCTTCATTCAGTTACTATAATCGCAACCTAGAGTCATATTCTGTAAGATATCGACTAAAGTGTTGGGCTTTATTTACAGGATTAATTTCTTTTGATTGTGATCGAAGACACCAAATATATCCTTACTAAAAACTAAATAAGCTTTAGGAAAAAATAAATAATTTATGTAGAGTCTAAATTACATACGAACATTTTAGGCTGTTACTGTTTT…
>Novel00529
CGAAAAGCGTTTTTCATATAAAAAAGTTTTCAATAAAATTAAAATAAGACGACTTAAAGGTTTTAGATACCAGGTCCAAAAATCCTTTTAAAAAAATTTGTCTGCAAAGCTGTGTTCCCTTTGCCTATCTAATTTAACAATACAAAATTTTCAGACTTTTTCTTTAAAGTTAAATTTATTCCTTGTAAATAGGTACCTACATACTTAAATCTCAGATAATAAAATTAATTCGTCATGAATAAATCTCTAATTATGACTTCATGTTCGAAATTAAAGATGCTAAGAAGTACACCAGTATTATGTCGAACTTTGACGAACAAGATTGAAGATATTTCTACTCATACAGGCCAGAAATGGGATTCTGATGACTACAGGCTGGTAAGATTTACTAATGCGCCA…
>Novel00530
GGCGAACTGTCAAGTCAAGGTACGTCGCGACGTACCTTGAACATTTCTCAAAATAGCGTTTAATACAAGATGACTTCTGAGAGCAGTTTTGAAGAATTTATTAACTATATTTTTGATAGCAGAGTGTATAATTATCCGTTGCGAAGGTATTTGAGAGATGCAGATAACCCGTTGGAAGTTTACGATGACGACGAATTCCGAAAACGTTACCGGCTTAGCAAAGATTCGGTTGTGCATATTTTGCTGCCTTTGTTGACTAACAACATTAATGAAAACGATCGTGGACTACCTTTAACGCCGATATTACAAGTGCTAATTGCTTTGAGATTTTACGCAACAGGCAATTTTCAGATTGTTTGTGGCGACTTGCACAAAATTTCTCAATCCGTAGTATCAAAA…
>Novel00531
GGTGAATATACTGATGTTTTCGAGGAAGTCGGTGAGCCGACTCCTTTTTCAGAGCATCGGATCGACACCGGCGACCACCCTCCTATCGCTGTACCTCCGTATCGTGTCACGCCGGCGAGGAAAGAGGTCATGCGCGCCGAGCTCGACAAGATGCTAGCAGAGGACGTGATCGAGGAATGTGAGTCTGCGTGGTCCGCGCCGTGTGTCTTGGTGCCGAAACCTAACGGTACGTATAGGTTTTGTGTTGATTATAGGAAACTGAATGCGGTCACCAAGACCGATTCCTATCCCATGCCTCGAATTGATGAACTTCTTCAGTCTACCAATGGAGGTTGCGTTATGAGCTCGTTGGATCTTCGGAGCGGGTACTGGCAGGTTCAAACCCTGGACAGAGACAAA…
>Novel00532
ATGAATATTGTAAAAAAATGATTGTATATCTGTATATTGATAATGTTAATTTCGTATTTTTTAAAGTGACTCTCAGTGTTGTGTAAAATGATACGAATATTAAATGTTTTCTGTTTATTTCTCATAGGAGCTAAAGTATCCATCTGCCTACGGGTTGTAGGGATTTCTGTGCCGCCGCTGAAGCAGCGTGGTGATTCTGCGACCCTAACCTGCGAATACGATTTGGAGGGCGGGAAACTATACTCAGTGAAATGGTATCGAGATAATGAAGAGTTCTACCGATACATGCCGAGGCTTAGACCGCCGCAACACGCACATCAATTGGATGGCGTCAAAGTTGATCTTGAAAAGTCAACAGCTCGTCGAGTCCATCTCAGAGAATTGACTTTGAAGTCCCGA…
>Novel00533
TGCCAAGATGTTGTTCGTATGTGTTAGTGTGTTAGTATTCATATGCTCCGCAACCGCGCACAATACAACTGAAGGTCCGTGCAATGCAAACGAAACGCTCGTATCCTGCAAAGCTGGCTGTCCCACCGACTATTGTCCAACAAGCGACAGCCGCGCTGTAGTTGCTTGCGATCCCCCCTACCCATGTAATCCGGGCTGCGTTTGTAAACCAAATTATAAGCTCTTGAGTCAGGATGACGAGCGATGTGTGCTAACCACAGACTGTCCTCCTGTAAATTGCACTAGACCCAATGAAGTCTGGAGCCCGTCACCACCGCCCTGTTTACAAGAAACCTGCGATGATGTCGACGTTACTCCGGTACCTTGTAACGAGTTTATACAAAGCAGCCCTAGATGCAT…
>Novel00534
CTCGCACGATGGACGCATCAAAGTTCAGTTCTATTATTATTTTTGTTGGTATTTTTTTGTGTCTATGTCTGGCACAGGTTAAGGCAGAGAGCGAATTCACTATAGTCACCGACGATTCGGAAAAAACTTGCACATCAAAAATAA
>Novel00535
CTTCTCGGGCTAAAAGGTGCAATGGGTGAACAAGGATTGCCTGGTGTAAATAGAAAATGCGATTGCATACCAAGAGGTACCACCGAAAATGATAAGGGAGAATCAAGAAGTAGACCTTCGAAAAGAACTTGTAGGAATGTATCGCAGTCAGATCAAAAGCAGCAATGGCTGGGTAAAAACGAACTAGATTCTTTTAAAATCGAATGTGTCGAAGGCGACCAAACATGCATAGCACGAGAAAATTTTCTTCCAGCGGTATTCATTGAAATTAACAAAAACTTAACTGGAGAAAGCCAGTTCGTCTATTGGAACAAAATTGCAAGCCATTCTTTGAAGGATATGCTAGGAATACGTTCGAGCCAGATCACGTGGCTACATGGATTAGTGAATTCGGCTCGT…
>Novel00536
AGGGAGAGTGAAAGAAAGACAGGATAGGGGCATAATGCTTTTTGATTAGAAAATAAGAGTTAAGTGTTTGTAGTGTAAATTCAGTAACGCTGTATAAAATAATGTAAACAACTGGTAGGTAATGCAAAGGGCTTAACTCGTGTGCGTATTTTTCACATTTCCAACAAACACTCGAGCCCTCTTGCACGTATCATATCATCCGGTTAAATATTAACCTCAAAACTTAAAAAAATTAGATGATAATGTGATTGTTAAAGTACTTTTAGACATCATATTATTGATATTCAAATAAAAATTAACCCATATTATCGTGAATGAAGAGATGGAAAAATTGGATTTACTCGTGTTAGGTGCTACTGGATTCACAGGAAATTCAACGGTAAAATTCTTAACAGAATT…
>Novel00537
CGGAAAACGTAAGTTGACTTTACGAATGTGCAGTTTTAATCCATGCACTACGGTGGTCAGTCGCAATACGAACTACCGGAGATAAAGCGCGTCACCTTTCAAATATATTACGTTCAAAATGGACAATGACGTATCAACAAAAAAGGCGAAGGCTAAAGGAGAACGTCGCCGCAGCCGCCCCGAAACGGATCCCGCTCGGGACGAAATAAAGGAATTCAAAGAAAATCTACTCCAATCAGTGTCTACCTCGGATTCCATATTATCGGATAGCGGTCTGGATTTGCCGGTGCAGGCCAGATCTCGATCGGCTTCCAGAGCTCGTGAAGCACTATCCATACCTTCCAACGTCTTAGCCGAGATAGACGAGAATAAACTCTTTGAACTAAAAGAGGCATTTTT…
>Novel00538
AGGGCGACAGAGGACATCCCGGTCCCCCTGGAATTTGCGAGTGTAAACCAACAGATAATTCAGAGAATGAAAGAGGAGATTCGGCAAGTCGACCTTCGAAAACAACCTGTAGCAATGTGCCGGCCTCAGATCCAAAGCCGCAGTGGATGGGTGAGAATGAACTTGAATCTTTCAAAATAGAATGTGATGAAGCAGAAAATATGACGTGCATTGCTCACGAAACGTTCTCGCAAAAATCAATTTTAGTAAAGAAAAATTTTACGATGCAAAAACAATCTTTCTGGTGGAGTACGTTTGCAGACCATTCCTTGAAGAACATGTATGGATTACGTTCAACCCAGATCATGTGGCTACATCGATTAGCTAATTCAGCAAGTCAAGTGATAAGGATCCGCGGTT…
>Novel00539
GTTCCGACAGCACGTCAATATCGGCGATCCAACTAATTCCACATCCATCGACACGTGCGTGGCGCAACCCTAATCCGTTGTTCTAATTCGGGATTGTGTTCTGTGGACTTGTGCCGGGGACTTAAGTTCGTAATAGTAAATAAAGGCGGTGAGTTTTTTTTTTTTACTTTTTTTTATATTCGCGTCAAGCCGCGGCTATGTTTGATTTCGGTGCGAAATTCTGTAATTCGTTACTAATCGATACGGGTAACTTTTTCCGGCAATTCGATACGTTTTAAAATACTTATAAGACGTGTTTTAAATACGCCTCGTATTCAAGTGGGTCAGTGTAACGTGTAAATAAAAGGTATTAATGAT
>Novel00540
CTTAATGTCATACTTCAATGACATTCGACAGACTGTGATCTGTTTTACTTATTAAAAACTTTATCGAAAACTTAATAATTTAACTTCATAAATTACTATCTAATTAACTATACTAATTAACTTTGAAATAGAGTTCAATTTCGAAGTATAACACGTTAAGTAATTAGCCCTTAAGATCGTGACGTAACTTATAGTCTCTCTTACTTATTTTTTGTCCAAAACCAGTACAGTTTGTTACACGAACGCATTCGCTAACCCATTTGGTAATTAATGAATCGTCTTCTTGTTACCCGGCCTAATGAGTGAAGTTCGGATATGGATCCATATTGGCCAATGGCTTGGCGTACAGTCCTATCAACCTCTGACTGCTAATGTGACACCAATTTTTTTTATGACTCG…
>Novel00541
GTAAAGTCCTAAAGTTAGACGAAAGTTCAAACTGATCTCGTCGCGGAAGCGGCAGTGGCGGTGGCGGAGGCTGCGGCTGGGGCAGCGGCGTGCTCCGACGGCTGTCGTTGCGAACCTTATTGCTCGATAGCCCCCTCGTGGGAAGAAGGCTCGCACATTCCGTGTTGGATCAAGGCGAAGCTAGGCCAGTTAAAGTGAGCGGCGTCGAACAATCACACAGCAGGCAGCAAACAACAATAGAATACATACCCGAAGATGAAGAGGGTGACTTGCTCGAGTGTCCGCTGTGCTTGTCGACGTTGAACGCGAGCGCGACGGTACGGCTGGCGTGGTGCTCCCACCGCTGCTGCGAGCCGTGTCTGCGGCAATACCTGAATATCGAGATATATGAAGCCAGGG…
>Novel00542
GTGCGTTTCACACCGCCGTAGTGAACCGTCAAAGTATTGATATTCTGTTGAAATTATTACAAAATTTAATCGAAAGTTAGTGGAAGTGCTAATCATTTCATATAAGGTCCCTTGTCTCGTCCTGCAAAGATGTCGAGCGGTGGTACAACGGGGGCACTGCTGTACGCGGTGAGCGCGCCGTCTTGGGAATGCTACAATTCGCTTT
>Novel00543
CAAAACTCTCTCGATGCCAAGTAATAATTTATTGCTTGTTTTAATAATTTTTAAACAATATTTATCAAAAATGCATCGGGATCGAGTTTTCCGTGTTCACGCCGCGATTGTCGTTGCGCGAAGTAATACCCATTGCCGGATTAGTGCCGTATCAAGAATTTTACTTGCTACACTTGAAAATGTCAGATTGTTTTTTAGTGTTTTTCATAATATTCTGGCAAAAAAAGTCATACAAATAGGTTCAAAGTTTCCCATGGAAACCTCGTGTTGTTTGGGTAGGCTGAAATCCGAAATGATGTGATCCTACTAATGAAAATGAGTTTTTTTGTTTTGTTGTTTTGAGGTTAGTTTTTGTTCCCGCTTTAGAGGCAAGTTGTTCCAGTCTGGTGTCAGCGGTCC…
>Novel00544
TATTTACAAGACTTTAGAAAACCCCTAACAGTAGTCCGTGGTCTGTAATAAGCTAGCTCCATGAGGCTCGTTAAATGCGCAGTCTTCAGTAGATTAATTTAACCCATTGACTGTCATCCGTGCCCTACGTGGCTCACTGAAATAATTATGTTGATTTCTGTTACTAAACGTCTGGAATGCTTAACTTTGCCTTCTTTTGTTTAAATGTTAAAGACTAAACCTTCTGTTATGCTTCTTAGAAATAGATTCATTCTTAGTATCTTTGAACTCGTCTTTCCAAGAGTCTACTAAATATTCGCCGGAGAGAAATCGACATAATTACTTCAGTGCGCCACATAGAACATCGGTGACCTACTTATTCAAAGATGTACTTTTTAACAAGTTAAGCTTCTAAGTTCG…
>Novel00545
TAAAAAAGATGCCCCGTGTATTCAATATGAACCATGCAAACTGTCCAATTTCTCACGGAATTACCGTACATCAAGATTCCGACAGCAAAAGGCAAACAGCTGCTAATGATAGATGGATATACATTTTCGGAGATGGGTGCGGCGGGCTTTTATTATTGTTCAAAGAAGGCTGCCGGCTGCAAAGCGCGGGTGAGGTTAGATCTGGACGGGCGTGTAATGCGATCGTCAACTGTCCACGATCATAAGCCACCTCAATATACCACAATCGCTGGAAAATACATTAAAATAAGCAATTGAGATGAAGATAAAGAGAAATAAGAAAGCAAACTTCAATTACCTCCACTGTGATGGGAGAGCAATCGTGTAATAAAAATCGAACTCGCAAAATTTGTAAGTGGC…
>Novel00546
ATAAAAGCGTATTAAAAGTTCTGAATAGTGTTTAAAAAAATACTTTCATTTCAGAATACGTTTTTATTCCAACGCAGAAATACAAATTGCTGATGTATCGCGGCTACACGTTTGCTCAGATGAACAGCAATCGTTATTATAAGTGCTCCCAGAAAAGGAAAGGTTGCAAGGCCCAAGTGAGATTAGCCGAAGACGGTGCTATATTGTACGCTGATTCTTCTCACTGTCACGAGCCACCGACGTATCATCTGACGAAGTCCGGGGAATACATACATTTTTAAAATTTTAAACCGTCTATTGGGTAGGTTAATTGTTAATTAAGTGGGTTACAGGGTTCGTGGTGGACAAGTAAGTTAAATTTAAGGATTTTTTTATTTAATATGAAAAAAAATATTCAAA…
>Novel00547
TTTTATAATAAGAAACTTCGTTCCTATCCGTTGTCCCACGACACCACATATCTTTTTGAACCCGCAATCTAAATTGTAGGCAACGGACGGATCACGTCATCTAAGGACGTTGACCTCGAGCGGCCATTGATTTATGATACACTACGTGCTGTATAATCAAGTTGGTGAAATTTAATTTTCCGATGACCATTTCTTTAATGATATCGTGTCAATTATCAATCCGTGCTACCACCACCAGTCTTACTCTTCGCAAACGGTTCCCGGACACCTGATGTATTTCATCTCACAATTTAAAAGCCCGTAATCTTATAAATAACTAAACTAAACCTGTTAATAATATCCATCTATCGTCATTACATTAATATCATTAAGTTTATTGCAGAACAAATGCCATTTCTA…
>Novel00548
AATAAAGTAATTGAGAATTTTTTTTCGAAGTTCCAGTTGAGATGAAAAAAACATATTCCGAAAACACAGATGATAATGGGATTCGACCTAAAGATTCTTTATACTAAAATGTATCTCATTTTAAAACCAATTGACGCATGAACCGTGTTTCTTTTGTCGGATGTCTTCGTCTTAGTTAACTAATTCTTGTAACATAAACATATTAAAACTACAAGTATTTATCTTGAGCGTAGCAAATGATTGCTGCGTATTTAAANNNNNNNNNNGTGACTTACAAATTATCAAACTAAATCGCATGTCATATCCTAGCTTATATTCAGTAGATCTTTATAGTGCAAATAAAGAACAGAAGTCACTGGAAAGTATTCTAATATCATTGATATGACTTCATTCTTAAAA…
>Novel00549
TAATCAGCCTTAGAACTTGCATAAAACAAAGTGATGTTAGAGAATATCAGGAGATCACGAAGCCGCTACGAAAATAAATTACATTAAGGTGAACCAGAAAACAATATCCATTTACTAAGGTTAGCGTATATCTGTCGTTTTAGCAAGGTACGGATCAGCTGGCAAGCGTATCCTGTTTACCCTCGAAAAGCTTCCGCACTTCAGCCGATTCCAGATTGCTTTCGTGTTTTTTAACGTTTTGTAATTTAACGTTCTGTCAGCTAGCTACCACTTTAAAGTCTTATATATTACTAGCTGTACCCGTCCGCTTCGCTGGGCATTTAAAATTAACATTATTATTTCTCACCCCCACAAAGATTCTCATCATTAACGCCCCCGCAACTGGTGTAGGGAGTCCAA…
>Novel00550
GGACGTGGGAACCCACCATAATTACATCCCAAGAGAGTCATGGACAGAGAAACATTTAAACTGTTTCAAGGCCATGACCACGACCCTCAGTAATGAGGAAACCGACGCAAGGAGGGATTTAAGTTAATTAGTAAGTGGTAGGACATGTGACTCACACATTCCTTTTCCCCTAAAAGGGAAGATATTTAAGACCTTAATAAGGCCTGCCGTCTTGTATGGATCAGCTTGTTGGACCACTAAAGTGACGAATGAAAGGCGATTGCATGCAGCAGTGATGCGAATGTTGCGATGGATGTGTGGAGTAACGAGAATGGATAGAATACGGAATGAATGTGTTAGAGGGAGTCTGAAAATGGCACCTGTGACAGAGAAGTTGAGAAGTGCGCGTTTGGGATGGTA…
>Novel00551
GAACGAGCTCACAGCCCACCTGGTGTTAAGAGGTTACTGGAGCCCATAGACCTCTACAACGTTAATGCCCCACTCACCTTGAGATATAAATTCCAAGGTCTCTGTTTAGTTACAACGGCTGCCCCACGGCGGAAATAGGCAGGGCGGTGATACCTATCCGTGCGGACTCACCAGAGGTCCTACCACCAGTAATTATGCAAATTATAATTTTGCGCGTTTGAATTTTATTATAAGATGTTAATCCTTCACCGTGGAAGTCAATCGTGAACATTTGTTAAGTACGTATTTCATTAGAAAAATTGGTACCCGCCTGCGGGATTCGAACACCGTTGCATCGCTAGATACTAATGCACCGGACGTGTTATCCTTTAGGTCACGACGACTAAAATTCAAATAGGA…
>Novel00552
CTTATCTCTATTACTCCTGAAATCTTAATTTTTATAAAAATTAACCTATGTTGTAACGTAAATACTAAGGTCTAACAATTAATAACTAACTTTAAAAAAACATCGAAATTTTTAACAAAAAATCAATCCTATTGATTTTGCGTGAAATGCATACGCTTTTTCAAAAAGAATTTTGACGGTGTCTTGATTATAGTATATACTTATGTATATTTAGTTTGTACCTAAGAAAACATCGTTGTATATATTCGTATAAGCGTGCAAAGAATAAAATTTGCTAGAAAAAAAAATCTTCTTGAGTAAAAATTGCATAGAAATCCGACCATGGATACTTCTAGAAATTTTACGTTTACAAATGTGTTTTGAAGGGTCCGAGCCGCCTAATCGCTCGATGTTGTGGTA…
>Novel00553
AAAATAGCTATCCAAGAGATCAAGGGAAACGTCAAGTGTCACAATTAAAACGTCATTCAAAAATAGCTTCAAGAAATCAAAGATGAAAGTTATTTTTAATATTATGTCTTAAAAATTCAGTTTGGTAAACTCTCTAAATTTTAGAATGAATTCTGATAAATTAGACGAGGCGTATTCTATTCTATTGCATACAACACATAATGAGAAGACTTTTATTTATAGAGGAATCTTATTAAAATTATGCGTTCTATAAAGGCAAATGTTAATTTATACTCGAGTGCGAAGCAAGGTGATTATAAGTTTATTTCGTGTGACATTAAGCATACATCAATTATCAAAATAAAAGCGTGTGCTGGTGTATTGAACTATGGTGCACCTGAAGATGTTGAGTACTCAACT…
>Novel00554
GGAAGGTTGCGCACATCGTCTTGCGTTGCCGTTCGGAGGGTGATCCGTACTTTCATCAGGCTTCAACGCGCCGCCACCACCGTTTGCCATCAGTGCCTACCACGGCGCGCCATCGACTGGTCGCGCTCACTGTAATGGACACCACGTACTGACTGTGGCTTGTGATTTATTGTGATCAAGTGGTCAGGACTAATTCTGTGAACAGTGTGTAATATAATTCAAGATGATCGTCAGGGCGCTATTTATAGCGTTATGCTGCGTGTGGGTGTCAGCACTATCGCCGCTGGCTGTGGGTGGAGACGACAATGACTGCGCGCTGTATCTCACCGGGCCTGGTCGCAGCTCTGCATACGATTACAGCATCAATCTGCTCAAAGGAAACTTCGGTTATGATGGACA…
>Novel00555
TTACAATTTGTTGTTTTAGTATTACAAAAGCATGCGAGATCTTCTACCTTAGATATAAATACTATTATTTATCGATTAATTTATAGTCTACCTCTGATTGCGATGTCAAAATATAGGGAATATACTAAATTTGTAAGCGTAAGAATACATTTATTACCAACATTTAAAGTAGAATTATTACGTATATAACTAGTAAAAGAAAGATTTATTTACGTGAAAAGCCAAAAACTTGACGGACCTGTACCTATACTTGATAACATAAAATAAATGCTACTACTCTTTAAGATTTGAAGGAAGCGCCAAACATATCTATAGCCTCTATTGTAATCATATTTAGTAAACGGCTAATTGTACCCACATTCCGGGCTTAATTTGCCACATTTTAGCGTAATTAATTTT…
>Novel00556
GAGTATAACGTTTCTAAAGCATTATGTATGATTTTAACAATATTTTCGCCACAATTGATTAGACAACAAGATTATGTTAAGAATAACGAATTCTATTTTGTAAAGAAAATAATTTTATATTTTTGCACAGAGGTAAAAAACATAAACAAGCGACCTAGGATGAAGATGTCGGATAAAAATATTTGGGGTAGTAATCTTACATAGATTAGGACTTAAAATTATGTGTAATATATATTTAAATATCAAACAGGTCGAAAAAGCTAAGAAGAAGACAAAATTTCTAGAAAGTCAACCAGGAAATAGTCTGCAGAGATGTCCTGAACCAAAAGAACCTCCAGTCACCCCACCCTTTCAGAATTCAAGTTATGCATCTCATTCTAACTATTCAGTTCAGAATGG…
>Novel00557
GTCACTTATGAAAACTTCAAAACATATTGAATGGAACTATTTAATATTGAATTGTGTGGTACTAAAATTATTTAAATTTTATAATTCATCTATCAATATTTTCTAACCAAGTGGTTGATAAACATTCTTACAAATGGACTAGCCCATATACTTCTATTTTTTTAATATAAAAACAAGTGAACTGTCTACAAATCTTCCATGAAACAGCATGACATCTGTTTGTTTTGATTTTAATACTTTATTGTACTAATTAATTTTAATACATATCTGCAAAAACATTGCATGAAATAATGGAAAGTCGAGAGTGGAGAAATAACATTATCAGCAAGTTGCAAACAAGGAATAAATATGAAACAGCAGCATTTCAAGATATAATCAGTTTTCAGAGTAGACTCTTTG…
>Novel00558
GGTTCATAAAGTTATCATTCGGAACTTACCAGTAGTTTGTTTCCATTTTGCATATAAAATTATCTTATCACCAATATTAGTGTACGTTGTACGCTAGGAGCCAGACGCTTCGACTCATATAGACTGTGATGTGAGCTCTCTTATATGTTTTGTGATAAATTAAACGCGTTCGTGACATACAGGTTAAGGATTAAAGAATATAGAATACAAAGATGACTGAGAGTATGGCCGATATCCACGAGCTGGATAAATTAAGTCCAGCAGAAACTGGTGGCAGCGATCGTTGCTGTCACGAAAGAACTCCGCACAAATGGCGCCTACTATTAGAGCCCGCCCTAGTTGGGTCTATGATGGCAATAAATCTTGGACAGACTTCACTTCAGAACTTTTACCTTCGAA…
>Novel00559
GACGAGGTCATTTTGATGTAGATCAAATATTTTCCTTGCCGCTTACGCAGTTCGCTCGAGAAATGACATCAACAACATAACCTAACTTCTCAAAAATGAATTATAAAATCGTTTTTGTGCTTCTATCCGTTGTTTTCGTGTTAAATATCGAAGCTAAGGACTTTGTGGACGGAACAAAAGTGAATAATTTGTTGATCTCCACAGGGAAAGTTGTTGTCAAAGGATATCCGTTAATATAAAGGGACAAAGACTATGTCTATGTTGATCCTAAGCTGCGAGTAATCAAGAGTATCATCGCCAGAGATTTATCGCGAACGAAAGCAGAAGTCACCGTGACAAGTGGCGGTGTCGGTGCTACCAATGTGACTCTTCACTTAAAAAGCGAGAGAGGGGAGGGAC…
>Novel00560
NCACGGCGTCGTCTCCGGAGACCAGATCATAACCGGTCCCGACTGCGAACGCGACGAAGACGAAGATTGAGCAAACGAGAAGTGGATCATCTTACACTGGTGGTAGGACCTCTTGTGAGTCCGCGCGGGTAGGTACCACCGCCCTGCTTATTTCTGCCGTGAAGCAGTAATGCGTTCCGGTTTGAAGGGTGGGGCAGCCGTTGTAACTATACTTGAGAGCTTAGAACTTATATCTCAAGGTGGGTGGCGCATTTACGTTGTAGATGTCTATGGGCTCCGGTAACCACTTAACACCAGGTGGCCTGTGAGCTCGTCCACCCATCTAAGCAATAAAAAAAAGAGTATATTTTTTTTATTATTATTAAAATTCGCATTGTCCAATGACTGCTGATTTTGCTT…
>Novel00561
GTCACCAATCAGATCAGTCAGATGCCTAGTGTTTTGTTATTTTTTACAATTTTGTTTATTTTCATTTATCTATCGCTGCCAAATTAAAATTATAAATTTAAAATCAATTTAATGTTCATTTAAAAGTGGAATAAAAATTACATCGTGTGAAAACAAGTCTGCTTAATAAACTTCTTGACGTTTGACAATTTGTTTTCATTTCTGATTGGTATTGTGTCGAATTTATTGTGTTAAAATATTATTTATTCTATTTAATTTGCAGGTGATGATCTAGTACAGTGTGTCCCAACGAGAAAAGGTCACCAAATTTTATACAAAGGATACACTTATGTTTTTAAAAGTAAATTGCAGTGTGGTGCTGAACAGTGGATTTGTAGTTTCCGTCAAAAAACTGGTTGT…
>Novel00562
TTTAAAGATTTTGACTCTATGACGTGACGTTTGTGACGTTTCACTCGACGCTTAAAATAACCTAAAATACAATTTGTTTATTTTGCAATTTACGCGTTTAACGGTTTTGTCTTATTCCTATTAAACTTTTATATTAGTTTGCTTCATTATATGCATCGTATAGAGGAATACAGTTAGTTGTGTAGTAGTGTTTTAAAATCGCGGTTGTTTGATACCTTGCCCATAAAATAGCTAAGAATTTTATTTTCATGTGCATAAATTTCAAAACATAAATCCTTAATGTGCGCTGTGTTTGTGATAATGCTTTTATAAATTGACTAAAGCACTTAATTCTTAGTTAGATTGAGAGGTAAGTCATATTTTGGCGAGATGCTGTCATTGGTAAGTCTAATTTTTTAT…
>Novel00563
TTAAAGTTAATCAATCAAACCATATAATATTGGTTCTACCAGTAAGTACCTACGGACGCTTTTTAAAATTATTTTGATTGTTTGTAAATAACCTTTGAAATTATGAATGATCTGAAATAACAACAACTGACAATATTAAATCGCAAACTTCTTTTATTATGTCCGGAACCTTGAAAACTTTAGAAAAGAAGATAAAAACATTTTATTTAATAAAAAAAAATGTAGGTATATACTGATAAACTTTAAGTCAAAATATTTATAATTTACACTTACATTCGCAGTACCTACGTACTGTAACAATAAGGTGTGGATCTCCTTCGAGTGGCTCTTTTTAATCAAAATTTAAACATTACAACATTTCATTAGAGTGTTTTTAGTTCATAAATGTTATTTTAACTA…
>Novel00564
AAAATGTATACCTTAGCTTAGCATAACATCCACCCTTTGAAATATCTCGATCCGACCAACAAAAATGAGACAAAAGAAATCAAATATCCTCGGATTCGCTTAGCAACTAGTGGGTTGAACACTCGTCGCCCGTCAGATTTGTTCAACAGCTGCTCGTTACCTACATCCAGTTAACGTAGGACTACTGCAGTGTTTGAACAGTTGTACATCATTGTTGATTGGCTACCGGGAAGGGGAGGTCACAATAAGCTGGCGTCGATAAACGTGGGGGTCATTCATTCGGTCCCGGGGTGGAGGCGGCGCTCATTGCTCGCGTCCGGAGCGCGCATGCGCGTCCCCTGACCCACTTGCCACCGCCGCGCCGCCGCCAGCCGGATGGCGACCTCGTTACACCAAGGT…
>Novel00565
GGGTCATCTAAATTAAGTGTCTGAGATGGGGTCTTTCCGCTGATTAGTATAATAGTTACTACGTAAGGTCTTCCACTAAGCAAATTGCAAGCTGAGAAGATGTTGTTTGTTGTGTTGTTATCTTTCTATTTTAATTTGTGCATTGCTAAAGCGTCATTAAATGATGTTTTATTTACTGGTGAATATGAATTCTTTGATTTAACACATCCGTTCGACAATAATACTGTGTATTGGCCTGATGCAGAAAAATTTATTTTTTCAAAAAAAATTGAAGGATTCACCTTAGATGATAAATCATGGTACGCATCTTATGATTTTACTGCAGGAGAACATGGTGGTACACATATTGACGCTCCTTACCATTTCTCTAGTACTGGGAAACGTGTTGGTGAAATAACC…
>Novel00566
TTTTTGTTTCAAGTGGAGTTTGGTCGATTTACTTTGTTCTTGGTTTGGGCTTCGGAGCTCCAACTGTAATGATCCCACAGATCAGAAGAGAAGCTAACTCAACAGATGCAGTTACCGAGAGCATGGCTTCATGGCTAACTTCCGTGCACGGCTACTCTGCACTTCCATGGGTATTCGTGATACCCGTTTTGACAAGATACATCGGAAGAAAAATACCTTTCACCATAATATGTATAGTGACTTTAGTTTCGTTCCTGTTATTTTATTTCAGTACAAATACAACGCATTTATTGATCAGTGCGATAATGCAAGGGATGCTTCTAGCAAGCAACATGACTTTGTTGGTTGTTATTGTAACGGAATACTCCTCCCCGAAATATCGAGGAGTATTCATGATAT…
>Novel00567
CGTTTACGTAATATTGAGGAGATGAGATTGACGAAAGTTGCAATAACAGGAGTGTTGTGATTACAGTGATCCTCGCTCCGTTCGGGCTGGAGGGCGCGCTGACGGGGCGGCAGTGGGGCGACGGCGACGCGGCCACGGCGCGCCTGCTGGACGCCTGGAGACAGCTGTACCCGCTGGAGCAGGGCTGCGGCGCCGTCGAGGTGGTGTGCGGCGGCGCGCGCATGCGCTACCCCGCGCCCTACGCGCTGCTCACCGACGTGGCGCGGCCCCCCGCCGACGTGCCGCACCCCCCGCCCGCCGCGCGCGCCGCACTCGCACTCACCGCGCCCGCGCCGCACCAGACGCTGGAGGCGTGCTACGCGGACCCCGCGGGGGACAAGAACGACGACTTCGTGGACC…
>Novel00568
TGAAAATTTAAAAGTCTATGGCGGCCAGCCGACAGTTAAAATTATTTTCAAAAACATTAATTAGGTAAAAAGGCTTCAAGTTTTAGCTTTTTTCATTTTCTGACTATCATTTTTTACCATGACATCAGTGGCACCATCAGATTCCGAATCAAATGTGAGCGGATTCGTCCGATACAGTGATAAAAGTTTCAAACACTTGTACACATCTGTTTTAGAGAAATTGGAATTAATAAATCAAGACATTCTGCAGATTGAAAACAATTTGAAAAATTTAATACAACATGCCGGTCCTTTAGAGAGTCAACTTTCAGCAGTACTCCACTCGTTACCGAAGCCGAATACAAATACAGCAATGGAAACTGAATGAGTAATTGAAATTTATAAATTATAAATTTTCAT…
>Novel00569
CATTGATTTAATAATATTGTGTGAGAATATCGTTATATTTAAAGGTTAAAGACGTACATAAGTGAAAGGTTTTATAGAGTAACCATTAAATATTATTCTAGAATATATAAACGACGGCAAATAAGCTTTAATAGATGCTGGAAAACCAGATATAATTGCATAGATTTGCTCGTCGTGACGTCATGTACGATAACATGGAATGCTTTAATAAGATTACAATAAAATTCACAATTATTTTATAATATTATGTTTGATTATATACTTTGCTACATCTATCTTCAACTTCTATATTTCGCTACATAATAAGATGAAAGTCTACGATCTACTCTCTAAGTAATATATAGGTTATAAGACTTGTGGCGTGTGTGGAGCACAACTTCAATATTTGGAAGAACTTTG…
>Novel00570
TTTTAAATAGCGTTATTAAAATTTCTTTACAATTACTTTTCATTGTTCCTATTTCAACCATATTGCTTGTCTATGTAACACTAAATAACTACAGCTAATAATATCGACGGTTCCCTGAATTGCTTTAACTCGCTTTTACATGTGCGATAATACGCTTACACTCTACAAATACATAGTTATTTTTCAACTACATTACATAATATATTATCATCTACCCGATTAACATACAATGTTTTATAAAGAACGTCCCTTAGATATACTGGGAAATACTATTATGATTTTAAA
>Novel00571
TTTAGTATCAAGTAGTAAATATTTTGAAAAATATAATGAACTAAAACTCAAGTATGGGAAAGACTTAGTTAAGATTTGGCCAGAATGTACTGATCCTACAAAATTTGTATATGAAGATGTTGCTATTGCAACTTATTTGCTCCTGCTTTGGGAAGACCGAAGTTTAGTAAAGAAACAAACATTTGTGGATCTTGGATGTGGCAATGGTTTATTGGTGTATATATTATGTAAAGAGGGCCATGCAGGACTTGGAATTGATGTAAGAAAAAGAGAAATTTGGGATATGTATCCGCCTGAGGTAAAATTGAAGGTAATTTTTTATAATAAATATCGTGGGGTGAAAGGCTATTGGTTTAAGCAGCATTTTACTTATTACACAACATTTATCTTTGTAATTAA…
>Novel00572
GCAATTTGTTCCAAAGCTGGATGACGTTATCATGGCAATTTATGTAGGGAGCAACCTTAAATTTGAAACTATCTTCTTCCAATTTTTTTGTGTCATAAATATTATGTAAAATAGCCATTCGTTGTTCGTATAATTTTCCGTGTTGCTCCGGTCTCTATAAAACTTTTTATGAATTTAAATATTGAAAGGTCAGAGTTATTGATGAAGTGCCGATAATGAGTATTGTCGATTGCTGCTGTGAAGATGATTTGAACTATTGAGTCAAAGGGGCAAGTATTTAATGCTGTCTGTTTAATTCCTTTAAATTGAACTGGACCGGTTTTATTACCATTGCGAAGTAAAAAATCTTTTCTTTTTTTGATAACTTTAGATTTTTCATCATCTACTAAATTATTTAAT…
>Novel00573
GGAAAAGACATTTTTTTATAATTATCATACAAATATCTTTGGCGGGATTCGAACCCGCGACCACCTTGTGTGGTGACCATGTCACTTACCTCTACACGAGACGGCCGCTAATAATCTATAATAATATATTATATGCGTGAAGCAAAAACTTTTTACCCTTTTTACGAAAACTGCGCGGACGGAGGAATATGAAATTTCCCTCACTTATAGAGAATATAGAAAAGGAGTGCAAAATGCTAATTTATATACGAGTATTAATACGTGAAGCAAAAACTTTTTACCCCTTTTTACGAAAACTGCGCGGACGGAGGAGTATGACATATCCCTCACTTAAAGAGAATATAGAAAAGGAGTGGAGAATGCTGATAATTTTATAAATTATGCATTCAAAATATATAA…
>Novel00574
GTTCTCTGTGTCCATAGTCAAAACTGAGTTAATTGTATAATATGAAAAGTTGTATTTCAGAACATAAACAATATTTAACTTTAGCCAATAGTTGCAGACAAATGGCCAGTCTATTTTGAAAGTGAACACAGCTTACCTTCTACCAAGAATAAGCACTCGTAGATGCAGTTATTGCGTTACGTAGCATACATTCAGAACTGTTCTATCTTATTTGTATGTAACAAGTTATCTCTCATGTAACAAAGTATGCATGCTGAGAGCATGCAGCAACATTATTTCTTATCATTGGCAGACTAGCTCCATAATCTGCTGCTGTTAGCATTACCTGAGCCCTTCACAACATCATAACATTAGTGTTTCCCCATACTTTGAGACATTTGTTTAGTCGTGGCCTAACGG…
>Novel00575
AATTTATCTATACTGTGACGCTGCGCCAGATATTTTGTTTCTTCAAACATCTTTTAACTATTTGTGTTCGTCTCAATTTATCTGTCTTCTTACATATAAAACAATACGAATAATCAATATCTTCACGAATTTTTATATGAATCAGTGTATGAGTTGAGATTGTAAATGTTACCTTGTGGTTAAATTAACAAAAAATGGCTCAGCGTTTCCCAGTAAGTGGTCCAGGTGGATCTCCCGGTGGTACTCCAGGAAATTTACCGCCCCAACAAAGATACGCAGGGCCGCAGCCGCCGTCTGCCTCGCCGCTACCACCCCGACCCTACCCAGGACCTAACTTTCCAGCACGCAGCGGATTCGGCGGCGGCGGCGTAGTGGCAGGAGGGGGCGCGCGAGCGGCGG…
>Novel00576
GCACTTTGTCGTGAACGCTCCTGTACGAATTACGCGCGAAATTGTGTACGCGTGGCCATTTTGCATATTTTCGCGCGCGCTATGTGTTCCATTTTCGAAAGTACGATTTATCCCGATCCTGAGTCTGAGAAGGCGATAATGGGGTCGGTGGTGTACTGCATCCATCACAAAGAAGGATGTCAGTGGTCAGACGAGCTCCGCAAACTGAAGGCACATCTAAATACTTGCAAGCACGACGCGGTGCTATGTGCCGCGCACTGCGGCGCCATGATACCGCGGGTGCTCATGCAGGACCACCTCCGCTACACGTGCCCGCGGCGCCGGGCCAACTGCGAGCACTGCCACACCGAGTTCTCGGGTAGCGCGCTCGAGGAGCACCAAGGAAACTGCGGCCACGAG…
>Novel00577
ATGTGGGCTTGGTGCAAAGTGGACTGTAATCTCGTTTTCTTGTACGCGAAAAAATAATATCATTCACCAATTTTCAGGGTGGGTTCTACTCCGGCAGCCAGGGTTTGGCCTTGCGCGAAGGGATCCTGCAGCAATGCGCCGCGCTGTCGCATGAGGCCGTGGGCCTGGTGGACACGCTGGCCCCACCGGACTTCTGCCTCAATTCGGTCCTAGGCCAGTCCGACGGAGAGGCGTACAAGCACATCCACGCGAGCGTGACGTCACGCCCCGACGCCACGAGCCGGCCCGCGTGGTGGCGCGACGTGGTGGACTGGCAGAATTATTTGAAGTCTAAGCTGTAAGATTTTACTGGTTTTTTGAAGTGAAAACTTCTTTAGAATCATTGTGATTTCAAACCGG…
>Novel00578
CTTTAGGCACTGGTAGCGGGCAGCCGCACGGTTGCCATGCGCATTGTGCGTTTAGTATCCGGCTGCCCGCCGTTGAGTCAACTTGTGTGTATAGAGTCACAAATGGATTTCGATACAGAAAAATTTATTACTGAAGTCCAAAGCCGACCACCAATTTGGAACACGAAATGCTTAGAGCATTCTGATAGAGTCGCAAAACAAAAAGCATGGGAGGAATTGGCGACAGTTTATGGTGCCGGCTTATCAACGGAGAAAAGGAAACAGCTTGTTTTGAATCTTCAGAAAAAGTGGAGAAATATACGGGATTCTTTCGTGAAGGCCCACAAAGCTAAAAGAACGAAACGAGGTTCGGCCGCAAAAAAGAAAGTACCGTACATATTCTATGAAAAACTATTGTTC…
>Novel00579
GCGATCTTTTCATACAGGTTTCATAAATTATGTGCAGGTGGGAATATGTTCCGGACACTGCCATCTAATATTTAATTTTAACATCGAATGGATTGAAAAACAAACTCAAATAAATAAATTGTTTATTAGTTACTTTACTTATCCGATGATGAGGGTAATATTTATAAAAGTTTAGCATCATAACTGCGATTCGAGGTGTTTACAAGCGTATCCTGAGTGATAATTACAGTACAATTAAAGTGTTGTTGCAAAAGGTCAAGTTAACAATGTTTTCTCTTGAATGAAAATGAGTTCGAGATTTGGGTCATGCGGAGCTGAAGGACCAATACGTAGTTAGGGAGCGCGGATCGATCGCGATCAGCCCGCCTCCGCCTCTGCGTAAGCGCTAGTTCGCACCGT…
>Novel00580
GTCAAAGTAGGCCTGTCGAGATTTATATTCATTTTAGTTCGATATGTATATCGATTTTAAGGCATTTTTAATACTTGATAAGATCGATCGATGCGTTGAAAAGTTACACAAACTTTTTGTAGCTTCTATAAAATGCAAAATGCGGGAGAATGGCGGAATGGTGCCGTACGTGGCTTCTAGGGCTTTTCCAAAAAGTCCACTAAAGTCTCAGTAGCAGCAACAACACTTTACTGATCCTTTATTTCATTCCATCCCAACTGATTACAATTTCAAATAAGTTAACTTCAACTTTCGCTGCATATTATTTTTCATATAGCAGAACACAACTGTATGTATTTAATGATTTGAAGAATTTTATAAACTCGACAACAATTACATTGCAAGAAGCCAATTGCAATG…
>Novel00581
GCTAGCAGCGCGAGAACGGAGCAGCAACCGAAACGCACGTATATCGCTACGACGCAGGAGGGCGCGAACACAATTTTCGAAAATCAATCTGACGAAGTTCACAACGCTATGAATGCTGTGATTGGCTCTGCGAACAGTACGGTGCGCGACAAATGTCATAACAGTGAGGTTGACATTTTAAAAGTAAATAAAGAATGTAAAGTGTTGAAAAAAACTTTGAAATTAGTAAAATTGTGTAATAATAACGAAATTCATGCATTAATTGATACTGGTAGTGAAGTTAATTTAGTAACCATGGACTATTATGAGCAAATAGGCTCTCCGACGTGTTTTAAAAATGTAAACACAGTTCTTACCGGTTTAGGCTCATCAAAGGTCATGTTATGAATGAAAATGTGA…
>Novel00582
ATTAACTTTTATTTACTAATCCGAGTTTATCCGAGTCTTTTTGTTTTACCTGCTTCAAGTTTAAATAATGGTTCGTTTTAAAAATAGATATATAACTGTAGAAATTGTATGTCCAACAGTTTCAGAAAAAACGCCATTACAGTTGAAACCGGGTATCTTTCATAGCACAGTATTGCATAAAGTGCAGCAAATCCATGGTGATTTTGGGGTCGCTGCTATTAAGTCGGGATTTTTAACTAAATATTGCAATGAAAGCACAAGAATTGCTATAATACGAGTAAGACATGGACCACACAGATTTGTTACAAGTTCTTTGCCTTTTGTTAAAACTATTGGAAAATTAAATGTTAGACTGAATACATTACATGTTGGTGCAACATTAAAACATACTTTCAAATT…
>Novel00583
ATTTGTTGGAGCTATTTTAGCTTCACTTATGTCCGAAATTAACTCGAGACCTGCTCCGGCGCTAAATCGTCTACTGCTATGTATCGTGGTTTTGAAATTTGTATGCCAGTGAGAGTTCGATCGCTGGCAGCCGGCCCGCTGCCCACTACGGAACTTATAAAACAGGCGGGTGTCTGCTCCCGCGCCCGGAACGCCACAATCACGACGCTGTCCTCATGGGGCGCGCTAACCTCTCTCGATAATACTTATATACCTAAAAAAAATACAATCTATGTATTTTCAATAACCAGTTACCGGGACCAAGCTATAAGTGAAACGAACTGACGGCAACATAGTAATTCCACCATGGAGACGCTCACA
>Novel00584
CAAATTATAGATAATACAATAAAGAATGAATTTCAAACAATCAATCAAAGACTGGGCCAGGCCATAAATAAAATACAAAAAAATTCTAATCAAAGACTGGGAAGTGGGAACAGCAATTGAATTAAAGAGAGATTGCGATAGAACAGCAAGCCTTGAAGAATTGAAGAAAAGTTATCAGCGACTCGCTTTGACATTACATCCCGATAAAAATAAAACTGATGATTCTGATAATAAGTTTCGCCTATTACAAAAAGCTTGGTCAGTTTTAAGAGAACCTAGCACCAGGAAACAGTATGATGCTACATTAAGTTGCCATGAAAATAGTGATCTATTGCTTTATGAAACAGTAAGACTGTCTGAAATGGTGTTTGACAGTGATGAAAATGTGTATTTATACGA…
>Novel00585
CCAAAACCACAATTTATCGCTGGTTTGCTGAGTTTCAACGTGGACGTGTCAAGCTCAGTGATGATCCCCGTCAAGGTCGTCCAAAAACTGCAGTCACCCAAGAAAACGTTGATGCTGTGCGTAAGCTGATTGAGGAAGATCGACATGTGACGTACCGCGAAATTCAGGCAACTTTAGACATTGGCATGAGTCAAATACAAATAATCTTGCATGAACAATTAGGTGTAAAAAAGTTGTTTTCCCGATGGATACCGCATTCGCTCTGTGAAGAGCAAAAAGCGGCTCGCGTTACTTGGGGCGTCAGAGCTCTCGAAAGATTCCACGCAGGATCCTCAAATGCTGTATACAACATTGTATCAGGTGACGAATCCTGGATATACGCGTACGAACCCGAAACAA…
>Novel00586
GAAAGTGAGTTGTGCAGCCGACGCCGCCGACGATTTCTAGGGCGACATCGTGCGATGTTGTCTATTCTGTTGGCGAGTGCGAGCGCGACGGTGTCTGCCCACCTCCGTGCAACGTTCGAAGTCGGACCGGCACACCGTCGATGCGCCCAGTCTCGCAGTCACTGGCTGTTCTGTACCGCGGTTCGTTGCCAATTGCTAACCTGACAACTTCACGTGCGCTTGGGCAACGCGCTCGATTATTTTCATGCTTTATTTCTGTGCCACGTTATTTTGATTCAGTACTTTCTCAAAACATAATTAAAAAGGGCAACGCTTAGATAGTGAGTGAGTTTGAGTGACCGCGTTAAGAGTGGTAAGAGGCTGTGTTTGCACAAAACGAGCGAAAGCGGTCGAGCGTGT…
>Novel00587
CTAAAACGTCTGAGCGGAACATCAGTCTCGATGGGGACGGCCACCGTGTAGCACGCGATTTGTAGTGCCGATTTGAAATTTGTTTCAGTACTTTGCGCGCAAGAATTCTAGTCTGGACACGATGTTCCGATTAAAATAATGATGAATTATTATTCTCAACGACATAAGTTGCTCCCGTTCGCTTTGTTAGCTTCTAACAGAGATGTAATCGAAAATTTTCTCAAATAAGTATGTAACATTATCGTGATGACAGTGATGAAAAGAATTTACTATAGTGCGTTAATTTGAAAAAAAAAAAGAAAAAAGTAAAGAATTATAATGAGGGAGTATTCAACATACTTACTTTGACTGAACTGGACGAATGGAAAAATGTCGGAAGACGAAAGCTATGGGTTTTGC…
>Novel00588
GCAAACGGCGCACAGGGCGCCTTGTTTAACGAACCAGTCGCGTCTGTTCTTTGCCTTAGAACTATCACCCATAGGTAGTATTGTCTTAACTCAAATTTAACTAAATATAATGACGAAATTACTAGTTGTGGCATTCTGTGTTTTCTTTTGTCAATGCGTTCAGTCAGCTTCATACAATCAGAGACAAACAGGTGAACTAAATGTGCAACTCGAACTGAACGATGTTCAGATCTTTGCTTTAATGAAAGGCAAAGATGATTATGTGGATTATGATTACGCCTACGATTATTCGGAAATGACTATCAAACCATCAGGAGGCACGACACGAAAACCGTTGAATAAAACAAGTACACTTGCTTTAGTTGTAAACGATAATGTTACAACAGTTTCTTCGCTACA…
>Novel00589
AAAAATAAACACTCAAATAGAAGCATGTGTAAATTCAGTGTCTGAATTCTTGTAACGTTTAAGTTTCCAAAGATAATAAAAAAATTAAAATCTACTTAATATATTTTTTAAAATGGCTGATCCAACGATTCAGACATTTTGTTGCCATCATACAGGAAGTAAAGAGGACATGGCCGTACGAATTATGGATGAATTTAACACTGATTCGTATAATATAGTATGTTTGGTCTCTTCTTCCATTGGAATCTTAGGTGCTATTTATCAGATCTTCCCAGATATTTTATCAATTACAAGACCAAGAAAGAATCTATCGCAAGGGCGAAGAATTATCATCTGGCTAGCAATTGCAGACCTGCTGGCATCTTCGGGGGTTCTAGTTCGGTCTTCTCTCTGGCTTAA…
>Novel00590
ATCAATTGCGAAGGAAAGTTCTGTTCTGCATCATTCAAAAACTGAAAATTAATGTACTGTCATTAAGTGATAAACTTAAAATAGTGAATGCGTTTGAATCCGGAAAATCACGAAATGAAATTCATAGGGTGCATTAGCGAGAAACTCGGGTTAGTGAGAAACCTCTATAAGCGAGAATGAGATTGTGTTCCCTTGAACTCTCGCTTATCCAGGTTTGACTGTATATATTTACTAATACCAATATTTGAAAATAGAATAGGTCATCGGATTCTTAGAGCTCTCACTTATACGATTCCGATCCGGTAGTAGATTCATTCGCGAAGCAGCTGCTCTTGACTTGTTAGGTCTCTTTTGGAGGCGCCGGTGCAGCTGTTAGCAAATCCCACCCCTCCTGGCCGG…
>Novel00591
TATACTGCTGATGTAACGCCAGAACAAGTCCAACCAATATTATTGATATTTGTATTCCTGAACAATCTTTGGAACAAGTTGCTGAAGAGATAGAAAGGGCACATGTAATATGCATAGTATTTTCAGTGGATAGACAAGAGACTTTAAATAAAATAGCCACCTACTGGTTACCATTTGTAAGAGATAATTGCCCAGAAGATTATAGAAAGCCTGTTATTCTCGTCGGAAATAAGATTGATTTGATTGATTACTCAGCGATTGATAATATATGGGATATAGCAGAAGATATC
>Novel00592
AAAAAGGCAATATATTTCAGTGAGCGAAATCTTCGTTTTGAAAGTTTGTTTGCTATAAAAAATAAGTGTATTTTCTGTTGTTCGTTGAGTTGAGGTTAGAAATAAGATTGGAAAGGAACCAAATTACGTACTTATGTACTTTTAATTCTATGAAAATAAGTACTGTACGAAAATAAATCACTGGAATATATATTTAACCATCAAACTAAATTAAATAAATAGAATAATGGCTCACGATTTGATGAGTCAGTTTTATACAAGTCTGAGTTTGCCTTTACAAGAGAAAGTCATTGAATTAACTAGAATAATAGACCAGTCCAGCTCGACCAAAGATCTACAAACAATATTCCCTCAATTGATCAATAACATTTTTTCCTCTTCATTCAGCACCGGATGGGA…
>Novel00593
AGCTTGGTTAAAATACAAACACAGAACTGCGTGTTTGGAAAGACTTTCAACCTACAATGGAAAAAAAATAATATTAGCCACAAAACAGTTAAAAGATTGGTTTGTAAATAAATGGTGTGAATTCATTTATATAAGGCAAACTAATCATACCAAAGTAAGTAAATTGATTTACTTTATATAATTTAATAAGTAAATAAAATAGATTTCTTTTTTATCAACCTTGATGAAGTATATTTTTAGGGAAAAATTCTTGGGTTATAGAGACTGTTTCCTAGAAACCTCGTGTAGATATGTTGATAAAGTCAGATACATTCATTCACTCATAGTATCTAGGCTTCGGTATTTTAAATTATAGCATAATTAATATAAAAAATAGTGACTAATATTTTCAGGCATTTT…
>Novel00594
CCGAAAACGAAGGTAATAAAAGATACAGAAGTCCAGGTTGCAGTGCAGTTGGCTAATGGTTTTAGCTTTTGTTTCATTCCAACCAAATATAGCCATATTGTTTTTAAGTGTAATAATTAAAACGTAAATAGACATTAACCCTCCTGAACGCCAATGTTCTATTTTGGTAATAAAGGGACGTGCGTGTGGCATGCACGAGCCACATTCAAAATTAGTTCAAGTCGAGAGCCACATCTCTTTTAAATCAAATTATTTGAAGTATTATAAATACGACGTACATTTCCAATTCATACATCTAAAAAACAATTTTTGATTTATGAAAAAATAACGGGTCAAGAGTTCGGTGAACTTTTATTGTGTGCGTAAAATTCTAAAAATATTTTGCGGTGTATGTGTTCC…
>Novel00595
GGGGGCGGTTCACAAATCTCCTCGGAAATATAACTGTTATCTTTACGTTCTGTTCAAATGGTCAACACAACACGTATTCTCAGAATCCAATACTAAAATTAGTAATTAGTTTACCCCATAATTGTCTGTTTAAAGTGTTCCTTTAGTTTGTCACCATAGTTTGTTGGGAATGACAATAAAAACTGTTTGACTGTAAAATTGTTGTGAGTTTTGTCATAACATAAGTCATGGAGACTCAGTGAAGTGATCTCGCCATTGCTCGCTAGTGGGAGACGCGCCTCACAGCGCTGCGCATGCGCCTACGTGCTGGCGCCACTAACCGACAAGTGCGATGTTGTGATATCTATCCATTAAAGTGCCAAAGTTTTAAATTACCTCCTTAACTATAGTTCAATTAAA…
>Novel00596
CTACGGCAGTCAAGAGTCGGGTAAAAACCATCAAATCGTAACAATATTACCTACAAAAGTAGGTACATAATCTTAAGCTGTACACGAATATAATTAAACGAAAAACGTATTACGTATCAGTAAAATCAGTAAACATAACCTATAAACATACTATATTAAAATAATATCATTAATCGAAATGAACACGAAATCTACGGACAAAACAGCTATAACTCTAAAATTATCATTCACGTCCAATGATAATGCTTCTCTTGTCTACGATGTACTAAATGTTGACAAGGAATTAAAAGGAAGTGGTGTACATAGAGAATTTCACTTAAAGTCTAATGTTCTCTACATAGAATTTAAAAGCTTAGATTTAAAACGCCTAAGAGTAGCTGTGAATGCGATCCTAAAAAA…
>Novel00597
GGCGGATGAATGGCGATTGCATGCAGCAGAGATGTGAATGTTGCGGTGGATGTGTGGAGTAACGAGAATAAATAGAATATGGAATTAATGTGTTGGAGGAAGTCTGAAAGTGGCACTTGAGACCGAGAAGCTGAGAAGTGCGCGCTTGGAATGGTATGGACATGTGATGGGACGAAATAAAAATGAGGTTAGTAAGAGAATGCTAACTATGAATGTGGAAGGATATAGAGGAAGAGATAGACCTAAGAAGAAATGGATTGATTGCGTGAAAAACGATATGGGTAAGCGAGGAGTGAGCGAAGAAATTGTATATGATAGAAGAGTATGGAAGGGAGAAGGGCAGGATAATGATGATGATTTAAAGAAACTACTTTTTAAATAAATTATATCGATAAAATC…
>Novel00598
TATTAAGTGTATAATCTATGATTTATACTTGTGGAAGGGAGTAGGTAAATAAAAATAAACATTATTTAGCTGCAAATTTGTCTGTTTCACACATAGAGAGCGTACCATGATATCTGAAATGCAATTAGTCGTCAGCATAAATGATACAATATTGCATACACTGACCAATGAAATCAAATCAGGCCAAAATAATGTAAACGCCTTACAAGAATTTCAAAAAGATGTCAATTTATTACTTACGAAGATGATAGGAGATCTTCTTCACTCAGGTAACAATGAAATGGTTGAAGATGAATACTGCTCAACTGATGATGACCAACCACCTATAAGCCCTAAAAAAACTAGAAAATAAAATTTAG
>Novel00599
AGTTTCTGGATTTTACCATTTGGCTACGGAACTCTAATGCAGTGTCCATTGTTTAACACTCGGTCGCAACCGACGCGACCGGTCGGTTTTTGCTATTCTTGATACAAATTTAGCATTTCTTTAAAAAACAAGCGCAGTTTTGAAACCGTTTGTTTTATGCTATGTCACAGTTTGTCATCTTTTTGTAACTAAGTATCTGGTGCCGATCATTTTTACAAACAAAATGTGAATGTGGATAAAACATGCATCTGTAACTATTGATCTAAAAACATACTTCATAAAGATCACTACCGCCTCCGCGATCTATTTTAGTGAACAGTTGCTTTCGTATGCTTGCCTGCGCGGAGTTTGCTCTTTATATTAATTATTGTATAATCTATAATTTGCCCTCAGCATCGT…
>Novel00600
GTCAAAACTACCACGCGTAGAGCATTTTATAACCTACCGATTTTGTTCGGTTGTGCTTTGGAATTTTTGTGTTTGTGTTTTTTCTTTTAAAGTGTCGAGTTCAGAAAGTGATAACGAAGTTTTAATGTTACTGAATTCAAGCGACGATTCAAGTGATGATACGCGAAGTAATAGAGTGTATTAAACAAGAATCAATTATTATTCAGAGCTCGATAATCAGGAGTTTCAACTAAGATTTCGGCTCGACAAGCAGTCTGTGCAATTACTGTTAGGTGAAATTTATCCTTTTTTAAAGGCAAAAGGAACCAGGTTCGTATTTTTAATGCCAGCTGTTAATTGGTATTTTATGAAGTAGTTAACTATTTAACACGTGATTACATGAAAATAGTATTTACTAGT…
>Novel00601
GTTTTCTGCGCGACATGCGTGAGGGCAACGGTGCGACAAAATATTTGGCGAAAAAAGAAGAAAAAAGCCCTATAATCGTGTTCACAAAATCATGCATTAAAAATGCCACGATGTCTAATGTTTTACACCCGAGTGCTCCGAAAGAGGCTTCGTTCAGTAAGAATCCAGATTACACCCCATCTCGAATTCTACAGGATATATCAACCAGTCCACAAAAACTGACTCAAGTGTGTAAATGAGCAAAGCAAGTTGGAACACTTTTTAATTCGAAAGAACACATCTAGAACTAGAAAAACTGCTGCAGAAAAAAGTATAAAAAAGAAAAAGTAATAAAATGTGTCAAAACAAAGAAGGAAAAAACAGACAATAGAAGGACTGTTCAATGTATAAAAAAAAAGG…
>Novel00602
GTGAATTCAGACTATTACATATTATTTTATAGATCCGAGTGCACTTTTATTGTTTTCAAATAAAACGGTAAAAAACAGTAACACTGAGTTTTATTGAAGCAAAAATAAAATTCGTTAATAATCCAGAAAAAGTTTACCGTCCATTTTTACTACATCGACAATTACAGACATTCACTTGAACGTGGATTGCCAATGTTCGTCAAGGATTTTTTTTATTGCCATTGTACTTCACCCGAGGACTTCAGCAATGCCAGGGACAGAGCCAAGCCGCTGTTTTGAAGCCTATTTGCTGGTAGAGAAGATCCAGCGAGAAACTCAGTGGCTGCAAAACTCAGTGGGTTTTCTTAATATTCACGTTTTAATATATAACGATTTAACATAATCTTAAAAATACCATAT…
>Novel00603
CGCGAGGAGTGAAGTTGTGTGATTTGTTTTATTTTGTCTATTTAGTGTTTCTTTAGGTTTAAATGTGTAATAACGGTGGTTTATTAACTGTTTAATATCTGTGACAGTGCACAAATGTGGGAAAATGAAACAAAGCCGCTGGACGTAACTTCTCGGGATCCTCCAAAAAGTCCACTGAAAATATCTCAGTAAATGACCACCATTTTACTGAGATTATATTTCATCCCATATCATCTCATCTCATTTCATTTAATTTCATCCCAGTTGATTGATGTCTCAAATTAATCATCTTCATTTCATTTCAAAGTATCTTATTTCATAAAAAAAAAAAATGTATAAAAGATTAGGCTGTATGGTACGACACCTTTGCCTTCCATTTGGATAAATAAAACTACTACT…
>Novel00604
TGCGCATCTATCTCAAATATATTAAGTGTATAATCTATGTGTCTATCTTTCAGTGTCACTCCAGCATGTTCAATGCTCATTGGTGAAAAGCATTGTAGCATTGTGGAGCAAATTTCAAAATAAATCAGAACAGTTCAAAGAAACACGTAATGATACGAATGAATATTGAATAGGATAAATAAAATGCATCTTTCTCAAATAAAGGATTTTGTTAGCAGTGTTGCTGTAACCATAACCATTTTACAGTTTCTTTCTGGAATTCTAGTTTGCAAACAATATGTCGTAAATCGGACCACAGCTGAAGCTTCTCCGCTTCCATTTATATGTGGCGTCATGTCTGCCGCTCTCTGGATATTGTATGGACTTACTAAACATGACAATAAAATTGTGTTTGTCAAT…
>Novel00605
TGTAGTGTAGTAGTCAAAAATATATTGTGTGTGTTAATTTTTTTTTCATATTTTCATTCTTATTTTTAGTAATTTCGATTATAACACTGTGAAACATTGTATATGTGTGTTTATATTATTATGTCTTGTTTTATAGTACAAATTATGAAAGGATAGAGGTTTAATTTAATAAAGCCATGACTAAATTTATGCAAATTAGGTGACATGTGATATGACCTAGTAAGTTAATTTAATGTTACATATATATCCTTTATGTATGTACTATAGTTGAATAAAAATTATAAAAAAAGGTATGAAAGTTTCTATAAATACTACAATTACCTGATCAACTTTTTAATAAGTTGATATTGGCATAGGAACAGAGGCAACCCTTGTAAATGCTAATAGTAATGTTAACGC…
>Novel00606
GTTTTACTGTTGATTGTGTACTAAAAAATTTTGTTTTTAATTTATAAATCGTACAATACACATAATATATAAAATTATAAATGGACTTTAGCGGGAATGCTTCTACGTATGTTATTTTAGATGAATCTAAAGACATTGCTATTGATTCAGCAAGTGAAATGGAGAGTAACGACAGAATCAATATTATGAATGAAAGATCTGAGAAACATAGTGCAGTGTGGACAAGTAATGCAACTTCAATACTCTTGAAACTGTATGAATCAAATTTGCAGATGTTAGAAACACCCAAAAAGAAGACTAGAATATGGATGGCTATTTCACAAAATTTAAAACATTTTGACATAGATATGACTGCTGATCAAGTGAGATGGAAAATAAATGCCTTAACAAAGAAATACA…
>Novel00607
ATAAAATATCTTTAAAAAAATTTCAAATTTGATAATTGTATTTTGTATTTTACAAAAAGGTAAAATGGTCAAAATAAGATACCGTATAAAAGGACGGCGAATAATTAACATATGAAGTTTATTCCACAAGCATAAATTAACTAAAAGGTCTGATTAAATTTATATCTAAATCAAAATGGATGAAAACATTCATAACAATGTAGCGGTCTTAGCTATTCTCGATAGTCAACCTAATTTGTACAAACCAAATATGCCAGTTCCAACATACAATCACAATCAAAACATTAGCCGACAAGAAGAATCCGGATG
>Novel00608
ATCAGGTGCAGGAATGGCTAGATAAGTTATCTGAGATGTCAGCATCGGATGAACTGTCCGAAGCCCAAGTGCGACAGCTGGTGTTCGACCTGGAGACCTCATATGGGGCTTTCAATAAATTTTTACACAAGGACTGAATTTTATAGAGAATAACTTTAATCAGATATATTGAATACTGCTGAAAAACTTGTATTACGAAACACATGTATCAATGTAACCTAAATATTGTTTATAATATTAAATGTAAGTTGTCATAATAAACATATTTAAATC
>Novel00609
TGGAAATATATTAAGTGTATAATCTATGCTCTTGGATAATTTATCTATATTATGGATAAAATTTGTTGGAATAAAGATTAAAATTATTTGTGTGTTTATTGATATTATTTTATTATTTATAAAACGAGGTTTCTCGTGTTTGTTTCATTATTTGATATTGTGATTGTTATAAATCTGTGAAGAAATAATAAAGATGCAAGATACACGTCCGGAATTGTATGAAGAGATTAAATTGTACAAAAATGCGCGTGAACGAGAAAAGCATGATAACATGGCTGAGCTCTATGCTGTCGTCTGTACCCTTCAGCACCTGGAGAAGGCATACATGCGTGATTGTGTGCGAGCACAGGAATACACGGCGGCATGCAGTCGTCTCCTCGTGCAGTACAAAGTGGCTTT…
>Novel00610
AAACAATGTTCCCTTTGCTTGTTCAATTGAGTCACTTAAAAAAAAAACTAAAAGTTGATCTTGAGTTTTGTATTCTTCGACTGCTTGACGTGATTTTGGTTTTTAAATAGTGCACTCTACACACGCTTTTCTTTTCTTGTAGTAGTAATTCACGTAGTTCTTGTGAAAGTGAAGTTGTTGTTAAAAAGGCAAGTGCAAAATTGTTTTTTTCCAAAAGCAAATTCAATTAAAATCAGTGACAATGCCAACGAGTGCCGTGTATCAACCTACGACGGTAACGTACGAGCAGCAGCCTAATGATCAACGGTGGAATTGTCCCATCAGCTACTTTTCACGACGTGTGACAAGTAGTCTGAACCGGGCCGTTTGTTTGCGCATAGGATTGTGTTTATTGGGCAG…
>Novel00611
AGCAGTGCTCTCCCGGACCGCGGCTCGGCAGGACTATTTATTGCGCTGACAGTCTCCCGCCACACGATCTAACTTCGACAACAATCGCACAATGGGTACATATCAGATCGCTTCGGCCGGTGCTATGAGCGGCCCCGTGCTTCTGTCGTAACCGTGTCGAGTGCCGGACAAATCCGAATCTTATGACGTTTGCTATGTTCGATAACGCATTATTGTGGATAGTTTAACGTACATACATACATCATTAATTTCAAGGATACAGATACCACGATGGAATCGAGCGGGCGTTGTGAAGAAAACAACTAGGAACTATTTTAGAAGATTGCAACCGAAACTGTGGGACATTCTCAATATGACAATTACAATGGGGCGGCTATGGGTGCTACCGGGGGCGATGGT…
>Novel00612
TTACTTCCCATTAAAGTATAAATTCTACAAATAAATAATACTCAACAATATTTAAAATAAAATGAGCCAAGAACGTTTATCGATAAAACCTGATAACATTGAAATCTTTTGTACAGCACTAAAGCCGCCATGTTTTGTGGCCTGATGACGTCACACTGGCACGAAATTTTGGTTGACGTTTCATTTCCATAGGTTTCCTACTTCATTGGTCTAAACGGTGCCGTGCATACCTAAATGTTTTAATGTTGAATTAATCTTTTGGAAGTTGTTAGATCTCCAAACAATGTCATCTGAAGAAATTATATCTTCCACTTCAGAGCAAGAAGCAGCAACTAAATTGCGTGAATCATTTTTAAGATCAATAAGAGAACTAAGTGGACTTAAGTGTACAATTCTGAC…
>Novel00613
ACTGTAAAGTTGAAATAGACATAATTTTGTTCTACTTTAGTTTTAGTATCTGAAATTTAAAAAAAAAACCTTATCAGAAAAAACATGTAAATATATACAATGATTCGTTTACCTTTTTGGTACTGTACACTCATATAACATAGTAATTTATTTAGTTGTAGTTCGTTAGTAATGTTTATGATTATATTATGTAATAATGACATATTAATTTTTGACGGTGCCATTTTTATTTTTAGTCTGTGGTATTTGACTCGACAATGTGTTACAAATGTGAAATTAACTTCAGAATGAAAATTTATGTGGTTATATAATTTTTTTTGGAACTACGCTAAACTGTTTGTTATTTTAATTTTGACCTACCATAAAAGAAAAATAAAATATATAATAATATTTATTTTA…
>Novel00614
GGCTATTTAAGCGACGTTTTGCAACAATACAGGAGAGCCATTTAATGTTTAAAATTTGGAAATATTATCATAACAAACATAAAAACTTCTCAGCTGTTTGAATGGTGTAAAGTTAATTGAAGTTCAATTGAATACATACATCGAATTGTTGATTCTAATACGAAATAGAACGGACCTTTAATTACAAAGGTAAATGGCGCGTATTACAGCGAAATTTCGCTTAATTAAAAGGAATAAACGTTCACGCATCGATATTTTGATTGTCAACAGGAAGAGCCGATCGAACCTGACATGAACATGGTTCCCGCGATGATAGAGAGTCACATGGAGCCGCCTCAGCAGTTCAAGGAGGAGCCGCCAGAGAATTGGCAGCCCGATCCAGCCATTCAAGATGATCTC…
>Novel00615
GATTGTTTATTTTTGGTGAAAGCCAAAAGTTCAGAAGCGGGATCACCAAGAATACATAAAATTTTCTAAAGCGTCCACAAAATAAATATGGAAGGAGACACCCGAGGTCAAGGGTCGGAATTCAGAGCTGCCCGAGGTCAAGGGTCGGAGTTCGAAGTCGCCCGAGGTCAAGGGTTGGAATTAGAAGCCGCCCGAGGTCGAGGGTCGGAATTAGAAGTTGCCCGAGGTCAAGGGTCGGAATTGGAAGTTGCCCGAGGTCAAGGGCCAGAATTCGGAGTTACCCGAGGTCAAGGGTCGGAATTCGGAGTTACCCGAGGTCAAGGGTCTGAATTCGGAGTTGCCCGAGGTCAAGGGTTGGAAGTTGAATTTGCCCGAGGTCAAGGGTCAGAATTCGGATTT…
>Novel00616
GTGAGATAGAATCACTGCAATTCGGAAAATCTATAGAAATCATTCGTTCAACACTTATACAAAGAATCAAAGATGAATAAGCGGCCGCAAAACTACCAGATCCGGTGTTCGCATCGCCTTCGTTCTTAACATGCCGTTGAAATTGTAAAGAATTATCGGATTAGACACAAACGGACCACACCGTGCTCTAAGTACCTTTTATAAAACTATAAATCTCTTTGCTAAAATGCAACAAAAGCATCTATTTACGTCACAGAAAAATAAGCAACACATTAAGCAGCCGTTACAATTACACGTTGTGGAGACCTCCGGTGCTTCATTATGTATATTTTCTTAGTAAAAAAGATTAAGCATACCGACATGGGTGGCTATAATTCACGCCCTTAATTATTTGAGCAA…
>Novel00617
TTGGCGGTTTCAACTTTTTTTGAACTCTCAAGCTCTTAAAAGAAACTGAAGTGAGTTAAGAAATTAATGTCGGAAACAACAAGCAAGCTTCCAAAAATTTTTACGTTCCAAACATGCAGTATTATCATTTGCGGTTTTTCTCGAGTCCATACTTCACGTGTTCCCTTTTTCTTATCTTTGGCCACCTCTTGATGACATTTTGTTATCTTGTGTTAGTAGGTTACAATCATGCAGAAAAGCTTCTTATGTTTGAATTCTCACCGTTTATTTTCCTCATGCCGGCCCTAGACCTTCACGGCACGGACGAAATCCTGTCTCCAAAGTCAGCAACAACAAAACACACTCGTGAACTTGCACTTTTCATTTATGACACAAGGAACACTTATCGAACTTTTTACG…
>Novel00618
GATTTACTTAGGGCTAGCACATGTTTAGATATACTTAGGACTGGCACACCTGCAATATATTTAGGGCTGACGGACGTGCAAAAGTACTTAGGGTTACCACACGTGCAGATATACTTAAGGCTGGCACACGTGCAGGTGTAATTAGAGTTGGCACACGTGCAAATGTATTTAGGGCTAGAACACGTGCAGATATACTTAAGGCTGGCACACGTGCAGGTGTACTTAGAGTTGGCACATCTGCAAATGTACTTAGGGTTAGCACACATGCACATATACTTAAGGCTGGCACACGTGCAGGTGTACTTAGAGTTGACACACGTGCAAATGTACTTCGGGCTTGCACGCCGCGGCAATCGGGCGGAACTACATCTCCCTGCATAATCCTAAATTCTGCCATTT…
>Novel00619
GCCAATCAGTAGGTAGATATGGTATGATTTATCATAATTCACATGTAATTTCAGCATTTTGAATACCTATATGTACAAATAGACAAACTACGTTATTGAGAATAATGTTTTAAATTTCGGCTGTTCATTGTGATGAAACCTACTTGAAGATCAAAACAATATAAAACTTGAAAATTACGCCACTATAAGGATGACAAAACTAATGGAATGGATATCCCTCTGTTCAGCATTTTTCGCCGTTTGGTATTCTCTAATAGGAGGCTACGTTAAACATCCATTAATACAAGAAAACATGCATCAAATCGTCTTATCTCCCATATATTTTCTAATACTCTTTGGTTTATATTCAGTGAGCGTCATACTTTTTAGAGTTTTAACGTTTAACAATTGTGAAGAAGC…
>Novel00620
TATAATCAAACTGTGCTAATCGTCGGTATTCCGACGCTCGGAATTTAAAATATTCAAATTTAATTTTTACTTATTAAAAAATTAAAATTTAAATTTTTAAAATTTTTCAGAATTTTAATAAACATTTCAATGGGAAGATCATTTCTTTTTAAGGTGTGATTCCGACACTGGCGGCGAACCGTAATAGTTTGCAGCAATTTGTGCAAAACCGAGCGACAGTATCGCCGTACTTGACATTAATGTAACTAATGTAACATGTAACTATAATTGAGACCTTAGAACTTATATCTCAAGGTGGGTGGCGCATTTACGTTGTAGATGTCTATGGGCTCCAGTAACCACTTAACACCAGGTGAGCTGTGAGCTCGTCCACTCATCTAAGCAATAAAAAAAAATCAT…
>Novel00621
NGCAATCACACTTTTAATGTAGAAATAAATTAGAAAATCATTGCTAAATTCCTAAGATTGAAACAAAAAAGTCATTTCGTAGATGATAAGCATTTTAGATGACTCCTCGCTTAATCTGTGATAGATAATAGTACTATGTGAATAAAATTTGTGTATAAAACATGTTATTTTACAAAAAAAGAAAAAACAAACCTAAACACTTTTCTTCCAAAATTTTGGTCACAAACATTTGCCTTGCATGTTGATAGTAAGTGCAACGCGAATTCGTAGGAAATATACCCACAGGAATTAGAAAATTGTACCAAATGAACCAATAACCAGTGTATATTTTTGTCTAAATAAAAAGTTATTGTAAGTTAACGGTGAAGCAAAATTATGTTCAAACACCAGTGAAAATAA…
>Novel00622
GGCGCATTTACGTTGTAGATGTCTATGGGCTCTAGTAACCACTTAACACCAGGTGGGCTGTGAGCTCGTCCAACCATCTAAGCAATAAAAAAATAAAAAACTCAGTGGGCTGTATCTATAGGTTTATCTGTCTATCTGGAGCAACACAAAAGATAATCACGAACCATACAAAAACAATCAACCTACGGAACTCTACATTTAATGGAGAGCTTCATTTCATAAGACAAAATACACTGTCGGTTAAATAAAATAACTAAATACATAATTTTTATTTTTGATAATTAGTTTGTTTGCGATACTGTCGTGAGAGACACGCTGCAGAGCCACATTCAATTATTGAACATTTCAAGCAATCCATTCAAATGTTTCATTGAACCGAGGTGAATTGGTAGAGCTTTT…
>Novel00623
GCAAATTGATAGGTACATACATCATGTGTTGTGTCGACTCTTGGAAGGTACCTAGATGCTGTAGTAGGTACAATGTATGAATAAAAAGATTATTAAATTATGAAAACGTGACCAATTAATATATGCATTTTCAAATGGATTACGCGAATTTTGCAATATTTACCAAAGATTAGGGAACACGATTTAAAATTGCAGAAATAATTATTACAGAATGTCCAAAAACGGAGAACTATCATCAAACCAAGGTCCTAGTCGACCAAGCCTACCAAGACCCGAGCTGAA
>Novel00624
CTCAAATTGTTGGTGTTAATATCATGACTGGCAATCACGCACCTTGATTATAAAATAAATATCGACTGGTCGCAAAATGTAGGTAATACAGAGTCACGGTTATGCTCGCCACGCCTTCGGGATCGACCACTTTTACTTTTAAGGTGTTAGGCTGAGCTCGTAGTGTAGAGGGGCGAGTTAACAGTATTCGGACGTAAATACTGGTACTCCAGTGTATATTACTGACGCCGTATCGTAACACGGCTCGTGCCTCCTTGCTTCACTTACGCTTGAACACGTGCTCCCCAATATAATAAGCCGGTACGTCGTGGACTTCTCTTACAGGGCTAGTAAAGTCGCTCAGGCTGAGCACCCGTAAGCTCGCCTATACATC
>Novel00625
AAAATAGACAAAATATAAAAAATCACACAACTTCATTCATCGCGTTTCCGCCGACATAACTTAAAGGTCTCAATTACCAGGTCATAAAATGCCTTAAAAAACCAAAAAAAGGCAATAGCCTGAAATTATTAAAATTTCATTTAATTAAAAAAAAATAAAAAACTATGTCTAATGTACTAATTTTTTTTTATCGACGGTTAAAAAACTCCAGCTTCAATTCATCTACAAGAACACTATCAAAACTCCAAATTCGAAATTATGCGAAGGCGACAAGCTTTCCAGACTATTATCAAAATCCAATATTTAGAAAAGAAGATCAAGTGAAACTCATTGCAGATTCGGATTTGAAGAACCGAGCAACTGTACCTGTGAAGCCACCTACGGTTTCTGAAACGTCTT…
>Novel00626
CAGGTCATGTAATGTAGGACTCAATGTTAATAATAAAAGGCAATTTATTCAAGTTTATATTACGTATTGAGATTACACACCATATTCTATTTAAATACCTTAAATTAGACAATCTACCAAAATATTAGTCTATTTCATTGTTAGAGCTGTTTTACAGAATGACTTTTCCTAAATATGAGCAGCAATCAGGAATGTAGCGTACGATTATACTATGCGAGATCGTTTTGTACGTTTAGATCTTGTTCTACCGTTCACATGATAATAAAACCATTAATAAGATGGCGGACCGTAGGTGCTGATAATTATTAATATTAGTTTTTAAAATGGTATTGTTGTCTAATTTCTTATACTGTAATGGAGCATGAAAGGAGTAACAAAGTATGGTCTCACTTGATTACT…
>Novel00627
TTAGCATCCAAATTTTAAACTTTAAACATGCAAAAATGTCAATTTAACCAAATATCCTTTCACCCCTCGATATAATAAATAAGTATACTTTGGCTTACCAGTCTTAACAGCTTTATATTGTTGAAATGGATATTGTTGAAAATTACAATAACAATAATAACCATTACTACAAAACTATTACAAATAATTGTTGGGAAAAATATAAAAGTTCATGTATATAAATAAATATAATTCCAGAAGTTATTAAAAAAATTCTAAGACTTAACATTGCAGAACTTTGGCTCTTCTTTACATATATGATTACCAGTTTTTGATTTTGTTCTTTTTCAAATTCACACTAACATTTTTTGGCCAATCAGACAGTTGTATTGTGCACGACCAGATCAAAGAAAAGAAATT…
>Novel00628
GATTAATTGAGAATATGTGTGAAATTTCTCTCTCCTAAAAGCTGATATAGTTATAAATTTAAATAATTCCTACTAAGGATACGAACACCGAATGGTTACGTTGAGAAAGATCAACATGTAATAAGTATCTATATTACAAAACTGTACGATAAACTATCTTTAAGAACGTCTGCAATAGAAAGCAACAAAAAAGAAAGGGAAAATCAAATAAGAATACATGGACATTGTTTTGAAACAATGCTAGCTAAAACACAGAGCTTTAAAAATTATATGATATTGGATCTTAAATTTCATAAAGTCAATTTATTAATAATTGATGGCATCGAGATATCTGCAGAAAACAGTATTGTGTTACTATATGACCACTATAAAATTAAAGAATCACAAACCCCAATCGAT…
>Novel00629
ATTTTATCAACAATCAACAAAAACATTGTCAACATTGAAAAAAGTATAGGGTCATAGACAACATTTTGTGGTATACATATCAAGCTTATGATCGGTGAATTCCCTGATAAGCAACGACAGCTGTCAGTGATATACAAATATATACTTATTGCTTATTGCATTATTCCTTAAAGTGAAACAAAAAGTCACAAGTACAATGGATGAACACACCTCAACGGACACAGTGCAAGAAAGCTCAAATCCAACATTACATGTTGAAGCACCAACAGATTGTGACTTTAACTTAACCCCTGTACAAATACAACAGCAATATTTTGAAAACTTAGGGGATTGTAACTGGATTAGATATGAAAAGTGCAATAGAAATCATTTATTGCAAAACTTGGCATTTGGACTATT…
>Novel00630
GTCAAAATCCATAGCAAAACATTTTAATTTATTCAACTATCGACTGTAACACGTAGGTCGTAGAGCATAACTTCAATATTAATAAAAATGTAATATGAAAGAGCTCCACACGCAGTTTCATGCACTCGCTCCATCTCACTCTCTCGTATTCGTGCCATATGTCGCCTTATCTCTTTACGTGGACTCGTGTCGTTTCGAGACTCGTTCGGGTGGACTCGCCGCGCCACGCCTCCGCGCCGCGCGGTACCTATGCTCTAATCATGTCCGCATGTCCGTCATGTTCAACGCGTTCGTAGTTCCTGCATAACAGTACACTTGGAATGGAAATGGAACTGTCTGAACATGTTAATTTTGACAACTCGGATTGAATGATATAGTTCCATATGAGGACATAGTTCC…
>Novel00631
GGTTTGTACAGTTAACGGACAGCGCAGACTGTTTGGCTACAGAGCTCGTTCGTTAGGTAACAACGAGAAAGCCTTTAGAAATGCAGGTTAATTGAAAAGTAATCGTATTTGCAGCCAAAAATTAGTATTTTAATACAATAAAATACACTACTTAAACGACGATTACTTTACTGAGTTTTCGGTGAACCACAATTTCGACGAGCAGTATTAAGAAGGCCAGGAACAGTCCATATAAAAACATCAAAATCACGGGATAAACATCAACCATGTTGACTGACCCTACGTTACCGCCTCGGACGATGCAAACTGGTTTTCTGGCAAACAATAAACGATTCTCGCGATCAGTAATACCATGTTCTTGGAGTTTAAATAAACTGGAAAAGTAGAAGCTGTTATATT…
>Novel00632
CAAATGGCCACGTCATTTTGGCTTGAATGAGAGGCATACGCGGCGATCTTATAATTAATTGTATAACGAACAAATAATAGAAACATGAATATATTCCGTTTGCTTGGTGATCTATCCCACCTGTTAGCTATAATAATATTGTTATTAAAGATTTGGAAATCAAGATCATGTGCAGGGATATCAGGAAAGTCTCAGATTCTGTTTTCAGTGGTATACACGACACGTTATTTGGATCTACTTACAACTCATGTGTCCCCGTATAACACTGTCATGAAGTTGGTGTTCATCTTTACCTCCTATGCAACTATTTATTTGATGTATGTCAAGTTTAAGGCCACCTATGATCACAACCATGACACATTCAGGATTGAATTTCTACTGATCCCCACCTTTATCTTG…
>Novel00633
TGCAAATATTTATTTAATTGTATGCAAATATACTATACTGAGTAATATGAAAACAATGTAAGAAATAATATCTAAAATTGCACATCATCATCTTTAGCCATTTGATCCCCACTGCTGGGCTAAGGCTTAACCTTTTTATGCTATAGTATTCGATCGTTTGCCATTCTCATCCGCGTCTATAAAATTACACATATGTACATAAATATAAATGGATGTCGGTCGTGAGATTAACACTCTAATTGTCTAGACATTTTTGATAAACGGGAAGGGTGCGTTTCGAACAGATTGGTTAGAAATTATATTTACTTTTATTCAAGCCTTGGTATCATGTCAAACTCATTAAAATCTATTTAGATTTTAAGTTAAGAAGATAAGTTTTGTGTATTACTCGTAAACACG…
>Novel00634
CACAAATATAATTAAATCAATGCTTATAAGTAGTTTACATTACATATTTTTATAAATAAAAATCACAACGTCTTCATGACACAAAATACATCATATGCTTTTCTTAAAGCATTTCCTTAAAATTATTAATTACCTATTTTAAAAGTTCACAAAAATAGAAATATCTGAAAGTTACCTTTTGCTTTGTCACATATTATTTATTTACAGAATATAGCAGGATTTGAAACTTATGCTTTATAGAGGACAAGACGGGTTGGATGAATTGACTGATTTTATTGTAAGCCTCTTGAAACTGTCAAGACAAGTCGAAAAAACTAAATTTATCCTTACTAGCTAATACGATCATATATCATATTTATGTTGGTAACTTAAGCATTGAGATTTCGTTGTCTACAAATT…
>Novel00635
GCAGGTTTGTCCCAATTTACCCCAGGATCCCAATTTACCCCATGTCATGGTACACAAAACTGAGAATTTAAGATGTAAACATTGTTGTGGGTTATGCATAATTATCCAAAAATCTTTTTGACGCATTCATAATGAATTCCCTTTTCCCTGTAAATCATAAAACAATATTTGTTCTTGATCACACACCGTACTTTGGAATATCTTCAGAATACCCAATAGATTTTGATGTATCGAAAGGCCGAGGTACCGGTCAGGTTCCTTTACCTCCAATCTGTAAATCATTGTGGACTTGCAGTGTGGAAGCTGCGGTAGAGTACTGTCGTATAGTGTGGGATTTATTTCCTGAAAGCAAATTAGTGAAATTTGTAGTGAGTGATTCTGTAGCGCATATATTAAACA…
>Novel00636
GAAAGGTGGGGGTAGATCAGCGTCGCACGTGCTGGCGGCCCAGGGGGGCGAGCTGTGGATCGGCGCCCTGGGGGGTCGGACCACGTACGACGATCCCCCCGCGCTCTCCGAGGGAGCCGGTGGACGCGTCACAGACTACAGAATAAAAGAGTTTGGCGCACTGATGCAGCAAAATAAGCTGCACCCACTCCGCGGGGCGGGGTCCAACGCACGCGCGAGGTCTCGGCTGCAAAGGCACACGACATATTGGCCCCTGACGATATCCTCAACGCTCATATTCAATTTAGGATCAGTGATGGAACCGTTAACGAGGCTGGTCGTGCAAGAATCATTAACTGACGAAGAGGTGGATCAGTGTCGTAGCGTCCTGCTGTCGTTATTAAGTATGGAATCTCGCCA…
>Novel00637
AATTATTAACCTATATTTTTTGTTGATGTTCTAATAAATATATAAATAAATACATATGTTGATTTTAATAATTTAATTGCATTATGACGCAGAGTAAATAATGTTTTTGCACGTGAGTGTACCATGCGCAAACTTACCCCCACTACGTCAACAAATGCTCAAGAAGTTTGCCGGCTATTATAACTAAAATACTCTGCAACTTGAAATCGTCGTGGCCTAAAGGATAAGACGTCCGGCGCATTCGTATTGCACCGGTGTTCGAATCCCAGGCGGGTACCAATTTTTCTAATGAAATACGTACTCACCAAATGTTCACGATTGACTTCCACGATGAAGGAATAACATCGTGTAATAAAAATCAAACCCGCAAAATTATAATTTGCGTAATTACTGGTGGTA…
>Novel00638
AGGTTGCGCTTTGGGATCTACGCAATTTGAAATTAAAGCTACACTCGTTCGAGTCGCACAAAGACGAAATATTCCAAGTACAATGGTCGCCACACAACGAAACTATTCTCGCGAGCAGTGGTACCGACCGAAGACTCCATGTATGGGACTTGTCAAAGATTGGCGAGGAACAGACAGCTGAAGATGCAGAAGATGGACCCCCAGAATTATTGTTCATACATGGAGGACACACCGCTAAGATATCTGACTTCTCATGGAACCCTAATGAACCATGGGTCATCTGTTCCGTCTCTGAGGATAACATTATGCAGGTGTGGCAGATGGCTGAGAACATCTACAACGACGAGGAGCCGGAGACGCCGGCGTCGGAGTTAGAGTCGGCCGTCAACGTCAACCACG…
>Novel00639
ACAACATTTTACTAAGTACTTTTTTAAAGTTACAATCTTATCAACTAGTCTACATAAACCGATATATATGTACGTAGATGCCTAGAGACGTCTTTTGTTTTAAATATTACAATGTCCTCGTTTTACCTACGATATGATAATAAAAAAGGTCATTAACGCTTTGAACTACGGGACCTACTTTTAATTATTAATATGTGTTTTTTTTGGAACATCAATACAACATGATTTATTGTTGTTTAATTTTGTATCAATCGTAAATGATTCTTTTGGGATTGTGTCGTAGTGTTTGTTTGGTTTAGAATTTTATCTGTCTTATCTTGTTACATTAAGTTTATGGTTTCTTTGTTATATGTTTCTCAAAGTTGTAGTATTATCCCTTATTACGTTTCTTAATTCGGT…
>Novel00640
ACCGAAGTAATTACCAGTTAGCAACAATTCCACTATGTCATTATCCACATATGGTACGTCTCATTTTATTTGCACCTCTATAATTATTACCATAGGCAATGAAAGCCTCGTGAAACAAAAATACGAGACGTTAACGTGACTTCGTGAATTCATGATCAACATTTATTCATTGTTTATCTCGTGTAAATAAAGTACATATTTTCCATAAATTAATCGCGAGTCACTAGCGATACTTTGATGCTTGTAAAATCCCCAAATTGTCAATAACATCAAAATTTCAAGTGAATCGTATTTAGGGCATGCATAATTCGAATTTAATTACAAAAACATTTAATTTTATACGATAGGTTTCACGGCAGTCCCAGCGAAGCGTATAACACTGGTGATTTACTGGTGGTA…
>Novel00641
AGTGTATCCGTGCTGTCTCCCAAGGATTTGTAGGCCGGTCTTGTTGCCAGTACTCCAAGCAAAGGGGTCGTTTCCAAACGACTCATTGCACTACAGTAGCTGTCACTTGGTGATTACTTTTTTTTAATCTGTCGTCTTCTCTCATCACAGTACTCACAGTCAGAATAGTCAGAGCAGGCACTCCCGAATAATCTATGAAAGAATATACAAATCAAATAATTAAACTTATTAAACTAACCGAGGCGATCCGCTGTCGCCAAGTAAGGTTGACTGTAATC
>Novel00642
GCAGGGCGGTGGTACCTACCCGCGCGGACTCACAAGAGTTCCTACCACCAGTCTCCAAACTCAATTTTGTTTCTATTCAATCATATAACAGGAAACCGACTTGAATTTATTTGTTTATAGAAGAAACTACATATCCGTATATTTACAGTTTGATAGATCACCACTGTTGTTGTCCGTGTGACAGTGGCCATCGATATATTGCCACGTACTACCGTGGTAATATATGGATGACAATGGCCGTTAATTTCGTACGAAATTGAAATCTGATGCTGCGTCGTTTCACAATATCTACCTGCAGTCAGTAAACAAAGGCATTGTTTGCCTGCTAGCCGATGCTCTTACATTGGTTGTATAACGTGCATATGTAACCTATGTGTGTGCGTATTAAATATGCTAAAT…
>Novel00643
TATTATCAAATTACATTCTTAATTTACAATTACATTTTTTCTGTTTGAACATACAACAAATTAATACAAATGTCTTATTGTATGAGTTTCTAGTAAGCGAACAGACACTAAAACAGTAATGAATACGAGAATAAGCTTTTGTGAGGAAATTCGAACATGTATAGATTAACTCGATTTTTAATGCAGAGCACATTTCATTTACTCTGTGGAATATTTGTCAAAAAAGGTTCAAGGTGACATAGCAGATTTTTGGTTTGACAACGACGATATGCACTTTCGTAAGCGCGAACGAGCGCAGCCTCTTGACATATGACGTCATATGAGGCTAAGAGGAAAAAGGGCGACAATCTCGAAAGACTTCTCATCACCGGCAAAGTGGAAGGAAAGAGGCCTAGGGGG…
>Novel00644
NNGGCGTGGGAGCACGTGCTGCGCGCGGTGGGGGCGCTGTACCGGGGCCGCCTGCTGCCGCAGAGCATGGTGGAAGCCGAGGACTACCTGTCCCCGGACGGCAAGGTGTCGCTGCTGCCGGAGACCGCGCGGGGCCCGGAGTCCGGGCTGCTCTCCAGCCTCTACTCCTACATCGCGCTCGGCGAGACGGGTGAGGGCCTCCCCG
>Novel00645
TAAGTCAGATATGAATGGGTTCCCGCAGTTTGTATGTTATATGTGTGCCATTGATCTTCATAAATGTTGCCAGTTCATTGAAAAGTGTTTGTTAACACAGGCAACATTACTTGATGTATTTGCACATAATGGAGAGGTTACTGAAAAACTAATAAAAAATGTAGATCGAAAACAATTGAAACTAAACAAATCACTATCGATTCATAAACAGACCTGTGTTATAGAATGCAGTTATGGAAATGAACTTGCACCAATTAAATTTGATTCAAAATTAGAAGATGAAGAAAATACATGTAAAATTGAATTGAATGAGAATATACAAAATAATATCAAATTGGAAAAGGAAATTGACTTGGTCAGCATTGTTAAAAGTCCAAAGAAAGATGACACAGGTGTCAG…
>Novel00646
ATTTTTTTCATATTGAATTGTCATCGGTCCTTATATAAGTATACCAAATTTCGAGTTAATCCGACGTTTTGAAGGGGTCAAAATCATGTTCAAAGATTCCATACGTCTGAAGCTAATAAAAGCGTATTAAAAATAGCATTTAACTACCCAGTGTTCTTCTTATATCTTTTGTCGGCTGTATCACGTTTTGTTAAAATACTTTTATTTCTTCTTGTTACAGTGTTCCCGAACGTGCCGGCGGCGCCGGGCATGCCCTGCGCTGGTGAAGACAGGAGCATATACAGGAGAGGAGCACGGCGGTGGCGTAAACTGTACCGCGTCAATGGACACATCTTTCAAGCTAAAAGATTTAATAGACGCGCTTTCTGTGCCATCTGCCAAGACCGCATCTGGGGCCTC…
>Novel00647
AGATAATACACTTAATTTTTGAGATCTGTGGTCGAAACAGGAAACAGAAACAGCAACGCTAAGAATTTTGTTTGGCGCCTTTACCGGGCCGGCCTGAGTTATCAGATAATTACGTTGAAGTTCCATAAAAATAAATTCTGTTACATACAAAATGGGAGATAAAGGAGACGGAGAAACCTTCGATGACGCGGTTGAAGAGAGAGTAATCAACGAAGAATATAAAATATGGAAGAAAAATACACCATTTCTGTACGACTTGGTGATGACCCATGCACTGGAGTGGCCCTCGCTCACTGCCCAGTGGCTCCCCGATGTCACCAGGCCAGACGGAAAGGATTATTCCGTACACAGACTTATCTTAGGAACACACACATCTGATGAACAGAATCACTTGCTGAT…
>Novel00648
CAGTTAAGCTTTGCGTCCGCAAAGTATGGACCTGTACAATTTAATATTGTACACTTAAATATGTCTAGAAAAGTTACGTGACGTTTTGGTTTGTTGTTTTTCGAAATGTGTCCGTTTTATTTGTTTGGGATTATGTGTCTGCTTTGTTCCGCTTTGGGGTTACGTATTTCAAACCTAAACAGCTCTTGTATCCGATGCTTGTGTCACGTTACCGGCTGCGATCTGTCGCACAAATGCACGGACGGTTACTGCGGGCCGTTTTACATCTCGAGGGTGTACTGGGTGGACGCCGGGAAACCGACGCTGCCTGATGATGACCCCAATCGGAAGGAAGCATTCGAAGATTGCGCACGAGACTACAACTGCTCCATTAGAATAGTCGAGAGCTACATGGCTAAG…
>Novel00649
CTTTACGTCATTGCAACGTCAAAAATGGCTGAAGCAGCTGCAGCTCGTCGCGAAGCTCGCCGAAGAAAAATTTTAGAAAATTCTCAAAGCCGGCTTCAATTTTTGACTGGAAAAAGCGCCGACAGTTGTGCCCGAGGATCTCCGGTCAGGACAGTTGATTCTAGCCAAGATATCGAGATTCCAGCTACAGCAGCTCATCAGGATGAAAGTGGAGTACGCATTAACGACTCTATAGTTTCTGACCACACCTCACAAGAACCTTTAACAATATTCGGTCCTGAGACAGCAGCAGGCGATGGAGAACCTGTCGATGACCCTTCACCTTTTCCATCCCGTGCGCAGAGAACGCCACGGAATTCACGAACTTCATTGAAAACCTTACTCTTAGTACACAAATAC…
>Novel00650
CTCGTCTCCAAAACAGAAATCGTAGATTCTGATTTATATATAAGTATCAAAAATGTGTGAATTGAAGCAAATTATCAAAGTGTTTGACTTTTTTACATATCCGATAAGATAGAGAAATAATTATAACAAAATGGTTATCAGAGTGATGGCGATTGTAGGAAGTTTGTACTTATGAGGACTTGTTTGTTTGTGTTCATTTACACAGAGTCGCTGTTTCCCAGTTCTGTCCGCCGATCAGCCAGTCGCTCTCTAGACATCGTTCGTGTGCCAGATTCTAACGCAGCTCTTTATTTTCGTCTAATGTCATAACATCTCGTATGTGATTTCGGAATAAAACAGTTGAAGCTAATATAAATTGAAAATAGAAAACTTTTCTGCTTTCATTTACATATTAAGGAC…
>Novel00651
AACGAAAGAGGCTTCGCCTCCCCGCTGTCACAATGATATTTTGTTGTACATAACGTCTACCGTCTATACATTGAATATTGACACGAGTAACAAAGTGTCTCTCTGTTCTTCGTGACACAAGAACAGTTGAGCTTAAGTTTGCCGTGACGGATTTTTAGAAGCTGTGAATGTTTTCGGAGTGTTATTGTTGTGATTTCTTTTGATCCGGTCAGTAAAGTGCCCTAGATATCGCGTCTGTTACTGAGGGGACGTGGTCTTGTCTACGGAGGTCACTTCGCCCTCGATAAGTTCCCCGTGGAAGGTCGAGGTGATGGCGGGGCCGGTGGGCGGCGGTGGCGGAGAGCCGACCAGACTAATCCCCGCACGAGTGCCCGCCGTCTTCGAGATATCCACATCTCC…
>Novel00652
GAATGATGCTCCTATATAATAAGAAATTCTTACTCGATGTAGCAACTCCGTGCAATCTCCGAGTGATGGTGGCATTCGCGGTGGCGTTGACCTCTTGTGTTCTGACAGAGCACATCGCACGGGCTTCTTCTCTGGGACCGCTGCCGTGATACGTTGAATTCTTCACCTCTATGAAAGGCTGATTCTTATTTGACACCGTATGAAATTGGTTATTCTTTTGGCGCTGTGTGCCGTTGCAGCAGCAGCCCCTAAAGCCAACAGAGATGCTTTTGCCATAGAGGAGTTCGAAAGATTTCAAGCTACTGGAAATCGCAACATTCTCATCAATGCTATCATAACGACGCTCTTCCAACGTCTTCGCTCTATAATTTTAGAAGGATGGGAAGAGAAAGGAGTTCC…
>Novel00653
GGGAGTTGCACCCCCCTGGTTATGCATACATATTACTAAAATACACAGTTTCAAAAGTTTCATAGAATAGGAATGGATGGAAAAATGTTAAATTTGTAAAAAAAGTATGTTTTTTTGATAAATCAAAATTTACCAAATTTTAATAATTATTGTGTTTTGCCTTTGAAGAAATGGCTGGAAATTTTTGGCAAAGCTCACATCATCAACAATGGATACTCGATAAGCAAGAGCTAAGGCGCGATCGCCAGTTTGATTTGAATATTTTATCAGAAGAAGAATACCAAAAAGTATTTAATTTTTTTGCTAGTATAATTCAAGTTTTAGGCGAACAACTTAAACTTCGTCAGCAAGTAATCGCAACTGCAACAGTTTACTTTAAAAC
>Novel00654
ACAAGTCATACACATGACACCATTGTTTGGAGAATTTCATTCGCAACGTCACTGATGCCCAATTATGGCACTATTGTACGCTTCATAGGCGGGAGGGTATTTTATATTTTGTGGCTTCAGGCTGTGCGCTTATCTTTTGTTTTAGGTCTTCGTTGATCTTTGGCGGTTTAATGTTCTCGTATGCGACAGTTGCATTTGTTCTACTCAAAACGGCTCTGCACACAATTTTTGAGTATAGAGTGAAATTAGTGTTTGTGGAACAATTTGTGGTTGCTGGTCTTATTCTAAGCTGCATGGCATTAAGTTTACTTTTTTCTACAAATGGAGGCATAGCATTGTTGGAAGCGGTTGAATCGATAAATACTGGCGTCACCATGCCCTTTGTGTGTTTAATGGAAC…
>Novel00655
CTTACCTCGCTCAGTGCAGACTGGCCCGTGCCTTAGATACATATGTGCCAATTACGAAAGAACAAGACCATAAATTCAGTTTTAAAATAAAATAAATGAAAATTTAAAAAGCTTTTAAAGGTCTTCTTACGATTTAAGAAATTTATATTTAATATACTTTACAATGTGGCGTAGACTTATTGTTATGGGTGTTTTTTTCTACAATATCGCGTCCCGTGTCACAACTGCTCCTGTTTATCATCCAGTTCGCGGTCCCAGCTATACAATCAGTAACTTACCGGTGTCAAATAAGAATCAGCCTTTCATAGAGGTGAAGAATTCAACGTATCACGGCAGCGGTCCCAGAGAAGAAGCCCGTGCGATGTGCTCTGTCAGAACACAAGAGGTCAACGCCACCGC…
>Novel00656
GTCAAAATGTTAAAAGTTTCAACATGATTTCAACAATTTAAAAATCAAAATTAGTCTGTGAACGTACAAATGCAGTGCAGTTGTTCGTGATTAAAATTGAAATTTGATTTTTACTGAAATTTGTAAAATAATCTAGTTAACTTAGTTATATCTCAAACAAAACTAGAATTTACTTTGATTTTTTAATCATATTAACTATTTTTGGAATTGCAGTATATTCTGATTCGTGTCCCGTCAAATTTTTTTGGGATTTCTGAAATCAAAGTGACAAAGTGGGTAGTTTTTGTATGCTTTTAAAGTAAATATTTAAAAAATATTGTGTTACGAAAGGGTCATGTCGCAGTTTATTAAATAGGAGGCAAATAAAACACCGGTGGTCAAACTGCTCACATCGAATTC…
>Novel00657
GAGCCATCAAAGGGTGCCGACGCCCTCTGTGATCCAAGCCGCCTGCCGTCGACCGTTGCAGGTGTGCCGGCGGCGCTCGCTGACAAAGGGTGCGGATGCGCTTTGTGATCTAAGCCGCGCGCCGACATATATATATTCTCTTATCTTGTATTATTATTTTCTTGCTCGTAATGTAACATGAAATTTATAACTTTCGACGGTCAAACAATACCCTAGCTCGCTTGATAGAACCGTCATCCACTTTGTGAAACAATATCGAAGTATTAATTGTATTGTAATAACAACTGTTCCACTTTTGAAAATGGAATTTTTAACTGATTGGGCAATAACTAGGCGTGTAATTTTAATAATAAGTCTTAATATAGTTTTTGTAATTATGTATGAAGTCCAATGATGTTT…
>Novel00658
ATTTAATTGATGTCTACTTAAAACAAAACTGTACACCATGAGTTTATCCAGAGGAAATACTAATAGAACGAGACCGCAAAAACACCAAAACCGGGCAGCTTTCAAGAACGATTTGCATGATACGAGCCACAAAACTAAATTTATAAATTCTTTAGAAATACGTGGTGTTTGTCAACGATGCAAAAACATTCTCGAATGGAAGATTAAATATAAAAAATATAAACCACTTGCAGTGCCTACTAAATGCACGAGTTGTTTAGAGAAGACTGTAAAACACGCATATCACGTTTTGTGCTCCAAATGTGCTTCTGAAAAAGAAGTTTGCGCAAAATGTTGTCAAAATATAAATATAGAAAAACAAGAAGACAAAAAAACTGACATTTTGGGTAAATTAAGTGG…
>Novel00659
GAAAATTCTTTTTGTGTTATGGTATGCCACCAATATCTTAATAATATAGGGTCATTTTATGATTATTTCGATTGTTTGCAATTGTATGTTGCTTTTATTTATTTACTAAAAATGAATGATTCTATGTTGTCATTCAAAAAGCATGACGTTTAACTTATTTTCGGTTTTTATCAGTAATGCATTAATGCTAAGCATAAAAAAATCACGTTACCTTTAAATATGAGTAAGATTATGGTAACTAACAAATATATATGTTTCAAAGACATTCTGCTTAGATTAACACTTCAGTCACATTCACTTTCCTTTGATCAACACGATTTCATACTAAGTAGCTGATATAATTGTAATACGCTCAGAAAATGAGAATGTTACAGGTTTTTATTCCTTTTTTAGGTGGAC…
>Novel00660
GTCAAAGTTAACATAGTAAAAAAAGCCCAATGCTGAATTGAAGTGATAAGTTTTAGCATAGATTATACACTTAATATTTGAGATTTTAGTCATTGTCGATCGGTCATAAAGAATTACTTATTAGTAATAAACAGCATTAACTTTGGTGTGCTTATTGAATTTTAAAGATTAATGCGACTAGCCAAACCCAGACAAAAAAGTTGTCCTTATAATGAGTAGAATACAGGTCGATCCAAAGTTGTTTGTTACATGTCGACTTTGTTTGGATGATACTGGCCAGTATCAAATTGTTCCAACAGTTCAAGAACAAATTAAATTTTGTTTTGATATTCTCGTTGAACCATTTGATGGCTTACCTCAGTTAATATGCCAGACATGTGAGCAACGACTTTCGGAATA…
>Novel00661
AAACAGTTCAGTTAAGCGACGTTGAAGCCGTTGAGTGTCTTCTTCTGTAGATGAGCCCGTCATCAAATCGTCCATATAGAGATCAGTTTTTAGAAGTTCAGCTTCAGGAAACTCTCCACGTTCGTCCTCTGCAAGTTGATGAAGTGTCCTTATAGCAAGATATGGAGCACATGAACTGCCATATGTGACGGTAAGTAACCGATATTCTCTAATCGGTTCTTCCGATGACTCGCGCCACAAGATTCTCTGGTAATCAGTGTCTTGCTTTGAAATAAGTATCTGTCGGTACATGTGTTGTATATCAGCTACTAGGCAGTACTTATGTTGTCTCCACCGTGTTACTAAATCTCGTATATCTTGTTGCAGCGGTGGGCCGATGAGTAGCTCATCGTTAAGTGA…
>Novel00662
ATCAGATGTACATAATATAATTGAATAAATGTTATGGTTATGATGCACACAACAACTCAATTTCAAAACTAACTGATTGGATATTCAATGGTTTTAGCATTGACCTTTTACTTAGTCTTGAATAGATTGTATTATTGAAATTTATTGTAATTTATTAAACTTGGTCATAAAATTTCCGTTATTTAAGTAAACAAGCCCTAAGTAATAATTATTTTTATTGCAACGAATCAAATATTAGGCACGTTTCAAATTATTATATGAAATGAATGAAGTTCGTTAATAAACAAGTGCTACTTATTCGATAAAACTTTGTTGAGGAGGTTTGTCCCGTTAAATGGTGATTAGGTGGAAGTTAGGCATCGACCAAAATTGATCTTATGAGTAAACGAATAAGATTGT…
>Novel00663
GAAATAGGCAGGGTGGTGGTACCTACCCGTGTGGACTCACAAGAAGTCCTACCACCAGTAAAAATATGAGATAATGTAAATACTAAATAAACGAGCATGTTGTAATAGGCCTTAACCTATGAAGTAGCCTTTTACAAAACTGGCCATTTCAAACGTAATTTACGTTTGCTGGCAATAAATGCTAAATCCAAATGAATTTAATTTAAAAAAATGATGCACCTGCAACTTGGTGCACGTAAAATAAGTGAAACTTCTTTTGTCTAGTATTGTGGTTTTCTTCATTTTTCATCCTTAAATCAAATTTCTCTTGTAATAGGGAACGCTGTGTATAAGAGAAACGACCTCTTCACCATTTGTATATATTTTAAATAATGCATAGAAAAATTTTTTTTTTTTTAA…
>Novel00664
TGATGTCAACATGTCGCCACAGCGTCGATGTATTGTAATCGTATTATTAACAGTGGGGGTAATCCACGCGTCTCCGAAACTCAACGATGTACGCATTAAGACACAAAATTGTGAAAATTCTCCTCAAGGCCATGTCTTCGACGAAGCCCAGGCCATAGGTACATGGCACGCTCAACGACACAAATCAGACAAACCTTACTTCTTCAGGGACTCCGAATGTGCACAGTTAACTTCGGTTAACGAACAGGAACGAAATGAAGTTAAAAAAAAGATCGGAAACTACACCGCCAATTTAAAATGGGAGAACTTAACATTGAGAATGCAAATACCGTGTCAAAGTACGAGTATGAGACACAATGTTACAGAAGACCATTATCTGGAAAGACTTGATGGTCACGG…
>Novel00665
ATTTTATTTACACATTTAATACAGTTGCATATAAGTATATAAACAGGTCTATTAGATAATATTTTATACATTTATATACAGATTTCTGACGCGCAAAGACGAAGGCAAGGGAATGTTAGAAAAAATTCAGAACTCAATAAAAACGATCATCAACAAAAGGGCTTATATCGAATAATAGTTTTTAAATTGAGTTATTTAAATATGACGACAATTATTGTAAACAAAATTACACATAGAATGAACTAAAATAATTACTTTTTGTTGTTTAATAAACTCAAAAAAGTTTTTTCAACAATTTCTTTTCTAATACTGAAATGTAAAACGCTAATAATATATCTGTCTCCTTCCAATATTTTATTTATTACTCTTCGATATTTTTTTCGAATGACAACACAACAT…
>Novel00666
AAAATGTCCAAATGTCAAAGGAGATATATTTATAAAAAATGTTTGTCTCTAAAAATAGGAACTCAGTTTTTGTTTGTTTCTACTTCTGATGTACCAAGTGATGATTGCGGTCGCGTCTTTTCTAAATATAATGTAACCGATATTGAGAATTGTATTTTTAGAACGCCAGGTAGCGAGCGAAGCCGCTTACAAAATTTCCTACTTCAACAGCACTCGAAGTAGACTATTTAAAAATTGGAAATTAATTTACATTCCTCTAAAACATTCTTACAATTTAATCTAGAAATATATAATTAATGACGTGGTTGAGGAAATGAGGAGCAAATTCAGAAATACAACTTCCGAAATAAAACCTGGAGATCTTTTGTTGTCAGAGCAACCATTCGCTTATGTATTATC…
>Novel00667
TATCACTATTATAAATCACTTTTTTCACATACATATATTGCTGTGACGTCAAACAGGACCGATAATTTATTTCATTTCAAGACTATTTTGTCTGCACGGTTATATATTATTTCCTATGGGACTAGTTACAGCACTCACGTCTACACGTTCATCCAAACAATATTATTATAAACATCACTTACTTCATAAACACAAATAAAACTCCTTAAAATATATGATTACTTATTACTTCTAGGGGTCTCATCAACTTTATTCAAATTCGTTGTAGATTTTATGATCCTCGTGTATTCAATAAAACTCAAAATTTAATGTTATCTGCGTTCATTGGTATTTTTAGGAGTGAGAATAAAAAAGTATTTTTTAAACATGTATTTATGTTTTTATTTATATTATTGTATA…
>Novel00668
ATGGCGTTATGCCACAAATCATAATTAAAACGAAAACAATCAGCAGTGAGAAGTTTCACATAATCGTTAAAATGCGACTTTTCACCCCATAGAAGAAGTTTAAGCGAATAAAGAACCAAATATATATGTATAAATGCCCTGTGGCTATTCCAACGCCACTAATCTTCCAGACGCTGTCTGGCCACAGAGGGGGACAGAGGTGGGGGCGGCAAGGACGGGTAACACGGAACCCGTCGAACCAGCAACCGTACCCGTCTCGCGAAATACCACAACTCACATACAATTTTATATCGTATTCCCTACCAATTAAGGCTAATCTCATTTGCGTGAATTGGATGCGCCTTTCAATGGTTCTATTTCATTTATAATGGATTTCCAACTAAAAAGCACTCTGGAGGA…
>Novel00669
AAAATCTATGTCCTGTTCATAGATTATACACTTAATATATTTGGTCCTGTTTTTATTTGATGATTGATTGTTACCTGTTATGCAGTTATTGCACAGTTATTGCAATAAGATTAATAAAAACGTACATTCATCGCTACAATACGGTATCATACACATCAAGTCTATTATGCAGAGTTATTTGAATAAAAAGTTATGAGTGTATCTAGTGATCTTAACATGTCAAGCTATCAACTATAAATAATTTCGTCAACATGACAAAACGAACGAACCCTTTTATCGATGATTTTCTTCCGCAAAGTAAAATTCATGTTAGTTTAAAAAAGTACGATAAACACAGCACAGACAATGAAAAACGACTGAAGAAAGTTTATGAAAAAACCCTACAAATGTTATTTAATG…
>Novel00670
GATATAGCACGCATGTCGTTCAATATCGCATATAATTAATTAATTTTCGAACGTTTTCGAACTTATAAGTTTTCGAACTAGATTTAAAGTCGTTCCCGATCCCGGACGGTTTCGGTATGGATCCGATGGTACCGAACACGCTGGTGGTATCAGCAGACATCATGGACCGGATCGGAAGCGGACTTTCGTTGCTCCGAGATCACGGAAAAAAAGTACAAAAGTACGTGTGGAAAAACAGAAAATTTGACGTACTGAAGAAGCCTACGAAATCTTTAGTAAATATCGTATTAATAGAAGCTAAAGACTTGCCGGATGACCAGACTACAACCTGCAATGGCCTCTACTGCAAGTTCAAGTTAGGCAACGAATCTCACAAATCTAGACAAGTATTGAAAACAA…
>Novel00671
AAACGATCAGCTGAAACTTTAACCTAAAATGTGATGTTTACTAATAAAAATGAACTACTATAAACAAGAAAAAATACAGAAGTTATTACATCAGTATGTCCTGCCTATCTGTCACACATATCACTAGTTTAATGAATTAAAAAAATCTGTCCACAGCAAACACAGGCCATGGGGATTTACGTAAGGAATTTATTAAACCTAAGGGGCAGCTCTGTGTTTAATTCAAACTTAAAAAAACTTACGCGAAGATATAGCAATTTTCCATTCTTAGATCTACATCAACAAATTACTGGACAAAATTTGAGTAGTACATGCTTAGAAAAAATAAAAAGACAACATCCAAACATTGATAAGCTAAGTCATGATCAATTAAAATACACAATTCAGATTTTAAACAAG…
>Novel00672
TACACACATGTATGGCAGTATTACGACCTACATGCTCCACTTAGAAATGTTATCACCTCGATAACCGATGGATATAACTGTTTCATTGTTATTGCATTTTTAAATGCTCTCATAAAAAGAAGACACCTATAAAAGGAGAAAAAAAATTAACATTGAAAAAAAGAGTGAATGAATACTTTTTACGTTTCGAATAATAATAAACACAGCGATAATTGATTTTACCGTGAGTGCTCCTTAAATTAGTAGGTATTGACAGTGCCGCCTAACGCACACGCGCTCAGGAATTCTGTAATCTTCAATAATCAAAATGGACACAAGAGCATACCAGCAAATAAATCAAAGCACGGATAATTCAGTATGCATTGAAATGGATCTTCTACAAGTAGGCTCGGAGCCTGT…
>Novel00673
CCCAGATATCCAACGCGTGGCGTTGTCTTGTTTTATTACATTATTTTTTAATAACTGCATGATAGTGTTAAATCATTCGGAAGTGTTCCAGGGTAGAAAACATGGAAAACCATGGGAAAGGTGGACCTTTGGCCACAACGGTGTATCAAGTTCCTGCGATTGAGAAGCCGTTATTGGGTCCGGGGAACACAGACACAATTTGCCCGTTTTGTCGAGCGTCCATTAGGAGTGCCATAAAGTACAGTATTACCTCGAAAACGCACATTGCCGCTGCTCTCTGGTGCTTGGTTTGTTGCCTCTGTTGCATGCCGTATGCGTCGGATACATGTAAAAACGTGGACCATTTTTGTCCAAATTGCCATAAATACATCGGAACTTACGCGAGGTAATTGTTCAAAA…
>Novel00674
CGTCTCTGTCAGCGCCGCGAGTTATGTATGTTCTGTTTCAGTCTAACTTGAGAAGGCTTGCGCGGAAAGAGAATGTGGGTAACGAACGACCTTTTGCCGTTGTTGGCGAGCAGTGCGGCCCGTGCGTTCACCGGGAGTGGTACGTTTGGTTGTGGAGACAGAGAACATCGCGACCGCTGACTGAAAAAAAAATTACGTAAATATTACAACCGTCACGCATTGATTATGAAACGTCTGTAAGGCTCGATGCTGCAGTACGGTTCGATACGAGATTCCTGAACGGGTCACGTTGCTCTAGTGTATGGTGTGCCAAACGCGTTTTGTTAGAATCGTGCGTTGATGTTTGACCCTGGTGATTTCATTTTACTATAATATTATTTTGTAATCTCCCCTCTTGTG…
>Novel00675
CGACACCTTGTGAAATGGTCGTATCCGAAGGTATATTAATCTTCGCCCCACCCCGGCGGGTTTTGTTCTACACAAAAAACCGCACGATAACACAAAACGCTCGGCAAATCATAGTTTTCACTGGCATAAAACAAAAATAATGCTAATATTATTATTATTATGAGATGGAAATTTATGTCTAAAAACTTAGTTTTTGGGTACAATTAAAACAAACTTTATGAATTTAGATAGATAACAAGAAGCTCGTAGGTATTAGATATGGAGTATTTTAAATTATCAGTGCTTTCGATTTTGTTTAGTGTTATTAAGTGCTTGGCAATGTCACCTGATGAGTTAGAAGATTTCAAAGAATTTCTCACTCGGACTTCAACGTTGGATCAAAACCTCAGAAAGGGTTCT…
>Novel00676
GGCGACGCGCTTGGATTGTGACTTGTAAATTTGTGGAACCACCTATCTACATATTTTGTGTTTAGGCGTCGTTCCCTAGCTCCATCGTCCATCGGTCGCCGTTCGACTCATTTTGAATTCATGAGCAGACCCAGTGTTAATGTAGATCGCTTTAGAGCCGGACGCGCGATCGAAATTCGAATGCGTTTTGTTTAATTCATTCTGATATTTACCCATTTCGGGTGTTTAGCGAGTGACAAACTTATGTTAAAGTTGAAGTTGTTGGAGTTTGAAACATCATTTAATAATTTTTTTTAGAGGTATTCGAAAATGGCGGCTTTTAATGTTGTGTTGGGATGTATTATGGTCCTACTACTCATTCTCTTCGGGATCAGTTCTGCGGCAAGGTATTATATTAAG…
>Novel00677
GGAAAAAAAAAAACAAAATCGGAGAATTTATAAATAAAGAAATAATGCATCGGAATCAATCTTTGGACTTGCATGATTGTTTTACTTTGAAAACCAAATAAAAGCTTATAATATGCATTTAACAATATTTTGGAACCCATATTTTACCATTATTTACTTTAATTATTCGCCATACACAGAGACGCTCATGACTCTTGTTTAGCCGCCATGTCTGAAGTTCGTTGTGTCTTGGGAGACTGTGCTGTGTTATTCGTAAATGTTTTATTTGTTAAATTGAGTTTACGTCTTAAAAACAATGATTTTTCTTGTTATTAGTGTTATTGTGAAAGAAAGTTAATTGTGGTGTGTTTTAGAAATTGATGCCTATCGGTACATTTTGTATGTGAAGAAGTCTCAAAC…
>Novel00678
TTGTAACTAATCGGAAAATTGCATTTTTGAACATAATAATAACATTTTCAAGTCGATAACAACTAAAACAACAATCTGTTGGTTTTAAAACATAAAAATATTTTTAAAGATCGATTTTAAGAAAAAAATTCGATAAATGTATAAAACGACTATCTCTTGCATCCCTAATATTATTCTGTGATGTAAAGAGATCTGTTAAGACTTGACCTGAAGGTCTTAGTTACCAGGTCACAAATACCATAAAAGTGATCTGTGATCATGTATTTACGCAAACCAATACAAAAAATAAAATCAGAAGTACAAATAAGATTAATTCGCTACTATACTGCTTCTGAAAATGCAAAAGTTACTTATCATGAAGAAATGCAGAATAATTTTATTGCCACGAACATATTCCAA…
>Novel00679
CGATCTAAACATATCTCGCACAATGTCTGTTCACTTCATCGAGTTCTGGTTTTTTGTTTCGATTTTTGTGTATCCAGTAACCTCGTATGTGTATTCGTGACTAAAACGCTTATCTTGTTTATTTCTCATGGAACGAGAACATTGAAGTTGTAAAACGCCAGCAAAATGGACGTGTCCGGTCCTCTGCAATTATTTCTTATATTCATTATTTTTTGTTTAACAGCAATTTACCTGTTGTTCAATCGGAATTATCAATACTGGGAGAAACGGGGCGTGCCTTACGAAAAGCCGTTCTTCTTGTTCGGAAGTTTGTCTTTTATCCTGAGGAAAAGCTTTTGGGACTATTTCTACGAACTAAGCAAGAGGCATACGGGTGACTATGTTGGAATATTTTTGGGA…
>Novel00680
GGCACTGGCAGTGTTAGTACGACCACCGACTCCGGCGCAGCGCGCGACCTACTGCCCGGCCACTACACCGTCCATCGCGTTCAATAACTGTTTTCGTTCAGATGTTAACTCTCGGTAGATTTTGATAGTAAATTAAACAAGTGAAGATCAGCTTTTGATCAAAGTGGTGTAATTGTAGTAGTCGTCGGTGAGAAAATACATTATAATAACAGATATTAACTGCGGAATGGTGTACTAGTGGATTTTTCGGCGTACTAACGACGACTTAAGTGTAGTGTTTATCATTCAAAATGTGTTCAAATAAACATAGAACTATGTTTACTGCTATGGTTATTATGCTAGTCAGTGCTGTGAGTGCAAACGTGAATACGACTAATGAAATCACCGGACAATCACGGA…
>Novel00681
CTCCAAACTGCCAGTCTTTCGAACGAATGAAATGTCACGTCAGTCAGCCATGTTTATTCTTGTGGAATGTGTTTCGAAATGGTGGTAGTGATTAAAAAAATATTATTTGTGGAATTTGTTCTGTAATTTTTTGTGTTTACCACTATTGTGTGTCAGTGAAGCTTCAATGTGTTTTTTGGTGTATGTGAAGTAATTTTGCTGCCACTAAGATGAGTTGGGGTGTTGAGCTTTGGGATCAATATGATAACTTAGCCGCCCATACGCACAAAGGAATCGAGTTTTTAGATAAATATGGAAACTTTGTCAAGGAGAGGTGCGCTATAGAACTAGAATATGCAGGAAAACTCAGGAGGCTTGTCAAAAATTATCAACCAAAAAGGAAAGAAGAAGATGAATACC…
>Novel00682
AACCAAGTAAAAGTTTGTGGTGCTTTTATGATTGGTTGTAGCTAGTAGGTAAAACCGTAGAACCAATAGGATAACAGAAACTTAAAAAATGGTAGCAAAAAGAACAATAAAATCATTTTTCTGCGAAAATAGCGCGATTTTGGAATTTTCTCAAAATATCTTTAAATTTAGTGGTACATTAATCCATTATTCTTGTACCTTGCTGTGCCAAAATTGTAAAATCAATGTGTAATCACCATTTACTCTATGCTTAAACAAAGATATTGCAAGCAAATTAACGGAAACAGGCGGCCCCTCCGAGATGTTCCGCTAGCGCAGCCCTGGCGGACATCGTCCCAGTTGCCTCAACGGATCGAACAGCTGCGTAATCGTGAAAACGGACCAAAGTTACACCACATA…
>Novel00683
ATATGTTACAAATTTAACATGGATTATGCTAGCCCTTTCTAAAAAAATTCCGAGAAAATTCTGAAGCGCGATGCTTTGCAATGTACAGAACTCTGATGTAAGACGAGGTGCGGCCTGAGATGAGTCCGGGTGTCGCAACCCGGTCTTCACCAAGGTCGCTTCTCCCCATCTCTTAAGTAGTGTCATTCATTGTCCGTGCGAAGATCGTTCGAACGTGTCAGTACACCTGTTGTGCAGACATGGAGAGGACTTTTGTGATCTTGACGTGCTTTTGCGCCTTTGTTTACACACAAACACAGTACCAGCCTTTTGGACAGACAAATCGCTTCCAAAATCAGTACCAGGAACAAGCACCCGTCAGGCCTACTGGACAATGCAGGGAACTGAACGAAAGGTATC…
>Novel00684
ACAATATCCATCCGTTTGGCTCGTTCAACTCGATTGCAAAAAATTATATTAGTCATTTAAACCGTTTTAAAGGTTTACTACGCAACCGGATTTGTGTGACATTTTTATTTATTCAAGGTCATTTGATGCGCGTCTTGTGTTTCATTGATGGTCGATGTATAGTTAATTTGTGTTTTTTTTAATTCGCGCTCTATAATCATTCGCATCTGATTCATTTATTTCGTACTTAATAGGCGCCATTTAACACACATAATCATAAATCAAACTTTAAATGGCTCTGTTGTAAAGTTTCAGAAATGTCGCTCAAACAAAATAGCTTTTCAAACTTCGATATGCGAATCGTTGATAAGAATCTTCGAATTATAATCATATAAATAGTTTCAGTATGGTAATTTATTT…
>Novel00685
CAACGAAAATGTTTTGGATTTTTCTCTTCATTCTCGTGTTTATCACTTTAGCAGCCTCGCCAGGGCCAATGAAAGACCGCATTGAGCACGGGAGAAATTCTGCGCCAAATTTCACTGGAATCATGCAGAACATATTCGAAGCATCTATTTTTACTATCCTTATATGTGGAATATTGATTGGTATGTTTGTATGTCTGATCAAAATACATTAATCCTTT
>Novel00686
CAAGAATACACACGTTAATACCGCGCGTTGTTCGTGCCGGCTGTCTGATGGCTGCCATCTACAATAACATTTGCGGCCACGCAAAATAGTTCCGTTGTACTCTCTTAACATATTTAGTTTTATTTTAAAGAAAGCGAACCAAACTGTGGTCGGTATGGATACGAAGTCGTTCTCCTCGACAATAGCAAAGTTCTCAGTCAAGTTTTGCAATGAGCTAAACGGTGATAAAGATGTGGTCTCGTCACCGTTGTCAGCGGAATACTTATTGGCGCTGATAGCTTTGGGTTCAACGGACACCGCACACGAAGAGCTCTTAACAAGCCTCGATTTTCCAGATGACAACACGGTACGTATCTTAATCTATCGTAATTAGAACTAAGTGCATGCTTCTGCTCATCA…
>Novel00687
TAAAAATGTGAGCCGATGTGGATGTAAGGCGATTAAAATTAAAGATCGATTTTCCAAAAGATCGATTCCGATTGGGCCCATCTATGTACCTACGCACTTTGCCGCGATCATAGATTATACACTTTACGCGATTGTAGGCTTTCGTTGATGCACCTATTTATTTGTTGATATAACTTTCCTTCCTGTTTTATGAAAAAATGAACGTATTTCGCTAGAGTAATGAAGCAAAATATTCCAAGTTTGTAACCTACAAGGTTTATAATCGATTACAAAAATATTAACATTCCCGATTAACATTGATGCAACATGGCAAGCGAAGATGTGATAGAATTAGGTTCTTCAGATGATGATACTGAACCAGCGCCAAAGAAAGCAAAAACTCGACCGAATGCCATGGTT…
>Novel00688
AAGGACTACACTAAAAAAGTCTGATAATTTTGTTATGTTTTGATGGTTTTGGTACATTTCATGAAATGGACAACCTAGAATAAATACTTACCGTTCATATTTTTAAATTAAATTTTACAAGAATCTATAGTTGTATGTTCATGGTTTATAGTTTAATTTAGTTATAGTTTCAATGGCTTTTTCATTTGGTAATACCACTACTACACAAGGTTCGGTTTTTGGTGCTGCCGCCAAACCGACATTTTCATTTGGTGGAACAAGTACTGCTACAACCACCAGTACTGGGTTTAATTTTGGTACTACGACAACCTCATCGGGCTTTGGCTCCTTTGGGACCAGTAGTGCAACACCTTTTGGTGGTTTGGGTAACACTGCTACTACAACAACTACTAATTCATT…
>Novel00689
NNCCCGTCATTGATAAAGCGCAGAAAAAATCATTTTCACAACTTACCATGTGCAGTATCTGTCATAATAGGGAATAATGGATATATATGGATTAGTCCACACAAAAGTGATATTCTTATGGAAGGAAATAAGGATGCAATTGAAAATTATGAAATTCAGCCTGTTGGGAAATCAGAAAGAGAAACGATGGCGCGAGTGAAAAATTGTATTTTGGCACTTGTGGCATCTAAGATGATGTTAGATGATACTAGCATAATGTTTGCATTCGAAGAAAGTCTCAAATACGACAATGTAAAGGAACTCTTGGATCCTGAAGCTATGCTTGACGTAGCATTTTTAACTCAGCATAGAATAAATATTATTGCAGAAGAGTGACTTTATTGTGTTTTAATTATAGCT…
>Novel00690
AACAAATGCTCAAGAAGTTTGCCGGTTATTATACGTATAGAACAATATGTCGTGTCCCTACTATATAGGTCTATGACACTGACAGTAGCATGACAGTAGTAAGCACGTGTTATTGTTTTGTTGATTCACGGAATTGAACTTTAGAAGTTAATTTTGTTTTCGAAACTAAATACTTTCCTGATGACGGTCGTAGTATATTGCTTTAAATAAGTCATAACATTGCAAGGTGCATTCTAAAATGGGTAAAAAAAGAAAATTGGTTTCTAAAGATGATGATTTTGAATTTGATCCGATTCCTAAACATTTGGTTACTTCACACATAAAAAAGCAGGAAAAACGTCTTATAGTTATCCTGGAAAACGCACAACTGGAAAGCGTGAAAAATGGAAATAGCTTTGA…
>Novel00691
TATATTTGAGAAGTACATGTACAATTGTACATGCGTATGTACCATAGGTACATACGGTACGAATTGAGAGATTCTCTTTCACAGCGAATGTTTGGTCAGCCACTGGTCAATGAACTTTTCAATATTATCTCAGCTCACAAAGAGAATATTAATGAAAGCAATGGGAACAAGAAAGCTCTAGTAATAAGTCTCCATGGCTGGTCAGGTGTTGGTAAAAATTTTGCCTCTACAATGATTGCCGAAGCTATCTATCGCAAAGGCATGCAGAGCAACTATGTAAAACTATTTATGGGTAAAAAAGATTTCGATTGCTATGAATTGGAAAAGAAAAAACAAATGTTAGTTAATACATTGAACACTCTGGTGAAGAAATGTCCCAAATCTCTGATTATCTTTGAT…
>Novel00692
AAAAAATGTTGTCTAAAAAATAAAAAATAAAATTTTGGGGTGGACCACCCTTAACATTTAAATGGATGAAAAATAGATGTTGTCCGATTCTCCACCTTGGCCGATATACACGCTAAGATTCACGAAAATCGGTCGAGCCGTTTCGGAGGAGTTCAATCACGCACACCGTGACACGAGAATTTTATATATTATATTCATAGTATTCCGATGGAATCGTTTAGCTTTCGTTTTTTTTCAATAGATTGGACGGTATGACCAAGGCAGAGGATCGCGGAGAGCTACTGAAGAAATTTAACGACGCCAATTCTGAATATTTCATATTTTTACTGTCGACTCGCGCTGGAGGTCTCGGTCTCAACTTGCAGAGCGCTGATACTGTTATCATTTTCGATTCGGACT…
>Novel00693
AAAAAAAGTAGGTAATTTTTAATCTTCAGATATTAGATAAATGATGGGTAACGAAAACTCACAGCTAAGTGGCTTGGAAATAGAGGATAAAGCTGTAGAGATAACAGAATTTTGGCAACAATATCAAGCCACTATAAAAGATAGTTGTAGATACTTCAGTCTGAAAGGGGATGGTTCAGTGTCTGTTTTCAAAGGAGAAGCGGCTGCAGGACCACTTTGGGCTGTATCGACACCTCTAGAAAAATTTTGTAATAATTTATTAAAATATCGACATCCATGTATTGTGAGATACATATCAGCATGGCAACAGCGTTCGACACTGCATTTGGCAACAGAATATGTGCTACCTCTAAGTCATGTTCTGAAAACTCTTTCACCTTTACAAATTTGCATTGGATT…
>Novel00694
GTTAAGTACGCATCGACGCGACGTTCCGTTGACAACGATTGAATTATGGTTAAAGATCTTGTAATTCTTGCATACTCTGGTGGCTTAGACACTAGTTGTATATTAAAATGGCTAATACAAAAGAACTACGAAGTTGTCTGTTTCATGGCAGATGTCGGACAAAATGAGGACTTCGAAAAAGCTAAAAAGAAAGCTGTAGCAGTTGGTGCCAAAGATGTAGTCGTAGAAGATCTTCGTAAAGAGTTTGTATGTAATTATATGCTGCCTGCAGTACAAATGGGACTTGTCTACGAAAGTCGTTACTACTTGGGAACATCACTTGCCCGACCATGTATAACCGTCGGACTCGTAAACACTGCTAAAAATTTAGGCGCTAAATACATAGCCCACGGAGCCACT…
>Novel00695
TTCCCACTCCCAGTAAATTCTGACTTCTTTAGTCTACGGTTCAAAATGGCTCTGAAAGCACTTGTCGGACAAAAGATTATGAATGAAGTGATCCGCTATCGCGGACCCAAAGGCAAGGAATCAGCTAGAATAGAATGGAGAGTTTTAATAGTAGACCAACTGTCCATGCGCATGGTCTCAGCTTGCTGCAAAATGCATGATATATCTGCTGAAGGAATTACCTTGGTTGAGGACATTCACAAGAAACGTGAACCTTTATGCACTATGGATGGTATTTACCTCATCACTCCGTCTGAGAAATCAGTGCATGCTCTGATCAATGACTTTGCTGTCGGTAACCGCATCATGTACAGAGCTGCTCATGTTTTCTTCACTGAAGCTTGTCCTGATATTCTGTTT…
>Novel00696
CGTTATTAGAACTTGAAAATTAAAACTCGAATTGCAATTCGTTGAGAAAAATAGTACCTACAACGGAAAACCTAATTAATCAAACAATACACATATTGTGTTCATTCATAAAGACAAATATATATTTGAGATTGTGGTCAAAAGTATAGGTGTTCCCTATAAAAACATCACGGCAGGCCTTTATCGGCTGACGGTTTTACTGACGGTAAAAAATATCAACTCGGTGCGGGAGGAGGCCTATTGTGGCCCGCCGTCCCAACAGGCTGTTGGCGGCCCGATACCGCACAGAGCGCCCGCCTCGCCAGTTAGTGTTGGGCAAGCTATCGGAACTGACGTACGTCACGTTTTTTTAATTCCTTTTTATATTGAAGGTGATTCCTTCTGTTTCGTGTTGACGAC…
>Novel00697
CAGCCAGAGCCTGACGCGCGCCGAGCTGCGGAACGGCTACAAGGGCGAGGTGAGCCCCCCGCCGCCCCCGCCCAAGCACCACCACGACGACCAGGGTAACTACTTGCGTGCCATGTTCCGTCCTACGAGAACACATCGTCTTCTCGCATTAAAACTCTATAATCTCAAAACTTACTAATTTTACAGGAGAGTGTTTTAAAGGTTTAACATGTGATATTTTTAATATTAATCATCTTTGCAACATTTTTTTTTACCAGTTACAATCTGTCTTTTAAAGTAAGATAAAATTATGTATTAATTTTGTTAATAGTATTCAAAATATAGGTAAACTAAAAAAAAAAACTAAAACTAAACTTCGCTCTTTTGACAATATTTATGAGATAAACACTGATGATTCCG…
>Novel00698
TTCTGCAAGTTTAATATGATCCTTGAATACTGTGTACCATTTCTTGAGTACTATTTTGTCGTATCTAGTGCCAGTTTGTGCGGCTATTAACTTCTTTAAATCACCCACGGTATCGTCAGGTTGCATTTAACTCGAACCTTCTTACGAGTCGATCATGCATGTTACTTCAAGCATTATGCTCTCAAATCAGCTCTCAGTTTTATTATGAAATAAAATATATAAATAGTAATTTTTTATTTGTTTTAGTTGTTTTGCCTCCGTTTAAAATTTTTACAGCAGTTTTGATAGTATTTATTATTTATCACGTTTTTTTCTTTGAATGTTTCGCTGGCC
>Novel00699
ATTAGATCAAGCAACTTGTGAGAATGTCATATTTGTCTATACTAAAATGTTACAAGAATGTGTAAATAGACCTTCTAACCAAGAAGGTCAATACCAAACACTGTTTGTAGATCACTACTCATTGCCTGTGCTCATTACTTGAGGCTTGCAAAAAAAAACTATGATCAACATAAAATTTTATGCTATTTTCTCTAAATGATGATTTCATAGTTCATCTGAATGCTATGATGTATTACTGTATTGTCTTTCGCTCCTATCTGATTGATCATTGCCATACAACTATTCTTGTAATCAATTGATAAATATATTAATTGACAATAACTTATAACCAGGTTACAACTGAATCCCTGTGGGCCTGGGACACAATAAAATCTCAGTAAAGAAAAGGGACACTTAAAA…
>Novel00700
TTCGCCGTAGTCAGGTTCGATGCCCGGGTCACTTCCGTCAATGGTCAGCGTGTTTCAAACACATACAATTGTAATTAAGGCGATCATCTAGAACTTTCTTTAATTATTTTAAAACTTAACTAATTTTTCGTAATCCCTTGAAGCAATCCGTCTATAACAATACGTATATTACAAGTAATATTTGCAAACGTTTTTTATTGATCATGTGTTTCTGCTGCAGTTTGAATCGCCGGTACGACGACCCACGCGTTGACGCTGTGGGGTGGTATGTGGGAGATGACGTCATTGAAACCCCAACTCCACTTTGTCCTACAGTCGTCTGGTCGTCGCGACAATACCTATGTATTACTTGACCAATATGTGACGGAATAATTATAGTACAGTTTTTAGTGTCTTTCA…
>Novel00701
GTATAATCTATGCTCAGAACTCAGAAATTTTCACCACATAAAGTTATAGTTTTTTAAAGATGTTTCTGCGAAATATTTCACGTGCTATATACAATTGTAGTGGAAGGGCATCCTATGTAACAAAAGTACCAAAACCGGAGGTTCCAAAGAATCCTTTAGAGAAAGTCTATTCGGCATCTCAACAGAAAGATAATGGTATCATTTATGACAAAAAACCATTTAAAATAACTTTGGAAGCTGGTAAAACATATCACTGGTGTCTTTGCGGACGTTCCAAGAGACAGCCCTTATGCGACGGAACACACAAAGACATATTCCTTAAGGTCACGCAGAGGCCCATTAGATTCACAGTAGAAAAAACAAAGGATTATTGGCTGTGTAATTGTAAACAGACCAAGC…
>Novel00702
AAAAGAAGTTTATTACTCATGTATCATCATATAATTTGCATGTTCTTTAATATTTAATATATATTCAAGTTTTAGCAATAAAACAAAAGAACAAGATGGAAATAACGACGAACTCAGAATATTCAGCAGAGAAAAATTATATTAAAGAAAACTTTCTCTTAGATATGATCAAAGAAGTGTGTTCTGAACAAATTTTATCAACTAAAATTAAATCCAAAATCACCAAAATAATACAAGAATGTAATCTCGAGAAGTATTCTAGTCTTCACAAAATGAGCACGGCAGACGAAAATACATCTACTTTACTGGGTGTTCTAAAACATATTTCAACTGAACTAACATTTGAGGAACAAATTGAACTAAATGAAGTGTTTTTACAGAAGATACAGAACAAGTTAC…
>Novel00703
ATGGGAATTAAAAACACAGTTTTTTTTTGTGAGAAATATTTTATTTGCAGTTGTAAAACTGTACAAGTCCTAACAAAACTATAAGTTATATTAAAAATTATGGACCTCGCATGGCACTGCTGACAATCTCGCCACAACAATATAAATGTATCTATACGTAAAAATTCCAAATTTCAAAAATTCCTCAGTCATTTACAACAACATTGACAATCGCCATAAATAAGGCCACATCTATACAATACAGTTTTGGCATTAACATATTATGTATACATGGAGGAAGATATACGTTCGTTATATTAAATAATTACTAATAAAATTTTTGAATTAAGAAAGATTACGAAAAATGTTACCAGGAAAAAAACATCAACATTTTAATGTAAAAAATAATTAAAATTGGAA…
>Novel00704
ATACGACTGTCGTACTGGAAGGTCGTGGCCAAGTGATATTCAGTGAAAATGTATACCAATCCTTTCGAGCGAAAACACTCGGTTTTGAGGCAAGCACTCGACCGCTTCATCAAGGGAGAGACGAGATTGAGTTTTAGGAAGAAAAGTGATTTCTCAAAGAGCAGCAAATCGTCGGGAAGCTCTTCTTCTTTCGCTTCTTCCACAACGGAATGTAAACAGAAATTGAGCTCCAAGAGGTGAAGAGAACAGTTTCACTAAAGGAACCAGTGATAACGCTTCGAAATGGCCCAGTTCCAAGGAGGTCAATTGCAGTATTTGGTTCACAGTGGGATGAAATCGCTTTATGGAAGTCTTAAGCAAATAAGGAAGAGCTAGGCCCACGATTTTGATGACTATTAT…
>Novel00705
CTTGGGTTTCGCAAGCGCCGCCCCTCTGCTGCAATTCGTAACGCAGCCAGTTAATCTTGCAAACAGCGCGCTGACGAGTGCACGTTTCTGTACATAACACACGAACATGTTCCCGAATCCGTTCGACAGAAAACATTCGACGATCCGACAGATGTTGGATAGGATTTTCAAAGAATCGAAAATGAGCGTCGGCAGAAAGAACGGACTGTCAAGAAAGGGCAGCAACACATCGTCCTGTTCGAACGCCTCGACAATCTCCGACAATAGGAAAGTGTTCGGATTCGTTCGCAGTTAAAGTCCGTTCTAAGTGTTTAATTTAACTGTCTCGTTTTGTGCAACAAACCCGTTCACAGTCTGCTAGTCATCGTTTGTGTTTCGCCATTTATTATTACGGTGTGC…
>Novel00706
ATTAAGTTCATTGACTTTCTCGATAACAGATATTATTTATTTATGGAATTCATGTGAAGCGAACTTAAATTTTCTGCCAATGAAGATTTCCAATTATTTTGTATTAATTATCGTATCGACGCTTGAAAGGCAAACATGACTAAGCGACAATAACTCCTTTGTATATAAATGATAGGCAATAACCATATTCGATGCGCAAAAAAAATATATTTCTAGATCTATTAAAATCATTTCAATCCTACGGCTACTAGTTAGATTCTACTACAGCTGGATTCGTTAAAATAAATTTTGTTTTCAGGTATTTCAACTTTAAATTAGTCTACTATAAAGTTCACGCATTGTCGCTTAGTCACGTTTGCCTTTCAAACGTCGGTATGTATATTTACGGAGATATGTATG…
>Novel00707
AGACGATAATTTTTTACGATATACGTATCTTCAAGTTTGAAATTGCTTAATTTTCGCCGTGAACTAACCACGAGTGGATACGAACAACACGTATGTATGTACCAAGATGATGTGCGATCGTAGTACAACAAAAAATATTAACTCTAAAAATCACCATAGGGACTCTTGAAGCCGCAAAATTTACGCAACAGGCTCGAATTGTAATTTGCAACAGCGTAATTTAGAACTTTTCGCATGAATAATGTTGATGAAATTGTAATTTAAAATTACAACTACCTACCTGAAATGTGATGTTCTGAATGATATAATTCTAACAAACTTTAGTGACC
>Novel00708
CGAGTTTTGATCCTTCTCTAAAGAATGATAAACTTAAAGAGGACGCAACCACAGAGCTCTGCTATTTTTAAATAAGGCTCACAAGCGTTTGGCTTAATTTGCCGAACCGATGCAATAAATGTTTATGGTCAAAGGGAAACGGGCTTACCCGCGCAATCAAGCGCAGAGCAAATAAATCTATTAAAATATACAGCGGGTGATAAGAAGAAACGCCAATACGTCATTTGGCAAAAACAAAGATTTGTAACTTTAAAATCCCGTATTCCGTTGCGTGAGGAAAACGGCGAATTATTAACATAACTATGAGCACTTCGTGTTCAAGACGCAGACGTGAACGGACTGAGCAGCGAACCGGACGTTTTTATTTAATACCGACACTCCATGTGTACATGTGACATA…
>Novel00709
AAAACGTCAACGTGAATAAAATTTATTCTTGAACGAAATATTAAAGAAAGCGCGATTTAATGTTATGTCTCGAACGCGTAGACGATGATTTCTTGAGATTTGACGACTACTTGAATAACGATATTGATTGTTTTGAGAACTTAGCCGAACTTCTGAAGATGTTTTTAGGGGAAGAGATTTGTCAAGATATCCCTGGTATAGATGTTGTATGCGTGAACTGTGCTGATAAAACACTGGCAACAATAAGTTTTATTAAAAATTGTGAAAAATCCACACAACTATTGCATAAAGTATTTGATGATCTTAATAGAACATTGAATATTGACATAGAATCATCTGAAACAGGCGAGAGGCTTTACATTGTTGTAGGCAAAGAAGATTCAAAACTTGTTTTTGCAA…
>Novel00710
TGGTAATATTATTTATTATAATTTTCAATAAAGTTAATCTTAGGTATTAATTAGTTATTTTGGTCATATACAAAATTATCTTAAAAGTTAGTTTCTTTTAATGCAAAATGAGAATTCGTATAAATATTATTTTGCTGAGAAGGTCCGACTTGGGGATTGCGTAATGTTTATTTTAATTTTAATTATT
>Novel00711
ATGATCACTCAGCATCCGTACATCAACGAGTGATAAAACTTACATTGTTGAATATTCCGAATTCAAATACTGAATTAAAATGAAGTTGGTGACGGCTTGCGCACTCCTCATAGCTTCAGTATTGGCGGAGCCTCCTGTAGACAACAGGTACCTCCCTCCCTCGCAAAACTATGGACCTCCAGATTCGGGTGTGTTCGGTGCTCGAGGACCTAATGGATTCCGGTTAGTCAAGACTTAATAAAAAGAATTTTTATTGATTCACAAAACAAATTACAACCATAGAAATTATAGGTTTAAATATTTAACATAACAGTCTGGATTGCAATCCGAAACAGGTGCATACAGAAAAATCTGAACATTGTTTTTTTCCCTACCTATGCTGATAGCCTTGAGAGGCTA…
>Novel00712
GCTGACGTGCAACCCAAATCGTGATTACATTTAATAAAAGATAAAATAATAAAACAATGTATCCGCGAAAAAGCTTATTGGATCTAAATAATAATATGTTGGACGTGAATAATTTGTTTCCAACGCCCATGGAAAGTGATTTATTGCAGACATTATTAAATCCAGGCCGATCACCATATAACCAATCAACGCCAATAAATTCAAGCTCAAATGATTCAACAACCCCCGAGTCCCTCATAGATGTATCTATGAAATCTTTTATGAAAACTGATAATGAAACTCCTAGTGCAGTACGACGCCATCGTCCAATATTTGGTCGAAGAATTATGATTGGGGATGCACAGCCAACATTTGAACCAACTCACACACCAAGCTTTGAAACGACATTGGATAAAAGTC…
>Novel00713
CAGAAAATAGGAAACAGAAGCGTAGTCATGTGCCCCATCTTGAGACGTCACGTGTGTAACACATGCGGAGAGACCGGAGACAACGCACATACCATAACATACTGCCCCATTTTGAGAAGAACAAACAATGGTGCACCGCTTCAGTCTACCACAATTACTCTGAAGAATACTCGTGTTAAGAGCAATGGTAGGAGACGATTTTGAATTTTATCGGTTTATGTAAAAAGTAATTTATTTCCCGCAAAGAAAGCCAACGAAATTAATTAGCTATTTTAGATTAACGCAGCCAATTCTGAATGTATTTCAAATGATTTGCTTGTTCTAAAGTCTGAAC
>Novel00714
CCGACAGTCGAAAACATTGTTTATTTCTATACAATTTACATTCTTTTTGCGTTTCAAGTGCAGCTTCCTAGTACATAATTTACAATTAAAATTAATAAAAACATAATGGAGATTAAACTATTTACAACCTCCCTTAATCTTTACAATTATATTAATAATTAATTTGTGTTTTTTTTTTTTTAATAATTCGTGCATAATATCTGTGCCTTAGTCGTGAAAAAAAGTATTGAGCAAGTTTCTTTAATGGCACTTAGTAATTACTTTGCTTGCGTTTAATTAAAATGTTTACTTTCATTAATTTTGTATTCTGAAGCCTTTTAATTGCAGTTATTGTGAACATGAGTAGATCTGTTTCTTTTAAACAAACCAAAAATGTCTATAGTGCGAAAGAGACAACAA…
>Novel00715
CGTGTTTTGTGTTTACATTTTTTAATGAATTTACATTAATTTATTTGGGAGTAAAATAAGGAAGACATTATTTTTAATTATTTATAGAGTTTGTTTTTCTTTTGTATGTGTTAGTGGCAGTGATTTTGATTACAACCGTGTTAATGTTAAAAGTTTTTGTTAGCTTTTTAATAAGGAACTGGAAATTTAAGGTATAATGAGAATAGTTCCATTGGTACTCGCTCTCTTATCGCTGGTGTGCGGAAGGAAGGTTTGCGACACGTGTCTCGAAGGTTTCTGCTACGGAAGGGAAGTGATCTTGGAGAATCATCGATTATCCGGCCAATTAGCAATCGACACTGTGGATAACATACTCTATTTTCATTACAAAGATCTGTATTCTATCGATCACACAGTTGC…
>Novel00716
GGCAGCTGTCGAACTCCTCGATCCCGGTGGAGACGGTGGCCGAGTCGTACTTACAGAACAAGCTGCAGCTCTTCTGGTCCATGCTCGGAGTCGGGAACATCCCGCGACCGCAATTTCCGTAGCGAGCAGCCCAGAGCGGCAGCGGAGTGCGCGGCAAACGCTGCACCGACATAATGACGCGTTTATTTCTGTTCCGGTTAGATTATAAATAATGATTATTCATACTTCATGTTTGTTAAGAAGCAATAATGTATAGTATATAAATAACAATTCAAAGCCAGTATCTTGTTGAAGTGAAACTTCCTTATCGGCGTTGGAAAAAAATTTACCGTCACATTTTTCGGTTACGCGTCACATTTTTCCGTTACGCGCCATCTGTTTTGTATTCATGTCTATGAT…
>Novel00717
GCTTTGTGACTAGCGCGTGTGTGTGTGTGCAGTGTAGTGATCGGACACGCTTAGAAAATCAAAGATGTGGCTGTGCGGTTTGGTGGCTGCTTGTCTGGTTGCCATGGCAACTGCACAAAGCAATGAATACCTCCCTCCAAACACCGGCTACAATTACGACAAACCTTCAATACCTTTCCCCACTAATAACAACGGAAATCAGGTA
>Novel00718
AAATCATTGAGTTTTGTATCAGTGGAGTTTCTATTACATTTTCGAATTTTCAACGATTTTCTTAGAAAATTCTTAAAAGTAGACTAATCAGTCTAGGCAAAAATTTCGAACCATTTACAACTCAAAAGTGCCATACTGGTCAAACCAAAAAATATCTAAACAGAACGAAACACGAAAAGCGTGAATAGAGGAAATGGATTTAATCGAGAAAGTAAAGAAATTCATCAGTTATTGGTACATTAGATACCTATTGGCGACTGAATTATACATGGTGGAAACCTGGGAAAGAATAGCTATTCATATAGTATTTGGAATACTTTTTGGATTATTCTGGTTCTTCAACTACTACATCACTATATCAGCCATATCACGACTGCGGGGGAATCACGGGATCATTCC…
>Novel00719
AAAGTTGTTTGTTGTCAGTTGTCATTGGCATAGAAATCACATTTTGACACATTTATCGCAGCAATCAAGCAAGATGTTCGTAAAATATTTATTGTGCCTCATATTAATAATTAAATCAATCGAATCTAAAATTTCAATAGACATCGACACTGGCATCGACAATCCGGATATAACGGTTACGTACGCAGGTGTGCAAGTTGACCTGATATCCGAAGATGACGTCACTAAGTTTAATATCGACGATGACAATTTGAAGGATGCAGTGCGAACGTATTTCGGGAAGAGTCCGTCCGGAGTCTACTTGAAAAGTCCAACGCCATGGGGCGATCTGTACAAGAAGTACAAATTCGAACAGGTCAGTAGGGTGTTATCAGTTAAATCGGCGCGACTCAAATCCAT…
>Novel00720
GCAAACTTAGCTTGGTCGAGTTGTAAATGTATTTTATGAAATTCATAAACATTAACTCGCTAGCCGCTGCCTGTGCAAAACAAAAGCGCACTTGTTTTACTCAATCCTGGGCAGCCATTAAAAATACTATTTGAAAACGTACTCTGTAAATGTGTTTTTTAGTTCAGATTCTTAATGAAAATTCATGCAGTAGCGATAGCGTGCGCTCCCTATGGTGAAAACGAGAGTCCAGCGCTACCGACCTTCAAGCATTATATTTACTTCTTATTTGCACCCACGCTCGTTTATAGAGATCATTATCCAAGAACAAAGACAATAAGGTGGGCCTTCGTACTATTTCACTTCCTCGAAGTTGCCGCAATAATTTTATACAACAGCTTCCTCTGGGAACGATTCATA…
>Novel00721
TGAATATTTAACTTTATTTGACAAATCTTAAATAATTAGAGTTCTACACCACATTGACTAGAGTGTTCACCACCATCCACTGCTGTATCCGCCGCCGTATCCGCCGCCGTATCCGCCTCCGTATCCACCACCGTATCCGCCACTGTATCCTCCGTATCCACCACTGTATCCACCGATACCGCTGGAGATAACTTTATTGACAGTGACTACCTGAGGTTGGGAGACTACCTTGTTGACAGATACGACCTGGGGTACACTGACAACTCTGGGGACGTTCACGACCTTGTTGACGGAGACCACAGCGGGAGCGGAGTAGCTGCTGTAGCCGATACCACCGAGTCCACCACCGTAACCGCCATATCCACCACTGTATCCGCCATATCCGCCACCGTATCCGAT…
>Novel00722
AACGGTTTCAATTATTTTAACACACATCGATTTTACATATTACATACAACACATTCATTTTGCGGTTTAATTAATCTAATTGTATAAATACATCTTAAGACTATAATAATTACATACACATTAGTAATTAGTACAAGAAAACGCTTTAATACAATCGTAAATCATGACAACGAGAATCGGAAATAATTCAAATACATTTTCTTAATTGTATTTTGAAGTCACGACTACAAGAAGAAAATCCAATTCACGTTTTAAAATTTTTTCAAACTTTTTAAATTTTGATTTGTTTATAAGCGCGTAAATAATTTTTTTAGGCAGGCGTTCCACTTGATAGTAAGTGGTTGCAGCCAAGCCGTTGCCCACAGCTGGGACTCATTTCTGGTCTTGGCCACAACCAAG…
>Novel00723
GTTGAGTTGGGTAATCTATGTTATAGGTATAATCTGTGTCATTGCATTTTTTTCCCTCCATTACTGCTGCAAAAAGTATACAAATTGTTTGTCTCTAAAAAGTTACGTTTAATAAATTCTATAAAACTATCCAAGTTATTTTTTAAATACGACATAGTGGGTGAACAAACATATTTTGGTCCTTATCGAACCGGATTTGCNNNNNNNNNNATAGTGAAGACCTACCTACTTGGCAAGAAATGAAAAACTTTCTAGATTGTAAATTTAGAACAATGGAATTAGTAACATACACACCTCAAACAAAAGAATTGAAATCTTATAAACAAAAAACATTCCAAATTTCCACAACAGAAAAGATCTGTATTAAATGTAAAGAAAATCATACCCTTTGTCATTGTG…
>Novel00724
ACTTCTCGAGCGTTCTCGGTGTTACTAATTCTTTTGATATGCATTTCTGCTATTCTGCGATAGCTGACATTGCTCGTACCGGCGTAACAATAGCTAAGGGAGACACTGGAGAATATACAAGGCCTATATTTATTCTAGAATATGACTAAGTAAATACGTGTATTGAAAAGAAAATGATTTTGTTTCAGGACGGTGACGTGATAGAATTGTGTCAAGTAAGCGACGTCAGATCCGGAGGTGTTCCCAAGGACTCCAAGCTCAACTCGAATCTGGTGAACAAACACGGGGACACGTTGGAAGACAAATCGCTAACCATATGCAGTGGAACTGACTATATTAACATCAACTACCAACACGTGGTGTGTCCTGACGCCGCCACAGCGAAGGTCGGTATCCTCT…
>Novel00725
ATTTAAAGCACGCTTTTTTCGTGGCCTCAACATCTACGGAACACAACCTCAGTTGAGGTCCACATTCAAATTTGTGCTGTCGCTAATAGTGGCCATGTGTTTTTGTTGTTATTCTTATTGTGTTAAATAAGTTTTTTTTTATTGTGTCGAAATTTCATCTAAGATGTTTACTCAGCTTGTCATCCTGCTAGTGATGCTTGACCTACCCGACGTCTTTAATTCGCCGTTACTGAGGACCACGGACACAAAGAGTCTTAAACACCCCGTCATACTAACTCATGAGCCGACACACATTCAACACATACACATACTACCGTCGAAATATCCCAGAAAGAAAAAAGCGCCAAACTTGACCGTAATTCCCTTAACCCATCAGCTATACGTTCCCGCAAAATTCCA…
>Novel00726
GCCATTTAGTTCACTGTTCATGTCAAATTCCCCTGGATCCTAAAAAAAATAATTTGCTTCTTTTCAGGTTTAAAAAGCTCATAAACATTTGAATTAAAACTTTTTTTATTAATAAAAAGATTAATTCCAATTTAAGTTATGTTTCTTACTAACGTTTTATTTAAAAAGGCGAAGAGCAAATATATAATGGTAATAATTGAGAGTGCTGTTTCTGGACACCAAAAGACGAGGATACGAGATCGTCTTGCTGATAAGATGGAGTCTATAGAGTTCGATCCATATATTCAACAAGAAAGTTTGTATAAAGAATGCAAGAAAATCCGAAGTATGAAGTCCACTTGGAAACCGACAGTCTATAAACAAATTTAATTTAAAGCAATATTTAGCATTCTGTTAGTG…
>Novel00727
CACGATTTCAACTGTTTGCATACAATAACAACTCGAGGTTAAAAAGTACAAGTGGAAAAATGAAGTTTCAACAGACAAATTGTCGAGTGCCGATAGTTAGAAAGTGCTGTTTCTGCGTGCCAATACGCAGGGGAATAACCATATTTGGATATGTTAATTTGGCACTGTCTCTGCTCTCTCTGCCATTACTGGTGATCCTTTTGGTGGAGCAGGTCGGCGTTGACAAGACGTTGGATACAAGCCACATCGATCCCCTGGTTCACCTGCCTTTGACCATCACCTTCATAATTGTAGATGTTGTAATGACCGTATTGTTATTGATTGGAGCTCATAAGAAAAAGAAAAGTTTATTAAAGGCGTACTTGTATTTTGGGATAGTTTTCCAGCTTGTTACGCTGC…
>Novel00728
CTTCTCCCCGTGTTACACGGTCAGCTACCAAGAGTGAAATAGTTACCACTACCAATATAAAGAAAAATGAAGGCTTTCATTGCAGTTCTTTTCGTGGTTGCCTCGGTTCTGGGCGACCCTGAACCCAGTAAAACCATTCAGAAGCGCAGCGGACACCTGGGTCACTATGCTGATCTTTACGGCCACGGGTTGAGCTCGGGCATCGCTGTCCATGCTGGCCCAGCTTTCGGCGCCCACGGATTAGCCGGCCCAGCCATTGCTGGTCATGCCATTGCTGGTCATGCTATTGCTGGTCCTGCTATCGCCGGTCCTGCTATCGCTGGTCCTGCTATCGCTGGTCCTTATGGCGCCGGTGTGATCGCCGCCGAGGGTGCCGGAGGAGCTATTATTGGAGCTAAT…
>Novel00729
AGTTAATGAAAGGACATCTTTAAAGAAAATTGCTTTTTAAATTATGTGTAAGCAGTGTGTCCCATTTCTTTTGTTAATTAGCTTCTTTAATTGCTTATAAAATACACAGCTGTATAAAGACTCTTTGAAAGTCACACGAGATAATTAATTCAGTCGCCAGGATGTCAAAATCTAGACTGAGCTTTTCAACTAGTATATAAGGTAGACCACAAACTAAATTGGTCACACAGCATTCCGGTACCGGCTAACGGACAACTATGAAGAGCCTTATTCTATTCGCCATTTTGACCGTAGCAGCCGCCAAACCTAAGCCAGGTGGTCTGTCCTATGACCCTTGGGGCGCTGGCTTGTCATCATATGGCGCGTTCCATCAACCCTCGATATCAGTAGCTCAGCCAG…
>Novel00730
AACCCTATACCGTATTAGAGCTACGAAAAGTCAAGATTAATATTGTTGATTCGAAGAAATGTTTCCCAGAATAGATGCCTCTATAACGTTTTGAAGGCGCAAAATTTATTTGTTGGCAAAGGGATTTTTTTGGATTTTAATTCCGTGATTTAAAAAGTTACTAATATGCGTCTAGAAATACCTGAATTAACGAGATGCTGTTTTTTTGTACCACTCCGATACGGCATTATGATATTTGGTTATTTAAATTTGCTGTTTGCAGGTTTCATATGCGGTGCATACATACATTATGTGAACAAGAATGCCGAGAATGTTACCATGATAAGTGATGTTATTATCATATACAAAGGCGTGGGTTTCTTTGCGCATGTATGGTTGACATTTTTCTTGTATTTCGTT…
>Novel00731
ACGACACCCTAAAACGTGTTTGTTTGTGGCCGTTTTAAAATGTTAAAATATGGAAAACGTGAGTAGATATGAATTGTTGAGAAACAAATTTCGTTGCCAGTGTCCTTATTTGCAAAAATGCTGCTGTTGTATTCCATTGAGAATGGGTTTGCTTTTTTGTGGCTACCTAAAATTGGTCTCGGCCGTGGTCCTCATTGGAACAGCTTTTATGCCGTTGGCGTGGATGGTTGTAATGCTTAAAATGGAAAATGGATTTGACGTAGTAACGTTATTGATTGTCATACTGTCAATAGCGGTATTAGTGACAGATTTAGTTTTTAGTATAGTCTTCATTGTTTCTGCTCATAAGAAAAGCAGGAAAGCAATGCAGGCCTATTATTATTACATGATAGGTTTGTT…
>Novel00732
AAAAAATTGTAGGTGTCTACTGGGCTACTGGGTTTCGTATAAAGTTTATTTTTAAAGCCCAGAATTTGTAGTGTTGTATCTGTGTTTGTACTTTTATGTTGTCCCGTGTCCCGTATTTTTTCTTGAGTAGTTCTTGGCTCGTCACTGTGACTTGTGTACTGTGTAATCACAAATTAATTTTGCAAAAATGTACATGCCTTAAATTTTTAATTATTTTTAAACTCATGGAATGAACTCTTAAATCAGGATTTAGAGCCGAGACGCCGAAGTACGACACCAAAAAACGAAACATA
>Novel00733
CAATCATTGCTATCGTTTATTGATTTAAAATACAAAACTTAGTGACATAAAGCTCTATCCTTTTATTGTTACATTGCCTGCGAACTGACAATCCGATAGGAAATAAACATTTATAGCTCATCGCGCGCACCACCAGCTCTTACAATCAAGTGTCCCTCTTGTCACAGTACAAATAAATATATCGTTTACAATAACACCCAAGCGCAAACATTCTAGGGCCGTTCTCGAGTATGTAGTTTTAGTACTATAATAATTAAATGTTGGTGTTTTGTGTTCTCTATCAGTTAACTTCGCGACTAGCTCGTAGTTTACACAGCGTCCGTGCGGCAGATTCCCTCGGCCGTTACTTAAATTAATAAATAATACATTACGGTCGTTGGGAATTAAAAGAAAAATGTT…
>Novel00734
TATAAATCAAATTCTGATTGGCCCTTTGTATTTCAGTCATCAGTTGCCGACAGTTTAGAAATTATATAAAGCTCGCGTTATTTTACATATAACTGAAAGAAAGCCTAACTAGCCATAGATCGTAACTAAACTATACATTATCCAGTTAACGTTGCAGTCTGTATCGATTAGTCCTGTTTACTATTTTTTTTTTCTTTTTAAATATATATACAATATTTATTTACTACCATATTGCGTCCTTGATATGCATTGCGTAACAATAAAAAAACGTAGCCTTCATGCCCCCGTCGCGTCCGGTCGCTCAGAACAGAAACGGCACGATCGCCCGGAACATTCTTCTAAGTACTGTCGTTGAAGCGATCAAGAACAAATAATACGAGATACACGGTCACCACAACA…
>Novel00735
CTATGCTTCTCATTTTGACAATAAATAAAAAAAAAACCTGAAGATTTCCTTTCCTGTACTTAGCTGTTTATTGTATGTAATCAAATTAAATTTAGGTTAAACTGAACTAAAAAATTATAAACTGTGCAGAACGTAGAACTTAACATGGACAGCAAGACAACAAAAATGCCGAAAGTGGCAAAGGTGAAGAATAAAGCACCAGCAGAAATCCAAATAACAGCTGAACAATTACTTAGGGAAGCCAAAGAACGAGACCTTGAGATATTACCACCGCCACCTAAACAGAGAATATCTGATCC
>Novel00736
ACCAAACACGCGCGACCATTTACAGAGCGCGCAGCCGAAGCGACGGATCGACGCGATCCATGTTTTTAAAAGGTTTCCTTTGGCTGCGCAAGCGTGGTCAGTTGGTATCGACAGTTGCAGCGCCGGATGTGAGGACATCGCCGGAGCTGAAAATGCATTGAAATTATACGAGAAATTGTGGAGTTCTGGACAATAATTAGTGATTGTTACGTGTGTGCTCAAAGAGTTTCGGGACTTTGAAAAATGACGGTTCTTTTAAAGGTATCAATCCTTCTGGGAATTGCGTGTGCGGTGTTGGGTGAAAAAAAAATAGAGCTACAGGACATAGAGGAAGACAATTTAAAAAGTGAAAAGGAGACGGAGCTTGGGAATTCGGGACACGGTTTACAAACCAGTTCA…
>Novel00737
GCAGAACGTGTTTTAAAGTGCGCTTTTCGAATGAAAACAGCGGCATCAAATTACTGACCGTTCCGGTCGCCTGCCAGCTAAGCGTTTATTTTATCGTGACCGGAGCGGGAGGCTGCCACCATGGCACATTTTTTCCGATGGCGTCTGCCATAGGAAGGGTTAATATTAAGATGACTTAAGTTATAAGGAACACAATAATAAGGGGTCCGCCAGATAACTTTTTTTTTTTTTAAAATGCTATAAGAGAAAAACGACTGAATATTTTCTCAAATTTCTTTTTTTATTTGAAAGCAAAATCCTTCCGGTTAATAATGAAAAATAATTTCATACAAATGGGTGACTCGGCTAGCCATGCAGTAGCCTACACGATCGGTCCAATTTTTAAGCACATTATCGATT…
>Novel00738
CTTAACCTTAATAAGTTTGGTTTAAATTCTGATTTACTCCAAGATTTTATTTGAGACAATTCAACTTAATAGGTATTGCCATAACACGAACGAATCAAATAGTGAAGGTATTCTAAATGTATTCTTAGAATATGAGTCTATCGAATTATTATCAGTTCAGTCAGGTGCGGCATCGATAAGCTGAATACACGGAAAATGTGTTTACAATTTATACCTACAGATGTACAGATAGTTTGTAGATATGAATGGTATGTCAGATCCGATTAAAAACATTATATTCGATTTGTCAGCCCCAAAATATTAATCGTAGAAGACATTTAATAGATACGACTGGTAGGACCTCTTTTGAGTCCGCACGGGTAGGTACCACCACCCCGCCTATTTCTGCCGTGAAGCAGT…
>Novel00739
CCTTCGTGAGATTCGGTCGCTTTCACGATGTCCTCATCAAATATGGCGCGAAAACTTTTAATACGTAAACTAAAAATTGTAAACTTTCAAAGGAGACTGTGCTTAAGTTCTGCGTTTAGGGATTGTGACAAATTTATTGTTTCGTCACCGATTCCCGATATAGTTTTGCCGCAGACAAGATTCATCGACTATTTGTGGAAAGAATCGGGAAGTTACAAAAATCTAATTGCCATCGAAAGTTCGGAAACAAAGAAGACGTACACATACACACAGCTTCAGAGAAACACATCAGCATTTGCCACTTCCCTGCTGAAGAAGTTGAAGTTAAATCAAGGCGATGTGGTCGCGGTAATGCTTCCGAACTGTCCCGAGTTTCCTGTCGTTGCTTTCGGGACAATG…
>Novel00740
CGAGTTTCAAAGCTCCAAGGAGTACGGACTATATTTTAAAAAAAAAAATACTTAATATTAAAAACGTGTTTTTAAATTTATCAGAAAATGTTCTCAAGATTAGTTGTTTTGGGTTTCGTTATCTGTGTGGCGAATGCGGCGACTTGGATAGGTCGGTTACCGAAAAAACCTGAACATTTAGCCCACAAAGAGGGATGTTACGTTAAGGAAATTGATGACGTCATAGCATTTGGAAAAACTGTAGCACCCCTTGGACATTGTTACGAGATATCATGCGGGAAAAGGATGATGGACTATTCTTCATGCGGTACAATTGACTCCAGCGACGAATCCAAGTGTTTCATTACTGACATAGATCTTAGCAAGCCCTTTCCAGATTGCTGTCCTCAATTTAAATGT…
>Novel00741
GTGAGAAAAATATTTATTATCTATAGTGGCGTCGGATGACAAAAACTTTAGTGGTTAGGAAGCGCGCGCCGTTCGTTGCTTTGGTCACAGCACTGACTTCGTTCGCCTCAGGTCATCGGTCCGAGGCCCCCTCACCTCTCGTTGAACCCCGCGCACTCCCTCTTACAAATCTTGTTAATTTAAAACTAAGCTAAAAATTTACTAACTTCTTTTAACAAAACGAATTCACCATACAAACAAACATACACCAAATATACCAATCACAGCTCCAAATTTATATATAACGCATCGCTAACACGCCCCACCCCAGTGCTGCCTCAGCAGCACTCACTCTCAACTGATAATCGAGCGATGCGCGTGACCGATCTAGTCAAAATTCCCATGCCCCACCCCAGTGGG…
>Novel00742
GATTTTTTCAGTAACAATATTTCAGCTTTCTCCATAGCATCGTCGAACTCAAAGGTAAGTTTTTTGCATTTGTTTATAAATTTGAGTACTAATGAAGTGGATCGAAGCAAGCGAAGCCAAGAACTAAATCTTGTAGCATCAGGTACAGGTAAGTTAATTTCCTGTACTTCTACTTTTATCAAATTAACACATTCTGGCAGTGTTTCTTTTCTGTCGCTTATGAAGTCGTGAGGCCATTCGTTTGCTTCTTGGCGTAAGAAGGTAGGTCCATACAACCATTCATCTTGGAGGGCCGGGAATTTATAGTTTTCTCTCGTTGCAATATCAGCGACGTTTAATTTAGTGGGAACATAACGCCATTCTTTTATCTTTGTTAACTCATCAATTTCACCCAAACGA…
>Novel00743
TTTAATTTTGGCATATTCATCTATTTAGCAAAATAAATGTCCAAGTGTGTTTCTTACGTTTACAATAATACATTACTATCAAACCAAACACTTTTTTTTTAAAAAGTTGGATACCATCAGTTACATATTTTTGGAATTTAATTACAGCGTGTTCAATATCGCTTAGCTGTTTATGAGTCTTAATTTACAGGTGCAAAAAAGACGTACAGCTAAGCAAATCTTTATCTTGGCTTCTGAGGCACAGTGCTGTGAAAGAAGGACTGCAAATAAGGTAATCTAATTGAAATCCAATCGTAAAGTAGTCAACATTTATCTACTGGATTTACTATTTATTTATCTTACTGAATAATAAAATTATGAGCATCTTTCATTCCATTGTAAATCCTCAAACATTGTTGT…
>Novel00744
GCAAAGTGTGGATCCTGTTCCTTTTGCCAAAAAAAATGGTCAAAGCAAAAAAGGTGTTGCTAAACGTCAAAACATATTTTTGTTTGGGAATATGGACTAGTTTCGATTTGGTTTTGTTAAAAAAAATCGTATTACGATGGACCCAGATTGTTTGCCAGATGCTTTGGAGCTATGCTTAGAAGGTGACTTTGACGATCAGGTAGAACAATTACTGCAACAGATCCGGTTATCTAGGCAGCAAGTTGAAGGCTTGACTCCTTTATTTCATGACATAGAAGAAATGCTGCAATTCATGTGGCCCGGTTGTTCAGTAAAACCATTTGGATCAATAATAACTGGGCTTGGAATAATATCCAGTGATGTCGACTGTTATGCCCAGCTCCCAGAGGGAGAGATACC…
>Novel00745
CTTAACGCGGTCAGCTTGATTCACTTTAACTAAGTTCACATTTAGTGTTTCCAAAAAGCACACCCATTTAAATAAGATTACAAATTTGTGAACGCTTCTAAAAAAAAAATTGTGTTCAAAAAAGTTAAAGATGGTGTTCCACTTGCCGAGATTCACGAAATGCTGCTGTTGTATACCCTTGAGGATTGGATCGTTATTAATCGGATATCTTTCGATTATAATCTCTTGTGTAGCACTAGCTTCAATTTCCTGGTTGATCTACCGAGTGGCTTCGTTTGTGGAGAATAATAAGGATAGCCCAAGCACGGAGCACACACAAGAAGAGTTGGAGCACCACGCGCTTTCTCTATACCTATCATTTTCTTACTCTATACTTGTCTTTATCTACTATTTAATAAT…
>Novel00746
CGAGTATTAACTAGTTGTAGTTATCTCGTAAAATGTAATTACAAAATTAAATATAAGGCAATCTGTTGTTTGTAGTTGCTACAACGAAATACATTTCATCATTGTTATTGTTTATTATAAAAATGAGATTCGAATTACCTGTGCTGCGAAGATGCTGCTTTTGTTTACCCCTCAGAAGAGGTTTGCTTGCTTGGGGTTATTTCAAATTGCTCGCAATCGTAGTGGAAGTATATTTCACGATAACGGTGCTGTACCTGCTGTTTGTAGGGCTGGCGATGTTCATTGGTTTTCATTTAATACTTATCACTTTACCGCTTATTTTACTGACGTTGTTATGCGTCGACTTCATTTTCACTGTGATATTTTTGATCGCCGCTCATAAGAAAAAGCATACGTTGA…
>Novel00747
CTGCGTTATTTAATATTTGTAGGTGCGTTAATTTTCTTTCCTGGAATAATAACCAAAGAAAGACGTTTAGTTCACAGATTAAAGTGAATTTCATTGTTGTAGTATTGTACCACTTAGTATTTTAAATTTAAAGTGTACCTTTTGATACATTGCTTGAACTCTTATTCATACACTAAAATTTATAAATATATTTTTTAGCAAGGAATTTAATTTAGCTATTATGGCTTGGCATGAGCATCTCATAAGTATACAGTGTTGCTGTCGAACTTGTTTATCTGACATAGCAGAAAAAACATGTTATAATATTTTTTCTGAAACTGAAGAATCTAAAGCTATAAGGGATATTTTGCTATGCTGTACGTCAATAAAGCTAAAAGCAGATGATCCTTTGCCAAAAAT…
>Novel00748
GCATAGCGTCCTTATCGACGGACGCTAAGTACGTATCAACTTCGCCACGTGTATAAACATTGTTTCACAACAATAACATTCGGGTGACGTGAGCAAGGACGCGTCTCTGCTGGCGACCACTTACCGATCATCGATAGATTGATTGTTTTATATAGTATTTGCCCATCACGTTCATACGAAGTGTGTAAAAAATTAAATCAAATTCAAACGAGGTGCTGATTCTATGGACCATGATAATCGCAATAATTCTAAAAGATGTGTTTTTTCGTGTTAATAAAACGTTAATATTAAAACTTGGTCATCATGTGGAACGTTAGCTGACTAATTGGAATGTAACCGTTGCGTTTGTGTTATATAAAACTTGTGCTGTGTGATGTTCGCTGATACAAAAGGCGTACT…
>Novel00749
ACCCACTCCTAGTTTTTATTGATGCAGAGGTGACTGTATTTATGGTAAAGGGTGTGCATATTGGTACAGGGGTGGCAGGCAGTTCCAGAGTATTGACTAAACTGACATTATGTAGGCTAAAGGCTGCATACTCCGTTTAAAATAAATGAACAAAATTTAGGCATAACCTATTTTATTATATTTAAGGAACTACAACAGATTGAAAATACTAATCCACATCATCAGAATATTGTAAGGAGAATTTATTGCCAACTCGGAAAATGTATCAGTATTGGAACAATCCCAAACATCCTACAGCATTGCATCAAGAATCACCTATTTTGCAGTCATCCTCCCCTAACTAAATGCAAGTGACTTCTACTTATTGTGATGCTACTACTAGTAGCTCCAGCCACAGTA…
>Novel00750
TATAAACTGTCACAGTCTTATTTATTTAAATTTATTATTTTATCGATAAACTCTGAATTAATTATTGTATACCACAAAAACATCAGAATTTATATAACTTACAGTATATTTAGGAAACATTCACAACTACAACAAATAGGTACATACCTATATATTTTAGTTGTATGCTAACTAAACTAAATGCATTGTGCACTAAAGAAATCAAAACAAAATAGCACGTAGTCCACAGAACACTATTACTTCTAGCGAAGACGTAGTCATGGCTTATTCGGATAATGATGGGGTATATGGTCTCCTTACAAATTTGTGCAGTAGAACCGCTTCGAAGTACTACACTCACAGTAGAATTTCACAGAAAATACTATACACGAAAATGAGATCTCACGCTTATGAAATAAT…
>Novel00751
ATAAAATCCCGTTTCATTTTTATCGATTTAATTCTAAAATAATTTCAGATTAATGCAAAATCCCAAAGAAAGCCTCGGCTTCTGTTATAAAATACTAGGGATTTATGAGCATATTTTCCTTTACTTGTCCACTGTACAAATCAACAAAAACAATTTATGAACGTATGAACCTAATGATGACTGTCAAATTGTGATTATCTCGAATACCGCTTTTCGGAACAATAATTTATATTTTGGACCAACATTAGTGTATTTGTCTTGGTAGAAATCGAAATATATTAAACAGTGCGTAAACATGAGTTCTATCGGAACTGGCTATGACCTATCGGCTTCTCAATTTTCTCCTGATGGTCGCGTTTTCCAAGTGGAATATGCTGCAAAGGCTGTAGAAAATTCTGG…
>Novel00752
CTTCAACTTCTTAGTAAAGATAGTTTTATTGTTATTGCATAAATTCCGAAAAGTACATACATACTGTATGTTATGATTTAATTATTATGTCTCAGAGTACAGGCGTAGATTTGTTTATGAAGCAATTTAAATATTTTAAATCTAATAAACCACAACCATCTCTCAATAGTGTCATATCTGTGGATATTACAACTTCAGAGGTAGGTAAATTACCAAATCCCTTTTAACAAATTAACTAAAAGGGAACGGCGTTTAGTCATTACAACACTATTCTGTACACACCACTCTACACGCCTCTATACAAAAGTATTTGTTTCCACTGTATAATGACCCTAGAGCTAACCTCTAACCTTTGCTGGAGGCCTAAGAGGCTATTCCAGTTACGTCCGGACGAGTAGC…
>Novel00753
TGCGAACATAATTCGTTTTATCCGATAACCTAATATTAATGACATAATGTGGACAATATTGCGCTTATCATCATTACGATACTGAGGTCGGAAAGCATTTGGTCGTGTATAATTGGTCGTATTAATGTGGTAATTATTTGAAATTGTAAAATTTGTATGTACAATAAGATCCAAACGAAACTATTTTAACTCTTTCATTACTTATATTAAACAGTTACAAAGTATAATTTTTCTGTTTTTTGGAACGCCATATTGATCTTTTTACACTATACTTTAACTGGTACAGAAAATGTCATCAGAAAGAAAGAAAATAACCGACTTAATAAACATTCCCGGTTTCACTTTCTCTTTCGAGTTAACTCCGAATATATGTGAAGATGAAATCAATGCTTTGGAGAT…
>Novel00754
GGAGAATTTGCTGCTGGATGCGAATATGAACATCAAGATTGCTGATTTTGGATTCAGTAATTACTACGCCACGGGGGAATTGTTGGCCACGTGGTGTGGTTCTCCACCTTATGCCGCTCCAGAAGTATTTGAAGGGAAAAGATATACAGGCCCCGAAATAGATATTTGGAGTCTGGGAGTAGTGTTGTACGTGTTGGTGTGTGGTGCCCTGCCCTTCGATGGATCTACACTTCAATCACTACGAGATAGAGTGCTGTCAGGCAGATTCAGGATACCCTATTTCATGAGTGAAGACTGCGAGTCTTTGATAAGAAAAATGCTAGTCTTGGAACCAATGAAGAGGTATACCATTGAACAAATAAAGAAACACAGGTGGATGGCAGCGGAGCCGTACTCAAT…
>Novel00755
GTCGATCGACAGTCGCCACGCTTGCCAAGAACGAATAGCGAGTTCAGTACCCGGTTGACAGCCGGCGAGGCGGCGGCGTGACGTGGTGCTTCGATTTTCCAATACGCGCACGCCGCCTCTACGCGATTATTGAATCCCATGTAAATAATGTTTTGTACACAATAATCCATAGTATAGTGATTATTGAACAGCTGAATCGTTAAGTGCCTAGGTATTCGTTCTGAAACTGTAACAAGATCGAGTACATTGTGGTGTTTTATTGACGTTTTATAATTCAAATCCTATACTTGACTGAGAAATAGCTTCATATAAATAAGGTGTTCGTATGTTATGTACAGGTCGCGCTCTATTGTTCAGAAATAGTAATTTCCTCAAAGACTTTTTTTAGTATTTAATATA…
>Novel00756
CAAAATAATCTAAATATTAATTAATTAAATACTCTTGGATTTATCTTTCAACATTTGGATTGAATATGTATACGGAAGTAATTCATCATTATTCACGTTAAAGTTTCTTAATTAAAAAAAAAACTGTATGTGTCGATAAGCAGTAAAACATTTCAGTATGTCTATTCCTCCAGTTGATTACAGTGTTCCACCTCCGCCAATTCCGAGGCTTCCAGTTAATATTCCGTTACCACCCCACCCACCCCCGCCTATCTTTCCGAGAGCAATGCCTTTATATACCAGACCGCCACCAGTACTTCCGATGCTATCAGTACCGCCAGTACCATACCCTCATTCACGCATGCCTCCAGCTCCTGTTCCACAGTTACCTGTACCCAACTTTATGCCCACCATTGATAT…
>Novel00757
AAAAAGATAGCACAGGAATATGCTTCATAGGTAAAAAAAAGTTTCAAGATTTTATTGCAGAATACATTGATACAAAAAAAGGACAATTCATAGATATAGATACTGGAAGGATTGTTGGTGTACACGAAGGTTTGCACAAGTGGACAGTAGGTCAAAGATGTTGCCTGCCCAATTGTAGAGATGCATATTTTGTATTGAAGAAAGACTTGGCAACGAATAACATTTATGTGGTTGCAGGAACAAAACATTCAGCATTGTGGAACAATATTTGCATCACTATGCCACCTCACTGGATTAGGAGAGAACCTCTTGAATTAACAGAAAATGGGGTGCTTAATTGTTACTTTAGGTTCCAGCATACAAAACCTTTAGCTCCATGCAAAACTGTGAAAAATTCCG…
>Novel00758
CAGCAGCTTTGTTTCATTTTCCCACATTAGTGCACTTTCTTTTTTGTATTTTAACTACTTATTAATTCCTATCACATAGGTAAACGAAATATAGCTCCAACTTTTCTCCAAAAAACCGAAACCATGAATTACTACCAATACCAAGGTATGCACGCAACACTCTCAACACTGACAACACTGAAAGTGATTTGACAATTTATGAAATTTATGGCCGCACAGGCAGAATAGCTAAGTTAATTAAGTAAATAATTCAGTTCAATTGATTGAAGTATCTCTATCTTGAAAAGACTATTTGCAGTGAAAGCTAATTAAGTAATACGACTGCAAAATGTCAAATATAAACTTACAATGTCTCTTAGGAATACAGTGCAACGACTTTGTTATGATAGCAGCCGATCA…
>Novel00759
GTCAACCTCGGAGGCGAGTGGTCGCTTCGTTCGTCCACCACGCGAAAGCGCCGCGCCAACTGTAAACACGACGCACTATCCACGCGCCGCTTCCGTTCACGACATAACCTGGATCCGGCGACATATTCGCGCCTAGTGTCGTGTTGTGCCAAACTTGTGGATGATCTTAAAGTGTGAATCGAGGAACGCAACTGTACTTCAAATACAAAACCGCTGCCGAACGCCGCTGTGATATCTTCTGTGATGTGTGAGACAGCCCACAAATATTTTTGTATGTGATTTATTAGTGCCCCGTACAAACCGAGTACAGAAAAAAACGGACATCGTATATAGAATATACAAAATTAGTGTTATTATTTGGAACTATGAAGGAAGATTGCAAATTGTGTAGTGTGAACG…
>Novel00760
ATTTTGTTGTGTTCCCTTTGCCTCTCCGTTCCGCGGACAAACCAAAATATAAATTCAATTAAAATATGTCAGAACATTTGTATTTTAATCAGTTGGCTTTGCCCCCTGCCCGCCTACAAGTCGCTCAGTGATAATCAATAAATTAAATCATGGCATCGGCGATCTTAAAGTTATTAAAATCTGAATCCCAGCTCGTACTGCGTCGCTCATATAGCAGCTCTGCTCCAACCACAAAGCTGTATATTGATGGACAATATGTAGATTCAAAAACTACCAATTGGATTGAGCTGACCAACCCAGCAACTAATGAAGTAATTGGCAGGGTGCCAGAGGCAACTCAGGATGAATTGACTTCCGCTTTGGATGCAGCCAAGAGGGCCTATAAGACATGGAGCAAAA…
>Novel00761
GCCAAAATGTCGCTGATCTTGATTGTCAAGCTATTTTCTCATTGCAATGTTCCGTTCTGGCGTATAGTATGTGTGAAACACCGAAGTTTGGCGTGTGCGTTCTATTTTATTTTAGACAAGACTTGACGGCTATTTAAAAAAACTTCATGGCTCTCTACTCGATTTTGTTTTGCCATAGCTCGGAAATTTCGTAAACAACACTTACAAAACAACGCGATAATACAGTGAATATGATTGAAAATCTACATTTGAGTATGTGAAAAGCCGAGACATCGGATCAAGGTTGGATATAATTTGATCACCCTGGATACGAGATGGATGACAAGATGGAAACTGATCATAGCTATAGTGGAGAGAGCAGTAGCTCTACTGATACTTCCAGCGGGAGTTCTGAGGGCG…
>Novel00762
GAATACGAGCACGACATAGACCGCCAAAATGTTCAAAACACATTTAGACATGATTGGCAGAAACGAGACGCCGTCGAAGAAAGCCAGATTTTGGCAGTCCTTCGTGCGTTCTCTAAAAGGTTCGGAAGACATCAGAGCCGAGGAAAGGTACAGGCCAACACGCCGCAGCGTTTTTCCCGAACTCCTGTCGACCTACCCTTACTCCAAGTCGATTTACGACGACCCTATCGCTGCCGCTGAGAGGATTACGGTACCCGGCTACCGTTACCTGCCTGTCCATCGCGAGATCTACGGCTACTCCCCGCGCCCTATCTATGCCCACAACTACCCTCGCTCTCTCGATTATTACAGGCCAATCTACCACGTGCCAAGACGCGTGCGACGTGGAGTTGATCCCTT…
>Novel00763
AGAATGTCACACACATTTATTTGTCATAATTGTAAACCTACCAAAACTTATGTATTCATACATTGCTTGTCATCATTCATAAAAATATTATTTTTTGTTTCTACTTGGTATTTACAAAAGCTTAATGTAATAAACCATAATATATCCTCCGCTTGTAGATGCACCAAATTCACTTTTGGCAATTTTATTATGGGTATTCGAAAAAAAAAGGATCTTGATAAACACAAAGTCATAGTTTCCTACGAAATGGGAGGATTCAGATTCGTGTAAGGTTTTCATCTAAACGAAATTGTTTTGTTGTTTTAATTACAAAATTGTGTAAAATGCACGAAGCGTATGAAGTTTCACATCTGCTTAATGCCACCGTGCAGATCGAAGCAATAGCTGCATTCGAGAATA…
>Novel00764
TTTGTCTATGATTTTGCGTTAGGAACGACGTTACTTGACGTTAGTTAGTCAACGCAACTCGCAAGTTTTGGTCTACAAAGAAATAATTATAGCTATTAGCGTTAACTTCTACAACGAAACCCGAACGTCATTCATGATGCGCGAATGTGTTAAGGTTGGCGCTTCATCATGGAAGAATCCTCAAAGTTTCAACAGATGCAAGATGAGATGTCCAGGTTTGAAGCTGAGATATCAGGAGGCACTGGACGTGCAGTGATCGGATCTGGCACATGGGATGCCGTGCAAGCCCGTCTAGAACGGGTGGCTCCAATGCAGGCCCCACCAGAACCCAGTCCTTCGATTATGGCACCATACGAGCCTACACTTGTGTACCCTGCAGTACCTCCACCACCACCACCA…
>Novel00765
AAAAAACGAAAAAATAGTCTATGTTGTATTTATTTGTTCACATATTGTGTACATATCTATTTATTTATGTTTGTTCTTAATAACATGAGAAATCATAAAAAACATAAGTAAATAGATAATTAATTAAATAATCGTTATATAAAGCATAGAGTAAGATTTTAAATATCCTAATATAAAGGTGCCTAACCACTGAGATACGGAAGCAATCATGTTCAAAATGAAAGAGAAAAAGCACAAGAATAAATCTCATGAGCCGAAAGAGCTTAAGAGTAAAAAAAAAGCACATATTATTAACTCATCAAGTTCTTCAAATTCTGATTCAGAGCAATGGGTTGAAAAAGAAAGTTCAATAGTGCAAAAAGAAACTCGAGAAGACTGGATGGCAATGACAGGTCTATT…
>Novel00766
CTAAGAACAAACTACACATCTTAAAAAGTTTGCGCTACGAAATGTCAAAAATCATTGAATTGCAGTTTTAGACAGAAAGAATTAAAATAACCAAATAATAACTAGGTACGAATGTTCAGGTTTGATCGTCTACTACACTTTGTCTCTGTGTAAAACACATTTCAGATAATCAAATAATAATCAGATAGTACACGAAATCTCTTAGCTATAGAAACAATGGAAGAGATTGGAATTATTTTACCCGAGAAAGATGACCAAGTCACAGACTCAAAAGGCTTGGCGTTTGCTGGTCCTCAATCTTTTGATGAACTCGAATCTGAAGATTTATACACAAAGTACAAGAAACTCCAAAGAATGTTAGAGTTCTTAGAAGTACAAGAAGAGTACATTAAAGATGAA…
>Novel00767
CGCTAACTGCCTGTAAGTTGAGCGGCTCTCGCGTGGTCGACAATTTTAAATAATGAAACTGATTTATTTATTACTACTTCTCGTTACATGCTATACAGACGGGCTCAATATACTTGGAATATATCCGTACCAGGGGAAGAGCCATTTTTTCGTATTCAGAGTTTATTTACGCGAATTAGCTAAGCGAGGCCACAATGTTACTATTATTTCACATTTTCCCGAACAAGATCCACCGGCAAACTACCACGACATCAGTCTGGCGGGAACAATCAAAATAACGGAAGACAACCAATCCGTTCGGAATTCTTACTGGTCTGTATTCAGTGCCGCTTTCTACCTCGCAATTTCTGGTAAAGAAAACTGTCAAGTAATGTTAGCTAATAAACAAGTGCAAGAACT…
>Novel00768
GTAGGGCTACAAGTTCCATCACTTCCATCACTGTTCCGGAAATCCATAATTCAGGATAAATAAATACGATTATTATCCATTTTAAAACAGTACAATGATGTTCTGACTGCTATGCATTAACCGTATTTTTTGTGATATATTTGGTGTGATGTCACTGTGAATTGTATGACGTCATAATATTATAAAATAACATTAACAACGTAACAGTGTGATGTGTGAATGAGTGTGCAACCTGTAATAGATCGTCGTGGACTCGTGGACAACATCATCTAAAGAACTATCATGTTTGTGTATATTTAAACATGCAAGAAATTTAATATTCGCATTTAAAACGAAAAACGCGCTCGGTCACAATCTTGGTGAATTAGGTTAATTAAAATAAGAATTTATTGTTGTATC…
>Novel00769
GCAATATTAAAAACAAAATAAAATAATTATCAAGGGGGGCTCGCATACAACATAGGTGATATTTTGTTACTTTTTGCTCGATATTAATAATAATGGTACGGAACCCTTCGTGTGCGAGGCCGACTCGCACTTTTTTAAGTTTTTTTTATATTTATTAGCCAGTTTTTTTATATTTATGTAGTGACACTGCATCTCATGAGTAAATGTGCATTTATTTCATCATCATAATTAGCCTGAATCCACTGCTAGAAAAGCCTCTCCTCCATGACGCGATCTTCATTGTCTTATAAATGTGATTGTATTTACAGATTTAACCTTATTGCAATTGAGGATTTGCCCGCTGGGGAACCGATAGAGCAGGCATTGACGGAGCGAAGTAAGCGTTCATGGAACCCCCGA…
>Novel00770
GTTTAAATGGCTGGGATAAAGATGGCTATGCTATGAGCAACAATTTGGCATTATTTCTTAAGCTGGGTATCCATTTGAGGCAGCCTCGGGCCGAGCGGCTGCCTCGACCCGAGGCAGATCTAGTGGAGACGTGCAGCGAGTCGAGACTTGTCGCGACTTGAACCAAACGAGACGGCCGCGCAGCGAGCCAAATCGTGTCGGTAATGGATAATGAGAAATGTATCGAATTAATTAAGTTATATGAAAATCACCGACATTTGTGGGATCCAACTTCACCGCATCATTAAAATAAACAATTGAAAGAAGATTCTTGGAAAATAATAAGCAAGGAAATGAAACTACCCATTTCCGAAGTAAAAAAAAATTACTTCGCTTTGTGGATCTTTTCGGAGGGAAAAC…
>Novel00771
TACAGATTGTATGATTCGCACAAAAGGGTACAAAAATTGAATCAAGTCTTAGAGGATAAACTTCTGCAGATGGTAGACAAAATGAAAAGTGAAAAGAGTCAGCTGACAAAAGATATTGCTACTTTATCTGTGAGATTAGCTGAATCCAAGCATAATTACAGTATGCTTCACAAGGAGAATGAAAGGTATAAAAATGATATGAATCTAGCCATCCAGCTGTTGCAGTGTAAACCTGATAATTTTGTTTCACATAAATTGGATAATTTACCCGTTGACACTCAAGCCCGAGTCTCACAATATGTAATGTCCAAAACATCAAAGCCATCAAGCTCAACGCAGTCAAGAACTGGTAATGAAGCCGAAACGTTTGACGCTAGTGAGTATGAATTCAATATATCG…
>Novel00772
AGAAAACGTCATTCGGCCACATCAATTTTTCATCTTTATAAGGTGTTTTTTGGGAAAATCCAATTTCCCTTCCGTATTTTCCATCCGTTCACACAGTTTGTTTGTTTAACAGTTTGTTTGTTTAACAGTTTGTTCCGTGACTCATTATCCACGGGAAAGCATCAAAACGTTTTGATAAAGTAAATATTTTATGTTGTGTGCTAAGCAAAATTGATTTTATTTCATTTTAAATCAGTGGCTTTTTGATAACAATAGCTTATAATCACTTTGAGTGTGACGCAGTTCCACAAAATCTACAAATTGGATATGCCATAATGTGAAAGTGAATTAGAAAAGTTTTTGAGCAATGGATGAGAGTATTAAGAACTCCCCTTGTAAGGAGTGCAATGATGGAGAGGG…
>Novel00773
GTCGAAAGAAAGTGAACGCTGCGCTGGTCTCAGGAGGGCACGAAGCGACCAAGTTGTGGTCGCCACTCCGCCAGTTCATATTCATCGGGACAAGACAACGCGCGCTCGTCTTGCCGTTATAAACACACCAACTACTTGCGTTATAATAATATAATGAATCGTGTTTAATAAATAAATTAAAATGGATTTGTTACGCGAAGTTAGTGGTCTTAATAAAGTAGTGGTTGCACGTCACATAAGTGCCGATAAGACTTTTCCAGTGGCTCATAATGCTATAAACAGAACAGCCCTCTGCTATAGCTACAGCCATCAGCCTGATTTTGAATCTTATTTTATAGCACTGAGCCCATACATCTGGGTGTTATGGATATGTGGACTGGCGGTGTTGATGGCCACATG…
>Novel00774
ATTAATAGGACTAATAGAACCACGAAAACCTCTCTGTGGTTAAATTATTTCCATATGAAGGTAGTAAGAATAGTAGTCATAAATTTCTGACAACAGGTGACCAAGTAACCATCAAATCAACTGTTGTGTAAATTTTCATTACACTAAGTTTAAGATTATACAGCGATCTCTAAATAAATGAAAAAAAACCCAACACGAATCAGTAAACAAACCTGTTTTAAGATAAGTTACGTTTCTGACAAAATCATGGCATTAGAGACTGAATTTTTTTTTAAATCAAATGTCATGGACATAACTGAAGACGTTGGGATTTTTCACAACAGTTCTATTGAAGTGATGCGTAAAAGCTCTCAGCAGGAATCGATTGTTTCTTGGGATCGCAGCTATTATTCATCCCTG…
>Novel00775
TCTGTTTACCGAAATTAGTAAATTAGACTTAGTGTTTATATACGATACTGTGTTATTTACCATTAATTTATAGCAAAATATTAATTAAGAAATTCTTTACTCTTTGTCGCTGTGTGCTAAAGAAAAGTAACAATGACTGCCGTGAAACTATTTCATACACTTTTAATTGTTACTATTCACAGCACAATGAAATAAAGTAATCATTTAAAGCAGATTGAAAACGTGTATTTGGGTTTGACGCAATACTAAAATCATGGAAGTTAATCCATTAAACATATTTTTTGTGAAATCTGACAGCAAGGGCGATAGGCTTTTGTTTAGATATCCATATACGATAGAACATAAAGGTGAGAATAAACAGAAGAGATGTGGCAGGCACAACCCTTACGCAATTACTTC…
>Novel00776
ACGGAACGTGCTCCGAAGGTTCTCGGTGCGGCCGCTAGTAGCGCTCGTGCGCCAGTCTTCTTGCAGCGGGCGAGCGGCCGGCTGCCTGTTGCAGTGCGCGGTACGAATCAACACACGCGAGTTCGCGGTCATAGGCTCGAACGAACATCGAATCGACGGTCAGTGCGGTGACCATGATGATGGACAACGGGGTGATAAACAACTATGACGGGTTGTACCCGGACGGTTACATGGAACAAGAGGAGGAATGGGAGCGTGAGGGTCTCCTAGACCCGGCCTGGGAGAAACAACAGAAAAAGACATTCACGGCATGGTGCAACAGTCACCTCAGAAAAGCTGGCACCGGCATCGAGAACATCGAGGACGACTTCCGCAATGGCTTAAAGCTCATGCTGCTGC…
>Novel00777
TTCAGAGCTCAGTGTCAGCAAAGAGGCAAGTTTACATTGGACGTGTAAGATCGCGCACGCATTGCTCGCGACAACGAAAAAAAAAATTGTTTCGATTGTCGAACGTATTTGAATTAAAGGCGGGAACTAGAATGTGTTCTTGATTTTTTTTAATCTGTTGTTTATTTCTGTTACCTATATTAAAATATTGTGTTTTGGTTTCTTTACAATGTTTGGTACGGTGTCGAGTATTATTATATCAGTGATCATTGCCGTGTTTATCGGGTCGAAAGACTGTATCGCGTGCTTCCGGAACGATGAGCACAAAACCAACATCATTCCGACGGGGAGTTCATTTTACCAAGAGTGTCATTGTTCTGAACCCGGATATAATATGCAATACATAAAATGGACAGATAT…
>Novel00778
GTTTTGTCAAAACTGTACGCTTGTTCAGATGTACACTTGAAATGAATTAACAAAATGTTGTTGGCTTTCAATCGTGTCTTTTTCGTTTTAATTTTATATTTAATATCGTGCGTATCTTATTGTGAACAATATGGTGAATTTGAAAATACTTTGTATGTATCCGAAGATGTTTCGAAGTCTGATAGAAGGATGACTGTGATCAATAGATTTACTGAAAATGAAAGTAGCGGATCTTACCGAAGAAAACGTGAAGCTACCACAGTGCAGCCCGTACAAGGAAACGTTAGTACACAGATTACTCATCTGAATGACAGTCATCAACAGCTTATGGTCCACTGGGTTGGAGAAGGCTCTAATGTAATAATTTGCCTTGCCAGAGATTCTATTCCTAGGAACAAA…
>Novel00779
CGTAATCAGTGTTTCCACAATGAGGGGAAATACCCCATTTGAGGGGAAATTAGGATCCATAGTGGGAGAAAAAGGGGAAGACATTAAAAAGGGAAATTGTGGGAAAACATGAGTAAAACCTTTCCACACTAGGGCCAAAAGTAAAAACTACAGCAGAAAAAATTTTGACGGGAAAAATCTCTGAGAAAGGGAAATTTGAATTGAGGAGTGGGGAAAGGAAATCATTAAAGTGGAAACACTGTTCGTAATTCTAGCAACACTTGACGTTCTTTCTTCCGGTTGCCAACACAAGGCAAGATGCGTTCCGTCACAGTAAAGGATGTTGAACAAGACAAGATTGTTAAAACTGTCGCTGCTCACTTAAAAAAAACGGGCAAAGTCAAGGTACCTGAGCACATG…
>Novel00780
NNCCGAGCTTCAGGCGCACAAGTCCGGCAGCGAACGAAGGAAGTCTTCGGACACCACGATCAGTGCGGCCTCGTTGCAGAGCGAACACACCGTCACCGGCACAACTCCTCCCGAAGACAAGTCGCAACAGTACGTCACGGATTTCTTAGAGCGTTACGTGCTGGACAGTGATACTGACTCCGAGGGGCGGAAACTGAATAGAGCAGCCAACAACGATGGCTCGCAGAGGGAGATCGAATCGGAAAACTCCAGTACACTGGTCGCCGAAAAACCGTTAACAGTCCCAACTGAAGAGGAGGGCCCCGACAACAGGATGAAGATTAAAACCAGAATAAGTGAAGCGGCCACCGGCTTCATGGGCGCGATGCAGACCAGGCTGGCCTACATCACGGGGTCCAG…
>Novel00781
GCCAATCTTCCTACTTACCTACCATACCTATGTAACAACGGCGGATCCAGGGGGGGTGGGATCATGGGGGTCATGACCCCCCCCTGAGCTATTTCCAGGACTTGAATTAACTTGGACTAATTGAAGAACATCATGATTTATTTATTATCTATTGTTATCAAAATTAAATTATAAGTTCTTAACTTGCCCACGACTATGTGACCCCCTCCTGGCGCCAAAGCTGGATCCGCCCTTGCCTATGTACTCCTTCGCTCGCGTGCGCAATAAAAAGAACCCATTAGTAAGGTCTACGTTTTCTACGTTGCTAATAAATCATTTAAAACAGATCTCCAGTGACGAGTTCCACAACCATCGGCGTAAATTGTTTTCACTTTCAGAAATAATGAAGCGTGTCCCCAG…
>Novel00782
CCCATGGCGGCGCATTGAATCATCAGGGAAAACGTAACTAAAACAAACAGTAATCCAGTATCCTGACGATTCATATATTCATTTGTAATAGAATACTTGTGAGTTAATGACGTGCGATTGACGTGTTGCAATTTCGTGAAAAATGGTTTTATTAAACAATAACGTTACGAATGGTGGAAATTTGAGTGATCTGGTGATGGGGTTGGAAGATTATGCGTCTGACGAGGAGTTAGCTAACGTGGAACTGTTCAAGAACTATCCCGAAGCGTTACTGTGGTTCGCTTTTGTCAGCTGCGTGCTATTCATGATTCTTGGTATCCCTGGAAACCTTTTAACCATCGTGGCGCTAATGAGGTATAAGAAGGTTCACAATGCGACTGCAGTTTTCATCATCAACGT…
>Novel00783
TGTCGGTCAGCGCAAGCAAGCATTACAGAAGTCAATGGAACTTGCTGATGAACTCGATAAAGTAAGGGCAGCCGCTACTGGTAACGGAAATGAGATGCAAACTCGATTGCTGTTAGACAAGATCGTAACCGCCTCCAACGCCACGGTGGCCACTGCGTCACTTGGTCACGCACTAGCAACGGACAAAAAGTGATTCTAATTTGTTTATTTTAACATCCCACAGTAAATAGATAAGTAGTTAAGTAGGTAATTATAATTCGTAATTCGTAACATCTTCAGATTTTACATATGACATTACGACGACATTTGACATATGTATGTTATTATGACGTTTTGACAGACAAGTTTTTTTTTTTTTTATCGTTTTGATTTGCGAAACGCATTATTGCTTCCCGGCAG…
>Novel00784
GGCAGCTGTCAGCTGTTTGACGGCTGTTATGTGGTCTACGCATTTATCAAAAATATAAATGGAAATTTCCAAAATAGTAACATGAATCCCTTTTCTAAACAATATAAATTATTTGTATTAATAATATTATAATGTTTTTTATAAAACGAAATTCTGACTTCAAGTCTTTAAATGGGTTTATAAGATTTTACAGCTTTGGACGAAGGTGTCATTATGATGTTCTTAATTTGCGTAGAAATTGTTCCGACAAAGAAATCAAAAATGCATTCATTCAGTTAAGTAAAGAATATCATCCAGACAAGAATAAAGATGCAAAAGCACAAGAGAGATTTGTCCAGATTGTTGAAGCGTATAATATTCTTGGCAAACCAGGCACCAGAGCTCAATATGACAGCATAA…
>Novel00785
CAGCTGCTGTGGGAACGCTTCAAGGAGTTCGCGCGCGAGACCCAGTCGGTGGGCTCGGAGCGAGTCGGCACGGCCGAGCGTATCGCCGACCAGATGATCGCCATGGGACATTCTGACAACGCCACCATCGCGCAGTGGAAGGAGGGCCTCAAGGAAACCTGGCAGGACCTCCTCGAGCTCATCGAGACGAGGACACAGATGTTAGCGGCGTCCCGCGAGCTGCACAAGTACTTCCACGACTGCAAGGACACCACCACAACTTCATGCAGGACCTCACCACGCTGCAGCAGCAGGTGGAGTCCATAAAGAGCGAGTGCTCGCGGCTGGGCGCGTCGTACGCGGGCGAGAAGGCGGCGGAGATCACGCGGCGCGAGCGCGAGGTGGCGGACGCGTGGGCCG…
>Novel00786
TTTAAATGTACATATGCTCTCTCAGTTTTGCATTCAAAGGAGAATTAGGCAGTCATATAAAACACGTTCATAACAAGAAGAACCTACCGAAAAAAGTATTTTCCTGCAAAATATGTGGCAAAGTGTACAAGTGTCCTAAGTCTGTCATAGTACATGAGAGATCCATACATACAGGTCAAAGACCGGCAGAGTGCAGTATATGTGGTGCTCGATTCTATCATGATGATTATTTGAAGGAGCACATGCGATTACATACAGGAGAAACACCATACAAATGCCCTATTTGCAGTCGAGGGTACGCTCAAAGAGGTAACATGAAGAGTCATCTACGCAATCATAGGAGGTCAGACCTTGATCCTGTAGCATTAAGTAAAATTAGACCAAATTATTTAAAATTTA…
>Novel00787
TGTTTAACACAATGTTTTGATTTTCTGAAGTTCGTCGCCACTTACTTTTGTGAATATAATAAAATTTTAATACTTAAACATAATAATATGGATACCTTATTGTGTAGAATCTGCTTGGAACCAGGGGCCAGTCTGTTCATTTTTGAAAGTTGCACTGAAAATATAAATTCCAAAATTTTCGTTTGCCTAAATGAGAAGATTAAAGATATAGCTGGTTACCCTCGTAACATTTGTGCCAAATGCAACAATATTCTGGATACATTCATTAGTTTCATTGATAAATATAGAAAATCCAATCAGTTTCTATCGAAACAGTTTGCTGACGTTAAGGTAGAAAATACTAGTGAATATGACGAACCCGTGGAATCTGACACAGATATTGTAATAAAGGAGGAAATA…
>Novel00788
ACAGACTGGTGGTGGAAAACCTGACTTCATCCCACCAGATGAATTGTAAGAAAAAGTCACATCTCTTTTGGGGTCGACCTGCACTGGGTTCGATGTTCCTTTTGGTGGTGACGGATTAGGCGTTGGTATGGTGCTGGAATTGGAAGTCGGTGGGCTTGAACTTCAGAACCAGTCGGATCATTGGAACCTGAAACTGAAGGGAATGTGGTTCTGTGTCCAAGTCCAAAAAGAGACAATAAAAGAAAAATACCATGTGAGGTGCAATTAGAAGACCAAAGATCATTTACACCAAAAAAAATTTTCGGAATGCAGAGCATGTCTAAATGCTTGCAAACCAAAGCAACAAAGAAAAAAGACGCAAGAGATGATGGGCGCCTTGAACTAAATCTTGCTATGGCC…
>Novel00789
GTACCCTTGAAGCATCGCGAACGTAACGTCAGATTTATTATTGTTGTGTATACCATTGAATGGAAAGTGCAAAAAACAAAAATATTTTCAGTGTGCCTGTCTAAAATTTGTTCTACAGTTATAATTTAAACAGACATTCCAAATAGTTGGGACTATGTAAAATACTCATTTCAATGAATCGTAATTTACAAAAATAGTTTCAGTGTAATGAGTTGGATTGCGCGCGTTTTTTATTTTTTTTAGTGACTGAAGCATGGGTGTGCCCATGGTGAAAAAATGTTGCTTCTGCGCTACATTACACACCGGGACATTAATAATAGGATATTTATCTGCAGTATGGGCGATCTTGGAACTCACTCTCTACTGTCTCCTGGTTACTCTTGCTCCTATCGGAAAGAA…
>Novel00790
GTGAAAACGTGTTGTACAACAAATCAACCAAAATTGAATATGGTTTGATGAAATCCTGAAAGTTGTATTAAATTAATTAGAATCCGTTAAAATGAACAGTCTTTCATTAAGAATTAACCGATCGGGGTTTAATAAAAATAAAAATAACTTCGTTTTCGAACCGGTTTTAATAGAAAATATTTGGAATGAACAAAATAAAGATATGGTTAGTGAATTAAAACAGAAATTCATGAAGTCATCGACTACAGATGAACAACTTAGTGTACTAAAGGAAATATTCGAAACATTAAAATCAGAAATAGACATAGAAACAGTTCATTTTCTTGGGCTAGTATTTTTACAGGCACAACCCAAACATCCAGTAAAATGCTTTCTCTCGAGGCAAATAACAAAACAAAC…
>Novel00791
GTCGCCGCACACCCGCTGCTCTGCGACGTTATTGTTGTTACGGCTTGTTGTCACCATTCTTATTTCCCGTTTGCTTGTACATAATGCATTTATTTATTTTATGTTAAATTTAATCTATGTTATATATTAAACAGGCTGCACATTACTCACCCTCATAAATACGCTCACAGACAGCACAGCGGTCCGACTGAACTACTTTAGTAATCATTTTATTCGCTTATTCTACATAATATAACTAGCAGACTCGGTCACACGTTGCTGTGACTAAGGTTTTTGTTCCTAAATAACACGCGGTCGGCTATGCTAATACATACAATACATAAATATAAAGAGTAAGAACAATTAGATTTAACTGTATTGCGTTTACTACGAAATAAATTTCACTTATACTTTAGCCTC…
>Novel00792
CTCCACACCTGTCCGTCTCTCCAGTACTTGTACTTGCGGAGATGTAGTCTAGTCACAGATGCCGGAGTGAGATGGATCCCTTCGTATTGTGCTCTCAAAGAGCTTAGTGTCTCCGACTGTACCGGAGTCACGGACTTCGGGCTTTACGAGCTAGCGAAGCTGGGTCAAGCCCTACGTTACCTTTCTGTCGCCAAGTGTACGCAGGTGTCGGATTCAGGGATCCGTACTCTGGCCCGTCGGTGCTATAAGCTTCG
>Novel00793
CTTATTTGGAAGAAAGTAAATGCATATTTATTTATGACAAAATTAATGCACTAAGTATTTTTTCTCTAATATATTGTCCGCTTTGGGCCTGAAATGGGTATTCCCCTTTTCTGACGAAATTTTTATGTTAGATGCCAGGGCCAATTAGTAACTTGACATATTTATGAACAAAATATACACTTAAAACCTAATAGTGAACCGTGTTATACAAAACAGTACAAATTACCATTTTCTCAGCGAGATGAGATGGAAAAACAAGTCCAAAAAATGTTATCTGATGATATCATAGAACCGGTCTCAGGTCAAGTCTTATTGGTTCTGTTACACACCATTCTACAAAGCAGCTTTGCCCTAATCAGCTCGTTCACGAGTTCACTGTGTTTTTCCACTAGAGTCATA…
>Novel00794
ATGCTTAAATAGTCCGCGTAGTTCAATCACAACACTCATTACAATTTATTATTGCAAACCTTCTAAACTAAAAAACAGAAATTGGGATTAGTTTATGAATCCTAATTTCTGTTTTTTTACGTAAGACATCAACCGACAGATGTGAATGGAAAAAAAAAAAAGAAAACACAGGGACAAAGTTGGACCTAGAAATTTCATAAAAAAAACTTATTAAAATCGCAGACAATGTTAAAGCGAATTCAAATGCGTTTATTGCATAACCCATCCAATCGCCGATATTTCCTATTCACTATATATCTTCATATGTATAAATATACATAATAATTGTACTTAACTTGCTTATCTGATTTTCGTCAGCCATTTTAGAAATTATAAAAAAGTCAAAGTGGAGTTTGTTTA…
>Novel00795
TCCGTTTTGTGAAGACGTTCGGATTTCGATTATTATAATTAAGTATGATTGAATACCATTTAAAATTACTGTTCATGTGAAGTGTTTTCTGTATGATCATCGACGCACATAAGTCCTGGCTGCCGGAACATCAATTGTTTTATTATAATATAGCCTGGATTTTGTATGCAAAAACAAGTATGTCTCCATAAAAACGTATCAAACAATGAAATGTTTGGTAGGTTTCCAGAAATTTACTACAACTGATTTAAAGAAACCATGGAGAAAGAATCCTGATATAGTATAATATATTTGACCACGAGGCGTATGTTCTAAGCGCGTATAGGTATTATAAAGTAAAAATGGTGCAAAGATTCACCGTCGAAGTACCACAGAGCGCTAAAAAAGAAGACAAATTTG…
>Novel00796
CTGACACATTGATTAAAGATTTGTATCACCGACTCAACCATGATATTTGTTCCGCAGTACGCGTTACTATTACCAATAATTCAGTCAGCTCCTCACTCATCCCACAGACTGATGATACAACTAGCGACAACCTAAACAACTTTTCCTGTCCAACAGGTAGCAGCGTCTGCTCAACTCCAGTATCCGATTGCGAGTCACTTATGGAGTCCTTATTGTTGGACATTAGGAACGGTCTAGGCAGGCGGTCTTTACGGAAGCCAAGAGACCCCTCTCCTTCACCTGACGTGACACCGACGGGCAGCCTCCGCCGCCGCAGCCGCGCCAGCCCTGGTGATGATGAAGAGGGTCTGTTGGAGTTCTTGAAGCACTCCGCGCCTGAGCGGGCCTTGTGGGGCAGTC…
>Novel00797
GAACGAACTAATAATTATCGAGATGTCATGAAGTCTGTGATACGTGATTTATGAACTTACTAAAGTGCACGTGCCGTTAACGATAAGTGCTATAATGAAAATGCATTTAATGGATACCGAAGTCGGTACGGAGATACCGTATAAAGATGGGGAGATCGAGAAGATTCCCATCTCAAAGGAGGCGGAGATGCTGTATTATGAGCTGATAAGAGCCCTGGAAGAAGAGGAAACGCGCGTACGAGCCTTCACCAACTCTCTTGACGAGCTCGCCAGCAGAGTCCAAGCTGCTGAAGCGGCCAGGTCTTCATGGCGAGGACCAGGCGACGCAAGAGACGCTCGGGCACAACTGGATGCTGTCTCCAGAGCCAGAGCTCAACTGCCACCACTCAGGAGATTGGC…
>Novel00798
GGATCGGACGTCGGGTGTAAGAGTACAGGGGAGTCGTTTAGGCCCATAATATCATTCATGGTTTAAACTAAGGATCAACAAAACTTCGTTCAAATTTGATCCATAGATTAAACTACTTTCGATCAATACATAAACAAACCGAGATCAGCTGAACTGTGACGATGTTATGACGTATGGCAACATTTTGTGATCCGTTAATTATTTTCAATCTTTTAACAATCCTAAGCTAAAACTACACATCTGTATTTGACAGTTGTATCGTTTTTCCAAATAAAATTCAATATTTCGTTATGTCCGTTGAAAGTAAAACTCACGTTCCCAATCTTTCGAAATCGGAAACAGAATTGCTCACAAGCTTTGTGCGACAATATGGCCATATATTGGAAAATAAGAAAAGTG…
>Novel00799
GTATCATTGAAACATGCTTAAAATTGACAAAATAACAAAAATTAACAAATTATTAAAAATAATTATCAGTTGAATACATTTCAAATATTCCATTTAAATGATAATAATAATAATATAACACTTTATTTACACCATATGTACAAAGTAAGCATATAAAAACAAATAATAGACGGTGACATAAATTGGCGGCCTTATCGCTGAAAGCGATCTCTTCCAGGCAACCTTGCGGGGAGAGGAATGAGCTGATCCTTACTTCGAACCAACCATTATTATTATTATTTAGTCCGCAAGTGAACCATGATGCAATGGTTCAAGTACCGACAGTCCTAACGGCCTGTTAATGCCTTTCCTATATGGATATAGATGAATAAGGCTATTTATTTTAATGTTTTCATTTTA…
>Novel00800
CGCGCTAGTATCCGGCCGGGACGGTCATGTGATGTCGCGCCACGCTCCGACGCCGGAGCGACACAGAACACGCTCTCGATAAATCGCGATCGTTCACCGGAACTCGACGAATGGAAATGCCACTAGTATCAATTACTTCCTTGTGCGAGATGCCGTTTTAAAACCAACGCCCCAGTGCTCGGTTAACAAGAGTTTGAATTACAATAACCACAACACAATTGGAAAACAGTAGGAAAGTGAGACGACGTTGTGAAATAATAGTGGGAGGGGGTTTCTGAAAAACTTGAAAATATATGTGTTAGTTACTTTTTTTTTTGGTTATACTGTGGAAAGTTTTTATTAATTGAAAAAAAAAAGTGAATTTCTACTAAATTCGACATATTTCATCGTCGTGACCAC…
>Novel00801
CTATACTGCAGCGTGCAACGTACAAGCCCGGCCACCTCACGATCCAGGGGGTCTCCACTTGCCTCTACCTCTGCATGGACACCTGTGGATTTCAGTACGCTAATAGGGATCTGTCGGACGACTGCGTCTTCGAAGAGCATATAGAAGAGAACAACTACAACACGTACTCGCGGATACGAGCCGGGAAGAAGACGTACGTGGCCCTCGGCAGCAACGGGAAGGCCAGGCGAACGCAGATACCACTGTCGCGGCCTCTGGGGAAGCTGTCGCACTACGCGCTCTCGCTGACCACAGAATGGAAGGGACCCAATCAGACGCACTGCTCACCCAAAAGGCACAGGGGCAAGCTGAAGAGGCCCCCGCCCAAACACAGAAACTGCTCGGTCAAGCCTCAGAACA…
>Novel00802
GTGAAATAATTCGAATCAAACCAAGACTTACTACCAAACATTTTTAGTTATATACTGGCCACACCAGAAATCGATTTTCAAACTAAAATTTCTAATACAACAAAATGGTGGTCCTACTATCCGCTTGTTAATTTGGTTTAAATACGGTCATTGTGACATAAGGGACCTTGTTAGTTATTGTTATGTTAGAATCGTGATATAATGATGGAGTTTGACGATATTGTGGTGAAGGAGAATCCCGGCCTTTGCCGGTGCTGTCTTTCTGAAGGGTGCTACAAAGATTTAGGTTCTGAGTACACTTGGATGAATGAAAATGAAGTTTACGCGGATATGCTGTTGGAATGCTTTGATATTAGTATATCACAAATAAATGAGGGACCGAACGGTCCGAATAGACTG…
>Novel00803
CGATGTCCAAAAAGGCAGCTACAATATCTTCATCGCGCGAAAAAGCTAAGCGAATATCTGTGGAATATTACCTGTGACCATGACTGAATTTATTAAATTTAAAAAATACATTAAAGCACTATTACCAAGATGAGATAAAAATGAGTACATAATACCATCCTGACCTGGAGATGAATCTTTAACATGTGAAAGCACACCTTTTAATTCATGTAGTGAAAAAGGAGAGTTTAAAGAGGAAGAGTCATCTGTCAAAGATGATTCTAAAGGAAAGTAGATCGATTCAGCAACTGATGGAGGAGCTAATCTGTCTAAAAAGGCATTTGTTAAAGAAGGGGGAAGTGAAGATGATGATAAAGATTCTTTGAAAGCAGACCGAAATCGTTTAATACTGCGCCAAAC…
>Novel00804
TGTGGTGGCGTCACGTAAATGGATTTCAAACTGAATGTGTTTCATTTGTTAATTTTAATTCTTAGTAATGTGCGTAACGGAGTTTCTGAAATTACGGGCTCTACGAAATCACCTACGAAGGCACAAACGCAAAAGACAGATCCGGAAGGAGTACATATACCAATTTATGGAGTTGTCTTGATATCTATCACTATAATCATATTGTGTATTATAATAATTTGTCTTGGTATAGCTATTTACAAGTTAAAAAACAATAGAAAAGAAACAGCTATTTCAAACTCGGATAATAATGTCGGTGATACAACAATAGGACAGAATATATCTAGTACAACAGAAAAATACGTTAAACTGAAATCTTTGAAACAGGATATGAGTAATTATGATATACATATTCACAGT…
>Novel00805
GTCGGTTCTGCTTTGAAGGTGGTTCGCACTGCGGCAAGGGTGAAGGTCTGCATGTCCTCATCACCGACCAGGCCGTGGAGATATCACACGACTTCGACCTCGCTTCGCAAGGACGATTGTCTCCAAGGAGGAGACCTATTGGATCTAAGCGAAATGAAGCAGGTACGGAAAGCCCGAAATCACACAAAGCGTATCGTCCCGACACAAGACTCTCTGAACTGAACACCATCGACCACTCCCTGCCTCCCATGGACCTTCGGCTTTACGAAGATCCATTCGTAGGAGAGGAAGCTGGTGCGATATCTCCTTACTGGCCTTCTACCGAGAGGACACACTACCAGGACATGGGTCACGGAGATACGGTTTCAGTCAACGAAACTACAGAAGGGACAGACACAG…
>Novel00806
GACGATTATTTGATCATGGAGCCGAAATCTCTAGAGTGTTCGTTAGATCGGAACAGATCGTTACCACCCGGCTATACACCGATGTCACCTATAAGCAGTTTTGCTTTCCAGTCTCTGAAACATCCAGCAAAGAGTCCAATCAACAGACTGCTGGAGGAAAAATCTGCAAGTAATCCCACTCTGTGCGGTCCTGAAGAAACTCGAGGATGTAATTCTGGTTCTGATAAAAACTCTGGAATTCTTCGTGGTAACGGTGAACATAATGAAAGAATAGAATATAGGAAAAGATCAAGCTCAGCAGATTCTTCTAGATTTTTAGAAGACGTCAAAGAATTCGATGGAAGTGTCGAAAGTCACGGATCCACGTCGTCCATTGAGACCCTACGAAACATAGTCCTG…
>Novel00807
CTCGAGCGGTCGGAAGTTTTTATTTTACTTTTTCTAGATTTTTTGTTACTTTGTGAGTGAATTTAACGTTAAATAAAAATTATGAGATTTAACGAGCGTTCTTCTCATCCGACATTGGTGCAAATAGAGGCATTGATAGACGTTTTGGATTAAAAGCTAGCGAAACAAAAGGTTTAATCGTATCTCAACATGTTCAATAAGAGAACAAGGATATTAAAAAAATATAGGAACTAAATTCTCTTGTCAGATATGATCCATTCCCGGAACTACAACAGATTGAAAATACTAATCCACATCATCAGAATATTGTAAGGAGAATTTATTGCCAACTCGGAAAATGTATCAGTATTGGAC
>Novel00808
GCGCTTCGGACGTGCGCGGCACACGAACCCGTGACGTCATATTTACGTTCCGCCAAACCTAACCTTACGACCCCGTGTTAAAGTTCAAAGTACTCTGTGAGATACGAGTAAAACCGTTGCTCTTGAATTTTAAAAAATGTAGACGGTTTCTCGTTACTGATGCGGTTAAGAATTGGATGTGGGTGTAGTTTTCAAATGTGAAAATTCAGCGGTTTTGGTATACATACGATTTTGAAGTAAATATGTGTTAATGTTTTTATATCGTAAACAATGTAATGAACG
>Novel00809
GCCGACGGCCTGGGCCCGCTCCGGGAGCTGTCCGAGGAGGCCCGCCCGCCACCCGAGCCACACTACGTCTCGCTCGCCAACAGGACGCACGACGACGCCGCACGAGCAGCGGAACCGAACACGGCGCCGATAGTGGTGGCGGGCGGCGGCGGCGTGCCCGCGCGCTTCACGCTGGAGGAGGAGCCCGCCCCGCCCGCGCCGCTCAACTACGCCGCGCTGGACCTGGAGCCGCGCCCCGCCGCCTCCGCCGCGCCGCCGCGCACCTACACGCAGATCGACTTCGTGCGCACGTGCGAGAAGCTGCACGCAGCCGACGGCACGTGAACGCGCGGCGTGGCGTGGCGCGGCGGGGCGTGGCACGGCGCGGCGTGGCGGGCGGACCGTGTCATTATAGTGTAC…
>Novel00810
AAAATTCTGTTCATTTACGTTATTTCTCTATAATACAAAATATGCTCATGTTGAGTTATAGTTTTGTACTTGTACTGTATATGTTTTGAAATAGAAGAAAATCGCGTCGGATTTAAGAACGAACCCCGCCGTCGCTCACATGTAACACACACATAACCATCGCACCGGGTGTCGCTTGGTGTCATATGTTTTACGTGTTGCTTGTCATTTGTCTTCCGCAGCCGAAAACCAAGCGCCGAATAACCCACTAACCGACAAAAAGGAGAACAGGCGCGCTCTAAAACACACTAGGACGATATCGTTGCCGAGCGGCTGTCCGTTATTCCAAGAGCCGCCGAAGATCGCGCACGAGAGGACTCGGTCCGAGCCCTTGACGGGGGACGAAGTCGATAGAGTGAT…
>Novel00811
CAAATTCAGTTCTTTCTGTACAAATACCGAGAAATCAAGGACACAAAATTAGATCCGAATCAATAATGCGACAATAAAATGTACATTATTCAGCAATTGCCTTTCTAATTAATTCATAATGATCAGTAATAAGTTCCCGTAAGGCAATTTTGCATACAGTTGCGTTGGAAAGTGTTTGTACAGAATTGATATTGGTACTATTATTGATCGAAGATTAACGGCTTATTTTTCTTTGAAGTTGACTGATATAGAAATCGGCAAATCATGTAGCATGCTTCTCTCCATACTATGTTGGCATGTCGAGAGGGAAAAGATTAAAAGGACGACCGTTCCAAAGGTGGGTAGACGATATAAAAGCTGTTGCAGGCTCTACGTGGAAGAGGAAATGCCACGACCGGA…
>Novel00812
GCCTCTATTGGGACTGCTGGAGGTTTGTGGCTGATGGCATCGACTTGTGGAGGATCAGTGGACTTAGAAGTGCTTGTCAAAGGAAAACGGCTTCAATATATTCGTAATATAGAGCCAAATTTGAAGTTCTTCGTTCCGGCACCGACCTTAACCTCTTCGATGCAAGAAACGAGCGACGAAGGTTCTATTCAATTCGATTCGAGTTCGGAAGAGACCAGAATGCGATACGTCATCAAACTAATCCCCACTAGAAAGGAGAGGGATGGCGCTATTACAGTAGAGCTAACAGCATCAACTACAAGATGGGGCATCAACACTCCTGAGCTTATAGGAGACGGTGCTATTGTGAGGGAGTTGCGACCGCGGAGGTCCTGCAGATCAGTCGACATCGCCTTCCTG…
>Novel00813
GTGCTGCGGGACGCGCGCGCGCCGCCGCCATCCCATTCCGCCACCGACCGGCCGTGCGATCGTGCGCGCCCGCTGCACACAATTTTTGTTGGAGCGTCCATTACAAAGGAGCCTCCGTGATTCAAGAAAACACGCGCGGCCATCACAAGTTGCTGCCGCGTGTTACATCAAGAAGCCTCGTTACCAAGATTCGAGCCGGATACAACTTTGAACATCGTTTCAAGACAAAACGGAACAAAGGAGTATATCGACATTGGCGAGGTCATTCGAGAAACATCGAGACACGGATTGCTTCGCGGCGCACGGCGTGAATCATACAAATTCAAGACAAGACTATAACAAATCAAGAAATATTGCTGTGTTGTGCCAGTTTTTACGAATACAGTGCAAATCATTTTG…
>Novel00814
GGATAGTACCTTGGCCGTGTATATCAGAGCTGATACGCGGTCTGGTGCCGGACGCGGTCCCTGTGGCCCCTAACGCGCGTATAGAGACACCATCCTCAGCACCAAAAATAGACATGAAAACGGACTCCAGGCCTATGTCACTGCTGCCCCCAGCAAGACACGACCGCCAGGTTTGAATATTTACAGGGTACGTTATGATTACTAAGAGTACTTAACGGTAGGCAGCGGCTTGGCTCTGCACCTGGTATTGCTGAAGTCCATGGGCAACGGTAACCACTCGCCATCAGGTGGGCCGTATGCTTGTCTACCTACATGGGCAATAAAAAAAAAAAAATTATTAAGTTGTGTTGAAAAAAATCTGAATTTATTCTTGTCATTCAAAATAGTTCATGGTGCTAA…
>Novel00815
CGTGAGCTCACCTACTAGTTCAGGTTATGCTGAAATAGCCTCTCAAGGCTATCAGCTTAGGTAGGAAAAAAAAATTAGGTATATGTTAGTTTACGTTATACTTGCTATTCATCAACGATATTGCTAATCACAAAATGTAGACAGAAGTATGGAAATGACAGGAATTATTGGTGATTATAGGATTATAGGCTTCTCATTTTAAACTTTGATCGGCGAAATTTTTGAAAATGTACTTTCGTGCTTGACCTAGTTTTTCAGGACCTGGTTTCAAATATGGAAAAACTGACAGTAAATTTAGATTTATGTTCTTGAAAACTAAATCTTATTTTACGTTGGACAAGTTACAAAGTGCTATGGAGATACCAACTGTGAATGCGCAGTGAGGACAAACGGTGTGAC…
>Novel00816
GTAATATGCGATTTCCCAGTCGGGTCTCCGCAGTCGGTCCGTAGCACGCGAGGAGGATACTCGTTTGCACTCCGAACTCGCTACCACGCGATACACGTAAATAAACGCCGCGAACTAAAATTGTTTTTCATAATATATGTAATCCTTTTTTTTGTGTCGAAAAGTGAAATTGTGGTTTTTTTTTTTGGATTCTCGTTCCTGCTCGGCTGCCTTTGGCCTAAACTTTTCAGGTCCACATAAAATCTTGCAGACGGGGGTCCGGGATCAAG
>Novel00817
GGGTGTTTGTTTGCTTGTTTGAAAAAGAAACGGCGGATGGGTGTGTAGTTGTGTGTACCTACTTACTGTATACAGATAACTAAATAACTAATATTACTGTGTATTCTGAACGTTGAAACATTAATTGTATGTCACACCATTTAATTCCAAGTTGGGTTCATATCTTTTAAGAAAAATTACAAACCGTCACAATGTATGTAAAACTAATGTTTGTTTCCCTTTTATGTACCTTTCAAACAGTTGTTTCGATAAAATGCTACCAATGCGCGTCTTCTCAAGATCACAAAGGGGAAGATACATGCGGAGCATACAGGAAATTCGATAGAGAAAGTCACATAGCTGTAGACTGTGGTAGCGATGAATCTCACATGCCAGGAGCATTTTGTATGAAGTTAACTC…
>Novel00818
GACGGCGTTTGCGGCTTGCGACAAAAAAGTTAATCAAAAAAATGTTCGGTCCGCGCCGATACAGTTCTGTGTTAGTGTTATTTGTAGTGATTTTCCTAAACGTGAAATCCTATGCACAACAGTGCTACGTGTGTCGGGACTGCAACGTGGTCTCATCAGAACACATTCAAACCTGTAGTCCCAGAACGACAAACTCCCCACAAGAAACAGATGCAACTTCCACCCTAAAAGCTGAAACAACCACTAACAGTTATAATACAGCAGATCCTGTTACAACATCTACAACGGCTTCTCCTACTGAAACTACACAATCCACAACACCACCAAATATTTACACCGTTATTACTTCTTTGCCAGAATTAACAACAACTACCTCAGAACAATCTCCAACAACAATTA…
>Novel00819
[truncated: 1,505 more rows]

## Sheet: structural annotation
scaffold	feature	start	end	strand	attributes
[truncated: 7,968 more rows]
