# Supplementary material for: Comparative Analysis of Transcriptomes among Bombyx mori Strains and Sexes Reveals the Genes Regulating Melanic Morph and the Related Phenotypes
Source: PLoS One. 2016 May 6;11(5):e0155061. doi: 10.1371/journal.pone.0155061 (PMC4859508; doi:10.1371/journal.pone.0155061)
Supplement: S3 Table — (XLSX) [file pone.0155061.s007.xlsx]

## Sheet: 874 DEGs (annotation)
Gene_id	chromosome	Strand	start	end	length	Blast swiss prot	biological_process	biological_process_description	molecular_function	molecular_function_description	cellular_component	cellular_component_description
BGIBMGA000031	nscaf1071	+	29202	44775	2352	sp|Q9R9I9|MYCC_BACIU Mycosubtilin synthase subunit C OS=Bacillus subtilis GN=mycC PE=3 SV=1//3.06135e-49	GO:0008152	metabolic process	GO:0000036//GO:0003824//GO:0020037//GO:0048037	acyl carrier activity//catalytic activity//heme binding//cofactor binding	--	--
BGIBMGA000117	nscaf1108	+	238521	243968	3990	-//-
BGIBMGA000166	nscaf1108	+	3225672	3240195	1479	sp|Q9V7U0|RESIL_DROME Pro-resilin OS=Drosophila melanogaster GN=resilin PE=1 SV=1//1.93477e-08	--	--	GO:0042302	structural constituent of cuticle	--	--
BGIBMGA000206	nscaf1516	-	24083	29311	1362	sp|P98133|FBN1_BOVIN Fibrillin-1 OS=Bos taurus GN=FBN1 PE=1 SV=1//7.60921e-08	--	--	GO:0005488//GO:0005509//GO:0005515	binding//calcium ion binding//protein binding	--	--
BGIBMGA000207	nscaf1516	-	17475	22197	1707	sp|Q61555|FBN2_MOUSE Fibrillin-2 OS=Mus musculus GN=Fbn2 PE=1 SV=2//1.59501e-09	--	--	GO:0005488//GO:0005509//GO:0005515	binding//calcium ion binding//protein binding	--	--
BGIBMGA000209	nscaf1516	-	4470	14590	2583	sp|P35556|FBN2_HUMAN Fibrillin-2 OS=Homo sapiens GN=FBN2 PE=1 SV=3//9.62113e-09	--	--	GO:0005488//GO:0005509//GO:0005515	binding//calcium ion binding//protein binding	--	--
BGIBMGA000223	nscaf1681	-	5445302	5464172	1368	sp|B4MYA4|TRET1_DROWI Facilitated trehalose transporter Tret1 OS=Drosophila willistoni GN=Tret1 PE=3 SV=1//5.27885e-58	GO:0006810//GO:0055085	transport//transmembrane transport	GO:0005215//GO:0022857	transporter activity//transmembrane transporter activity	GO:0005575//GO:0005623//GO:0016020//GO:0016021	cellular_component//cell//membrane//integral to membrane
BGIBMGA000246	nscaf1681	-	3558180	3565627	474	sp|P11734|CU08_LOCMI Cuticle protein 8 OS=Locusta migratoria PE=1 SV=1//1.64474e-29	--	--	GO:0042302	structural constituent of cuticle	--	--
BGIBMGA000250	nscaf1681	-	3416087	3421824	435	sp|P45583|CU19_LOCMI Cuticle protein 19 OS=Locusta migratoria PE=1 SV=1//5.29409e-28	--	--	GO:0042302	structural constituent of cuticle	--	--
BGIBMGA000252	nscaf1681	-	3388496	3399136	687	sp|P26967|CU20_TENMO Adult-specific cuticular protein ACP-20 OS=Tenebrio molitor GN=ACP20 PE=1 SV=1//5.6631e-13	--	--	GO:0042302	structural constituent of cuticle	--	--
BGIBMGA000273	nscaf1681	-	3204548	3207902	354	sp|P45583|CU19_LOCMI Cuticle protein 19 OS=Locusta migratoria PE=1 SV=1//2.95508e-21	--	--	GO:0042302	structural constituent of cuticle	--	--
BGIBMGA000280	nscaf1681	-	3148283	3148973	513	sp|P45583|CU19_LOCMI Cuticle protein 19 OS=Locusta migratoria PE=1 SV=1//4.24134e-20	--	--	GO:0042302	structural constituent of cuticle	--	--
BGIBMGA000281	nscaf1681	-	3140016	3140855	594	sp|P83995|CU18B_LOCMI Cuticle protein 18.6, isoform B OS=Locusta migratoria PE=1 SV=1//9.6915e-23	--	--	GO:0042302	structural constituent of cuticle	--	--
BGIBMGA000282	nscaf1681	-	3126452	3129205	195	sp|P11734|CU08_LOCMI Cuticle protein 8 OS=Locusta migratoria PE=1 SV=1//5.85412e-20	--	--	GO:0042302	structural constituent of cuticle	--	--
BGIBMGA000283	nscaf1681	-	3119989	3121211	615	sp|P11734|CU08_LOCMI Cuticle protein 8 OS=Locusta migratoria PE=1 SV=1//1.14145e-14	--	--	GO:0042302	structural constituent of cuticle	--	--
BGIBMGA000284	nscaf1681	-	3114403	3114633	231	-//-
BGIBMGA000285	nscaf1681	-	3083828	3087194	1383	sp|P45583|CU19_LOCMI Cuticle protein 19 OS=Locusta migratoria PE=1 SV=1//2.27017e-22	--	--	GO:0042302	structural constituent of cuticle	--	--
BGIBMGA000324	nscaf1681	-	710443	712032	345	sp|Q25504|CU16_MANSE Larval cuticle protein 16/17 OS=Manduca sexta GN=LCP16/17 PE=2 SV=1//2.74256e-36	--	--	GO:0042302	structural constituent of cuticle	--	--
BGIBMGA000327	nscaf1681	-	681605	682593	396	sp|O02387|CU17_BOMMO Larval cuticle protein LCP-17 OS=Bombyx mori GN=LCP17 PE=2 SV=1//1.18838e-36	--	--	GO:0042302	structural constituent of cuticle	--	--
BGIBMGA000328	nscaf1681	-	665763	669270	480	sp|O02387|CU17_BOMMO Larval cuticle protein LCP-17 OS=Bombyx mori GN=LCP17 PE=2 SV=1//1.09439e-27	--	--	GO:0042302	structural constituent of cuticle	--	--
BGIBMGA000332	nscaf1681	-	609821	610953	501	sp|O02388|CU22_BOMMO Larval cuticle protein LCP-22 OS=Bombyx mori GN=LCP22 PE=2 SV=1//1.21933e-38	--	--	GO:0042302	structural constituent of cuticle	--	--
BGIBMGA000333	nscaf1681	-	600986	602352	525	sp|O02388|CU22_BOMMO Larval cuticle protein LCP-22 OS=Bombyx mori GN=LCP22 PE=2 SV=1//5.51289e-108	--	--	GO:0042302	structural constituent of cuticle	--	--
BGIBMGA000334	nscaf1681	-	566300	577819	411	sp|P21799|CUD4_LOCMI Endocuticle structural glycoprotein ABD-4 OS=Locusta migratoria PE=1 SV=3//4.68783e-37	--	--	GO:0042302	structural constituent of cuticle	--	--
BGIBMGA000336	nscaf1681	-	523294	528170	624	sp|Q7M4F3|CUD2_SCHGR Endocuticle structural glycoprotein SgAbd-2 OS=Schistocerca gregaria PE=1 SV=1//6.4023e-26	--	--	GO:0042302	structural constituent of cuticle	--	--
BGIBMGA000338	nscaf1681	-	488206	491955	465	sp|Q7M4F3|CUD2_SCHGR Endocuticle structural glycoprotein SgAbd-2 OS=Schistocerca gregaria PE=1 SV=1//6.41338e-43	--	--	GO:0042302	structural constituent of cuticle	--	--
BGIBMGA000341	nscaf1681	-	441295	441531	237	sp|Q94984|CU15_MANSE Cuticle protein CP14.6 OS=Manduca sexta GN=CP14.6 PE=2 SV=1//2.25438e-16	--	--	GO:0042302	structural constituent of cuticle	--	--
BGIBMGA000343	nscaf1681	-	431307	432760	357	sp|P45589|CU12_HYACE Flexible cuticle protein 12 OS=Hyalophora cecropia GN=CP12 PE=2 SV=1//3.55985e-19	--	--	GO:0042302	structural constituent of cuticle	--	--
BGIBMGA000388	nscaf1681	+	1400865	1415574	4875	-//-	--	--	GO:0042302	structural constituent of cuticle	GO:0005575//GO:0005576//GO:0005578//GO:0005581	cellular_component//extracellular region//proteinaceous extracellular matrix//collagen
BGIBMGA000389	nscaf1681	+	1438225	1438957	468	-//-
BGIBMGA000391	nscaf1681	+	1488005	1504588	2928	sp|Q91W43|GCSP_MOUSE Glycine dehydrogenase [decarboxylating], mitochondrial OS=Mus musculus GN=Gldc PE=1 SV=1//0	GO:0006520//GO:0006544//GO:0034641//GO:0044281//GO:0055114	cellular amino acid metabolic process//glycine metabolic process//cellular nitrogen compound metabolic process//small molecule metabolic process//oxidation-reduction process	GO:0004375	glycine dehydrogenase (decarboxylating) activity	--	--
BGIBMGA000402	nscaf1681	+	2072894	2078764	2271	sp|Q9UNW1|MINP1_HUMAN Multiple inositol polyphosphate phosphatase 1 OS=Homo sapiens GN=MINPP1 PE=1 SV=1//5.50804e-19	--	--	GO:0003993	acid phosphatase activity	--	--
BGIBMGA000416	nscaf1681	+	2671606	2686936	585	-//-
BGIBMGA000427	nscaf1681	+	3109188	3109511	324	-//-
BGIBMGA000462	nscaf1681	+	4841578	4850673	684	sp|Q8T113|P27K_BOMMO 27 kDa glycoprotein OS=Bombyx mori PE=1 SV=1//2.03892e-167	--	--	--	--	GO:0005575//GO:0005576	cellular_component//extracellular region
BGIBMGA000475	nscaf1681	+	5790506	5794684	1197	sp|Q7Z1E6|CALR_BOMMO Calreticulin OS=Bombyx mori GN=crt PE=1 SV=1//0	GO:0006457//GO:0008150	protein folding//biological_process	GO:0003674//GO:0005509//GO:0046872//GO:0051082	molecular_function//calcium ion binding//metal ion binding//unfolded protein binding	GO:0005575//GO:0005622//GO:0005623//GO:0005737//GO:0005783//GO:0005788//GO:0043226	cellular_component//intracellular//cell//cytoplasm//endoplasmic reticulum//endoplasmic reticulum lumen//organelle
BGIBMGA000520	nscaf1690	-	5637627	5639599	930	-//-
BGIBMGA000529	nscaf1690	-	4992367	5009270	2286	sp|O16796|NEPL2_CAEEL Neprilysin-2 OS=Caenorhabditis elegans GN=nep-2 PE=1 SV=2//2.90078e-171	GO:0006508	proteolysis	GO:0004222//GO:0008237	metalloendopeptidase activity//metallopeptidase activity	--	--
BGIBMGA000545	nscaf1690	-	4233529	4249506	2304	sp|Q9W0E8|ZER1_DROME Protein zer-1 homolog OS=Drosophila melanogaster GN=CG12084 PE=2 SV=2//0	--	--	GO:0005488//GO:0005515	binding//protein binding	--	--
BGIBMGA000553	nscaf1690	-	3614400	3623673	3990	sp|Q9VZZ4|PXDN_DROME Peroxidasin OS=Drosophila melanogaster GN=Pxn PE=1 SV=1//0	GO:0006950//GO:0006979//GO:0055114	response to stress//response to oxidative stress//oxidation-reduction process	GO:0004601//GO:0005515//GO:0020037	peroxidase activity//protein binding//heme binding	--	--
BGIBMGA000561	nscaf1690	-	3349365	3352848	201	-//-
BGIBMGA000563	nscaf1690	-	3189322	3196609	1686	sp|P18459|TY3H_DROME Tyrosine 3-monooxygenase OS=Drosophila melanogaster GN=ple PE=2 SV=2//0	GO:0006520//GO:0009058//GO:0009072//GO:0034641//GO:0042423//GO:0044281//GO:0055114	cellular amino acid metabolic process//biosynthetic process//aromatic amino acid family metabolic process//cellular nitrogen compound metabolic process//catecholamine biosynthetic process//small molecule metabolic process//oxidation-reduction process	GO:0004497//GO:0004511//GO:0005506//GO:0016491//GO:0016714	monooxygenase activity//tyrosine 3-monooxygenase activity//iron ion binding//oxidoreductase activity//oxidoreductase activity, acting on paired donors, with incorporation or reduction of molecular oxygen, reduced pteridine as one donor, and incorporation of one atom of oxygen	--	--
BGIBMGA000648	nscaf1690	+	2937433	2947099	1182	sp|Q9GV28|IDGFL_BOMMO Chitinase-like protein EN03 OS=Bombyx mori GN=EN03 PE=1 SV=1//0	GO:0005975//GO:0006032//GO:0008150//GO:0009056	carbohydrate metabolic process//chitin catabolic process//biological_process//catabolic process	GO:0003674//GO:0003824//GO:0004553//GO:0004568//GO:0043169	molecular_function//catalytic activity//hydrolase activity, hydrolyzing O-glycosyl compounds//chitinase activity//cation binding	GO:0005575//GO:0005576	cellular_component//extracellular region
BGIBMGA000664	nscaf1690	+	3531696	3534122	531	sp|Q6NYP0|TM208_DANRE Transmembrane protein 208 OS=Danio rerio GN=tmem208 PE=2 SV=1//1.1369e-32
BGIBMGA000667	nscaf1690	+	3577613	3586055	396	sp|P26739|BXB5_BOMMO Bombyxin B-5 OS=Bombyx mori GN=BBXB5 PE=3 SV=1//7.61506e-10	--	--	GO:0005179	hormone activity	GO:0005575//GO:0005576	cellular_component//extracellular region
BGIBMGA000672	nscaf1690	+	3762349	3777359	1398	sp|Q16P20|CISY2_AEDAE Probable citrate synthase 2, mitochondrial OS=Aedes aegypti GN=AAEL011789 PE=3 SV=1//0	GO:0005975//GO:0006091//GO:0006099//GO:0009056//GO:0044262//GO:0051186	carbohydrate metabolic process//generation of precursor metabolites and energy//tricarboxylic acid cycle//catabolic process//cellular carbohydrate metabolic process//cofactor metabolic process	GO:0004108//GO:0046912	citrate (Si)-synthase activity//transferase activity, transferring acyl groups, acyl groups converted into alkyl on transfer	--	--
BGIBMGA000680	nscaf1690	+	4222411	4226447	1269	sp|P20478|GLNA2_DROME Glutamine synthetase 2 cytoplasmic OS=Drosophila melanogaster GN=Gs2 PE=2 SV=3//1.82052e-172	GO:0006520//GO:0006542//GO:0006807//GO:0009058//GO:0034641//GO:0044281	cellular amino acid metabolic process//glutamine biosynthetic process//nitrogen compound metabolic process//biosynthetic process//cellular nitrogen compound metabolic process//small molecule metabolic process	GO:0004356	glutamate-ammonia ligase activity	--	--
BGIBMGA000688	nscaf1690	+	4635598	4643996	1284	sp|Q71RS6|NCKX5_HUMAN Sodium/potassium/calcium exchanger 5 OS=Homo sapiens GN=SLC24A5 PE=1 SV=1//8.4215e-81	GO:0006810//GO:0055085	transport//transmembrane transport	--	--	GO:0005575//GO:0005623//GO:0016021	cellular_component//cell//integral to membrane
BGIBMGA000691	nscaf1690	+	4706063	4712302	3774	-//-
BGIBMGA000716	nscaf1690	+	6123894	6136974	1629	sp|P49867|FTZF1_BOMMO Nuclear hormone receptor FTZ-F1 OS=Bombyx mori GN=FTZ-F1 PE=1 SV=2//0	GO:0006355//GO:0007165//GO:0043401	regulation of transcription, DNA-dependent//signal transduction//steroid hormone mediated signaling pathway	GO:0003677//GO:0003700//GO:0003707//GO:0004872//GO:0008270//GO:0043565	DNA binding//sequence-specific DNA binding transcription factor activity//steroid hormone receptor activity//receptor activity//zinc ion binding//sequence-specific DNA binding	GO:0005575//GO:0005622//GO:0005623//GO:0005634//GO:0043226	cellular_component//intracellular//cell//nucleus//organelle
BGIBMGA000721	nscaf1690	+	6312149	6329109	2145	sp|Q9VP61|ACSA_DROME Acetyl-coenzyme A synthetase OS=Drosophila melanogaster GN=AcCoAS PE=2 SV=1//0	GO:0008152	metabolic process	GO:0003824//GO:0003987//GO:0016208	catalytic activity//acetate-CoA ligase activity//AMP binding	--	--
BGIBMGA000738	nscaf1690	+	7257239	7258186	588	sp|P35554|FTN_DROME Flightin OS=Drosophila melanogaster GN=fln PE=2 SV=1//9.63707e-11
BGIBMGA000772	nscaf1705	-	403134	409052	1704	sp|P12992|ESTJ_HELVI Juvenile hormone esterase OS=Heliothis virescens PE=1 SV=2//0	--	--	GO:0016787	hydrolase activity	--	--
BGIBMGA000802	nscaf1705	+	673637	682688	1587	sp|Q9VC57|ATLAS_DROME Atlastin OS=Drosophila melanogaster GN=atl PE=1 SV=1//0	--	--	GO:0003924//GO:0005525	GTPase activity//GTP binding	--	--
BGIBMGA000806	nscaf1705	+	801648	822705	2262	sp|Q02356|AMPD2_RAT AMP deaminase 2 OS=Rattus norvegicus GN=Ampd2 PE=2 SV=2//0	GO:0006188//GO:0009058//GO:0009168//GO:0034641//GO:0044281	IMP biosynthetic process//biosynthetic process//purine ribonucleoside monophosphate biosynthetic process//cellular nitrogen compound metabolic process//small molecule metabolic process	GO:0003876//GO:0019239	AMP deaminase activity//deaminase activity	--	--
BGIBMGA000841	nscaf1898	-	15640833	15645556	819	sp|P35036|TRY2_ANOGA Trypsin-2 OS=Anopheles gambiae GN=TRYP2 PE=2 SV=2//1.46506e-51	GO:0006508	proteolysis	GO:0003824//GO:0004252	catalytic activity//serine-type endopeptidase activity	--	--
BGIBMGA000845	nscaf1898	-	15213030	15220303	645	sp|Q4KL91|S36A4_XENLA Proton-coupled amino acid transporter 4 OS=Xenopus laevis GN=slc36a4 PE=2 SV=1//1.29776e-10
BGIBMGA000855	nscaf1898	-	14318906	14337503	4818	sp|Q8SY41|BCAS3_DROME Breast carcinoma-amplified sequence 3 homolog OS=Drosophila melanogaster GN=CG43154 PE=1 SV=1//1.17838e-16	--	--	GO:0005515	protein binding	--	--
BGIBMGA001003	nscaf1898	-	5899576	5904710	1263	sp|Q9VYY4|C4G15_DROME Cytochrome P450 4g15 OS=Drosophila melanogaster GN=Cyp4g15 PE=2 SV=1//1.29919e-167	GO:0055114	oxidation-reduction process	GO:0005506//GO:0005507//GO:0009055//GO:0016705//GO:0020037	iron ion binding//copper ion binding//electron carrier activity//oxidoreductase activity, acting on paired donors, with incorporation or reduction of molecular oxygen//heme binding	--	--
BGIBMGA001004	nscaf1898	-	5884636	5893472	1524	sp|Q9VYY4|C4G15_DROME Cytochrome P450 4g15 OS=Drosophila melanogaster GN=Cyp4g15 PE=2 SV=1//0	GO:0055114	oxidation-reduction process	GO:0004497//GO:0005506//GO:0005507//GO:0009055//GO:0016491//GO:0016705//GO:0020037//GO:0046872	monooxygenase activity//iron ion binding//copper ion binding//electron carrier activity//oxidoreductase activity//oxidoreductase activity, acting on paired donors, with incorporation or reduction of molecular oxygen//heme binding//metal ion binding	--	--
BGIBMGA001005	nscaf1898	-	5868169	5876556	1035	sp|Q9VYY4|C4G15_DROME Cytochrome P450 4g15 OS=Drosophila melanogaster GN=Cyp4g15 PE=2 SV=1//3.01069e-110	GO:0055114	oxidation-reduction process	GO:0005506//GO:0005507//GO:0009055//GO:0016705//GO:0020037	iron ion binding//copper ion binding//electron carrier activity//oxidoreductase activity, acting on paired donors, with incorporation or reduction of molecular oxygen//heme binding	--	--
BGIBMGA001052	nscaf1898	-	1844898	1855609	552	-//-	GO:0005975//GO:0006030	carbohydrate metabolic process//chitin metabolic process	GO:0008061	chitin binding	GO:0005575//GO:0005576	cellular_component//extracellular region
BGIBMGA001091	nscaf1898	+	278132	288531	2235	sp|Q9W770|SPON1_CHICK Spondin-1 OS=Gallus gallus GN=SPON1 PE=2 SV=1//7.25143e-12	--	--	GO:0004867	serine-type endopeptidase inhibitor activity	--	--
BGIBMGA001098	nscaf1898	+	1639061	1654899	1368	sp|P50430|ARSB_RAT Arylsulfatase B OS=Rattus norvegicus GN=Arsb PE=2 SV=2//1.63974e-78	GO:0008152	metabolic process	GO:0003824//GO:0008484	catalytic activity//sulfuric ester hydrolase activity	--	--
BGIBMGA001135	nscaf1898	+	5420381	5425419	2991	-//-
BGIBMGA001147	nscaf1898	+	5916861	5919602	1398	sp|A9ZSY3|TRET1_BOMMO Facilitated trehalose transporter Tret1 OS=Bombyx mori GN=Tret1 PE=1 SV=1//7.35677e-41	GO:0006810//GO:0055085	transport//transmembrane transport	GO:0005215//GO:0022857	transporter activity//transmembrane transporter activity	GO:0005575//GO:0005623//GO:0016020//GO:0016021	cellular_component//cell//membrane//integral to membrane
BGIBMGA001149	nscaf1898	+	6287261	6296728	1545	sp|O02437|YELL_DROSU Protein yellow OS=Drosophila subobscura GN=y PE=3 SV=1//0
BGIBMGA001150	nscaf1898	+	6302221	6312750	759	sp|Q8K4D3|S36A1_MOUSE Proton-coupled amino acid transporter 1 OS=Mus musculus GN=Slc36a1 PE=2 SV=1//3.79947e-33
BGIBMGA001151	nscaf1898	+	6320087	6322913	762	sp|Q495M3|S36A2_HUMAN Proton-coupled amino acid transporter 2 OS=Homo sapiens GN=SLC36A2 PE=1 SV=1//7.21103e-40
BGIBMGA001162	nscaf1898	+	7047602	7056781	1671	sp|Q9VYY4|C4G15_DROME Cytochrome P450 4g15 OS=Drosophila melanogaster GN=Cyp4g15 PE=2 SV=1//0	GO:0055114	oxidation-reduction process	GO:0004497//GO:0005506//GO:0009055//GO:0016491//GO:0016705//GO:0020037//GO:0046872	monooxygenase activity//iron ion binding//electron carrier activity//oxidoreductase activity//oxidoreductase activity, acting on paired donors, with incorporation or reduction of molecular oxygen//heme binding//metal ion binding	--	--
BGIBMGA001167	nscaf1898	+	7351447	7353219	1431	sp|Q01842|POK_DROME Ets DNA-binding protein pokkuri OS=Drosophila melanogaster GN=aop PE=1 SV=2//2.9841e-39	GO:0006355	regulation of transcription, DNA-dependent	GO:0003700//GO:0043565	sequence-specific DNA binding transcription factor activity//sequence-specific DNA binding	GO:0005575//GO:0005622//GO:0005623//GO:0005634//GO:0043226	cellular_component//intracellular//cell//nucleus//organelle
BGIBMGA001272	nscaf1898	+	12869888	12891826	2214	sp|B2D0J4|VDPP4_APIME Venom dipeptidyl peptidase 4 OS=Apis mellifera PE=1 SV=1//4.1912e-107	GO:0006508	proteolysis	GO:0008236	serine-type peptidase activity	GO:0005575//GO:0005623//GO:0016020	cellular_component//cell//membrane
BGIBMGA001316	nscaf1962	+	44886	52001	1206	-//-
BGIBMGA001325	nscaf1962	+	345205	351769	681	sp|Q9VBV3|TAKT_DROME Protein takeout OS=Drosophila melanogaster GN=to PE=2 SV=1//1.76539e-21
BGIBMGA001351	nscaf2053	-	269345	277143	1023	sp|Q8VCX1|AK1D1_MOUSE 3-oxo-5-beta-steroid 4-dehydrogenase OS=Mus musculus GN=Akr1d1 PE=2 SV=1//2.45331e-74	GO:0055114	oxidation-reduction process	GO:0016491	oxidoreductase activity	--	--
BGIBMGA001367	nscaf2053	+	291679	303301	996	sp|P51652|AKC1H_RAT Aldo-keto reductase family 1 member C18 OS=Rattus norvegicus GN=Akr1c18 PE=1 SV=1//4.6425e-77	GO:0055114	oxidation-reduction process	GO:0016491	oxidoreductase activity	--	--
BGIBMGA001371	nscaf2053	+	410586	424796	2094	sp|Q9Y4G6|TLN2_HUMAN Talin-2 OS=Homo sapiens GN=TLN2 PE=1 SV=4//2.21733e-83	GO:0007155	cell adhesion	GO:0003779//GO:0005198	actin binding//structural molecule activity	GO:0005575//GO:0005622//GO:0005623//GO:0005856//GO:0015629//GO:0043226	cellular_component//intracellular//cell//cytoskeleton//actin cytoskeleton//organelle
BGIBMGA001402	nscaf2136	-	6760372	6765643	1089	sp|Q5RF00|ALDH2_PONAB Aldehyde dehydrogenase, mitochondrial OS=Pongo abelii GN=ALDH2 PE=2 SV=1//6.60682e-112	GO:0008152//GO:0055114	metabolic process//oxidation-reduction process	GO:0016491	oxidoreductase activity	--	--
BGIBMGA001410	nscaf2136	-	6064517	6068448	3165	sp|P23792|DISC_DROME Protein disconnected OS=Drosophila melanogaster GN=disco PE=1 SV=2//2.06708e-41	--	--	GO:0008270	zinc ion binding	GO:0005575//GO:0005622//GO:0005623	cellular_component//intracellular//cell
BGIBMGA001472	nscaf2136	-	440587	473724	3111	sp|Q25479|NKCL_MANSE Bumetanide-sensitive sodium-(potassium)-chloride cotransporter OS=Manduca sexta PE=2 SV=1//0	GO:0006810//GO:0006814//GO:0006821//GO:0055085	transport//sodium ion transport//chloride transport//transmembrane transport	GO:0015377	cation:chloride symporter activity	GO:0005575//GO:0005623//GO:0016020//GO:0016021	cellular_component//cell//membrane//integral to membrane
BGIBMGA001498	nscaf2136	+	640163	656696	1671	sp|Q7L1I2|SV2B_HUMAN Synaptic vesicle glycoprotein 2B OS=Homo sapiens GN=SV2B PE=2 SV=1//5.752e-12	GO:0006810//GO:0055085	transport//transmembrane transport	GO:0005215//GO:0022857	transporter activity//transmembrane transporter activity	GO:0005575//GO:0005623//GO:0016020//GO:0016021	cellular_component//cell//membrane//integral to membrane
BGIBMGA001570	nscaf2136	+	5930298	5931254	957	sp|Q5XGI0|PRPS2_XENTR Ribose-phosphate pyrophosphokinase 2 OS=Xenopus tropicalis GN=prps2 PE=2 SV=1//0	GO:0009058//GO:0009116//GO:0009156//GO:0009165//GO:0016310//GO:0034641//GO:0044249//GO:0044281	biosynthetic process//nucleoside metabolic process//ribonucleoside monophosphate biosynthetic process//nucleotide biosynthetic process//phosphorylation//cellular nitrogen compound metabolic process//cellular biosynthetic process//small molecule metabolic process	GO:0000287//GO:0004749//GO:0016301//GO:0046872	magnesium ion binding//ribose phosphate diphosphokinase activity//kinase activity//metal ion binding	--	--
BGIBMGA001573	nscaf2136	+	6016169	6021286	1491	sp|Q27902|CP6B4_PAPGL Cytochrome P450 6B4 OS=Papilio glaucus GN=CYP6B4 PE=2 SV=1//3.1543e-155	GO:0055114	oxidation-reduction process	GO:0004497//GO:0005506//GO:0009055//GO:0016491//GO:0016705//GO:0020037//GO:0046872	monooxygenase activity//iron ion binding//electron carrier activity//oxidoreductase activity//oxidoreductase activity, acting on paired donors, with incorporation or reduction of molecular oxygen//heme binding//metal ion binding	--	--
BGIBMGA001600	nscaf2136	+	8156860	8174056	1350	sp|Q9Y226|S22AD_HUMAN Solute carrier family 22 member 13 OS=Homo sapiens GN=SLC22A13 PE=2 SV=2//4.37788e-14	GO:0006810//GO:0055085	transport//transmembrane transport	GO:0003824//GO:0005215//GO:0022857	catalytic activity//transporter activity//transmembrane transporter activity	GO:0005575//GO:0005623//GO:0016020//GO:0016021	cellular_component//cell//membrane//integral to membrane
BGIBMGA001609	nscaf2176	-	4098724	4100184	1461	sp|Q28CH3|UAP1L_XENTR UDP-N-acetylhexosamine pyrophosphorylase-like protein 1 OS=Xenopus tropicalis GN=uap1l1 PE=2 SV=1//1.78223e-165	GO:0008152	metabolic process	GO:0016779	nucleotidyltransferase activity	--	--
BGIBMGA001627	nscaf2176	-	3268217	3268555	339	sp|Q6NVR5|LLPH_XENTR Protein LLP homolog OS=Xenopus tropicalis GN=llph PE=2 SV=1//1.49647e-10
BGIBMGA001691	nscaf2176	-	621001	635455	2025	sp|Q6ZSM3|MOT12_HUMAN Monocarboxylate transporter 12 OS=Homo sapiens GN=SLC16A12 PE=2 SV=2//1.04198e-08	GO:0006810//GO:0055085	transport//transmembrane transport	--	--	GO:0005575//GO:0005623//GO:0016021	cellular_component//cell//integral to membrane
BGIBMGA001696	nscaf2176	-	437212	462565	6228	-//-	--	--	GO:0005515//GO:0016772	protein binding//transferase activity, transferring phosphorus-containing groups	--	--
BGIBMGA001721	nscaf2176	+	174768	185805	1329	-//-	--	--	GO:0005515	protein binding	--	--
BGIBMGA001755	nscaf2176	+	1321446	1334993	1062	sp|Q07171|GELS_DROME Gelsolin OS=Drosophila melanogaster GN=Gel PE=1 SV=2//8.28071e-117	--	--	GO:0003779	actin binding	--	--
BGIBMGA001800	nscaf2176	+	2843299	2853935	1305	sp|P09180|RL4_DROME 60S ribosomal protein L4 OS=Drosophila melanogaster GN=RpL4 PE=2 SV=2//4.25348e-160	GO:0006412//GO:0009058	translation//biosynthetic process	GO:0003735	structural constituent of ribosome	GO:0005575//GO:0005622//GO:0005623//GO:0005737//GO:0005840//GO:0043226	cellular_component//intracellular//cell//cytoplasm//ribosome//organelle
BGIBMGA001812	nscaf2176	+	3241799	3247407	738	sp|Q8C0L6|PAOX_MOUSE Peroxisomal N(1)-acetyl-spermine/spermidine oxidase OS=Mus musculus GN=Paox PE=1 SV=3//7.76663e-13	GO:0006399//GO:0008033//GO:0034641//GO:0055114	tRNA metabolic process//tRNA processing//cellular nitrogen compound metabolic process//oxidation-reduction process	GO:0009055//GO:0016491//GO:0050660	electron carrier activity//oxidoreductase activity//flavin adenine dinucleotide binding	--	--
BGIBMGA001813	nscaf2176	+	3251842	3256231	750	sp|Q9NWM0|SMOX_HUMAN Spermine oxidase OS=Homo sapiens GN=SMOX PE=1 SV=1//7.61574e-16	GO:0055114	oxidation-reduction process	GO:0016491	oxidoreductase activity	--	--
BGIBMGA001816	nscaf2176	+	3333078	3333794	717	-//-	--	--	GO:0003676//GO:0008270	nucleic acid binding//zinc ion binding	--	--
BGIBMGA001840	nscaf2204	-	4512349	4512911	198	sp|Q27377|OB10_DROME Putative odorant-binding protein A10 OS=Drosophila melanogaster GN=a10 PE=1 SV=2//1.9135e-12
BGIBMGA001857	nscaf2204	-	3111886	3116023	3831	-//-	GO:0005975//GO:0006030	carbohydrate metabolic process//chitin metabolic process	GO:0008061	chitin binding	GO:0005575//GO:0005576	cellular_component//extracellular region
BGIBMGA001860	nscaf2204	-	2979081	2994760	537	-//-
BGIBMGA001862	nscaf2204	-	2952390	2953373	285	-//-
BGIBMGA001904	nscaf2204	-	745844	749882	840	-//-
BGIBMGA001913	nscaf2204	+	558080	576372	1725	sp|Q4FZU4|ATL4_RAT ADAMTS-like protein 4 OS=Rattus norvegicus GN=Adamtsl4 PE=2 SV=1//9.16079e-09	--	--	GO:0004222	metalloendopeptidase activity	GO:0005575//GO:0005576//GO:0031012	cellular_component//extracellular region//extracellular matrix
BGIBMGA001958	nscaf2204	+	2971747	2972814	873	-//-
BGIBMGA001983	nscaf2204	+	4280050	4285863	1134	sp|Q03383|ACH1_BOMMO Antichymotrypsin-1 OS=Bombyx mori PE=1 SV=1//0	GO:0010466	negative regulation of peptidase activity	GO:0004867//GO:0030414	serine-type endopeptidase inhibitor activity//peptidase inhibitor activity	GO:0005575//GO:0005576	cellular_component//extracellular region
BGIBMGA001999	nscaf2210	-	4706210	4711542	561	sp|Q0VCJ7|RERG_BOVIN Ras-related and estrogen-regulated growth inhibitor OS=Bos taurus GN=RERG PE=2 SV=1//4.26129e-30	GO:0006184//GO:0006810//GO:0007165//GO:0007264//GO:0009056//GO:0015031//GO:0034641//GO:0034655//GO:0044281	GTP catabolic process//transport//signal transduction//small GTPase mediated signal transduction//catabolic process//protein transport//cellular nitrogen compound metabolic process//nucleobase-containing compound catabolic process//small molecule metabolic process	GO:0003924//GO:0005525	GTPase activity//GTP binding	GO:0005575//GO:0005622//GO:0005623//GO:0016020	cellular_component//intracellular//cell//membrane
BGIBMGA002002	nscaf2210	-	4625539	4630361	900	sp|Q0V7M4|SCMC2_BOVIN Calcium-binding mitochondrial carrier protein SCaMC-2 OS=Bos taurus GN=SLC25A25 PE=2 SV=1//4.49908e-133
BGIBMGA002042	nscaf2210	-	1245262	1249688	375	-//-
BGIBMGA002043	nscaf2210	-	1211895	1229955	2790	sp|P91119|PDE5_CAEEL Probable 3&apos;,5&apos;-cyclic phosphodiesterase pde-5 OS=Caenorhabditis elegans GN=pde-5 PE=2 SV=3//0	GO:0007165	signal transduction	GO:0003824//GO:0004114//GO:0005515//GO:0008081	catalytic activity//3',5'-cyclic-nucleotide phosphodiesterase activity//protein binding//phosphoric diester hydrolase activity	--	--
BGIBMGA002044	nscaf2210	-	1127621	1130580	960	-//-	GO:0055114	oxidation-reduction process	GO:0016491//GO:0046914	oxidoreductase activity//transition metal ion binding	--	--
BGIBMGA002077	nscaf2210	+	468132	478495	1092	-//-	GO:0006790//GO:0009058//GO:0034641//GO:0042318//GO:0044281	sulfur compound metabolic process//biosynthetic process//cellular nitrogen compound metabolic process//penicillin biosynthetic process//small molecule metabolic process	GO:0016787	hydrolase activity	--	--
BGIBMGA002091	nscaf2210	+	1401896	1411468	1713	sp|Q08705|CTCF_CHICK Transcriptional repressor CTCF OS=Gallus gallus GN=CTCF PE=1 SV=1//1.22621e-99	--	--	GO:0008270	zinc ion binding	GO:0005575//GO:0005622//GO:0005623	cellular_component//intracellular//cell
BGIBMGA002162	nscaf2216	-	1906541	1916541	2703	sp|Q9HCU4|CELR2_HUMAN Cadherin EGF LAG seven-pass G-type receptor 2 OS=Homo sapiens GN=CELSR2 PE=2 SV=1//9.05797e-10	GO:0007155//GO:0007156	cell adhesion//homophilic cell adhesion	GO:0005509	calcium ion binding	GO:0005575//GO:0005623//GO:0005886//GO:0016020	cellular_component//cell//plasma membrane//membrane
BGIBMGA002222	nscaf2279	+	197459	207725	651	sp|P42860|GSTT1_LUCCU Glutathione S-transferase 1-1 OS=Lucilia cuprina GN=GST1 PE=1 SV=2//3.40449e-77	--	--	GO:0005515//GO:0016740	protein binding//transferase activity	--	--
BGIBMGA002288	nscaf2330	+	9815	16033	939	sp|P26305|LPSBP_PERAM Hemolymph lipopolysaccharide-binding protein OS=Periplaneta americana PE=1 SV=1//5.35709e-12	--	--	GO:0005488	binding	--	--
BGIBMGA002310	nscaf2330	+	1625311	1644145	4467	-//-
BGIBMGA002311	nscaf2330	+	1666480	1694296	4416	sp|P40682|VAS1_BOVIN V-type proton ATPase subunit S1 OS=Bos taurus GN=ATP6AP1 PE=1 SV=1//7.50309e-08	GO:0006801//GO:0055114	superoxide metabolic process//oxidation-reduction process	GO:0046872	metal ion binding	--	--
BGIBMGA002324	nscaf2330	+	2416591	2430163	1746	sp|Q8N695|SC5A8_HUMAN Sodium-coupled monocarboxylate transporter 1 OS=Homo sapiens GN=SLC5A8 PE=1 SV=2//7.81039e-46	GO:0006810//GO:0055085	transport//transmembrane transport	GO:0005215	transporter activity	GO:0005575//GO:0005623//GO:0016020	cellular_component//cell//membrane
BGIBMGA002384	nscaf2511	-	5135105	5141431	1014	-//-
BGIBMGA002385	nscaf2511	-	5095884	5097176	1065	-//-
BGIBMGA002393	nscaf2511	-	3887306	3909949	2004	sp|Q9VA73|CMC_DROME Calcium-binding mitochondrial carrier protein Aralar1 OS=Drosophila melanogaster GN=aralar1 PE=2 SV=1//0	--	--	GO:0005509	calcium ion binding	--	--
BGIBMGA002396	nscaf2511	-	3526027	3534543	657	-//-
BGIBMGA002430	nscaf2511	-	1343614	1354742	1611	sp|Q8BG39|SV2B_MOUSE Synaptic vesicle glycoprotein 2B OS=Mus musculus GN=Sv2b PE=1 SV=1//8.49532e-45	GO:0006810//GO:0055085	transport//transmembrane transport	GO:0022857	transmembrane transporter activity	GO:0005575//GO:0005623//GO:0016021	cellular_component//cell//integral to membrane
BGIBMGA002435	nscaf2511	-	1174869	1192160	1467	-//-
BGIBMGA002441	nscaf2511	-	772244	772516	273	-//-
BGIBMGA002462	nscaf2511	+	812351	820407	1770	sp|P31335|PUR9_CHICK Bifunctional purine biosynthesis protein PURH OS=Gallus gallus GN=ATIC PE=1 SV=1//0	GO:0006164//GO:0009058//GO:0034641//GO:0044281	purine nucleotide biosynthetic process//biosynthetic process//cellular nitrogen compound metabolic process//small molecule metabolic process	GO:0003824//GO:0003937//GO:0004643	catalytic activity//IMP cyclohydrolase activity//phosphoribosylaminoimidazolecarboxamide formyltransferase activity	--	--
BGIBMGA002480	nscaf2511	+	1684593	1709474	2463	sp|O14672|ADA10_HUMAN Disintegrin and metalloproteinase domain-containing protein 10 OS=Homo sapiens GN=ADAM10 PE=1 SV=1//2.80696e-132	GO:0006508	proteolysis	GO:0004222	metalloendopeptidase activity	--	--
BGIBMGA002527	nscaf2511	+	4990965	5002524	1950	sp|Q10714|ACE_DROME Angiotensin-converting enzyme OS=Drosophila melanogaster GN=Ance PE=1 SV=3//0	GO:0006508	proteolysis	GO:0008237//GO:0008241	metallopeptidase activity//peptidyl-dipeptidase activity	GO:0005575//GO:0005623//GO:0016020	cellular_component//cell//membrane
BGIBMGA002548	nscaf2511	+	5801210	5802526	318	sp|P45589|CU12_HYACE Flexible cuticle protein 12 OS=Hyalophora cecropia GN=CP12 PE=2 SV=1//2.14095e-31	--	--	GO:0042302	structural constituent of cuticle	--	--
BGIBMGA002549	nscaf2511	+	5814191	5819584	435	sp|P45589|CU12_HYACE Flexible cuticle protein 12 OS=Hyalophora cecropia GN=CP12 PE=2 SV=1//2.85937e-24	--	--	GO:0042302	structural constituent of cuticle	--	--
BGIBMGA002551	nscaf2511	+	6491777	6494798	2310	sp|P28166|ZFH1_DROME Zinc finger protein 1 OS=Drosophila melanogaster GN=zfh1 PE=1 SV=2//2.45686e-62	GO:0006351//GO:0006355//GO:0009058//GO:0034641	transcription, DNA-dependent//regulation of transcription, DNA-dependent//biosynthetic process//cellular nitrogen compound metabolic process	GO:0003676//GO:0003700//GO:0005515//GO:0008270//GO:0043565	nucleic acid binding//sequence-specific DNA binding transcription factor activity//protein binding//zinc ion binding//sequence-specific DNA binding	GO:0005575//GO:0005622//GO:0005623//GO:0005634//GO:0043226	cellular_component//intracellular//cell//nucleus//organelle
BGIBMGA002565	nscaf2529	-	5254948	5255849	747	-//-
BGIBMGA002566	nscaf2529	-	5238218	5240118	1506	-//-
BGIBMGA002567	nscaf2529	-	5213112	5213873	612	-//-
BGIBMGA002573	nscaf2529	-	4973430	4995125	2061	sp|Q7KML2|ACOX1_DROME Probable peroxisomal acyl-coenzyme A oxidase 1 OS=Drosophila melanogaster GN=CG5009 PE=1 SV=1//0	GO:0006629//GO:0006631//GO:0006635//GO:0008152//GO:0009056//GO:0044281//GO:0055114	lipid metabolic process//fatty acid metabolic process//fatty acid beta-oxidation//metabolic process//catabolic process//small molecule metabolic process//oxidation-reduction process	GO:0003995//GO:0003997//GO:0016627//GO:0050660	acyl-CoA dehydrogenase activity//acyl-CoA oxidase activity//oxidoreductase activity, acting on the CH-CH group of donors//flavin adenine dinucleotide binding	GO:0005575//GO:0005622//GO:0005623//GO:0005737//GO:0005777//GO:0043226	cellular_component//intracellular//cell//cytoplasm//peroxisome//organelle
BGIBMGA002576	nscaf2529	-	4919033	4935831	1965	sp|Q7KML2|ACOX1_DROME Probable peroxisomal acyl-coenzyme A oxidase 1 OS=Drosophila melanogaster GN=CG5009 PE=1 SV=1//0	GO:0006629//GO:0006631//GO:0006635//GO:0008152//GO:0009056//GO:0044281//GO:0055114	lipid metabolic process//fatty acid metabolic process//fatty acid beta-oxidation//metabolic process//catabolic process//small molecule metabolic process//oxidation-reduction process	GO:0003995//GO:0003997//GO:0016627//GO:0050660	acyl-CoA dehydrogenase activity//acyl-CoA oxidase activity//oxidoreductase activity, acting on the CH-CH group of donors//flavin adenine dinucleotide binding	GO:0005575//GO:0005622//GO:0005623//GO:0005737//GO:0005777//GO:0043226	cellular_component//intracellular//cell//cytoplasm//peroxisome//organelle
BGIBMGA002592	nscaf2529	-	3093288	3101400	570	sp|O70196|PPCE_RAT Prolyl endopeptidase OS=Rattus norvegicus GN=Prep PE=1 SV=1//4.83556e-82	GO:0006508	proteolysis	GO:0004252	serine-type endopeptidase activity	--	--
BGIBMGA002593	nscaf2529	-	3074967	3082631	1191	sp|P48147|PPCE_HUMAN Prolyl endopeptidase OS=Homo sapiens GN=PREP PE=1 SV=2//0	GO:0006508	proteolysis	GO:0004252//GO:0008236	serine-type endopeptidase activity//serine-type peptidase activity	--	--
BGIBMGA002600	nscaf2529	-	2609385	2613202	753	-//-
BGIBMGA002603	nscaf2529	-	2539958	2540491	246	-//-
BGIBMGA002626	nscaf2529	-	1442664	1447992	414	sp|Q8SY61|OB56D_DROME General odorant-binding protein 56d OS=Drosophila melanogaster GN=Obp56d PE=1 SV=2//4.07607e-12	--	--	GO:0005549	odorant binding	--	--
BGIBMGA002647	nscaf2529	-	171659	179791	1047	sp|P35218|CAH5A_HUMAN Carbonic anhydrase 5A, mitochondrial OS=Homo sapiens GN=CA5A PE=1 SV=1//4.85912e-46	GO:0006730//GO:0044281	one-carbon metabolic process//small molecule metabolic process	GO:0004089//GO:0008270	carbonate dehydratase activity//zinc ion binding	--	--
BGIBMGA002661	nscaf2529	+	775720	796350	2301	sp|P35953|VLDLR_RABIT Very low-density lipoprotein receptor OS=Oryctolagus cuniculus GN=VLDLR PE=2 SV=1//0	GO:0055114	oxidation-reduction process	GO:0004601//GO:0005509//GO:0005515	peroxidase activity//calcium ion binding//protein binding	--	--
BGIBMGA002662	nscaf2529	+	803327	808262	645	-//-
BGIBMGA002664	nscaf2529	+	1054546	1056231	594	sp|Q08738|CU30_BOMMO Larval cuticle protein LCP-30 OS=Bombyx mori GN=LCP30 PE=1 SV=2//3.96011e-16	--	--	GO:0042302	structural constituent of cuticle	--	--
BGIBMGA002696	nscaf2529	+	3321984	3333702	4839	-//-	GO:0005975	carbohydrate metabolic process	GO:0003824//GO:0016810	catalytic activity//hydrolase activity, acting on carbon-nitrogen (but not peptide) bonds	--	--
BGIBMGA002749	nscaf2556	+	591971	594345	255	-//-
BGIBMGA002750	nscaf2556	+	706207	711285	1056	sp|Q5RE79|ODPB_PONAB Pyruvate dehydrogenase E1 component subunit beta, mitochondrial OS=Pongo abelii GN=PDHB PE=2 SV=1//4.85947e-162	GO:0008152	metabolic process	GO:0003824	catalytic activity	--	--
BGIBMGA002775	nscaf2575	-	4031107	4031464	270	-//-
BGIBMGA002798	nscaf2575	-	2142012	2149861	729	sp|Q8HXP9|SODC_CEBAP Superoxide dismutase [Cu-Zn] OS=Cebus apella GN=SOD1 PE=2 SV=3//5.90452e-38	GO:0006801//GO:0055114	superoxide metabolic process//oxidation-reduction process	GO:0046872	metal ion binding	--	--
BGIBMGA002818	nscaf2575	-	1538861	1548699	1389	sp|P91938|TRXR1_DROME Thioredoxin reductase 1, mitochondrial OS=Drosophila melanogaster GN=Trxr-1 PE=1 SV=2//0	GO:0042592//GO:0045454//GO:0055114	homeostatic process//cell redox homeostasis//oxidation-reduction process	GO:0004791//GO:0016491//GO:0016668//GO:0050660//GO:0050661	thioredoxin-disulfide reductase activity//oxidoreductase activity//oxidoreductase activity, acting on a sulfur group of donors, NAD or NADP as acceptor//flavin adenine dinucleotide binding//NADP binding	GO:0005575//GO:0005622//GO:0005623//GO:0005737	cellular_component//intracellular//cell//cytoplasm
BGIBMGA002846	nscaf2575	-	396293	402308	1062	sp|Q91V76|CK054_MOUSE Ester hydrolase C11orf54 homolog OS=Mus musculus PE=2 SV=1//2.9307e-68	--	--	--	--	GO:0005575//GO:0005622//GO:0005623//GO:0005634//GO:0043226	cellular_component//intracellular//cell//nucleus//organelle
BGIBMGA002905	nscaf2575	+	2120054	2124184	258	sp|P0C8L7|ACBP_HYPDU Putative acyl-CoA-binding protein OS=Hypsibius dujardini PE=3 SV=1//5.17113e-23	--	--	GO:0000062//GO:0005488	fatty-acyl-CoA binding//binding	--	--
BGIBMGA002906	nscaf2575	+	2130557	2139673	276	sp|P31824|ACBP_MANSE Acyl-CoA-binding protein homolog OS=Manduca sexta PE=3 SV=1//3.28189e-45	--	--	GO:0000062//GO:0005488	fatty-acyl-CoA binding//binding	--	--
BGIBMGA002907	nscaf2575	+	2173790	2178023	510	sp|Q8L5E0|ALL5B_OLEEU Superoxide dismutase [Cu-Zn] 2 OS=Olea europaea GN=OLE5 PE=1 SV=2//1.19e-49	GO:0006801//GO:0055114	superoxide metabolic process//oxidation-reduction process	GO:0004784//GO:0046872	superoxide dismutase activity//metal ion binding	--	--
BGIBMGA002908	nscaf2575	+	2181949	2184715	621	sp|Q61470|CD37_MOUSE Leukocyte antigen CD37 OS=Mus musculus GN=Cd37 PE=2 SV=1//2.08041e-06	--	--	--	--	GO:0005575//GO:0005623//GO:0016021	cellular_component//cell//integral to membrane
BGIBMGA002915	nscaf2575	+	2894962	2896559	561	sp|Q3SZZ2|XBP1_BOVIN X-box-binding protein 1 OS=Bos taurus GN=XBP1 PE=2 SV=1//1.8669e-16	GO:0006355	regulation of transcription, DNA-dependent	GO:0003677//GO:0003700//GO:0043565//GO:0046983	DNA binding//sequence-specific DNA binding transcription factor activity//sequence-specific DNA binding//protein dimerization activity	--	--
BGIBMGA002916	nscaf2575	+	2896889	2897425	537	-//-
BGIBMGA002934	nscaf2575	+	3997003	3997326	324	-//-
BGIBMGA002942	nscaf2575	+	4382691	4384813	813	sp|P70684|PGDH_CAVPO 15-hydroxyprostaglandin dehydrogenase [NAD(+)] OS=Cavia porcellus GN=HPGD PE=2 SV=1//2.45792e-29	GO:0008152	metabolic process	GO:0016491	oxidoreductase activity	--	--
BGIBMGA002963	nscaf2589	-	6004788	6016095	4479	sp|Q4P9K9|CHS8_USTMA Chitin synthase 8 OS=Ustilago maydis (strain 521 / FGSC 9021) GN=CHS8 PE=3 SV=1//3.30549e-17	--	--	GO:0005488//GO:0016758	binding//transferase activity, transferring hexosyl groups	--	--
BGIBMGA002977	nscaf2589	-	5475023	5482507	1563	sp|Q8TDN4|CABL1_HUMAN CDK5 and ABL1 enzyme substrate 1 OS=Homo sapiens GN=CABLES1 PE=1 SV=2//1.9794e-73	GO:0051302//GO:0051726	regulation of cell division//regulation of cell cycle	GO:0016538	cyclin-dependent protein kinase regulator activity	--	--
BGIBMGA002986	nscaf2589	-	5011367	5014764	1329	sp|P04694|ATTY_RAT Tyrosine aminotransferase OS=Rattus norvegicus GN=Tat PE=1 SV=1//2.32705e-158	GO:0006520//GO:0009058//GO:0009072//GO:0034641//GO:0044281	cellular amino acid metabolic process//biosynthetic process//aromatic amino acid family metabolic process//cellular nitrogen compound metabolic process//small molecule metabolic process	GO:0003824//GO:0004838//GO:0008483//GO:0016769//GO:0030170	catalytic activity//L-tyrosine:2-oxoglutarate aminotransferase activity//transaminase activity//transferase activity, transferring nitrogenous groups//pyridoxal phosphate binding	--	--
BGIBMGA002988	nscaf2589	-	4896508	4902867	525	sp|Q8BGK6|YLAT2_MOUSE Y+L amino acid transporter 2 OS=Mus musculus GN=Slc7a6 PE=2 SV=1//1.01035e-39
BGIBMGA003011	nscaf2589	-	4142680	4150976	2142	sp|Q6P112|RGL1_DANRE Ral guanine nucleotide dissociation stimulator-like 1 OS=Danio rerio GN=rgl1 PE=2 SV=1//1.70259e-13	GO:0007165//GO:0007264//GO:0051056	signal transduction//small GTPase mediated signal transduction//regulation of small GTPase mediated signal transduction	GO:0005085	guanyl-nucleotide exchange factor activity	GO:0005575//GO:0005622//GO:0005623	cellular_component//intracellular//cell
BGIBMGA003032	nscaf2589	-	3250704	3261939	906	sp|P10123|RLBP1_BOVIN Retinaldehyde-binding protein 1 OS=Bos taurus GN=RLBP1 PE=1 SV=4//2.5176e-36
BGIBMGA003062	nscaf2589	-	1695804	1696768	549	sp|P45590|CU66_HYACE Larval/pupal rigid cuticle protein 66 OS=Hyalophora cecropia GN=CP66 PE=1 SV=1//6.13013e-24	--	--	GO:0042302	structural constituent of cuticle	--	--
BGIBMGA003065	nscaf2589	-	1677616	1678690	612	sp|P45590|CU66_HYACE Larval/pupal rigid cuticle protein 66 OS=Hyalophora cecropia GN=CP66 PE=1 SV=1//5.00016e-20	--	--	GO:0042302	structural constituent of cuticle	--	--
BGIBMGA003099	nscaf2589	+	2118461	2159275	1626	sp|Q63421|PDE1C_RAT Calcium/calmodulin-dependent 3&apos;,5&apos;-cyclic nucleotide phosphodiesterase 1C OS=Rattus norvegicus GN=Pde1c PE=2 SV=1//0	GO:0007165	signal transduction	GO:0003824//GO:0004114//GO:0008081	catalytic activity//3',5'-cyclic-nucleotide phosphodiesterase activity//phosphoric diester hydrolase activity	--	--
BGIBMGA003111	nscaf2589	+	2593763	2602101	1209	sp|C9WMM5|VCP_APIME Venom serine carboxypeptidase OS=Apis mellifera PE=2 SV=1//1.96606e-53	GO:0006508	proteolysis	GO:0004185	serine-type carboxypeptidase activity	--	--
BGIBMGA003116	nscaf2589	+	2761914	2774749	1089	sp|P05202|AATM_MOUSE Aspartate aminotransferase, mitochondrial OS=Mus musculus GN=Got2 PE=1 SV=1//2.2634e-32	GO:0009058	biosynthetic process	GO:0003824//GO:0016769//GO:0030170	catalytic activity//transferase activity, transferring nitrogenous groups//pyridoxal phosphate binding	--	--
BGIBMGA003122	nscaf2589	+	3089911	3093603	2529	sp|Q6P1C6|LRIG3_MOUSE Leucine-rich repeats and immunoglobulin-like domains protein 3 OS=Mus musculus GN=Lrig3 PE=1 SV=1//8.13643e-19	--	--	GO:0005515	protein binding	--	--
BGIBMGA003128	nscaf2589	+	3195423	3196207	234	-//-
BGIBMGA003129	nscaf2589	+	3206091	3215286	648	sp|Q8IUQ0|CLVS1_HUMAN Clavesin-1 OS=Homo sapiens GN=CLVS1 PE=1 SV=1//2.90654e-29
BGIBMGA003132	nscaf2589	+	3342203	3347576	927	sp|P41034|TTPA_RAT Alpha-tocopherol transfer protein OS=Rattus norvegicus GN=Ttpa PE=1 SV=1//8.29824e-48
BGIBMGA003139	nscaf2589	+	3779016	3780191	1176	sp|O46040|MSTAA_DROME Protein msta, isoform A OS=Drosophila melanogaster GN=msta PE=2 SV=3//2.4991e-62	--	--	GO:0005515	protein binding	--	--
BGIBMGA003149	nscaf2589	+	4072435	4072626	192	-//-
BGIBMGA003187	nscaf2589	+	5281301	5287737	921	sp|Q9D8Z1|ASCC1_MOUSE Activating signal cointegrator 1 complex subunit 1 OS=Mus musculus GN=Ascc1 PE=2 SV=1//1.06421e-25	GO:0006355	regulation of transcription, DNA-dependent	GO:0003723	RNA binding	GO:0005575//GO:0005622//GO:0005623//GO:0005737	cellular_component//intracellular//cell//cytoplasm
BGIBMGA003221	nscaf2623	-	1401476	1412301	1692	sp|Q99ME9|NOG1_MOUSE Nucleolar GTP-binding protein 1 OS=Mus musculus GN=Gtpbp4 PE=2 SV=3//2.43431e-174
BGIBMGA003258	nscaf2623	+	472190	479209	1299	sp|P91622|PDK_DROME [Pyruvate dehydrogenase [lipoamide]] kinase, mitochondrial OS=Drosophila melanogaster GN=Pdk PE=2 SV=2//2.57512e-161	GO:0006464//GO:0007165//GO:0018106	protein modification process//signal transduction//peptidyl-histidine phosphorylation	GO:0000155//GO:0004673//GO:0005524	two-component sensor activity//protein histidine kinase activity//ATP binding	--	--
BGIBMGA003276	nscaf2623	+	1350048	1352740	345	-//-
BGIBMGA003311	nscaf2655	-	3058964	3062734	723	-//-
BGIBMGA003318	nscaf2655	-	2676302	2689395	3153	sp|P35600|RFC1_DROME Replication factor C subunit 1 OS=Drosophila melanogaster GN=Gnf1 PE=1 SV=2//6.25884e-32	GO:0006259//GO:0006260//GO:0009058//GO:0034641//GO:0055114	DNA metabolic process//DNA replication//biosynthetic process//cellular nitrogen compound metabolic process//oxidation-reduction process	GO:0000166//GO:0003677//GO:0003689//GO:0004459//GO:0005524//GO:0017111	nucleotide binding//DNA binding//DNA clamp loader activity//L-lactate dehydrogenase activity//ATP binding//nucleoside-triphosphatase activity	GO:0005575//GO:0005622//GO:0005623//GO:0005663//GO:0005694//GO:0043226//GO:0043234	cellular_component//intracellular//cell//DNA replication factor C complex//chromosome//organelle//protein complex
BGIBMGA003319	nscaf2655	-	2648797	2663756	1176	sp|P00504|AATC_CHICK Aspartate aminotransferase, cytoplasmic OS=Gallus gallus GN=GOT1 PE=1 SV=3//4.64218e-160	GO:0009058	biosynthetic process	GO:0003824//GO:0016769//GO:0030170	catalytic activity//transferase activity, transferring nitrogenous groups//pyridoxal phosphate binding	--	--
BGIBMGA003327	nscaf2655	-	2392664	2398507	696	-//-
BGIBMGA003335	nscaf2655	-	1531914	1533951	678	sp|P28072|PSB6_HUMAN Proteasome subunit beta type-6 OS=Homo sapiens GN=PSMB6 PE=1 SV=4//2.09074e-93	GO:0009056//GO:0051603	catabolic process//proteolysis involved in cellular protein catabolic process	GO:0004298	threonine-type endopeptidase activity	GO:0005575//GO:0005622//GO:0005623//GO:0005839//GO:0043234	cellular_component//intracellular//cell//proteasome core complex//protein complex
BGIBMGA003337	nscaf2655	-	1495480	1498142	762	sp|Q963B6|RL10A_SPOFR 60S ribosomal protein L10a OS=Spodoptera frugiperda GN=RpL10A PE=2 SV=1//5.18699e-129	GO:0006412//GO:0009058	translation//biosynthetic process	GO:0003723//GO:0003735	RNA binding//structural constituent of ribosome	GO:0005575//GO:0005622//GO:0005623//GO:0005737//GO:0005840//GO:0015934//GO:0043226	cellular_component//intracellular//cell//cytoplasm//ribosome//large ribosomal subunit//organelle
BGIBMGA003340	nscaf2655	-	1474065	1480080	606	sp|Q66H88|PPAC2_RAT Presqualene diphosphate phosphatase OS=Rattus norvegicus GN=Ppapdc2 PE=2 SV=1//1.93512e-11	--	--	GO:0003824	catalytic activity	GO:0005575//GO:0005623//GO:0016020	cellular_component//cell//membrane
BGIBMGA003341	nscaf2655	-	1452557	1460755	1326	sp|Q52KB5|ZBT24_DANRE Zinc finger and BTB domain-containing protein 24 OS=Danio rerio GN=zbtb24 PE=2 SV=1//4.17498e-07	--	--	GO:0008270	zinc ion binding	GO:0005575//GO:0005622//GO:0005623	cellular_component//intracellular//cell
BGIBMGA003342	nscaf2655	-	1305488	1313362	687	sp|Q9VBV3|TAKT_DROME Protein takeout OS=Drosophila melanogaster GN=to PE=2 SV=1//6.16063e-16
BGIBMGA003343	nscaf2655	-	1260562	1262839	1635	sp|Q5XHX6|TXND2_RAT Thioredoxin domain-containing protein 2 OS=Rattus norvegicus GN=Txndc2 PE=1 SV=2//7.05412e-06
BGIBMGA003344	nscaf2655	-	1207741	1210628	1371	-//-	--	--	GO:0008289	lipid binding	--	--
BGIBMGA003345	nscaf2655	-	1186807	1201957	795	sp|O76879|CCCP_DROME Circadian clock-controlled protein OS=Drosophila melanogaster GN=anon-3B1.2 PE=2 SV=2//6.55854e-14
BGIBMGA003361	nscaf2655	-	558477	567518	3024	sp|Q8BKC5|IPO5_MOUSE Importin-5 OS=Mus musculus GN=Ipo5 PE=1 SV=3//0	--	--	GO:0005488//GO:0005515	binding//protein binding	--	--
BGIBMGA003368	nscaf2655	-	388347	393925	930	sp|Q6XZB0|LIPI_HUMAN Lipase member I OS=Homo sapiens GN=LIPI PE=1 SV=2//2.45337e-44
BGIBMGA003385	nscaf2655	+	414017	419363	1380	sp|P52304|POLO_DROME Serine/threonine-protein kinase polo OS=Drosophila melanogaster GN=polo PE=1 SV=2//0	GO:0006464//GO:0006468	protein modification process//protein phosphorylation	GO:0004672//GO:0004674//GO:0004713//GO:0005515//GO:0005524//GO:0016772	protein kinase activity//protein serine/threonine kinase activity//protein tyrosine kinase activity//protein binding//ATP binding//transferase activity, transferring phosphorus-containing groups	--	--
BGIBMGA003405	nscaf2655	+	1265176	1271736	633	sp|O76879|CCCP_DROME Circadian clock-controlled protein OS=Drosophila melanogaster GN=anon-3B1.2 PE=2 SV=2//1.1126e-12
BGIBMGA003409	nscaf2655	+	1327642	1346031	1317	sp|D3Z5L6|S18B1_MOUSE MFS-type transporter SLC18B1 OS=Mus musculus GN=Slc18b1 PE=2 SV=2//6.16321e-39	GO:0006810//GO:0055085	transport//transmembrane transport	--	--	GO:0005575//GO:0005623//GO:0016021	cellular_component//cell//integral to membrane
BGIBMGA003494	nscaf2674	-	5438398	5439832	975	-//-
BGIBMGA003523	nscaf2674	-	3591103	3594369	273	-//-
BGIBMGA003527	nscaf2674	-	3336473	3338854	477	sp|Q1LUI2|HDDC2_DANRE HD domain-containing protein 2 OS=Danio rerio GN=hddc2 PE=2 SV=1//4.02097e-41
BGIBMGA003594	nscaf2674	-	270249	298496	4104	sp|Q9QXL1|KI21B_MOUSE Kinesin-like protein KIF21B OS=Mus musculus GN=Kif21b PE=1 SV=2//7.28353e-19	GO:0007018	microtubule-based movement	GO:0003777//GO:0005515//GO:0005524	microtubule motor activity//protein binding//ATP binding	--	--
BGIBMGA003620	nscaf2674	+	968093	1003869	4968	sp|Q9EQW7|KI13A_MOUSE Kinesin-like protein KIF13A OS=Mus musculus GN=Kif13a PE=1 SV=1//0	GO:0006412//GO:0007018//GO:0009058	translation//microtubule-based movement//biosynthetic process	GO:0003735//GO:0003777//GO:0005515//GO:0005524	structural constituent of ribosome//microtubule motor activity//protein binding//ATP binding	GO:0005575//GO:0005622//GO:0005623//GO:0005737//GO:0005840//GO:0043226	cellular_component//intracellular//cell//cytoplasm//ribosome//organelle
BGIBMGA003629	nscaf2674	+	1829176	1842754	1848	sp|Q9UHW9|S12A6_HUMAN Solute carrier family 12 member 6 OS=Homo sapiens GN=SLC12A6 PE=1 SV=2//0	GO:0006810//GO:0055085	transport//transmembrane transport	--	--	GO:0005575//GO:0005623//GO:0016020	cellular_component//cell//membrane
BGIBMGA003630	nscaf2674	+	1844054	1853348	1443	sp|Q9UP95|S12A4_HUMAN Solute carrier family 12 member 4 OS=Homo sapiens GN=SLC12A4 PE=1 SV=2//4.31683e-176	GO:0006810//GO:0055085	transport//transmembrane transport	--	--	GO:0005575//GO:0005623//GO:0016020	cellular_component//cell//membrane
BGIBMGA003656	nscaf2674	+	2968892	2977567	1068	sp|Q19QT7|CGL_PIG Cystathionine gamma-lyase OS=Sus scrofa GN=CTH PE=2 SV=1//1.23966e-131	GO:0006520//GO:0034641//GO:0044281	cellular amino acid metabolic process//cellular nitrogen compound metabolic process//small molecule metabolic process	GO:0030170	pyridoxal phosphate binding	--	--
BGIBMGA003660	nscaf2674	+	3068041	3075387	1113	-//-	--	--	GO:0005488	binding	--	--
BGIBMGA003661	nscaf2674	+	3120683	3122941	837	-//-
BGIBMGA003679	nscaf2674	+	3915859	3926130	3981	sp|P98073|ENTK_HUMAN Enteropeptidase OS=Homo sapiens GN=TMPRSS15 PE=1 SV=3//2.42133e-54	GO:0006508	proteolysis	GO:0003824//GO:0004252//GO:0005044//GO:0005515	catalytic activity//serine-type endopeptidase activity//scavenger receptor activity//protein binding	GO:0005575//GO:0005623//GO:0016020	cellular_component//cell//membrane
BGIBMGA003709	nscaf2674	+	5664967	5689580	2073	sp|Q7ZYC4|ACBG2_XENLA Long-chain-fatty-acid--CoA ligase ACSBG2 OS=Xenopus laevis GN=acsbg2 PE=2 SV=1//0	GO:0008152	metabolic process	GO:0003824	catalytic activity	--	--
BGIBMGA003739	nscaf2674	+	6969710	6975856	1776	sp|A9ZSY3|TRET1_BOMMO Facilitated trehalose transporter Tret1 OS=Bombyx mori GN=Tret1 PE=1 SV=1//0	GO:0006810//GO:0055085	transport//transmembrane transport	GO:0005215//GO:0022857//GO:0022891	transporter activity//transmembrane transporter activity//substrate-specific transmembrane transporter activity	GO:0005575//GO:0005623//GO:0016020//GO:0016021	cellular_component//cell//membrane//integral to membrane
BGIBMGA003773	nscaf2681	-	98107	113167	1041	-//-	GO:0005975//GO:0006030	carbohydrate metabolic process//chitin metabolic process	GO:0008061	chitin binding	GO:0005575//GO:0005576	cellular_component//extracellular region
BGIBMGA003788	nscaf2681	+	793443	806482	2157	sp|O60488|ACSL4_HUMAN Long-chain-fatty-acid--CoA ligase 4 OS=Homo sapiens GN=ACSL4 PE=1 SV=2//0	GO:0008152	metabolic process	GO:0003824	catalytic activity	--	--
BGIBMGA003927	nscaf2761	+	41610	53474	1299	sp|Q8MP06|SNO1_TYRJA Senecionine N-oxygenase OS=Tyria jacobaeae GN=sno1 PE=1 SV=1//7.11716e-79	GO:0055114	oxidation-reduction process	GO:0004497//GO:0004499//GO:0050660//GO:0050661	monooxygenase activity//flavin-containing monooxygenase activity//flavin adenine dinucleotide binding//NADP binding	--	--
BGIBMGA003950	nscaf2766	-	136826	160178	1782	sp|Q9WTW8|S23A2_RAT Solute carrier family 23 member 2 OS=Rattus norvegicus GN=Slc23a2 PE=2 SV=2//3.51718e-125	GO:0006810//GO:0055085	transport//transmembrane transport	GO:0005215	transporter activity	GO:0005575//GO:0005623//GO:0016020	cellular_component//cell//membrane
BGIBMGA003964	nscaf2766	+	1161508	1164325	1875	sp|Q80ZD3|S2611_MOUSE Sodium-independent sulfate anion transporter OS=Mus musculus GN=Slc26a11 PE=2 SV=2//3.26686e-106	GO:0006810//GO:0055085	transport//transmembrane transport	GO:0005215	transporter activity	GO:0005575//GO:0005623//GO:0016020//GO:0016021	cellular_component//cell//membrane//integral to membrane
BGIBMGA003986	nscaf2767	-	3482311	3486509	570	sp|Q9JL89|NINJ2_MOUSE Ninjurin-2 OS=Mus musculus GN=Ninj2 PE=2 SV=1//1.60116e-10	GO:0006950//GO:0007155//GO:0040007//GO:0042246//GO:0048856	response to stress//cell adhesion//growth//tissue regeneration//anatomical structure development	--	--	GO:0005575//GO:0005623//GO:0016021	cellular_component//cell//integral to membrane
BGIBMGA004027	nscaf2767	-	1310726	1313946	489	-//-
BGIBMGA004035	nscaf2767	-	727137	729691	384	sp|Q9W1C9|PEB3_DROME Ejaculatory bulb-specific protein 3 OS=Drosophila melanogaster GN=PebIII PE=1 SV=2//9.66956e-19
BGIBMGA004040	nscaf2767	-	394282	395499	375	sp|Q9W1C9|PEB3_DROME Ejaculatory bulb-specific protein 3 OS=Drosophila melanogaster GN=PebIII PE=1 SV=2//1.20236e-22
BGIBMGA004045	nscaf2767	-	323325	324288	384	sp|Q9W1C9|PEB3_DROME Ejaculatory bulb-specific protein 3 OS=Drosophila melanogaster GN=PebIII PE=1 SV=2//1.21274e-29
BGIBMGA004046	nscaf2767	-	309609	310727	372	sp|Q9W1C9|PEB3_DROME Ejaculatory bulb-specific protein 3 OS=Drosophila melanogaster GN=PebIII PE=1 SV=2//4.9476e-28
BGIBMGA004063	nscaf2767	+	228044	232188	1803	-//-	GO:0008152	metabolic process	GO:0016740	transferase activity	--	--
BGIBMGA004065	nscaf2767	+	290804	293202	378	sp|Q9W1C9|PEB3_DROME Ejaculatory bulb-specific protein 3 OS=Drosophila melanogaster GN=PebIII PE=1 SV=2//3.20014e-25
BGIBMGA004066	nscaf2767	+	299811	300760	384	sp|Q9W1C9|PEB3_DROME Ejaculatory bulb-specific protein 3 OS=Drosophila melanogaster GN=PebIII PE=1 SV=2//6.859e-28
BGIBMGA004074	nscaf2767	+	465815	466676	339	-//-
BGIBMGA004101	nscaf2767	+	1827016	1828122	1107	sp|P82147|L2EFL_DROME Protein lethal(2)essential for life OS=Drosophila melanogaster GN=l(2)efl PE=1 SV=1//2.18897e-26
BGIBMGA004166	nscaf2770	-	884608	885192	585	sp|Q5ZKE7|KCY_CHICK UMP-CMP kinase OS=Gallus gallus GN=CMPK1 PE=2 SV=1//1.08527e-78	GO:0006139//GO:0016310//GO:0034641//GO:0044281//GO:0046939	nucleobase-containing compound metabolic process//phosphorylation//cellular nitrogen compound metabolic process//small molecule metabolic process//nucleotide phosphorylation	GO:0005524//GO:0016301//GO:0016740//GO:0016776//GO:0019201//GO:0019205	ATP binding//kinase activity//transferase activity//phosphotransferase activity, phosphate group as acceptor//nucleotide kinase activity//nucleobase-containing compound kinase activity	--	--
BGIBMGA004176	nscaf2770	+	483071	497386	2946	-//-
BGIBMGA004206	nscaf2770	+	2329177	2330577	1299	sp|Q64285|CEL_MOUSE Bile salt-activated lipase OS=Mus musculus GN=Cel PE=1 SV=1//5.82987e-59
BGIBMGA004275	nscaf2789	-	1225120	1247029	1398	sp|Q9V4P1|ANLN_DROME Actin-binding protein anillin OS=Drosophila melanogaster GN=scra PE=1 SV=3//1.73363e-53
BGIBMGA004276	nscaf2789	-	1180525	1192971	1914	sp|P20007|PCKG_DROME Phosphoenolpyruvate carboxykinase [GTP] OS=Drosophila melanogaster GN=Pepck PE=2 SV=2//0	GO:0005975//GO:0006094//GO:0009058//GO:0016310//GO:0044281	carbohydrate metabolic process//gluconeogenesis//biosynthetic process//phosphorylation//small molecule metabolic process	GO:0004611//GO:0004613//GO:0005525//GO:0016301//GO:0017076	phosphoenolpyruvate carboxykinase activity//phosphoenolpyruvate carboxykinase (GTP) activity//GTP binding//kinase activity//purine nucleotide binding	--	--
BGIBMGA004363	nscaf2795	-	3526271	3526777	507	-//-
BGIBMGA004364	nscaf2795	-	3478985	3481011	336	-//-
BGIBMGA004365	nscaf2795	-	3465001	3475893	1389	sp|Q8TE57|ATS16_HUMAN A disintegrin and metalloproteinase with thrombospondin motifs 16 OS=Homo sapiens GN=ADAMTS16 PE=1 SV=3//2.10537e-22	GO:0006508	proteolysis	GO:0004222	metalloendopeptidase activity	--	--
BGIBMGA004378	nscaf2795	-	2833412	2840370	1038	sp|Q5SPP0|CLVS2_DANRE Clavesin-2 OS=Danio rerio GN=clvs2 PE=2 SV=1//5.25522e-32
BGIBMGA004394	nscaf2795	-	1681491	1682261	771	sp|P09334|LP1_BOMMO Low molecular 30 kDa lipoprotein PBMHP-6 OS=Bombyx mori GN=LP PE=2 SV=1//4.95857e-180	--	--	--	--	GO:0005575//GO:0005576//GO:0005615	cellular_component//extracellular region//extracellular space
BGIBMGA004396	nscaf2795	-	1656058	1656828	771	sp|Q00802|L301_BOMMO Low molecular mass 30 kDa lipoprotein 19G1 OS=Bombyx mori GN=19G1 PE=2 SV=1//0	--	--	--	--	GO:0005575//GO:0005576//GO:0005615	cellular_component//extracellular region//extracellular space
BGIBMGA004397	nscaf2795	-	1644958	1645728	771	sp|Q00802|L301_BOMMO Low molecular mass 30 kDa lipoprotein 19G1 OS=Bombyx mori GN=19G1 PE=2 SV=1//1.60787e-178	--	--	--	--	GO:0005575//GO:0005576	cellular_component//extracellular region
BGIBMGA004409	nscaf2795	-	934754	940342	426	sp|Q15149|PLEC_HUMAN Plectin OS=Homo sapiens GN=PLEC PE=1 SV=3//1.52471e-41	--	--	GO:0003779//GO:0005515	actin binding//protein binding	--	--
BGIBMGA004412	nscaf2795	-	852326	874640	2277	sp|Q03001|DYST_HUMAN Dystonin OS=Homo sapiens GN=DST PE=1 SV=4//3.96672e-41	--	--	GO:0005515	protein binding	--	--
BGIBMGA004415	nscaf2795	-	789840	817972	3765	sp|Q03001|DYST_HUMAN Dystonin OS=Homo sapiens GN=DST PE=1 SV=4//6.457e-06	--	--	GO:0005515	protein binding	--	--
BGIBMGA004416	nscaf2795	-	754934	789285	4410	sp|Q03001|DYST_HUMAN Dystonin OS=Homo sapiens GN=DST PE=1 SV=4//3.89435e-09	GO:0007049//GO:0007050	cell cycle//cell cycle arrest	GO:0005509//GO:0005515	calcium ion binding//protein binding	--	--
BGIBMGA004441	nscaf2795	+	730395	732192	690	sp|Q6NT99|DUS23_MOUSE Dual specificity protein phosphatase 23 OS=Mus musculus GN=Dusp23 PE=2 SV=1//3.05631e-31	GO:0006464//GO:0006470//GO:0016311	protein modification process//protein dephosphorylation//dephosphorylation	GO:0004725//GO:0008138//GO:0016791	protein tyrosine phosphatase activity//protein tyrosine/serine/threonine phosphatase activity//phosphatase activity	--	--
BGIBMGA004450	nscaf2795	+	1348300	1352005	2469	-//-
BGIBMGA004457	nscaf2795	+	1615444	1617479	675	sp|P09335|LP2_BOMMO Low molecular 30 kDa lipoprotein PBMHP-12 OS=Bombyx mori GN=LP PE=2 SV=1//3.84841e-136	--	--	--	--	GO:0005575//GO:0005576	cellular_component//extracellular region
BGIBMGA004468	nscaf2795	+	2183078	2184429	876	sp|P19616|VITM_MANSE Microvitellogenin OS=Manduca sexta GN=MVG PE=2 SV=1//3.78661e-89	--	--	--	--	GO:0005575//GO:0005576	cellular_component//extracellular region
BGIBMGA004473	nscaf2795	+	2238708	2239589	882	sp|P19616|VITM_MANSE Microvitellogenin OS=Manduca sexta GN=MVG PE=2 SV=1//2.12249e-53	--	--	--	--	GO:0005575//GO:0005576	cellular_component//extracellular region
BGIBMGA004475	nscaf2795	+	2327076	2327981	906	sp|Q00802|L301_BOMMO Low molecular mass 30 kDa lipoprotein 19G1 OS=Bombyx mori GN=19G1 PE=2 SV=1//3.3616e-38	--	--	--	--	GO:0005575//GO:0005576	cellular_component//extracellular region
BGIBMGA004547	nscaf2800	-	1842233	1928346	21291	sp|Q23551|UNC22_CAEEL Twitchin OS=Caenorhabditis elegans GN=unc-22 PE=1 SV=3//8.67855e-06	GO:0005975//GO:0006464//GO:0006468	carbohydrate metabolic process//protein modification process//protein phosphorylation	GO:0004672//GO:0004674//GO:0004713//GO:0005515//GO:0005524//GO:0016772//GO:0016773	protein kinase activity//protein serine/threonine kinase activity//protein tyrosine kinase activity//protein binding//ATP binding//transferase activity, transferring phosphorus-containing groups//phosphotransferase activity, alcohol group as acceptor	--	--
BGIBMGA004560	nscaf2800	-	1078344	1084208	1437	sp|B0WC46|TRET1_CULQU Facilitated trehalose transporter Tret1 OS=Culex quinquefasciatus GN=Tret1 PE=3 SV=1//3.4991e-28	GO:0006810//GO:0055085	transport//transmembrane transport	GO:0005215//GO:0022857	transporter activity//transmembrane transporter activity	GO:0005575//GO:0005623//GO:0016020//GO:0016021	cellular_component//cell//membrane//integral to membrane
BGIBMGA004562	nscaf2800	-	1018039	1022773	1743	sp|B4LPX5|TRET1_DROVI Facilitated trehalose transporter Tret1 OS=Drosophila virilis GN=Tret1 PE=3 SV=2//2.70986e-68	GO:0006810//GO:0008643//GO:0055085	transport//carbohydrate transport//transmembrane transport	GO:0005215//GO:0022857//GO:0022891	transporter activity//transmembrane transporter activity//substrate-specific transmembrane transporter activity	GO:0005575//GO:0005623//GO:0016020//GO:0016021	cellular_component//cell//membrane//integral to membrane
BGIBMGA004579	nscaf2800	+	582204	610612	3348	sp|Q9NHE5|CAPS_DROME Calcium-dependent secretion activator OS=Drosophila melanogaster GN=Caps PE=1 SV=2//0	--	--	GO:0005515	protein binding	--	--
BGIBMGA004585	nscaf2800	+	859387	870154	5349	sp|Q27309|VIT_BOMMO Vitellogenin OS=Bombyx mori GN=VG PE=1 SV=1//0	GO:0006810//GO:0006869	transport//lipid transport	GO:0003824//GO:0005319//GO:0045735//GO:0046872	catalytic activity//lipid transporter activity//nutrient reservoir activity//metal ion binding	GO:0005575//GO:0005576	cellular_component//extracellular region
BGIBMGA004600	nscaf2800	+	2383636	2410980	2697	sp|Q6DN90|IQEC1_HUMAN IQ motif and SEC7 domain-containing protein 1 OS=Homo sapiens GN=IQSEC1 PE=1 SV=1//4.15851e-134	GO:0032012	regulation of ARF protein signal transduction	GO:0005086//GO:0005515	ARF guanyl-nucleotide exchange factor activity//protein binding	GO:0005575//GO:0005622//GO:0005623	cellular_component//intracellular//cell
BGIBMGA004613	nscaf2801	-	606315	608661	762	sp|P41825|HSP71_ANOAL Heat shock protein 70 A1 OS=Anopheles albimanus GN=HSP70A1 PE=3 SV=1//1.61141e-32	GO:0006950	response to stress	GO:0000166//GO:0005524	nucleotide binding//ATP binding	--	--
BGIBMGA004614	nscaf2801	-	598000	599981	1668	sp|Q9GSU4|HSP72_DROSI Major heat shock 70 kDa protein Ba OS=Drosophila simulans GN=Hsp70Ba PE=2 SV=2//1.64343e-23	GO:0006950	response to stress	GO:0000166//GO:0005524	nucleotide binding//ATP binding	--	--
BGIBMGA004615	nscaf2801	-	554552	558046	1515	sp|A9ZSY3|TRET1_BOMMO Facilitated trehalose transporter Tret1 OS=Bombyx mori GN=Tret1 PE=1 SV=1//2.88906e-46	GO:0006810//GO:0055085	transport//transmembrane transport	GO:0005215//GO:0022857	transporter activity//transmembrane transporter activity	GO:0005575//GO:0005623//GO:0016020//GO:0016021	cellular_component//cell//membrane//integral to membrane
BGIBMGA004623	nscaf2801	+	207710	211677	1350	sp|B0WC46|TRET1_CULQU Facilitated trehalose transporter Tret1 OS=Culex quinquefasciatus GN=Tret1 PE=3 SV=1//3.81709e-25	GO:0006810//GO:0055085	transport//transmembrane transport	GO:0005215//GO:0022857	transporter activity//transmembrane transporter activity	GO:0005575//GO:0005623//GO:0016020//GO:0016021	cellular_component//cell//membrane//integral to membrane
BGIBMGA004655	nscaf2810	-	485734	505362	6390	sp|P12276|FAS_CHICK Fatty acid synthase OS=Gallus gallus GN=FASN PE=1 SV=5//2.19211e-20	GO:0008152//GO:0009058//GO:0055114	metabolic process//biosynthetic process//oxidation-reduction process	GO:0000036//GO:0003824//GO:0008270//GO:0016491//GO:0016747//GO:0016788	acyl carrier activity//catalytic activity//zinc ion binding//oxidoreductase activity//transferase activity, transferring acyl groups other than amino-acyl groups//hydrolase activity, acting on ester bonds	--	--
BGIBMGA004667	nscaf2810	+	358865	363212	1134	-//-	--	--	GO:0003676//GO:0016787//GO:0046872	nucleic acid binding//hydrolase activity//metal ion binding	--	--
BGIBMGA004683	nscaf2811	+	61860	64061	1449	sp|P35502|ESTF_MYZPE Esterase FE4 OS=Myzus persicae PE=1 SV=1//7.49525e-76
BGIBMGA004689	nscaf2813	-	405887	421633	2751	sp|P54315|LIPR1_HUMAN Inactive pancreatic lipase-related protein 1 OS=Homo sapiens GN=PNLIPRP1 PE=1 SV=1//2.06306e-72
BGIBMGA004793	nscaf2818	-	2583005	2583271	267	-//-
BGIBMGA004806	nscaf2818	-	1462392	1501679	8526	sp|Q8SPI0|APOD_MACFA Apolipoprotein D OS=Macaca fascicularis GN=APOD PE=2 SV=1//1.3037e-07	GO:0006950//GO:0030682//GO:0044403	response to stress//evasion or tolerance of host defense response//symbiosis, encompassing mutualism through parasitism	GO:0005488	binding	--	--
BGIBMGA004833	nscaf2818	-	27777	34664	942	sp|Q298N4|ZFPL1_DROPS Zinc finger protein-like 1 homolog OS=Drosophila pseudoobscura pseudoobscura GN=GA18838 PE=3 SV=1//6.56285e-74	--	--	GO:0005515//GO:0008270	protein binding//zinc ion binding	--	--
BGIBMGA004844	nscaf2818	+	636929	652378	2748	sp|A2ASS6|TITIN_MOUSE Titin OS=Mus musculus GN=Ttn PE=1 SV=1//2.4608e-06	--	--	GO:0004930//GO:0005515	G-protein coupled receptor activity//protein binding	GO:0005575//GO:0005623//GO:0016020	cellular_component//cell//membrane
BGIBMGA004865	nscaf2818	+	1523939	1532863	480	sp|P00305|ICYA_MANSE Insecticyanin-A OS=Manduca sexta GN=INSA PE=1 SV=1//1.04214e-37	--	--	GO:0005488	binding	--	--
BGIBMGA004881	nscaf2818	+	2885484	2886744	759	sp|Q94901|LARK_DROME RNA-binding protein lark OS=Drosophila melanogaster GN=lark PE=1 SV=1//3.04746e-09	--	--	GO:0000166//GO:0003676	nucleotide binding//nucleic acid binding	--	--
BGIBMGA004882	nscaf2818	+	2891944	2893188	759	sp|Q94901|LARK_DROME RNA-binding protein lark OS=Drosophila melanogaster GN=lark PE=1 SV=1//3.04746e-09	--	--	GO:0000166//GO:0003676	nucleotide binding//nucleic acid binding	--	--
BGIBMGA004884	nscaf2818	+	2951212	2952892	393	sp|Q9VCI5|DHSD_DROME Putative succinate dehydrogenase [ubiquinone] cytochrome b small subunit, mitochondrial OS=Drosophila melanogaster GN=CG10219 PE=1 SV=1//7.74375e-37	GO:0006091//GO:0006099//GO:0009056//GO:0051186	generation of precursor metabolites and energy//tricarboxylic acid cycle//catabolic process//cofactor metabolic process	GO:0005506//GO:0020037	iron ion binding//heme binding	GO:0005575//GO:0005622//GO:0005623//GO:0005737//GO:0005739//GO:0005740//GO:0016021//GO:0043226	cellular_component//intracellular//cell//cytoplasm//mitochondrion//mitochondrial envelope//integral to membrane//organelle
BGIBMGA004950	nscaf2822	-	285569	299145	2799	sp|Q27772|C1TC_SPOFR C-1-tetrahydrofolate synthase, cytoplasmic OS=Spodoptera frugiperda PE=2 SV=3//0	GO:0009058//GO:0009396//GO:0034641//GO:0051186//GO:0055114	biosynthetic process//folic acid-containing compound biosynthetic process//cellular nitrogen compound metabolic process//cofactor metabolic process//oxidation-reduction process	GO:0003824//GO:0004329//GO:0004488//GO:0005524	catalytic activity//formate-tetrahydrofolate ligase activity//methylenetetrahydrofolate dehydrogenase (NADP+) activity//ATP binding	--	--
BGIBMGA004987	nscaf2822	+	1177219	1185495	2247	sp|Q68CQ4|DIEXF_HUMAN Digestive organ expansion factor homolog OS=Homo sapiens GN=DIEXF PE=1 SV=2//1.0227e-168	--	--	--	--	GO:0005575//GO:0005622//GO:0005623//GO:0005634//GO:0043226	cellular_component//intracellular//cell//nucleus//organelle
BGIBMGA004989	nscaf2822	+	1325345	1332543	1185	sp|Q96K80|ZC3HA_HUMAN Zinc finger CCCH domain-containing protein 10 OS=Homo sapiens GN=ZC3H10 PE=1 SV=1//1.07571e-11	--	--	GO:0003676//GO:0008270	nucleic acid binding//zinc ion binding	--	--
BGIBMGA004991	nscaf2822	+	1419226	1425117	1131	-//-	--	--	GO:0030414	peptidase inhibitor activity	GO:0005575//GO:0005576	cellular_component//extracellular region
BGIBMGA005012	nscaf2823	-	4136123	4142623	2937	-//-
BGIBMGA005013	nscaf2823	-	4120084	4123225	1386	-//-
BGIBMGA005014	nscaf2823	-	4075512	4104431	6162	sp|Q14997|PSME4_HUMAN Proteasome activator complex subunit 4 OS=Homo sapiens GN=PSME4 PE=1 SV=2//5.22504e-25	--	--	GO:0005488//GO:0016740//GO:0048037	binding//transferase activity//cofactor binding	--	--
BGIBMGA005015	nscaf2823	-	4024166	4043083	1311	sp|Q8MP06|SNO1_TYRJA Senecionine N-oxygenase OS=Tyria jacobaeae GN=sno1 PE=1 SV=1//4.53995e-164	GO:0055114	oxidation-reduction process	GO:0000166//GO:0004497//GO:0004499//GO:0050660//GO:0050661	nucleotide binding//monooxygenase activity//flavin-containing monooxygenase activity//flavin adenine dinucleotide binding//NADP binding	--	--
BGIBMGA005017	nscaf2823	-	3913412	3918186	732	-//-
BGIBMGA005018	nscaf2823	-	3899804	3902679	393	-//-
BGIBMGA005097	nscaf2823	+	24432	25823	1074	-//-
BGIBMGA005106	nscaf2823	+	562665	576457	1884	sp|Q9VZI3|UN112_DROME Unc-112-related protein OS=Drosophila melanogaster GN=Fit1 PE=1 SV=1//0	--	--	GO:0005515	protein binding	--	--
BGIBMGA005119	nscaf2823	+	1469785	1490431	3930	sp|Q03610|YN81_CAEEL Uncharacterized protein ZC84.1 OS=Caenorhabditis elegans GN=ZC84.1 PE=2 SV=6//7.38162e-06	--	--	GO:0004857//GO:0004867//GO:0030414	enzyme inhibitor activity//serine-type endopeptidase inhibitor activity//peptidase inhibitor activity	GO:0005575//GO:0005576	cellular_component//extracellular region
BGIBMGA005143	nscaf2823	+	2639800	2640519	720	sp|Q5SWK7|RN145_MOUSE RING finger protein 145 OS=Mus musculus GN=Rnf145 PE=2 SV=1//6.17118e-12	--	--	GO:0005515//GO:0008270	protein binding//zinc ion binding	--	--
BGIBMGA005179	nscaf2824	+	9599	11078	990	sp|P06857|LIPR1_CANFA Inactive pancreatic lipase-related protein 1 OS=Canis familiaris GN=PNLIPRP1 PE=1 SV=2//6.31673e-44
BGIBMGA005182	nscaf2825	-	664122	677530	2202	sp|Q54K57|TPSA_DICDI Alpha,alpha-trehalose-phosphate synthase [UDP-forming] A OS=Dictyostelium discoideum GN=tpsA PE=2 SV=1//4.63062e-100	GO:0005975//GO:0005992//GO:0008152//GO:0009058	carbohydrate metabolic process//trehalose biosynthetic process//metabolic process//biosynthetic process	GO:0003824	catalytic activity	--	--
BGIBMGA005196	nscaf2825	-	227648	235124	1086	sp|Q64425|LIPP_MYOCO Pancreatic triacylglycerol lipase (Fragment) OS=Myocastor coypus GN=PNLIP PE=2 SV=1//3.44465e-17
BGIBMGA005208	nscaf2825	+	352200	353087	888	sp|Q9QYF1|RDH11_MOUSE Retinol dehydrogenase 11 OS=Mus musculus GN=Rdh11 PE=2 SV=2//7.86467e-70	GO:0008152	metabolic process	GO:0016491	oxidoreductase activity	--	--
BGIBMGA005226	nscaf2826	-	44749	62984	1596	sp|Q9H172|ABCG4_HUMAN ATP-binding cassette sub-family G member 4 OS=Homo sapiens GN=ABCG4 PE=2 SV=2//1.23699e-151	GO:0006200//GO:0009056//GO:0034641//GO:0034655//GO:0044281	ATP catabolic process//catabolic process//cellular nitrogen compound metabolic process//nucleobase-containing compound catabolic process//small molecule metabolic process	GO:0000166//GO:0005524//GO:0016887//GO:0017111	nucleotide binding//ATP binding//ATPase activity//nucleoside-triphosphatase activity	GO:0005575//GO:0005623//GO:0016020//GO:0016021	cellular_component//cell//membrane//integral to membrane
BGIBMGA005301	nscaf2828	-	5345544	5346314	771	-//-
BGIBMGA005303	nscaf2828	-	5222572	5222796	225	-//-
BGIBMGA005310	nscaf2828	-	4707395	4718588	1719	sp|Q5RES1|MMP14_PONAB Matrix metalloproteinase-14 OS=Pongo abelii GN=MMP14 PE=2 SV=1//2.54868e-35	GO:0006508	proteolysis	GO:0004222//GO:0008237//GO:0008270	metalloendopeptidase activity//metallopeptidase activity//zinc ion binding	GO:0005575//GO:0005576//GO:0031012	cellular_component//extracellular region//extracellular matrix
BGIBMGA005345	nscaf2828	-	3275484	3290684	807	sp|P48593|E631_DROME Calcium-binding protein E63-1 OS=Drosophila melanogaster GN=Eip63F-1 PE=2 SV=2//9.33792e-47	--	--	GO:0005509	calcium ion binding	--	--
BGIBMGA005440	nscaf2828	+	1470695	1475076	666	-//-
BGIBMGA005485	nscaf2828	+	4350843	4352649	765	sp|Q8BVU5|NUDT9_MOUSE ADP-ribose pyrophosphatase, mitochondrial OS=Mus musculus GN=Nudt9 PE=2 SV=1//1.40504e-92	--	--	GO:0016787	hydrolase activity	--	--
BGIBMGA005500	nscaf2828	+	4988801	4998241	1593	sp|P12265|BGLR_MOUSE Beta-glucuronidase OS=Mus musculus GN=Gusb PE=2 SV=2//9.04912e-145	GO:0005975	carbohydrate metabolic process	GO:0004553	hydrolase activity, hydrolyzing O-glycosyl compounds	--	--
BGIBMGA005509	nscaf2828	+	5325228	5336219	2142	sp|A4IH75|ATGA1_XENTR Autophagy-related protein 101 OS=Xenopus tropicalis GN=atg101 PE=2 SV=1//2.76079e-69	GO:0006464//GO:0006468	protein modification process//protein phosphorylation	GO:0004672//GO:0004674//GO:0004713//GO:0005524//GO:0016772	protein kinase activity//protein serine/threonine kinase activity//protein tyrosine kinase activity//ATP binding//transferase activity, transferring phosphorus-containing groups	--	--
BGIBMGA005576	nscaf2829	-	1497062	1498465	1035	sp|Q25010|ACT3A_HELAM Actin, cytoplasmic A3a OS=Helicoverpa armigera GN=actA3a PE=2 SV=1//0	--	--	GO:0005524	ATP binding	--	--
BGIBMGA005612	nscaf2829	+	835355	846789	522	sp|Q9CX80|CYGB_MOUSE Cytoglobin OS=Mus musculus GN=Cygb PE=2 SV=1//3.46053e-14	GO:0006810//GO:0015671	transport//oxygen transport	GO:0005344//GO:0005506//GO:0019825//GO:0020037	oxygen transporter activity//iron ion binding//oxygen binding//heme binding	--	--
BGIBMGA005631	nscaf2829	+	1654131	1656550	492	sp|P81225|CU21_LOCMI Cuticle protein 21 OS=Locusta migratoria GN=ACP21 PE=1 SV=1//3.24489e-21	--	--	GO:0042302	structural constituent of cuticle	--	--
BGIBMGA005658	nscaf2829	+	2732096	2734620	522	sp|P81048|GLOV_HYACE Gloverin OS=Hyalophora cecropia PE=1 SV=2//7.51546e-58
BGIBMGA005664	nscaf2829	+	2861182	2862921	1740	sp|P32358|TREA_BOMMO Trehalase OS=Bombyx mori PE=1 SV=1//0	GO:0005975//GO:0005991//GO:0008152	carbohydrate metabolic process//trehalose metabolic process//metabolic process	GO:0003824//GO:0004555//GO:0016787//GO:0016798	catalytic activity//alpha,alpha-trehalase activity//hydrolase activity//hydrolase activity, acting on glycosyl bonds	GO:0005575//GO:0005623//GO:0005886//GO:0016020//GO:0016323	cellular_component//cell//plasma membrane//membrane//basolateral plasma membrane
BGIBMGA005673	nscaf2829	+	3164764	3172011	1260	sp|O46107|LIP1_DROME Lipase 1 OS=Drosophila melanogaster GN=Lip1 PE=2 SV=2//5.45246e-96	GO:0006629	lipid metabolic process	--	--	--	--
BGIBMGA005680	nscaf2829	+	3755253	3765201	3636	sp|Q9VEG6|PERC_DROME Chorion peroxidase OS=Drosophila melanogaster GN=Pxt PE=2 SV=3//1.59616e-119	GO:0006950//GO:0006979//GO:0055114	response to stress//response to oxidative stress//oxidation-reduction process	GO:0004601//GO:0020037	peroxidase activity//heme binding	--	--
BGIBMGA005697	nscaf2830	-	96718	99787	624	-//-
BGIBMGA005700	nscaf2830	-	28072	39032	1536	sp|O95208|EPN2_HUMAN Epsin-2 OS=Homo sapiens GN=EPN2 PE=1 SV=3//3.15533e-80
BGIBMGA005706	nscaf2830	+	141821	159499	1239	sp|A1ZA47|ZASP_DROME PDZ and LIM domain protein Zasp OS=Drosophila melanogaster GN=Zasp52 PE=1 SV=2//3.09498e-09	--	--	GO:0005515	protein binding	--	--
BGIBMGA005726	nscaf2836	-	566780	585792	2910	sp|Q9CTG6|AT132_MOUSE Probable cation-transporting ATPase 13A2 OS=Mus musculus GN=Atp13a2 PE=2 SV=3//1.78852e-162	GO:0006810//GO:0006812//GO:0008152	transport//cation transport//metabolic process	GO:0000166//GO:0005524//GO:0015662//GO:0016787//GO:0046872	nucleotide binding//ATP binding//ATPase activity, coupled to transmembrane movement of ions, phosphorylative mechanism//hydrolase activity//metal ion binding	GO:0005575//GO:0005623//GO:0016020	cellular_component//cell//membrane
BGIBMGA005727	nscaf2836	-	376627	380292	843	sp|P54904|P5CR1_ARATH Pyrroline-5-carboxylate reductase OS=Arabidopsis thaliana GN=PROC1 PE=2 SV=1//2.19471e-64	GO:0006520//GO:0006561//GO:0009058//GO:0034641//GO:0044281//GO:0055114	cellular amino acid metabolic process//proline biosynthetic process//biosynthetic process//cellular nitrogen compound metabolic process//small molecule metabolic process//oxidation-reduction process	GO:0004735//GO:0016491//GO:0016616	pyrroline-5-carboxylate reductase activity//oxidoreductase activity//oxidoreductase activity, acting on the CH-OH group of donors, NAD or NADP as acceptor	--	--
BGIBMGA005751	nscaf2838	-	1906875	1908705	1173	sp|Q9QZU7|BODG_RAT Gamma-butyrobetaine dioxygenase OS=Rattus norvegicus GN=Bbox1 PE=1 SV=1//1.50988e-61	GO:0055114	oxidation-reduction process	GO:0016491	oxidoreductase activity	--	--
BGIBMGA005759	nscaf2838	-	1197670	1218005	3246	sp|Q9Z2V5|HDAC6_MOUSE Histone deacetylase 6 OS=Mus musculus GN=Hdac6 PE=1 SV=3//3.93493e-27	--	--	GO:0008270	zinc ion binding	--	--
BGIBMGA005781	nscaf2838	-	34612	35283	672	-//-	GO:0006950	response to stress	--	--	--	--
BGIBMGA005876	nscaf2842	-	1477307	1488492	3900	sp|P14543|NID1_HUMAN Nidogen-1 OS=Homo sapiens GN=NID1 PE=1 SV=3//5.77865e-06	GO:0007155//GO:0007160	cell adhesion//cell-matrix adhesion	GO:0004872//GO:0005509//GO:0005515	receptor activity//calcium ion binding//protein binding	--	--
BGIBMGA005899	nscaf2842	+	1445452	1460972	1614	sp|P49010|HEXC_BOMMO Chitooligosaccharidolytic beta-N-acetylglucosaminidase OS=Bombyx mori PE=1 SV=1//0	GO:0000272//GO:0005975//GO:0006032//GO:0008152//GO:0009056	polysaccharide catabolic process//carbohydrate metabolic process//chitin catabolic process//metabolic process//catabolic process	GO:0003824//GO:0004553//GO:0004563//GO:0016787//GO:0016798//GO:0043169	catalytic activity//hydrolase activity, hydrolyzing O-glycosyl compounds//beta-N-acetylhexosaminidase activity//hydrolase activity//hydrolase activity, acting on glycosyl bonds//cation binding	GO:0005575	cellular_component
BGIBMGA005942	nscaf2847	-	7915371	7916513	1143	-//-
BGIBMGA005990	nscaf2847	-	5252420	5253615	786	sp|P26967|CU20_TENMO Adult-specific cuticular protein ACP-20 OS=Tenebrio molitor GN=ACP20 PE=1 SV=1//3.99393e-23	--	--	GO:0042302	structural constituent of cuticle	--	--
BGIBMGA006013	nscaf2847	-	3669828	3675401	1428	sp|Q91YT0|NDUV1_MOUSE NADH dehydrogenase [ubiquinone] flavoprotein 1, mitochondrial OS=Mus musculus GN=Ndufv1 PE=1 SV=1//0	GO:0055114	oxidation-reduction process	GO:0008137//GO:0010181//GO:0016651//GO:0051287//GO:0051539	NADH dehydrogenase (ubiquinone) activity//FMN binding//oxidoreductase activity, acting on NADH or NADPH//NAD binding//4 iron, 4 sulfur cluster binding	--	--
BGIBMGA006032	nscaf2847	-	1649673	1653097	681	sp|P05081|KAD1_CHICK Adenylate kinase isoenzyme 1 OS=Gallus gallus GN=AK1 PE=1 SV=1//1.98679e-74	GO:0006139//GO:0034641//GO:0044281//GO:0046034	nucleobase-containing compound metabolic process//cellular nitrogen compound metabolic process//small molecule metabolic process//ATP metabolic process	GO:0004017//GO:0005515//GO:0005524//GO:0019205	adenylate kinase activity//protein binding//ATP binding//nucleobase-containing compound kinase activity	GO:0005575//GO:0005622//GO:0005623//GO:0005737	cellular_component//intracellular//cell//cytoplasm
BGIBMGA006036	nscaf2847	-	1531167	1534057	2463	sp|Q9UBS9|SUCO_HUMAN SUN domain-containing ossification factor OS=Homo sapiens GN=SUCO PE=2 SV=1//2.46964e-18	GO:0006810//GO:0030001	transport//metal ion transport	GO:0046872	metal ion binding	--	--
BGIBMGA006112	nscaf2847	+	1486317	1491445	3138	sp|P82198|BGH3_MOUSE Transforming growth factor-beta-induced protein ig-h3 OS=Mus musculus GN=Tgfbi PE=2 SV=1//3.14443e-09
BGIBMGA006176	nscaf2847	+	5868080	5872868	1167	sp|A6H730|PPAP_BOVIN Prostatic acid phosphatase OS=Bos taurus GN=ACPP PE=2 SV=1//1.23312e-48	--	--	GO:0003993	acid phosphatase activity	--	--
BGIBMGA006181	nscaf2847	+	6267246	6287244	2544	sp|Q5IS50|DPP6_PANTR Dipeptidyl aminopeptidase-like protein 6 OS=Pan troglodytes GN=DPP6 PE=2 SV=1//3.82533e-73	GO:0006508	proteolysis	GO:0008236	serine-type peptidase activity	GO:0005575//GO:0005623//GO:0016020	cellular_component//cell//membrane
BGIBMGA006227	nscaf2847	+	8444732	8452356	1371	sp|O17482|TIM_DROVI Protein timeless OS=Drosophila virilis GN=tim PE=2 SV=1//3.10306e-52
BGIBMGA006239	nscaf2851	-	681471	685866	273	-//-
BGIBMGA006255	nscaf2852	-	2606704	2608934	423	-//-
BGIBMGA006272	nscaf2852	-	1714343	1720702	1080	sp|P03952|KLKB1_HUMAN Plasma kallikrein OS=Homo sapiens GN=KLKB1 PE=1 SV=1//1.2066e-34	GO:0006355//GO:0006508	regulation of transcription, DNA-dependent//proteolysis	GO:0003677//GO:0003700//GO:0003824//GO:0004252	DNA binding//sequence-specific DNA binding transcription factor activity//catalytic activity//serine-type endopeptidase activity	--	--
BGIBMGA006273	nscaf2852	-	1680755	1681942	1188	sp|P46896|GTR1_CHICK Solute carrier family 2, facilitated glucose transporter member 1 OS=Gallus gallus GN=SLC2A1 PE=2 SV=1//2.22509e-111	GO:0006810//GO:0055085	transport//transmembrane transport	GO:0005215//GO:0022857//GO:0022891	transporter activity//transmembrane transporter activity//substrate-specific transmembrane transporter activity	GO:0005575//GO:0005623//GO:0016020//GO:0016021	cellular_component//cell//membrane//integral to membrane
BGIBMGA006277	nscaf2852	-	1478209	1481222	807	-//-	--	--	GO:0003677	DNA binding	--	--
BGIBMGA006287	nscaf2852	-	337697	338804	312	-//-
BGIBMGA006297	nscaf2852	+	365328	372544	729	sp|P33005|KALM_CHICK Anosmin-1 OS=Gallus gallus GN=KAL1 PE=2 SV=2//5.59578e-23	GO:0010466	negative regulation of peptidase activity	GO:0005515//GO:0030414	protein binding//peptidase inhibitor activity	GO:0005575//GO:0005576	cellular_component//extracellular region
BGIBMGA006308	nscaf2852	+	1137377	1170122	3645	sp|P12024|CHAO_DROME Chaoptin OS=Drosophila melanogaster GN=chp PE=1 SV=2//0	--	--	GO:0005515	protein binding	--	--
BGIBMGA006324	nscaf2852	+	1757564	1762877	720	sp|P35041|TRY7_ANOGA Trypsin-7 OS=Anopheles gambiae GN=TRYP7 PE=2 SV=2//1.38452e-36	GO:0006508	proteolysis	GO:0003824//GO:0004252	catalytic activity//serine-type endopeptidase activity	--	--
BGIBMGA006370	nscaf2853	-	4793504	4794859	1056	-//-	--	--	GO:0005515	protein binding	--	--
BGIBMGA006371	nscaf2853	-	4620448	4628893	2262	-//-
BGIBMGA006423	nscaf2853	-	971877	985734	852	sp|C1JE15|SCLXB_HELVI Scolexin B OS=Heliothis virescens PE=1 SV=1//2.24461e-125	GO:0006508	proteolysis	GO:0003824//GO:0004252	catalytic activity//serine-type endopeptidase activity	--	--
BGIBMGA006425	nscaf2853	-	916992	920514	471	sp|P28338|GSTT1_MUSDO Glutathione S-transferase 1 OS=Musca domestica GN=Gst1 PE=2 SV=1//4.47263e-09
BGIBMGA006519	nscaf2853	+	5370268	5395076	1830	sp|Q01603|PERO_DROME Peroxidase OS=Drosophila melanogaster GN=Pxd PE=2 SV=2//0	GO:0006950//GO:0006979//GO:0055114	response to stress//response to oxidative stress//oxidation-reduction process	GO:0004601//GO:0020037	peroxidase activity//heme binding	--	--
BGIBMGA006529	nscaf2853	+	6146153	6148601	1509	sp|B0WC46|TRET1_CULQU Facilitated trehalose transporter Tret1 OS=Culex quinquefasciatus GN=Tret1 PE=3 SV=1//1.43132e-22	GO:0006810//GO:0055085	transport//transmembrane transport	GO:0022857	transmembrane transporter activity	GO:0005575//GO:0005623//GO:0016021	cellular_component//cell//integral to membrane
BGIBMGA006540	nscaf2853	+	6867576	6879397	1815	sp|Q9DC26|S46A3_MOUSE Solute carrier family 46 member 3 OS=Mus musculus GN=Slc46a3 PE=2 SV=1//2.2398e-14	GO:0006810//GO:0055085	transport//transmembrane transport	--	--	GO:0005575//GO:0005623//GO:0016021	cellular_component//cell//integral to membrane
BGIBMGA006569	nscaf2855	-	6012374	6023287	1665	sp|A1ZAI5|FACR1_DROME Putative fatty acyl-CoA reductase CG5065 OS=Drosophila melanogaster GN=CG5065 PE=3 SV=1//1.46273e-112	GO:0044237//GO:0055114	cellular metabolic process//oxidation-reduction process	GO:0003824//GO:0016620//GO:0050662	catalytic activity//oxidoreductase activity, acting on the aldehyde or oxo group of donors, NAD or NADP as acceptor//coenzyme binding	--	--
BGIBMGA006572	nscaf2855	-	5626755	5634663	2712	sp|Q0EEE2|PTHD3_MOUSE Patched domain-containing protein 3 OS=Mus musculus GN=Ptchd3 PE=1 SV=1//3.65128e-17	--	--	GO:0008158//GO:0031177	hedgehog receptor activity//phosphopantetheine binding	GO:0005575//GO:0005623//GO:0016020//GO:0016021	cellular_component//cell//membrane//integral to membrane
BGIBMGA006584	nscaf2855	-	5177840	5188624	2199	sp|Q80ZD1|RGS9_TAMST Regulator of G-protein signaling 9 OS=Tamias striatus PE=1 SV=1//5.57823e-116	GO:0006508//GO:0007165//GO:0007186//GO:0035556//GO:0038032	proteolysis//signal transduction//G-protein coupled receptor signaling pathway//intracellular signal transduction//termination of G-protein coupled receptor signaling pathway	GO:0004181//GO:0004871//GO:0008270	metallocarboxypeptidase activity//signal transducer activity//zinc ion binding	GO:0005575//GO:0005622//GO:0005623//GO:0005834//GO:0005886//GO:0043234	cellular_component//intracellular//cell//heterotrimeric G-protein complex//plasma membrane//protein complex
BGIBMGA006603	nscaf2855	-	4298661	4304339	2865	sp|Q7PPA5|ATC1_ANOGA Calcium-transporting ATPase sarcoplasmic/endoplasmic reticulum type OS=Anopheles gambiae GN=Ca-P60A PE=3 SV=5//0	GO:0006754//GO:0006810//GO:0006811//GO:0006812//GO:0006816//GO:0008152//GO:0009058//GO:0034641//GO:0044281	ATP biosynthetic process//transport//ion transport//cation transport//calcium ion transport//metabolic process//biosynthetic process//cellular nitrogen compound metabolic process//small molecule metabolic process	GO:0000166//GO:0003824//GO:0005388//GO:0005524//GO:0015662//GO:0016787//GO:0016820//GO:0046872	nucleotide binding//catalytic activity//calcium-transporting ATPase activity//ATP binding//ATPase activity, coupled to transmembrane movement of ions, phosphorylative mechanism//hydrolase activity//hydrolase activity, acting on acid anhydrides, catalyzing transmembrane movement of substances//metal ion binding	GO:0005575//GO:0005623//GO:0016020//GO:0016021	cellular_component//cell//membrane//integral to membrane
BGIBMGA006613	nscaf2855	-	4032263	4046226	4554	-//-	--	--	GO:0003824	catalytic activity	--	--
BGIBMGA006614	nscaf2855	-	3938284	3950458	2757	-//-
BGIBMGA006640	nscaf2855	-	2536730	2544861	1242	sp|Q0KHT7|Y2666_DROME Probable serine/threonine-protein kinase CG32666 OS=Drosophila melanogaster GN=CG32666 PE=1 SV=1//5.21924e-73	GO:0006464//GO:0006468	protein modification process//protein phosphorylation	GO:0004672//GO:0004674//GO:0004713//GO:0005524//GO:0016772	protein kinase activity//protein serine/threonine kinase activity//protein tyrosine kinase activity//ATP binding//transferase activity, transferring phosphorus-containing groups	--	--
BGIBMGA006666	nscaf2855	-	526726	530056	2877	-//-
BGIBMGA006732	nscaf2855	+	4023365	4029945	966	sp|O75897|ST1C4_HUMAN Sulfotransferase 1C4 OS=Homo sapiens GN=SULT1C4 PE=1 SV=2//1.3132e-36	--	--	GO:0008146	sulfotransferase activity	--	--
BGIBMGA006742	nscaf2855	+	4584413	4590898	474	sp|P47947|TNNC1_DROME Troponin C, isoform 1 OS=Drosophila melanogaster GN=TpnC41C PE=2 SV=2//4.48045e-73	--	--	GO:0005509	calcium ion binding	--	--
BGIBMGA006743	nscaf2855	+	4603935	4609896	531	sp|P47947|TNNC1_DROME Troponin C, isoform 1 OS=Drosophila melanogaster GN=TpnC41C PE=2 SV=2//1.96265e-58	--	--	GO:0005509	calcium ion binding	--	--
BGIBMGA006745	nscaf2855	+	4826442	4830947	2130	sp|Q99056|LAC5_TRAVI Laccase-5 OS=Trametes villosa GN=LCC5 PE=3 SV=2//1.41729e-56	GO:0055114	oxidation-reduction process	GO:0005507//GO:0016491	copper ion binding//oxidoreductase activity	--	--
BGIBMGA006746	nscaf2855	+	4832387	4834116	801	sp|Q5N7B4|LAC7_ORYSJ Laccase-7 OS=Oryza sativa subsp. japonica GN=LAC7 PE=2 SV=1//1.31185e-17	GO:0055114	oxidation-reduction process	GO:0005507//GO:0016491	copper ion binding//oxidoreductase activity	--	--
BGIBMGA006775	nscaf2855	+	6228484	6229023	540	sp|P55796|LEB3_BOMMO Lebocin-3 OS=Bombyx mori GN=LEB3 PE=1 SV=2//1.17066e-98	GO:0002376//GO:0006950//GO:0042742//GO:0045087	immune system process//response to stress//defense response to bacterium//innate immune response	--	--	GO:0005575//GO:0005576	cellular_component//extracellular region
BGIBMGA006803	nscaf2859	-	1805548	1806648	333	-//-	GO:0007155//GO:0007160//GO:0007165//GO:0007229	cell adhesion//cell-matrix adhesion//signal transduction//integrin-mediated signaling pathway	GO:0004872//GO:0005488	receptor activity//binding	GO:0005575//GO:0005623//GO:0005886//GO:0008305//GO:0043234	cellular_component//cell//plasma membrane//integrin complex//protein complex
BGIBMGA006815	nscaf2859	-	1260121	1268957	1782	sp|O19015|BGAL_FELCA Beta-galactosidase OS=Felis catus GN=GLB1 PE=2 SV=1//4.19985e-152	GO:0005975//GO:0008152	carbohydrate metabolic process//metabolic process	GO:0003824//GO:0004553//GO:0004565//GO:0016787//GO:0016798//GO:0043169	catalytic activity//hydrolase activity, hydrolyzing O-glycosyl compounds//beta-galactosidase activity//hydrolase activity//hydrolase activity, acting on glycosyl bonds//cation binding	GO:0005575//GO:0009341//GO:0043234	cellular_component//beta-galactosidase complex//protein complex
BGIBMGA006826	nscaf2859	-	891433	893030	510	-//-
BGIBMGA006839	nscaf2859	-	19878	25368	2181	sp|Q08893|E75_MANSE Ecdysone-inducible protein E75 OS=Manduca sexta GN=E75 PE=2 SV=2//0	GO:0006355//GO:0007165//GO:0043401	regulation of transcription, DNA-dependent//signal transduction//steroid hormone mediated signaling pathway	GO:0003700//GO:0003707//GO:0008270//GO:0043565	sequence-specific DNA binding transcription factor activity//steroid hormone receptor activity//zinc ion binding//sequence-specific DNA binding	GO:0005575//GO:0005622//GO:0005623//GO:0005634//GO:0043226	cellular_component//intracellular//cell//nucleus//organelle
BGIBMGA006852	nscaf2859	+	607290	625822	1956	sp|A4VCH4|CP062_DANRE UPF0505 protein C16orf62 homolog OS=Danio rerio GN=zgc:163107 PE=2 SV=1//6.54385e-48
BGIBMGA006854	nscaf2859	+	633706	635597	336	-//-
BGIBMGA006874	nscaf2859	+	1368402	1392193	8172	sp|Q9W5U2|CHIT3_DROME Probable chitinase 3 OS=Drosophila melanogaster GN=Cht3 PE=2 SV=2//1.82053e-08	GO:0005975//GO:0006030//GO:0006032//GO:0009056	carbohydrate metabolic process//chitin metabolic process//chitin catabolic process//catabolic process	GO:0004553//GO:0004568//GO:0008061	hydrolase activity, hydrolyzing O-glycosyl compounds//chitinase activity//chitin binding	GO:0005575//GO:0005576	cellular_component//extracellular region
BGIBMGA006901	nscaf2860	-	2268665	2272613	753	sp|P50616|TOB1_HUMAN Protein Tob1 OS=Homo sapiens GN=TOB1 PE=1 SV=1//3.85194e-62
BGIBMGA006916	nscaf2860	-	616033	618483	1626	sp|Q95078|CP18A_DROME Cytochrome P450 18a1 OS=Drosophila melanogaster GN=Cyp18a1 PE=2 SV=2//0	GO:0055114	oxidation-reduction process	GO:0004497//GO:0005506//GO:0009055//GO:0016491//GO:0016705//GO:0020037//GO:0046872	monooxygenase activity//iron ion binding//electron carrier activity//oxidoreductase activity//oxidoreductase activity, acting on paired donors, with incorporation or reduction of molecular oxygen//heme binding//metal ion binding	--	--
BGIBMGA006988	nscaf2865	-	4477328	4477698	249	-//-
BGIBMGA006989	nscaf2865	-	4431725	4451466	6387	sp|Q13231|CHIT1_HUMAN Chitotriosidase-1 OS=Homo sapiens GN=CHIT1 PE=1 SV=1//4.93239e-08	GO:0005975//GO:0006030	carbohydrate metabolic process//chitin metabolic process	GO:0004553//GO:0008061	hydrolase activity, hydrolyzing O-glycosyl compounds//chitin binding	GO:0005575//GO:0005576	cellular_component//extracellular region
BGIBMGA006991	nscaf2865	-	4383689	4388482	342	-//-
BGIBMGA007014	nscaf2865	-	2425715	2428343	699	sp|Q8T635|CU20_MANSE Pupal cuticle protein 20 OS=Manduca sexta GN=PCP20 PE=1 SV=1//2.21245e-41	--	--	GO:0042302	structural constituent of cuticle	--	--
BGIBMGA007042	nscaf2865	-	912922	945718	4062	sp|Q3UQ28|PXDN_MOUSE Peroxidasin homolog OS=Mus musculus GN=Pxdn PE=2 SV=2//1.02945e-47	GO:0006950//GO:0006979//GO:0055114	response to stress//response to oxidative stress//oxidation-reduction process	GO:0004601//GO:0005515//GO:0020037	peroxidase activity//protein binding//heme binding	--	--
BGIBMGA007061	nscaf2865	+	826993	828006	1014	sp|P00787|CATB_RAT Cathepsin B OS=Rattus norvegicus GN=Ctsb PE=1 SV=2//2.23273e-137	GO:0006508//GO:0050790	proteolysis//regulation of catalytic activity	GO:0004197//GO:0008233//GO:0008234//GO:0016787	cysteine-type endopeptidase activity//peptidase activity//cysteine-type peptidase activity//hydrolase activity	--	--
BGIBMGA007070	nscaf2865	+	1582850	1584448	1266	sp|P52187|IRK12_MOUSE ATP-sensitive inward rectifier potassium channel 12 OS=Mus musculus GN=Kcnj12 PE=2 SV=2//2.26942e-113
BGIBMGA007079	nscaf2865	+	2164484	2173265	1398	sp|Q5E9P9|GLYC_BOVIN Serine hydroxymethyltransferase, cytosolic OS=Bos taurus GN=SHMT1 PE=2 SV=3//0	GO:0006520//GO:0006544//GO:0006563//GO:0006730//GO:0032259//GO:0034641//GO:0044281	cellular amino acid metabolic process//glycine metabolic process//L-serine metabolic process//one-carbon metabolic process//methylation//cellular nitrogen compound metabolic process//small molecule metabolic process	GO:0003824//GO:0004372//GO:0008168//GO:0016740//GO:0030170	catalytic activity//glycine hydroxymethyltransferase activity//methyltransferase activity//transferase activity//pyridoxal phosphate binding	--	--
BGIBMGA007111	nscaf2865	+	3985725	4007335	3180	sp|Q6NYG8|DPYD_DANRE Dihydropyrimidine dehydrogenase [NADP(+)] OS=Danio rerio GN=dpyd PE=2 SV=1//0	GO:0006207//GO:0006222//GO:0009058//GO:0034641//GO:0044281//GO:0055114	'de novo' pyrimidine base biosynthetic process//UMP biosynthetic process//biosynthetic process//cellular nitrogen compound metabolic process//small molecule metabolic process//oxidation-reduction process	GO:0004152//GO:0004158//GO:0009055//GO:0016491//GO:0051536	dihydroorotate dehydrogenase activity//dihydroorotate oxidase activity//electron carrier activity//oxidoreductase activity//iron-sulfur cluster binding	GO:0005575//GO:0005622//GO:0005623//GO:0005737	cellular_component//intracellular//cell//cytoplasm
BGIBMGA007120	nscaf2865	+	4525225	4528543	633	sp|P34455|ACON_CAEEL Probable aconitate hydratase, mitochondrial OS=Caenorhabditis elegans GN=aco-2 PE=1 SV=2//5.22931e-107	GO:0008152	metabolic process	GO:0016747	transferase activity, transferring acyl groups other than amino-acyl groups	--	--
BGIBMGA007121	nscaf2865	+	4539729	4549042	1725	sp|P20004|ACON_BOVIN Aconitate hydratase, mitochondrial OS=Bos taurus GN=ACO2 PE=1 SV=4//0	GO:0008152	metabolic process	--	--	--	--
BGIBMGA007130	nscaf2865	+	4823778	4836390	1611	sp|Q9UKN7|MYO15_HUMAN Unconventional myosin-XV OS=Homo sapiens GN=MYO15A PE=1 SV=2//5.56594e-62	--	--	--	--	GO:0005575//GO:0005622//GO:0005623//GO:0005856//GO:0043226	cellular_component//intracellular//cell//cytoskeleton//organelle
BGIBMGA007154	nscaf2868	-	830779	836957	2208	sp|Q8K1C7|MOT14_MOUSE Monocarboxylate transporter 14 OS=Mus musculus GN=Slc16a14 PE=2 SV=1//4.311e-33	GO:0006810//GO:0055085	transport//transmembrane transport	--	--	GO:0005575//GO:0005623//GO:0016021	cellular_component//cell//integral to membrane
BGIBMGA007160	nscaf2868	-	625936	631690	474	sp|Q9VWH4|IDH3A_DROME Probable isocitrate dehydrogenase [NAD] subunit alpha, mitochondrial OS=Drosophila melanogaster GN=l(1)G0156 PE=2 SV=1//3.93454e-81	GO:0055114	oxidation-reduction process	GO:0000287//GO:0016616//GO:0051287	magnesium ion binding//oxidoreductase activity, acting on the CH-OH group of donors, NAD or NADP as acceptor//NAD binding	--	--
BGIBMGA007253	nscaf2876	-	1503176	1524726	1161	sp|Q9BI23|YELL_DROER Protein yellow OS=Drosophila erecta GN=y PE=3 SV=1//2.59672e-45
BGIBMGA007255	nscaf2876	-	1440921	1446179	1137	sp|O02437|YELL_DROSU Protein yellow OS=Drosophila subobscura GN=y PE=3 SV=1//6.04164e-82
BGIBMGA007272	nscaf2876	-	649527	650993	306	sp|Q9W1C9|PEB3_DROME Ejaculatory bulb-specific protein 3 OS=Drosophila melanogaster GN=PebIII PE=1 SV=2//2.2598e-09
BGIBMGA007314	nscaf2878	+	15553	23829	1860	sp|Q9UPN3|MACF1_HUMAN Microtubule-actin cross-linking factor 1, isoforms 1/2/3/5 OS=Homo sapiens GN=MACF1 PE=1 SV=4//2.85393e-06	--	--	GO:0005515	protein binding	--	--
BGIBMGA007321	nscaf2882	-	200481	200921	441	-//-
BGIBMGA007338	nscaf2883	-	2214319	2217728	417	-//-
BGIBMGA007339	nscaf2883	-	2207149	2208555	246	sp|Q8IXF9|AQ12A_HUMAN Aquaporin-12A OS=Homo sapiens GN=AQP12A PE=2 SV=1//1.65913e-07
BGIBMGA007362	nscaf2883	-	1260635	1266042	1239	sp|Q7TT16|IPMK_MOUSE Inositol polyphosphate multikinase OS=Mus musculus GN=Ipmk PE=2 SV=1//7.58961e-28	--	--	GO:0005524//GO:0008440	ATP binding//inositol trisphosphate 3-kinase activity	--	--
BGIBMGA007409	nscaf2883	+	1297790	1299212	501	sp|P41938|HCDH2_CAEEL Probable 3-hydroxyacyl-CoA dehydrogenase B0272.3 OS=Caenorhabditis elegans GN=B0272.3 PE=1 SV=1//1.12794e-77	GO:0006629//GO:0006631//GO:0044281//GO:0055114	lipid metabolic process//fatty acid metabolic process//small molecule metabolic process//oxidation-reduction process	GO:0003857//GO:0016491//GO:0016616	3-hydroxyacyl-CoA dehydrogenase activity//oxidoreductase activity//oxidoreductase activity, acting on the CH-OH group of donors, NAD or NADP as acceptor	--	--
BGIBMGA007425	nscaf2883	+	1819297	1830407	1680	sp|Q7KHA1|PGM_DROSI Phosphoglucomutase OS=Drosophila simulans GN=Pgm PE=3 SV=1//0	GO:0005975	carbohydrate metabolic process	GO:0000287//GO:0016868	magnesium ion binding//intramolecular transferase activity, phosphotransferases	--	--
BGIBMGA007438	nscaf2883	+	2499446	2508271	1272	sp|A5PKH3|FAAA_BOVIN Fumarylacetoacetase OS=Bos taurus GN=FAH PE=2 SV=1//0	GO:0006520//GO:0008152//GO:0009072//GO:0034641//GO:0044281	cellular amino acid metabolic process//metabolic process//aromatic amino acid family metabolic process//cellular nitrogen compound metabolic process//small molecule metabolic process	GO:0003824//GO:0004334//GO:0016787	catalytic activity//fumarylacetoacetase activity//hydrolase activity	--	--
BGIBMGA007458	nscaf2886	-	544066	556109	465	sp|P86383|LYS_MERLU Lysozyme OS=Meretrix lusoria PE=1 SV=1//2.89197e-10	--	--	GO:0003796	lysozyme activity	--	--
BGIBMGA007462	nscaf2886	-	387960	399278	1521	sp|Q9V7S5|PICO_DROME Putative inorganic phosphate cotransporter OS=Drosophila melanogaster GN=Picot PE=1 SV=1//1.19387e-98	GO:0006810//GO:0055085	transport//transmembrane transport	--	--	GO:0005575//GO:0005623//GO:0016021	cellular_component//cell//integral to membrane
BGIBMGA007527	nscaf2887	-	870765	871595	831	sp|P31420|OMBP_MANSE Ommochrome-binding protein OS=Manduca sexta PE=1 SV=1//7.64002e-20
BGIBMGA007572	nscaf2887	+	857505	868205	1362	sp|D3Z5L6|S18B1_MOUSE MFS-type transporter SLC18B1 OS=Mus musculus GN=Slc18b1 PE=2 SV=2//4.74083e-33	GO:0006810//GO:0055085	transport//transmembrane transport	--	--	GO:0005575//GO:0005623//GO:0016021	cellular_component//cell//integral to membrane
BGIBMGA007611	nscaf2888	-	9470863	9472717	741	-//-
BGIBMGA007627	nscaf2888	-	8596616	8604828	456	-//-
BGIBMGA007628	nscaf2888	-	8587125	8589554	303	-//-
BGIBMGA007647	nscaf2888	-	7938658	7953695	1518	sp|Q27601|PUR1_DROME Amidophosphoribosyltransferase OS=Drosophila melanogaster GN=Prat PE=1 SV=2//0	GO:0008152//GO:0009058//GO:0009113//GO:0009116//GO:0034641//GO:0044281	metabolic process//biosynthetic process//purine base biosynthetic process//nucleoside metabolic process//cellular nitrogen compound metabolic process//small molecule metabolic process	GO:0004044	amidophosphoribosyltransferase activity	--	--
BGIBMGA007675	nscaf2888	-	5974258	5974788	228	sp|Q25074|AQP_HAEIX Aquaporin OS=Haematobia irritans exigua PE=2 SV=1//2.14734e-14
BGIBMGA007677	nscaf2888	-	5753062	5767512	789	-//-	GO:0005975//GO:0006030	carbohydrate metabolic process//chitin metabolic process	GO:0008061	chitin binding	GO:0005575//GO:0005576	cellular_component//extracellular region
BGIBMGA007683	nscaf2888	-	5280120	5281564	543	sp|Q8TCA0|LRC20_HUMAN Leucine-rich repeat-containing protein 20 OS=Homo sapiens GN=LRRC20 PE=2 SV=1//5.88228e-19	--	--	GO:0005515	protein binding	--	--
BGIBMGA007729	nscaf2888	-	1281387	1287794	1242	sp|P32261|ANT3_MOUSE Antithrombin-III OS=Mus musculus GN=Serpinc1 PE=1 SV=1//7.42424e-58	--	--	GO:0004867	serine-type endopeptidase inhibitor activity	--	--
BGIBMGA007767	nscaf2888	+	48053	50632	1242	sp|P09394|GLPQ_ECOLI Glycerophosphoryl diester phosphodiesterase OS=Escherichia coli (strain K12) GN=glpQ PE=1 SV=2//4.21944e-41	GO:0005975//GO:0006071//GO:0006629//GO:0044281	carbohydrate metabolic process//glycerol metabolic process//lipid metabolic process//small molecule metabolic process	GO:0008081//GO:0008889	phosphoric diester hydrolase activity//glycerophosphodiester phosphodiesterase activity	--	--
BGIBMGA007771	nscaf2888	+	283466	287821	1065	sp|Q5ZK21|VWA9_CHICK von Willebrand factor A domain-containing protein 9 OS=Gallus gallus GN=VWA9 PE=2 SV=1//1.05582e-23
BGIBMGA007804	nscaf2888	+	1501075	1516204	1563	sp|Q10739|MMP14_RAT Matrix metalloproteinase-14 OS=Rattus norvegicus GN=Mmp14 PE=2 SV=2//1.49354e-92	GO:0006508//GO:0006796//GO:0008152	proteolysis//phosphate-containing compound metabolic process//metabolic process	GO:0000287//GO:0004222//GO:0004427//GO:0005509//GO:0008233//GO:0008237//GO:0008270//GO:0016787//GO:0046872	magnesium ion binding//metalloendopeptidase activity//inorganic diphosphatase activity//calcium ion binding//peptidase activity//metallopeptidase activity//zinc ion binding//hydrolase activity//metal ion binding	GO:0005575//GO:0005576//GO:0005622//GO:0005623//GO:0005737//GO:0031012	cellular_component//extracellular region//intracellular//cell//cytoplasm//extracellular matrix
BGIBMGA007809	nscaf2888	+	1651996	1653252	1257	sp|Q8SPU7|ACHA5_BOVIN Neuronal acetylcholine receptor subunit alpha-5 OS=Bos taurus GN=CHRNA5 PE=2 SV=1//1.20547e-31	GO:0006810//GO:0006811	transport//ion transport	GO:0004872//GO:0005230	receptor activity//extracellular ligand-gated ion channel activity	GO:0005575//GO:0005623//GO:0016020//GO:0016021	cellular_component//cell//membrane//integral to membrane
BGIBMGA007816	nscaf2888	+	1824958	1843946	1821	-//-
BGIBMGA007854	nscaf2888	+	3726458	3728077	684	sp|Q566U4|KFA_DANRE Kynurenine formamidase OS=Danio rerio GN=afmid PE=2 SV=2//1.11325e-31	GO:0007165//GO:0007186	signal transduction//G-protein coupled receptor signaling pathway	--	--	GO:0005575//GO:0005623//GO:0016021	cellular_component//cell//integral to membrane
BGIBMGA007876	nscaf2888	+	4328954	4339266	2007	sp|Q7PRJ0|CTLH2_ANOGA CTL-like protein 2 OS=Anopheles gambiae GN=AGAP010343 PE=3 SV=4//5.10692e-153
BGIBMGA007888	nscaf2888	+	4905669	4917235	2124	sp|Q9W539|HR4_DROME Hormone receptor 4 OS=Drosophila melanogaster GN=Hr4 PE=1 SV=4//1.53484e-57	GO:0006351//GO:0006355//GO:0007165//GO:0009058//GO:0034641//GO:0043401	transcription, DNA-dependent//regulation of transcription, DNA-dependent//signal transduction//biosynthetic process//cellular nitrogen compound metabolic process//steroid hormone mediated signaling pathway	GO:0003677//GO:0003700//GO:0003707//GO:0004872//GO:0008270//GO:0043565//GO:0046872	DNA binding//sequence-specific DNA binding transcription factor activity//steroid hormone receptor activity//receptor activity//zinc ion binding//sequence-specific DNA binding//metal ion binding	GO:0005575//GO:0005622//GO:0005623//GO:0005634//GO:0043226	cellular_component//intracellular//cell//nucleus//organelle
BGIBMGA007899	nscaf2888	+	5640904	5651579	714	sp|Q9W5U2|CHIT3_DROME Probable chitinase 3 OS=Drosophila melanogaster GN=Cht3 PE=2 SV=2//1.67305e-07	GO:0005975//GO:0006030	carbohydrate metabolic process//chitin metabolic process	GO:0008061	chitin binding	GO:0005575//GO:0005576	cellular_component//extracellular region
BGIBMGA007900	nscaf2888	+	5667364	5674622	684	sp|A8XWX5|CPG2_CAEBR Chondroitin proteoglycan 2 OS=Caenorhabditis briggsae GN=cpg-2 PE=3 SV=2//6.75285e-09	GO:0005975//GO:0006030	carbohydrate metabolic process//chitin metabolic process	GO:0008061	chitin binding	GO:0005575//GO:0005576	cellular_component//extracellular region
BGIBMGA007901	nscaf2888	+	5698115	5703866	645	sp|O76217|PE1_ANOGA Peritrophin-1 OS=Anopheles gambiae GN=Aper1 PE=2 SV=2//7.3909e-07	GO:0005975//GO:0006030	carbohydrate metabolic process//chitin metabolic process	GO:0008061	chitin binding	GO:0005575//GO:0005576	cellular_component//extracellular region
BGIBMGA007908	nscaf2888	+	6061493	6071852	1569	sp|Q291K8|SIN1_DROPS Stress-activated map kinase-interacting protein 1 OS=Drosophila pseudoobscura pseudoobscura GN=Sin1 PE=3 SV=2//2.97387e-57
BGIBMGA007920	nscaf2888	+	6686456	6695559	621	sp|P41996|CPG2_CAEEL Chondroitin proteoglycan-2 OS=Caenorhabditis elegans GN=cpg-2 PE=1 SV=3//1.78179e-06	GO:0005975//GO:0006030	carbohydrate metabolic process//chitin metabolic process	GO:0008061	chitin binding	GO:0005575//GO:0005576	cellular_component//extracellular region
BGIBMGA007935	nscaf2888	+	7964344	7970584	1278	sp|Q9I7S8|PUR6_DROME Multifunctional protein ADE2 OS=Drosophila melanogaster GN=ade5 PE=2 SV=2//0	GO:0006164//GO:0006189//GO:0009058//GO:0034641//GO:0044281	purine nucleotide biosynthetic process//'de novo' IMP biosynthetic process//biosynthetic process//cellular nitrogen compound metabolic process//small molecule metabolic process	GO:0004638//GO:0004639//GO:0005524//GO:0016874	phosphoribosylaminoimidazole carboxylase activity//phosphoribosylaminoimidazolesuccinocarboxamide synthase activity//ATP binding//ligase activity	--	--
BGIBMGA007968	nscaf2888	+	9246456	9249245	708	-//-	GO:0006355	regulation of transcription, DNA-dependent	GO:0003677//GO:0003700//GO:0043565	DNA binding//sequence-specific DNA binding transcription factor activity//sequence-specific DNA binding	GO:0005575//GO:0005622//GO:0005623//GO:0005634//GO:0043226	cellular_component//intracellular//cell//nucleus//organelle
BGIBMGA008001	nscaf2889	-	1908187	1919776	1455	sp|Q7TQF7|AMPH_MOUSE Amphiphysin OS=Mus musculus GN=Amph PE=1 SV=1//1.25409e-10	--	--	GO:0005515//GO:0031072	protein binding//heat shock protein binding	GO:0005575//GO:0005622//GO:0005623//GO:0005737	cellular_component//intracellular//cell//cytoplasm
BGIBMGA008009	nscaf2889	-	1433946	1440902	591	sp|Q7JUR6|GDAP2_DROME Protein GDAP2 homolog OS=Drosophila melanogaster GN=CG18812 PE=2 SV=1//1.27998e-72
BGIBMGA008020	nscaf2889	-	755341	760841	813	sp|Q5E9C0|RSU1_BOVIN Ras suppressor protein 1 OS=Bos taurus GN=RSU1 PE=2 SV=1//2.53727e-99	--	--	GO:0005515	protein binding	--	--
BGIBMGA008049	nscaf2889	+	612254	619566	1047	sp|Q2KHS5|MOG2A_XENLA 2-acylglycerol O-acyltransferase 2-A OS=Xenopus laevis GN=mogat2-a PE=2 SV=1//2.6312e-100	--	--	GO:0016747	transferase activity, transferring acyl groups other than amino-acyl groups	--	--
BGIBMGA008057	nscaf2889	+	866255	871538	720	sp|P79171|AMPN_FELCA Aminopeptidase N OS=Felis catus GN=ANPEP PE=1 SV=3//5.39928e-53	--	--	GO:0008237//GO:0008270	metallopeptidase activity//zinc ion binding	--	--
BGIBMGA008058	nscaf2889	+	872837	878454	873	sp|P91885|AMPN_MANSE Aminopeptidase N OS=Manduca sexta GN=APN2 PE=1 SV=2//7.38266e-51
BGIBMGA008063	nscaf2889	+	964602	1009276	5385	sp|Q11001|AMPM_MANSE Membrane alanyl aminopeptidase (Fragment) OS=Manduca sexta PE=1 SV=1//8.42776e-32	--	--	GO:0008237//GO:0008270	metallopeptidase activity//zinc ion binding	--	--
BGIBMGA008064	nscaf2889	+	1077443	1079939	402	sp|P49010|HEXC_BOMMO Chitooligosaccharidolytic beta-N-acetylglucosaminidase OS=Bombyx mori PE=1 SV=1//3.34023e-80	--	--	GO:0004553	hydrolase activity, hydrolyzing O-glycosyl compounds	--	--
BGIBMGA008072	nscaf2889	+	1377751	1386122	963	sp|Q99N23|CAH15_MOUSE Carbonic anhydrase 15 OS=Mus musculus GN=Ca15 PE=2 SV=1//2.28961e-42
BGIBMGA008120	nscaf2891	-	2702241	2703148	168	sp|Q6XHI1|THIO2_DROYA Thioredoxin-2 OS=Drosophila yakuba GN=Trx-2 PE=3 SV=1//3.13698e-14	GO:0042592//GO:0045454//GO:0055114	homeostatic process//cell redox homeostasis//oxidation-reduction process	GO:0016209//GO:0016491	antioxidant activity//oxidoreductase activity	--	--
BGIBMGA008136	nscaf2891	-	1669935	1674112	2112	sp|Q9V7U0|RESIL_DROME Pro-resilin OS=Drosophila melanogaster GN=resilin PE=1 SV=1//8.82359e-06	--	--	GO:0042302	structural constituent of cuticle	--	--
BGIBMGA008146	nscaf2891	-	917171	922889	771	sp|Q09024|IMPL2_DROME Neural/ectodermal development factor IMP-L2 OS=Drosophila melanogaster GN=ImpL2 PE=2 SV=4//2.86264e-32	--	--	GO:0005515	protein binding	--	--
BGIBMGA008151	nscaf2891	-	637258	637815	558	-//-
BGIBMGA008152	nscaf2891	-	608214	610414	2148	-//-
BGIBMGA008153	nscaf2891	-	587957	597675	1044	-//-
BGIBMGA008170	nscaf2891	+	535744	551562	2673	sp|Q69ZW3|EHBP1_MOUSE EH domain-binding protein 1 OS=Mus musculus GN=Ehbp1 PE=1 SV=3//9.23118e-22	--	--	GO:0005515	protein binding	--	--
BGIBMGA008174	nscaf2891	+	1032528	1035212	816	sp|Q09024|IMPL2_DROME Neural/ectodermal development factor IMP-L2 OS=Drosophila melanogaster GN=ImpL2 PE=2 SV=4//9.08753e-40	--	--	GO:0005515	protein binding	--	--
BGIBMGA008179	nscaf2891	+	1137418	1138242	825	sp|P31420|OMBP_MANSE Ommochrome-binding protein OS=Manduca sexta PE=1 SV=1//6.21074e-38
BGIBMGA008204	nscaf2891	+	2752328	2759000	1770	-//-
BGIBMGA008222	nscaf2899	-	180251	182635	345	-//-
BGIBMGA008245	nscaf2901	-	556350	557011	264	-//-
BGIBMGA008254	nscaf2901	-	165039	165783	468	-//-
BGIBMGA008262	nscaf2901	+	98668	110431	642	-//-
BGIBMGA008268	nscaf2901	+	429823	485199	8577	sp|P91711|XDH_DROSU Xanthine dehydrogenase OS=Drosophila subobscura GN=Xdh PE=3 SV=1//8.8104e-42	GO:0055114	oxidation-reduction process	GO:0003824//GO:0009055//GO:0016491//GO:0016614//GO:0046872//GO:0050660//GO:0051536//GO:0051537	catalytic activity//electron carrier activity//oxidoreductase activity//oxidoreductase activity, acting on CH-OH group of donors//metal ion binding//flavin adenine dinucleotide binding//iron-sulfur cluster binding//2 iron, 2 sulfur cluster binding	--	--
BGIBMGA008320	nscaf2902	-	9024884	9031737	1488	-//-
BGIBMGA008337	nscaf2902	-	6010844	6011518	675	sp|P17431|TISB_RAT Zinc finger protein 36, C3H1 type-like 1 OS=Rattus norvegicus GN=Zfp36l1 PE=1 SV=1//1.10188e-38	--	--	GO:0003676//GO:0008270	nucleic acid binding//zinc ion binding	--	--
BGIBMGA008360	nscaf2902	-	3835976	3838904	618	sp|O17861|YVRI_CAEEL GILT-like protein F37H8.5 OS=Caenorhabditis elegans GN=F37H8.5 PE=1 SV=1//2.43962e-14
BGIBMGA008375	nscaf2902	-	2556098	2561310	3015	sp|Q94526|ORK1_DROME Open rectifier potassium channel protein 1 OS=Drosophila melanogaster GN=Ork1 PE=1 SV=2//2.56971e-95
BGIBMGA008396	nscaf2902	-	954005	956214	1356	-//-
BGIBMGA008411	nscaf2902	+	76192	87897	1782	sp|Q9JLB2|MPP5_MOUSE MAGUK p55 subfamily member 5 OS=Mus musculus GN=Mpp5 PE=1 SV=1//3.40563e-161	--	--	GO:0005515	protein binding	--	--
BGIBMGA008418	nscaf2902	+	661883	673580	3438	sp|Q7G193|ALDO1_ARATH Indole-3-acetaldehyde oxidase OS=Arabidopsis thaliana GN=AAO1 PE=1 SV=2//5.00401e-124	GO:0055114	oxidation-reduction process	GO:0003824//GO:0016491//GO:0016614//GO:0046872//GO:0050660	catalytic activity//oxidoreductase activity//oxidoreductase activity, acting on CH-OH group of donors//metal ion binding//flavin adenine dinucleotide binding	--	--
BGIBMGA008439	nscaf2902	+	1637733	1659664	3831	sp|P10351|XDH_DROME Xanthine dehydrogenase OS=Drosophila melanogaster GN=ry PE=2 SV=2//2.47655e-166	GO:0055114	oxidation-reduction process	GO:0003824//GO:0005506//GO:0009055//GO:0016491//GO:0016614//GO:0046872//GO:0050660//GO:0051536//GO:0051537	catalytic activity//iron ion binding//electron carrier activity//oxidoreductase activity//oxidoreductase activity, acting on CH-OH group of donors//metal ion binding//flavin adenine dinucleotide binding//iron-sulfur cluster binding//2 iron, 2 sulfur cluster binding	--	--
BGIBMGA008442	nscaf2902	+	1775498	1799953	3612	sp|P11498|PYC_HUMAN Pyruvate carboxylase, mitochondrial OS=Homo sapiens GN=PC PE=1 SV=2//0	GO:0005975//GO:0006094//GO:0008152//GO:0009058//GO:0044281	carbohydrate metabolic process//gluconeogenesis//metabolic process//biosynthetic process//small molecule metabolic process	GO:0003824//GO:0004075//GO:0004736//GO:0005524//GO:0016874//GO:0046872	catalytic activity//biotin carboxylase activity//pyruvate carboxylase activity//ATP binding//ligase activity//metal ion binding	--	--
BGIBMGA008463	nscaf2902	+	3563701	3565104	1026	-//-
BGIBMGA008496	nscaf2902	+	5535844	5548315	1917	-//-
BGIBMGA008499	nscaf2902	+	5932941	5940666	684	-//-
BGIBMGA008519	nscaf2902	+	7300026	7304157	3024	-//-
BGIBMGA008521	nscaf2902	+	7341420	7353527	1338	sp|Q11136|PEPD_MOUSE Xaa-Pro dipeptidase OS=Mus musculus GN=Pepd PE=2 SV=3//3.33188e-156	GO:0009987	cellular process	GO:0004177//GO:0030145	aminopeptidase activity//manganese ion binding	--	--
BGIBMGA008524	nscaf2902	+	7414478	7431609	1776	sp|Q54P77|4CL1_DICDI Probable 4-coumarate--CoA ligase 1 OS=Dictyostelium discoideum GN=4cl1 PE=3 SV=1//1.32763e-103	GO:0008152	metabolic process	GO:0003824	catalytic activity	--	--
BGIBMGA008538	nscaf2902	+	8806637	8821331	645	sp|Q94521|DNAT_DROME Dopamine N-acetyltransferase OS=Drosophila melanogaster GN=Dat PE=1 SV=1//1.8029e-24	GO:0008152	metabolic process	GO:0008080//GO:0016740	N-acetyltransferase activity//transferase activity	--	--
BGIBMGA008579	nscaf2903	-	866081	905100	5490	sp|P49327|FAS_HUMAN Fatty acid synthase OS=Homo sapiens GN=FASN PE=1 SV=3//1.32982e-34	GO:0006508//GO:0006810//GO:0008152//GO:0055085	proteolysis//transport//metabolic process//transmembrane transport	GO:0003824//GO:0004190//GO:0016491//GO:0016747	catalytic activity//aspartic-type endopeptidase activity//oxidoreductase activity//transferase activity, transferring acyl groups other than amino-acyl groups	GO:0005575//GO:0005623//GO:0016021	cellular_component//cell//integral to membrane
BGIBMGA008581	nscaf2903	-	828608	855671	3816	sp|P49327|FAS_HUMAN Fatty acid synthase OS=Homo sapiens GN=FASN PE=1 SV=3//6.29601e-34	GO:0008152//GO:0055114	metabolic process//oxidation-reduction process	GO:0003824//GO:0008270//GO:0016491//GO:0016747	catalytic activity//zinc ion binding//oxidoreductase activity//transferase activity, transferring acyl groups other than amino-acyl groups	--	--
BGIBMGA008582	nscaf2903	-	818913	825852	1833	sp|P19096|FAS_MOUSE Fatty acid synthase OS=Mus musculus GN=Fasn PE=1 SV=2//6.62404e-20
BGIBMGA008584	nscaf2903	-	529838	536870	1101	sp|Q6DCG4|RHBGB_XENLA Ammonium transporter Rh type B-B OS=Xenopus laevis GN=rhbg-b PE=2 SV=1//2.67161e-90	--	--	--	--	GO:0005575//GO:0005623//GO:0016020//GO:0016021	cellular_component//cell//membrane//integral to membrane
BGIBMGA008598	nscaf2903	+	440703	442007	1305	-//-
BGIBMGA008609	nscaf2905	-	369290	370381	1092	-//-
BGIBMGA008668	nscaf2912	-	1124441	1141084	1803	sp|P21902|PCE_TACTR Proclotting enzyme OS=Tachypleus tridentatus PE=1 SV=1//2.10922e-78	GO:0006508	proteolysis	GO:0003824//GO:0004252//GO:0008233//GO:0008236//GO:0016787	catalytic activity//serine-type endopeptidase activity//peptidase activity//serine-type peptidase activity//hydrolase activity	--	--
BGIBMGA008673	nscaf2912	-	942360	950283	1761	sp|P21902|PCE_TACTR Proclotting enzyme OS=Tachypleus tridentatus PE=1 SV=1//1.02378e-70	GO:0006508	proteolysis	GO:0003824//GO:0004252	catalytic activity//serine-type endopeptidase activity	--	--
BGIBMGA008711	nscaf2912	+	431911	433723	309	-//-
BGIBMGA008736	nscaf2916	-	817626	822694	1152	sp|P31398|HEMO_MANSE Hemolin OS=Manduca sexta PE=2 SV=2//1.86155e-117	--	--	GO:0005515	protein binding	--	--
BGIBMGA008803	nscaf2924	-	751976	752290	315	-//-
BGIBMGA008814	nscaf2925	-	855161	855712	552	sp|P45961|CEX2_CAEEL Calexcitin-2 OS=Caenorhabditis elegans GN=cex-2 PE=2 SV=3//2.77455e-20	GO:0016310	phosphorylation	GO:0005509//GO:0016301	calcium ion binding//kinase activity	--	--
BGIBMGA008859	nscaf2930	-	4784062	4789733	2232	sp|Q06343|BJSB2_TRINI Basic juvenile hormone-suppressible protein 2 OS=Trichoplusia ni GN=BJSP-2 PE=1 SV=1//0	GO:0006810	transport	GO:0005344	oxygen transporter activity	--	--
BGIBMGA008910	nscaf2930	-	1816975	1823616	1440	sp|P04069|CBPB_ASTFL Carboxypeptidase B OS=Astacus fluviatilis PE=1 SV=1//6.05589e-90	GO:0006508	proteolysis	GO:0004180//GO:0004181//GO:0008270//GO:0046872	carboxypeptidase activity//metallocarboxypeptidase activity//zinc ion binding//metal ion binding	--	--
BGIBMGA008917	nscaf2930	-	1425058	1437353	1251	-//-	--	--	GO:0005515	protein binding	--	--
BGIBMGA008939	nscaf2930	+	183136	187759	1638	sp|O46040|MSTAA_DROME Protein msta, isoform A OS=Drosophila melanogaster GN=msta PE=2 SV=3//1.54699e-32	--	--	GO:0005515//GO:0008270	protein binding//zinc ion binding	--	--
BGIBMGA009004	nscaf2930	+	3623414	3627107	1587	-//-	GO:0000042//GO:0006605//GO:0006810//GO:0016192	protein targeting to Golgi//protein targeting//transport//vesicle-mediated transport	GO:0005515	protein binding	--	--
BGIBMGA009027	nscaf2930	+	4729291	4734037	2091	sp|P14296|ARYA_MANSE Arylphorin subunit alpha OS=Manduca sexta PE=2 SV=1//0	GO:0006810	transport	GO:0005344	oxygen transporter activity	--	--
BGIBMGA009028	nscaf2930	+	4749873	4754183	2112	sp|P20613|SSP2_BOMMO Sex-specific storage-protein 2 OS=Bombyx mori GN=SP2 PE=2 SV=2//1.80132e-20	GO:0006810//GO:0015671	transport//oxygen transport	GO:0005344//GO:0045735	oxygen transporter activity//nutrient reservoir activity	GO:0005575//GO:0005576//GO:0005615	cellular_component//extracellular region//extracellular space
BGIBMGA009043	nscaf2931	-	1893424	1902436	1032	sp|Q9UBQ7|GRHPR_HUMAN Glyoxylate reductase/hydroxypyruvate reductase OS=Homo sapiens GN=GRHPR PE=1 SV=1//1.19957e-78	GO:0008152//GO:0055114	metabolic process//oxidation-reduction process	GO:0003824//GO:0016616//GO:0048037//GO:0051287	catalytic activity//oxidoreductase activity, acting on the CH-OH group of donors, NAD or NADP as acceptor//cofactor binding//NAD binding	--	--
BGIBMGA009057	nscaf2931	-	1418675	1423831	801	sp|Q02978|M2OM_HUMAN Mitochondrial 2-oxoglutarate/malate carrier protein OS=Homo sapiens GN=SLC25A11 PE=1 SV=3//6.71998e-113
BGIBMGA009075	nscaf2931	-	551264	552975	444	sp|Q8T0W0|CVP6_PIMHY Cysteine-rich venom protein 6 OS=Pimpla hypochondriaca GN=cvp6 PE=1 SV=1//4.0871e-08
BGIBMGA009101	nscaf2931	+	1217210	1224911	1320	-//-
BGIBMGA009108	nscaf2931	+	1490633	1490893	261	-//-
BGIBMGA009137	nscaf2937	-	398697	441586	5616	sp|Q9H4L5|OSBL3_HUMAN Oxysterol-binding protein-related protein 3 OS=Homo sapiens GN=OSBPL3 PE=1 SV=1//1.13925e-31	--	--	GO:0005515	protein binding	--	--
BGIBMGA009142	nscaf2937	+	303562	304122	561	-//-
BGIBMGA009159	nscaf2937	+	1218649	1221833	474	-//-
BGIBMGA009180	nscaf2938	+	186094	189062	864	-//-
BGIBMGA009184	nscaf2938	+	354195	371013	2091	sp|P25782|CYSP2_HOMAM Digestive cysteine proteinase 2 OS=Homarus americanus GN=LCP2 PE=2 SV=1//2.23549e-54	GO:0006508	proteolysis	GO:0008234	cysteine-type peptidase activity	--	--
BGIBMGA009211	nscaf2943	-	2658920	2666727	1533	sp|Q6U6J0|HYEP_BOMMO Juvenile hormone epoxide hydrolase OS=Bombyx mori GN=JHEH PE=1 SV=1//5.99343e-174	GO:0009636	response to toxin	GO:0004301//GO:0033961	epoxide hydrolase activity//cis-stilbene-oxide hydrolase activity	GO:0005575//GO:0005623//GO:0016020	cellular_component//cell//membrane
BGIBMGA009248	nscaf2943	-	376131	383456	1479	sp|Q9NUJ3|T11L1_HUMAN T-complex protein 11-like protein 1 OS=Homo sapiens GN=TCP11L1 PE=1 SV=1//1.21493e-86
BGIBMGA009249	nscaf2943	-	350686	355198	1062	sp|Q28EB4|NP1L1_XENTR Nucleosome assembly protein 1-like 1 OS=Xenopus tropicalis GN=nap1l1 PE=2 SV=1//6.51593e-80	GO:0006259//GO:0006334//GO:0022607//GO:0034641//GO:0051276//GO:0065003	DNA metabolic process//nucleosome assembly//cellular component assembly//cellular nitrogen compound metabolic process//chromosome organization//macromolecular complex assembly	--	--	GO:0005575//GO:0005622//GO:0005623//GO:0005634//GO:0043226	cellular_component//intracellular//cell//nucleus//organelle
BGIBMGA009253	nscaf2943	+	66997	75765	354	sp|Q06003|GOLI_DROME Protein goliath OS=Drosophila melanogaster GN=gol PE=2 SV=3//3.11114e-11
BGIBMGA009255	nscaf2943	+	334403	339337	891	sp|P83094|STIM_DROME Stromal interaction molecule homolog OS=Drosophila melanogaster GN=Stim PE=1 SV=1//1.40815e-65
BGIBMGA009276	nscaf2943	+	1741136	1757256	1239	sp|Q17P71|T23O_AEDAE Tryptophan 2,3-dioxygenase OS=Aedes aegypti GN=AAEL000428 PE=1 SV=1//0	GO:0006520//GO:0009056//GO:0019441//GO:0034641//GO:0044281//GO:0055114	cellular amino acid metabolic process//catabolic process//tryptophan catabolic process to kynurenine//cellular nitrogen compound metabolic process//small molecule metabolic process//oxidation-reduction process	GO:0004833//GO:0005506//GO:0016491	tryptophan 2,3-dioxygenase activity//iron ion binding//oxidoreductase activity	--	--
BGIBMGA009300	nscaf2943	+	3656550	3665942	990	sp|Q07093|GCYH_DROME Head-specific guanylate cyclase OS=Drosophila melanogaster GN=Gycalpha99B PE=2 SV=2//3.90868e-139	GO:0006182//GO:0007165//GO:0009058//GO:0009190//GO:0034641//GO:0035556//GO:0044281	cGMP biosynthetic process//signal transduction//biosynthetic process//cyclic nucleotide biosynthetic process//cellular nitrogen compound metabolic process//intracellular signal transduction//small molecule metabolic process	GO:0004383//GO:0016849	guanylate cyclase activity//phosphorus-oxygen lyase activity	--	--
BGIBMGA009306	nscaf2948	-	2711492	2740727	20337	sp|P20395|FSHR_RAT Follicle-stimulating hormone receptor OS=Rattus norvegicus GN=Fshr PE=1 SV=1//1.38169e-96	GO:0007165//GO:0007186	signal transduction//G-protein coupled receptor signaling pathway	GO:0005515	protein binding	GO:0005575//GO:0005623//GO:0016021	cellular_component//cell//integral to membrane
BGIBMGA009316	nscaf2948	-	2098267	2122986	5490	sp|Q9W4E2|NBEA_DROME Neurobeachin OS=Drosophila melanogaster GN=rg PE=1 SV=3//2.49845e-08	--	--	GO:0005488	binding	--	--
BGIBMGA009317	nscaf2948	-	1822476	1835290	1731	sp|Q9W4E2|NBEA_DROME Neurobeachin OS=Drosophila melanogaster GN=rg PE=1 SV=3//0	--	--	GO:0005515	protein binding	--	--
BGIBMGA009333	nscaf2948	-	1238452	1246683	1563	sp|Q92870|APBB2_HUMAN Amyloid beta A4 precursor protein-binding family B member 2 OS=Homo sapiens GN=APBB2 PE=1 SV=3//4.13001e-88	--	--	GO:0005515	protein binding	--	--
BGIBMGA009343	nscaf2948	-	172790	244173	8283	sp|Q96RW7|HMCN1_HUMAN Hemicentin-1 OS=Homo sapiens GN=HMCN1 PE=1 SV=2//6.67827e-06	--	--	GO:0005509//GO:0005515	calcium ion binding//protein binding	--	--
BGIBMGA009375	nscaf2948	+	1803471	1804586	474	sp|Q9V447|KRH2_DROME Protein Kr-h2 OS=Drosophila melanogaster GN=Kr-h2 PE=1 SV=1//9.20388e-31	--	--	--	--	GO:0005575//GO:0005623//GO:0016021	cellular_component//cell//integral to membrane
BGIBMGA009443	nscaf2953	-	2384297	2388984	2163	-//-
BGIBMGA009452	nscaf2953	-	1939875	1966564	3939	sp|Q00449|MDR49_DROME Multidrug resistance protein homolog 49 OS=Drosophila melanogaster GN=Mdr49 PE=2 SV=2//1.21218e-67	GO:0006810//GO:0055085	transport//transmembrane transport	GO:0000166//GO:0005524//GO:0016887//GO:0017111//GO:0042626	nucleotide binding//ATP binding//ATPase activity//nucleoside-triphosphatase activity//ATPase activity, coupled to transmembrane movement of substances	GO:0005575//GO:0005623//GO:0016021	cellular_component//cell//integral to membrane
BGIBMGA009488	nscaf2953	+	619876	635763	1188	sp|A6H730|PPAP_BOVIN Prostatic acid phosphatase OS=Bos taurus GN=ACPP PE=2 SV=1//1.88935e-36	--	--	GO:0003993	acid phosphatase activity	--	--
BGIBMGA009500	nscaf2953	+	1532850	1544270	1920	sp|Q9Y5A7|NUB1_HUMAN NEDD8 ultimate buster 1 OS=Homo sapiens GN=NUB1 PE=1 SV=2//7.68002e-68	--	--	GO:0005515	protein binding	--	--
BGIBMGA009521	nscaf2953	+	2294727	2295203	477	sp|Q9V6D6|CP301_DROME Probable cytochrome P450 301a1, mitochondrial OS=Drosophila melanogaster GN=Cyp301a1 PE=2 SV=1//6.04556e-45	GO:0055114	oxidation-reduction process	GO:0005506//GO:0009055//GO:0016705//GO:0020037	iron ion binding//electron carrier activity//oxidoreductase activity, acting on paired donors, with incorporation or reduction of molecular oxygen//heme binding	--	--
BGIBMGA009522	nscaf2953	+	2311270	2331508	1104	sp|Q9V6D6|CP301_DROME Probable cytochrome P450 301a1, mitochondrial OS=Drosophila melanogaster GN=Cyp301a1 PE=2 SV=1//1.76228e-177	GO:0055114	oxidation-reduction process	GO:0005506//GO:0009055//GO:0016705//GO:0020037	iron ion binding//electron carrier activity//oxidoreductase activity, acting on paired donors, with incorporation or reduction of molecular oxygen//heme binding	--	--
BGIBMGA009523	nscaf2953	+	2363106	2370713	1176	sp|Q9V5L3|C49A1_DROME Probable cytochrome P450 49a1 OS=Drosophila melanogaster GN=Cyp49a1 PE=2 SV=3//1.22772e-127	GO:0055114	oxidation-reduction process	GO:0005506//GO:0009055//GO:0016705//GO:0020037	iron ion binding//electron carrier activity//oxidoreductase activity, acting on paired donors, with incorporation or reduction of molecular oxygen//heme binding	--	--
BGIBMGA009544	nscaf2954	+	130324	141422	1905	sp|P35502|ESTF_MYZPE Esterase FE4 OS=Myzus persicae PE=1 SV=1//2.75048e-75
BGIBMGA009562	nscaf2959	+	232502	237335	705	sp|P40301|PSA2_DROME Proteasome subunit alpha type-2 OS=Drosophila melanogaster GN=Pros25 PE=1 SV=1//4.6137e-146	GO:0006508//GO:0006511//GO:0009056//GO:0051603	proteolysis//ubiquitin-dependent protein catabolic process//catabolic process//proteolysis involved in cellular protein catabolic process	GO:0004175//GO:0004298//GO:0008233//GO:0016787	endopeptidase activity//threonine-type endopeptidase activity//peptidase activity//hydrolase activity	GO:0000502//GO:0005575//GO:0005622//GO:0005623//GO:0005634//GO:0005737//GO:0005839//GO:0019773//GO:0043226//GO:0043234	proteasome complex//cellular_component//intracellular//cell//nucleus//cytoplasm//proteasome core complex//proteasome core complex, alpha-subunit complex//organelle//protein complex
BGIBMGA009563	nscaf2959	+	291747	306567	2118	sp|Q9H8M5|CNNM2_HUMAN Metal transporter CNNM2 OS=Homo sapiens GN=CNNM2 PE=1 SV=2//0	--	--	GO:0005515//GO:0031177	protein binding//phosphopantetheine binding	--	--
BGIBMGA009570	nscaf2962	-	1036836	1043664	1614	sp|Q8C1D8|IWS1_MOUSE Protein IWS1 homolog OS=Mus musculus GN=Iws1 PE=1 SV=1//2.3038e-66	GO:0006351//GO:0009058//GO:0034641	transcription, DNA-dependent//biosynthetic process//cellular nitrogen compound metabolic process	GO:0003677	DNA binding	GO:0005575//GO:0005622//GO:0005623//GO:0005634//GO:0043226	cellular_component//intracellular//cell//nucleus//organelle
BGIBMGA009637	nscaf2964	-	4550559	4551908	1350	sp|Q9VTT9|DEFI8_DROME Differentially expressed in FDCP 8 homolog OS=Drosophila melanogaster GN=CG11534 PE=1 SV=1//2.13048e-101	GO:0007165//GO:0035556	signal transduction//intracellular signal transduction	GO:0005515//GO:0008270	protein binding//zinc ion binding	--	--
BGIBMGA009714	nscaf2964	-	140558	146242	270	sp|P80674|CU01_BLACR Cuticle protein 1 OS=Blaberus craniifer PE=1 SV=1//2.26766e-06
BGIBMGA009724	nscaf2964	+	322545	337706	1803	sp|Q21565|AMT3_CAEEL Putative ammonium transporter 3 OS=Caenorhabditis elegans GN=amt-3 PE=2 SV=2//8.78566e-74
BGIBMGA009775	nscaf2964	+	3373016	3375303	843	sp|Q24998|CUP52_GALME Pupal cuticle protein PCP52 OS=Galleria mellonella GN=PCP52 PE=2 SV=1//7.25097e-16
BGIBMGA009776	nscaf2964	+	3398180	3400072	501	sp|P85195|CU01_LONON Cuticle protein 1 OS=Lonomia obliqua PE=1 SV=2//3.13796e-19
BGIBMGA009801	nscaf2964	+	4347943	4352381	630	sp|Q28FD1|AK1A1_XENTR Alcohol dehydrogenase [NADP(+)] OS=Xenopus tropicalis GN=akr1a1 PE=2 SV=1//1.79021e-44	GO:0055114	oxidation-reduction process	GO:0016491	oxidoreductase activity	--	--
BGIBMGA009821	nscaf2970	-	2763792	2764853	1062	sp|P07837|ACT2_BOMMO Actin, muscle-type A2 OS=Bombyx mori PE=3 SV=1//0	--	--	GO:0005524	ATP binding	--	--
BGIBMGA009856	nscaf2970	-	882823	887786	1299	-//-
BGIBMGA009872	nscaf2970	+	171698	192737	1680	sp|P29523|PPB_BOMMO Membrane-bound alkaline phosphatase OS=Bombyx mori GN=Alp-m PE=1 SV=3//1.74675e-145	GO:0008152	metabolic process	GO:0003824//GO:0016791	catalytic activity//phosphatase activity	--	--
BGIBMGA009890	nscaf2970	+	1170606	1172936	606	sp|Q95M17|CHIA_BOVIN Acidic mammalian chitinase OS=Bos taurus GN=CHIA PE=1 SV=1//2.31059e-43	GO:0005975//GO:0006032//GO:0009056	carbohydrate metabolic process//chitin catabolic process//catabolic process	GO:0004553//GO:0004568	hydrolase activity, hydrolyzing O-glycosyl compounds//chitinase activity	--	--
BGIBMGA009891	nscaf2970	+	1189518	1203068	5709	-//-	GO:0005975//GO:0006030	carbohydrate metabolic process//chitin metabolic process	GO:0008061	chitin binding	GO:0005575//GO:0005576	cellular_component//extracellular region
BGIBMGA009892	nscaf2970	+	1254824	1258803	1803	-//-	GO:0005975//GO:0006030	carbohydrate metabolic process//chitin metabolic process	GO:0008061	chitin binding	GO:0005575//GO:0005576	cellular_component//extracellular region
BGIBMGA009927	nscaf2970	+	2756305	2763118	1236	sp|O08893|CALCR_CAVPO Calcitonin receptor OS=Cavia porcellus GN=CALCR PE=2 SV=1//1.41498e-49	GO:0007165//GO:0007166//GO:0007186//GO:0007218	signal transduction//cell surface receptor linked signaling pathway//G-protein coupled receptor signaling pathway//neuropeptide signaling pathway	GO:0004871//GO:0004872//GO:0004888//GO:0004930	signal transducer activity//receptor activity//transmembrane signaling receptor activity//G-protein coupled receptor activity	GO:0005575//GO:0005623//GO:0005886//GO:0016020//GO:0016021	cellular_component//cell//plasma membrane//membrane//integral to membrane
BGIBMGA009959	nscaf2980	-	530909	531193	285	-//-
BGIBMGA009966	nscaf2980	-	294490	301441	1521	sp|P84850|D2HDH_RAT D-2-hydroxyglutarate dehydrogenase, mitochondrial OS=Rattus norvegicus GN=D2hgdh PE=3 SV=1//0	GO:0055114	oxidation-reduction process	GO:0003824//GO:0008762//GO:0016491//GO:0016614//GO:0050660	catalytic activity//UDP-N-acetylmuramate dehydrogenase activity//oxidoreductase activity//oxidoreductase activity, acting on CH-OH group of donors//flavin adenine dinucleotide binding	--	--
BGIBMGA009974	nscaf2980	-	37627	71027	3162	sp|Q6P6Z8|ODO1_XENLA 2-oxoglutarate dehydrogenase, mitochondrial OS=Xenopus laevis GN=ogdh PE=2 SV=1//3.409e-18	GO:0006091//GO:0006099//GO:0008152//GO:0009056//GO:0051186//GO:0055114	generation of precursor metabolites and energy//tricarboxylic acid cycle//metabolic process//catabolic process//cofactor metabolic process//oxidation-reduction process	GO:0004591//GO:0016624//GO:0030976	oxoglutarate dehydrogenase (succinyl-transferring) activity//oxidoreductase activity, acting on the aldehyde or oxo group of donors, disulfide as acceptor//thiamine pyrophosphate binding	--	--
BGIBMGA009987	nscaf2980	+	1025053	1028562	357	sp|Q02368|NDUB7_BOVIN NADH dehydrogenase [ubiquinone] 1 beta subcomplex subunit 7 OS=Bos taurus GN=NDUFB7 PE=1 SV=2//3.50322e-18	--	--	GO:0003954//GO:0008137	NADH dehydrogenase activity//NADH dehydrogenase (ubiquinone) activity	GO:0005575//GO:0005622//GO:0005623//GO:0005737//GO:0005739//GO:0043226	cellular_component//intracellular//cell//cytoplasm//mitochondrion//organelle
BGIBMGA010013	nscaf2983	-	1762519	1777469	1497	sp|Q8R4S4|AHR_MUSSI Aryl hydrocarbon receptor OS=Mus spicilegus GN=Ahr PE=2 SV=1//1.47315e-70	GO:0006355//GO:0007165	regulation of transcription, DNA-dependent//signal transduction	GO:0004871//GO:0005515	signal transducer activity//protein binding	--	--
BGIBMGA010014	nscaf2983	-	1738720	1742401	1107	-//-
BGIBMGA010026	nscaf2983	-	785716	790712	456	sp|Q3KQW7|LIMC1_XENLA LIM and calponin homology domains-containing protein 1 OS=Xenopus laevis GN=limch1 PE=2 SV=1//1.20556e-20	--	--	GO:0005515//GO:0008270	protein binding//zinc ion binding	--	--
BGIBMGA010029	nscaf2983	-	584122	590871	3759	-//-	GO:0005975//GO:0006030	carbohydrate metabolic process//chitin metabolic process	GO:0008061	chitin binding	GO:0005575//GO:0005576	cellular_component//extracellular region
BGIBMGA010030	nscaf2983	-	510718	511695	396	-//-
BGIBMGA010039	nscaf2983	+	69040	72892	453	-//-	--	--	GO:0005549	odorant binding	--	--
BGIBMGA010057	nscaf2983	+	572848	580313	1248	sp|Q9W3C2|GSCR2_DROME Uncharacterized protein CG1785 OS=Drosophila melanogaster GN=CG1785 PE=1 SV=1//1.52825e-25
BGIBMGA010073	nscaf2983	+	1379611	1380460	294	sp|P85527|NEMS_APIME Myosuppressin OS=Apis mellifera PE=1 SV=1//9.14187e-07
BGIBMGA010077	nscaf2983	+	1715789	1723696	2349	-//-	GO:0005975//GO:0006030	carbohydrate metabolic process//chitin metabolic process	GO:0008061	chitin binding	GO:0005575//GO:0005576	cellular_component//extracellular region
BGIBMGA010102	nscaf2986	-	5487924	5489337	363	sp|O95563|MPC2_HUMAN Mitochondrial pyruvate carrier 2 OS=Homo sapiens GN=MPC2 PE=1 SV=1//5.84223e-42
BGIBMGA010115	nscaf2986	-	4138090	4140302	201	-//-
BGIBMGA010143	nscaf2986	-	2801245	2802423	585	sp|P80682|CUA2B_TENMO Larval cuticle protein A2B OS=Tenebrio molitor PE=1 SV=1//5.34644e-31	--	--	GO:0042302	structural constituent of cuticle	--	--
BGIBMGA010164	nscaf2986	-	1965590	1966816	1227	-//-
BGIBMGA010201	nscaf2986	+	1424372	1424719	348	-//-
BGIBMGA010231	nscaf2986	+	2787465	2788635	951	sp|P80682|CUA2B_TENMO Larval cuticle protein A2B OS=Tenebrio molitor PE=1 SV=1//4.11411e-29	--	--	GO:0042302	structural constituent of cuticle	--	--
BGIBMGA010232	nscaf2986	+	2792977	2794691	468	sp|P80683|CUA3A_TENMO Larval cuticle protein A3A OS=Tenebrio molitor PE=1 SV=1//1.95237e-24	--	--	GO:0042302	structural constituent of cuticle	--	--
BGIBMGA010240	nscaf2986	+	2994945	3009627	1632	sp|P36362|CHIT_MANSE Endochitinase OS=Manduca sexta PE=2 SV=1//0	GO:0005975//GO:0006030//GO:0006032//GO:0008152//GO:0009056	carbohydrate metabolic process//chitin metabolic process//chitin catabolic process//metabolic process//catabolic process	GO:0003824//GO:0004553//GO:0004568//GO:0008061//GO:0016787//GO:0016798//GO:0043169	catalytic activity//hydrolase activity, hydrolyzing O-glycosyl compounds//chitinase activity//chitin binding//hydrolase activity//hydrolase activity, acting on glycosyl bonds//cation binding	GO:0005575//GO:0005576	cellular_component//extracellular region
BGIBMGA010255	nscaf2986	+	3581530	3592047	522	-//-
BGIBMGA010256	nscaf2986	+	3641156	3655591	1770	-//-
BGIBMGA010271	nscaf2986	+	5036383	5044958	1302	sp|Q5U3S1|KATL1_DANRE Katanin p60 ATPase-containing subunit A-like 1 OS=Danio rerio GN=katnal1 PE=2 SV=1//5.55353e-178	--	--	GO:0000166//GO:0005524//GO:0017111	nucleotide binding//ATP binding//nucleoside-triphosphatase activity	--	--
BGIBMGA010335	nscaf2990	+	237800	267117	3666	sp|Q96RW7|HMCN1_HUMAN Hemicentin-1 OS=Homo sapiens GN=HMCN1 PE=1 SV=2//3.30249e-10	GO:0055114	oxidation-reduction process	GO:0004420//GO:0005515	hydroxymethylglutaryl-CoA reductase (NADPH) activity//protein binding	--	--
BGIBMGA010338	nscaf2990	+	338338	375647	2706	sp|A8E657|AASS_BOVIN Alpha-aminoadipic semialdehyde synthase, mitochondrial OS=Bos taurus GN=AASS PE=2 SV=1//0	GO:0006520//GO:0034641//GO:0044281//GO:0055114	cellular amino acid metabolic process//cellular nitrogen compound metabolic process//small molecule metabolic process//oxidation-reduction process	GO:0016491//GO:0016620//GO:0051287	oxidoreductase activity//oxidoreductase activity, acting on the aldehyde or oxo group of donors, NAD or NADP as acceptor//NAD binding	GO:0005575//GO:0005622//GO:0005623//GO:0005737	cellular_component//intracellular//cell//cytoplasm
BGIBMGA010354	nscaf2992	+	40408	44223	1344	sp|Q967D7|TUTL_DROME Protein turtle OS=Drosophila melanogaster GN=tutl PE=2 SV=2//4.07571e-09	--	--	GO:0005515	protein binding	--	--
BGIBMGA010402	nscaf2993	-	5344429	5347531	762	sp|P30837|AL1B1_HUMAN Aldehyde dehydrogenase X, mitochondrial OS=Homo sapiens GN=ALDH1B1 PE=1 SV=3//9.45405e-74	GO:0008152//GO:0055114	metabolic process//oxidation-reduction process	GO:0016491	oxidoreductase activity	--	--
BGIBMGA010403	nscaf2993	-	5311989	5327635	1467	sp|P30837|AL1B1_HUMAN Aldehyde dehydrogenase X, mitochondrial OS=Homo sapiens GN=ALDH1B1 PE=1 SV=3//2.86106e-179	GO:0008152//GO:0055114	metabolic process//oxidation-reduction process	GO:0016491//GO:0016620	oxidoreductase activity//oxidoreductase activity, acting on the aldehyde or oxo group of donors, NAD or NADP as acceptor	--	--
BGIBMGA010422	nscaf2993	-	3758325	3764025	852	sp|Q496J9|SV2C_HUMAN Synaptic vesicle glycoprotein 2C OS=Homo sapiens GN=SV2C PE=2 SV=1//9.29783e-15	GO:0006810//GO:0055085	transport//transmembrane transport	--	--	GO:0005575//GO:0005623//GO:0016021	cellular_component//cell//integral to membrane
BGIBMGA010433	nscaf2993	-	2252989	2253903	915	sp|P41713|UDPE_NPVLD Ecdysteroid UDP-glucosyltransferase OS=Lymantria dispar multicapsid nuclear polyhedrosis virus GN=EGT PE=3 SV=2//4.60196e-16	GO:0008152	metabolic process	GO:0016758	transferase activity, transferring hexosyl groups	--	--
BGIBMGA010439	nscaf2993	-	2145632	2148938	414	sp|P48816|LYS_BOMMO Lysozyme OS=Bombyx mori PE=1 SV=1//4.52167e-99	GO:0006950//GO:0008152//GO:0008219//GO:0009056//GO:0016998//GO:0019835//GO:0042742//GO:0071554	response to stress//metabolic process//cell death//catabolic process//cell wall macromolecule catabolic process//cytolysis//defense response to bacterium//cell wall organization or biogenesis	GO:0003796//GO:0003824//GO:0016787//GO:0016798	lysozyme activity//catalytic activity//hydrolase activity//hydrolase activity, acting on glycosyl bonds	--	--
BGIBMGA010445	nscaf2993	-	2008091	2022294	1437	sp|Q8CAA7|PGM2L_MOUSE Glucose 1,6-bisphosphate synthase OS=Mus musculus GN=Pgm2l1 PE=1 SV=1//9.13576e-07	GO:0005975	carbohydrate metabolic process	GO:0000287//GO:0016868	magnesium ion binding//intramolecular transferase activity, phosphotransferases	--	--
BGIBMGA010456	nscaf2993	-	1327828	1328037	210	-//-
BGIBMGA010457	nscaf2993	-	1285062	1294274	1146	sp|A1ZAI5|FACR1_DROME Putative fatty acyl-CoA reductase CG5065 OS=Drosophila melanogaster GN=CG5065 PE=3 SV=1//2.18106e-75	GO:0006629//GO:0006694//GO:0009058//GO:0055114	lipid metabolic process//steroid biosynthetic process//biosynthetic process//oxidation-reduction process	GO:0003854//GO:0016616//GO:0016620	3-beta-hydroxy-delta5-steroid dehydrogenase activity//oxidoreductase activity, acting on the CH-OH group of donors, NAD or NADP as acceptor//oxidoreductase activity, acting on the aldehyde or oxo group of donors, NAD or NADP as acceptor	--	--
BGIBMGA010461	nscaf2993	-	1118302	1127434	1758	sp|P18173|DHGL_DROME Glucose dehydrogenase [acceptor] OS=Drosophila melanogaster GN=Gld PE=2 SV=3//2.31547e-86	GO:0006066//GO:0044281//GO:0055114	alcohol metabolic process//small molecule metabolic process//oxidation-reduction process	GO:0008812//GO:0016614//GO:0050660	choline dehydrogenase activity//oxidoreductase activity, acting on CH-OH group of donors//flavin adenine dinucleotide binding	--	--
BGIBMGA010482	nscaf2993	-	323672	327089	882	-//-	--	--	GO:0042302	structural constituent of cuticle	--	--
BGIBMGA010483	nscaf2993	-	289791	295192	1032	-//-	--	--	GO:0042302	structural constituent of cuticle	--	--
BGIBMGA010501	nscaf2993	+	283583	285577	1995	-//-	--	--	GO:0042302	structural constituent of cuticle	--	--
BGIBMGA010539	nscaf2993	+	3745528	3752074	651	sp|Q9VLU5|WWOX_DROME WW domain-containing oxidoreductase OS=Drosophila melanogaster GN=Wwox PE=2 SV=1//8.70415e-30	--	--	GO:0005515	protein binding	--	--
BGIBMGA010555	nscaf2993	+	5875864	5891335	1485	sp|Q9H172|ABCG4_HUMAN ATP-binding cassette sub-family G member 4 OS=Homo sapiens GN=ABCG4 PE=2 SV=2//5.05913e-81	--	--	GO:0005524//GO:0016887	ATP binding//ATPase activity	GO:0005575//GO:0005623//GO:0016020	cellular_component//cell//membrane
BGIBMGA010564	nscaf2993	+	6142747	6143112	366	sp|Q91FT7|235L_IIV6 Putative methyltransferase 235L OS=Invertebrate iridescent virus 6 GN=IIV6-235L PE=3 SV=1//3.72583e-07
BGIBMGA010573	nscaf2993	+	6820022	6842885	1314	-//-	GO:0005975//GO:0006030	carbohydrate metabolic process//chitin metabolic process	GO:0003824//GO:0008061//GO:0016810	catalytic activity//chitin binding//hydrolase activity, acting on carbon-nitrogen (but not peptide) bonds	GO:0005575//GO:0005576	cellular_component//extracellular region
BGIBMGA010640	nscaf2998	-	203329	212085	1272	sp|O46107|LIP1_DROME Lipase 1 OS=Drosophila melanogaster GN=Lip1 PE=2 SV=2//4.21283e-103	GO:0006629	lipid metabolic process	--	--	--	--
BGIBMGA010654	nscaf2998	+	374794	378455	540	-//-	GO:0006810	transport	GO:0005215	transporter activity	GO:0005575//GO:0005576	cellular_component//extracellular region
BGIBMGA010657	nscaf2998	+	433360	438248	3177	sp|Q80U96|XPO1_RAT Exportin-1 OS=Rattus norvegicus GN=Xpo1 PE=2 SV=1//0	GO:0006810//GO:0006886	transport//intracellular protein transport	GO:0005488//GO:0008565	binding//protein transporter activity	--	--
BGIBMGA010679	nscaf2998	+	1330193	1343632	2355	sp|Q07075|AMPE_HUMAN Glutamyl aminopeptidase OS=Homo sapiens GN=ENPEP PE=1 SV=3//0	GO:0008152	metabolic process	GO:0003824//GO:0005524//GO:0008237//GO:0008270	catalytic activity//ATP binding//metallopeptidase activity//zinc ion binding	--	--
BGIBMGA010726	nscaf3003	-	3211528	3248514	2376	sp|Q8T674|ABCGK_DICDI ABC transporter G family member 20 OS=Dictyostelium discoideum GN=abcG20 PE=3 SV=1//1.26025e-83	--	--	GO:0000166//GO:0005524//GO:0016887//GO:0017111	nucleotide binding//ATP binding//ATPase activity//nucleoside-triphosphatase activity	GO:0005575//GO:0005623//GO:0016020	cellular_component//cell//membrane
BGIBMGA010738	nscaf3003	-	2340936	2342983	1023	sp|Q9HBH5|RDH14_HUMAN Retinol dehydrogenase 14 OS=Homo sapiens GN=RDH14 PE=1 SV=1//1.96371e-68	GO:0008152	metabolic process	GO:0016491	oxidoreductase activity	--	--
BGIBMGA010743	nscaf3003	-	2134162	2148045	1275	sp|B4QBN3|TRE12_DROSI Facilitated trehalose transporter Tret1-2 homolog OS=Drosophila simulans GN=Tret1-2 PE=3 SV=1//1.10901e-68	GO:0006810//GO:0055085	transport//transmembrane transport	GO:0005215//GO:0022857	transporter activity//transmembrane transporter activity	GO:0005575//GO:0005623//GO:0016020//GO:0016021	cellular_component//cell//membrane//integral to membrane
BGIBMGA010774	nscaf3003	-	33729	41506	1578	sp|Q9VGY6|SKEL1_DROME Protein Skeletor, isoforms B/C OS=Drosophila melanogaster GN=Skeletor PE=1 SV=2//2.12673e-24
BGIBMGA010779	nscaf3003	+	66568	106871	5055	sp|Q9VGY6|SKEL1_DROME Protein Skeletor, isoforms B/C OS=Drosophila melanogaster GN=Skeletor PE=1 SV=2//1.19437e-17
BGIBMGA010801	nscaf3003	+	2033575	2059744	1518	sp|Q8BGK6|YLAT2_MOUSE Y+L amino acid transporter 2 OS=Mus musculus GN=Slc7a6 PE=2 SV=1//4.39442e-124	GO:0003333//GO:0006810//GO:0055085	amino acid transmembrane transport//transport//transmembrane transport	GO:0015171	amino acid transmembrane transporter activity	GO:0005575//GO:0005623//GO:0016020	cellular_component//cell//membrane
BGIBMGA010855	nscaf3005	-	1976554	1980186	660	sp|Q9JLY7|DUS14_MOUSE Dual specificity protein phosphatase 14 OS=Mus musculus GN=Dusp14 PE=2 SV=2//1.29534e-31	GO:0006464//GO:0006470//GO:0016311	protein modification process//protein dephosphorylation//dephosphorylation	GO:0008138//GO:0016791	protein tyrosine/serine/threonine phosphatase activity//phosphatase activity	--	--
BGIBMGA010872	nscaf3005	-	132616	133938	297	-//-
BGIBMGA010880	nscaf3005	+	156792	161581	3756	-//-
BGIBMGA010888	nscaf3005	+	1023148	1035843	3426	sp|Q2PQH8|GDE_CANFA Glycogen debranching enzyme OS=Canis familiaris GN=AGL PE=2 SV=1//7.04674e-162
BGIBMGA010889	nscaf3005	+	1095501	1101081	1095	sp|Q7Z5P9|MUC19_HUMAN Mucin-19 OS=Homo sapiens GN=MUC19 PE=1 SV=2//9.32328e-06
BGIBMGA010899	nscaf3005	+	1699037	1707513	717	sp|P80683|CUA3A_TENMO Larval cuticle protein A3A OS=Tenebrio molitor PE=1 SV=1//1.0529e-17	--	--	GO:0042302	structural constituent of cuticle	--	--
BGIBMGA010913	nscaf3008	-	1987194	1991669	1122	-//-	--	--	GO:0042302	structural constituent of cuticle	GO:0005575//GO:0005576	cellular_component//extracellular region
BGIBMGA010920	nscaf3008	-	1265741	1273178	750	sp|Q9JLJ5|ELOV1_MOUSE Elongation of very long chain fatty acids protein 1 OS=Mus musculus GN=Elovl1 PE=2 SV=1//2.46918e-14
BGIBMGA010923	nscaf3008	-	1084896	1110268	942	sp|Q9D2Y9|ELOV7_MOUSE Elongation of very long chain fatty acids protein 7 OS=Mus musculus GN=Elovl7 PE=2 SV=1//2.01507e-76	--	--	--	--	GO:0005575//GO:0005623//GO:0016021	cellular_component//cell//integral to membrane
BGIBMGA010945	nscaf3008	+	1217848	1222219	897	sp|A1L3X0|ELOV7_HUMAN Elongation of very long chain fatty acids protein 7 OS=Homo sapiens GN=ELOVL7 PE=1 SV=1//3.09456e-73	--	--	--	--	GO:0005575//GO:0005623//GO:0016021	cellular_component//cell//integral to membrane
BGIBMGA010985	nscaf3013	+	407214	407795	582	-//-
BGIBMGA010987	nscaf3013	+	472592	475591	1608	sp|P16854|EST1_CULPI Esterase B1 OS=Culex pipiens GN=B1 PE=3 SV=1//4.00725e-79	--	--	GO:0016787	hydrolase activity	--	--
BGIBMGA010998	nscaf3013	+	1160115	1161503	969	sp|Q9BYB4|GNB1L_HUMAN Guanine nucleotide-binding protein subunit beta-like protein 1 OS=Homo sapiens GN=GNB1L PE=1 SV=2//8.68745e-39	--	--	GO:0005515	protein binding	--	--
BGIBMGA011004	nscaf3013	+	1424423	1427334	870	sp|C0KYB6|DDRGK_BOMMO DDRGK domain-containing protein 1 OS=Bombyx mori PE=2 SV=1//3.1892e-62
BGIBMGA011016	nscaf3015	-	4315809	4319214	1485	sp|Q9VCA2|ORCT_DROME Organic cation transporter protein OS=Drosophila melanogaster GN=Orct PE=1 SV=1//3.33941e-89	GO:0006810//GO:0055085	transport//transmembrane transport	GO:0022857	transmembrane transporter activity	GO:0005575//GO:0005623//GO:0016021	cellular_component//cell//integral to membrane
BGIBMGA011048	nscaf3015	-	94389	96560	2172	-//-	--	--	GO:0003676//GO:0008270	nucleic acid binding//zinc ion binding	--	--
BGIBMGA011062	nscaf3015	+	555480	556904	351	sp|Q5E9Z8|LSM1_BOVIN U6 snRNA-associated Sm-like protein LSm1 OS=Bos taurus GN=LSM1 PE=2 SV=1//6.36492e-48
BGIBMGA011090	nscaf3015	+	4289783	4291545	1338	sp|Q95R48|OCTL_DROME Organic cation transporter-like protein OS=Drosophila melanogaster GN=Orct2 PE=2 SV=2//9.89131e-81	GO:0006810//GO:0055085	transport//transmembrane transport	GO:0005215//GO:0022857	transporter activity//transmembrane transporter activity	GO:0005575//GO:0005623//GO:0016020//GO:0016021	cellular_component//cell//membrane//integral to membrane
BGIBMGA011094	nscaf3015	+	4434991	4437150	1089	-//-	--	--	GO:0042302	structural constituent of cuticle	--	--
BGIBMGA011129	nscaf3022	-	201590	211571	1098	sp|A1ZAI5|FACR1_DROME Putative fatty acyl-CoA reductase CG5065 OS=Drosophila melanogaster GN=CG5065 PE=3 SV=1//4.45768e-62	GO:0055114	oxidation-reduction process	GO:0016620	oxidoreductase activity, acting on the aldehyde or oxo group of donors, NAD or NADP as acceptor	--	--
BGIBMGA011137	nscaf3022	+	167936	186464	5094	-//-
BGIBMGA011138	nscaf3022	+	293170	302729	1329	sp|Q960W6|FACR3_DROME Putative fatty acyl-CoA reductase CG8306 OS=Drosophila melanogaster GN=CG8306 PE=2 SV=1//1.33058e-08	GO:0006629//GO:0006694//GO:0009058//GO:0055114	lipid metabolic process//steroid biosynthetic process//biosynthetic process//oxidation-reduction process	GO:0003854//GO:0016616//GO:0016620	3-beta-hydroxy-delta5-steroid dehydrogenase activity//oxidoreductase activity, acting on the CH-OH group of donors, NAD or NADP as acceptor//oxidoreductase activity, acting on the aldehyde or oxo group of donors, NAD or NADP as acceptor	--	--
BGIBMGA011139	nscaf3022	+	307086	323204	1374	sp|Q96K12|FACR2_HUMAN Fatty acyl-CoA reductase 2 OS=Homo sapiens GN=FAR2 PE=2 SV=1//1.28052e-13	GO:0055114	oxidation-reduction process	GO:0016620	oxidoreductase activity, acting on the aldehyde or oxo group of donors, NAD or NADP as acceptor	--	--
BGIBMGA011140	nscaf3022	+	366568	375676	1293	sp|Q66H50|FACR1_RAT Fatty acyl-CoA reductase 1 OS=Rattus norvegicus GN=Far1 PE=2 SV=1//8.00918e-54	GO:0006629//GO:0006694//GO:0009058//GO:0044237//GO:0055114	lipid metabolic process//steroid biosynthetic process//biosynthetic process//cellular metabolic process//oxidation-reduction process	GO:0003824//GO:0003854//GO:0016616//GO:0050662	catalytic activity//3-beta-hydroxy-delta5-steroid dehydrogenase activity//oxidoreductase activity, acting on the CH-OH group of donors, NAD or NADP as acceptor//coenzyme binding	--	--
BGIBMGA011148	nscaf3022	+	792308	799117	1275	sp|A1ZAI5|FACR1_DROME Putative fatty acyl-CoA reductase CG5065 OS=Drosophila melanogaster GN=CG5065 PE=3 SV=1//6.14218e-71	GO:0055114	oxidation-reduction process	GO:0016620	oxidoreductase activity, acting on the aldehyde or oxo group of donors, NAD or NADP as acceptor	--	--
BGIBMGA011168	nscaf3025	-	37741	43383	1185	sp|O76757|SAHH_ANOGA Adenosylhomocysteinase OS=Anopheles gambiae GN=Ahcy13 PE=2 SV=2//0	GO:0006730//GO:0044281	one-carbon metabolic process//small molecule metabolic process	GO:0004013//GO:0016787	adenosylhomocysteinase activity//hydrolase activity	--	--
BGIBMGA011170	nscaf3026	-	6595209	6619958	3576	sp|A6QLE6|ANO4_BOVIN Anoctamin-4 OS=Bos taurus GN=ANO4 PE=2 SV=1//0
BGIBMGA011172	nscaf3026	-	6548360	6563916	1332	sp|O18824|SCRB1_BOVIN Scavenger receptor class B member 1 OS=Bos taurus GN=SCARB1 PE=2 SV=1//3.31505e-45	GO:0007155	cell adhesion	--	--	GO:0005575//GO:0005623//GO:0016020	cellular_component//cell//membrane
BGIBMGA011175	nscaf3026	-	6435247	6457594	2811	sp|P48608|DIA_DROME Protein diaphanous OS=Drosophila melanogaster GN=dia PE=2 SV=2//4.25247e-80	GO:0007010//GO:0016043//GO:0030036	cytoskeleton organization//cellular component organization//actin cytoskeleton organization	GO:0003779//GO:0005488//GO:0017048	actin binding//binding//Rho GTPase binding	--	--
BGIBMGA011194	nscaf3026	-	5067173	5068474	309	-//-
BGIBMGA011198	nscaf3026	-	4946512	4966701	3429	sp|O60343|TBCD4_HUMAN TBC1 domain family member 4 OS=Homo sapiens GN=TBC1D4 PE=1 SV=2//9.14602e-108	GO:0032313	regulation of Rab GTPase activity	GO:0005097	Rab GTPase activator activity	GO:0005575//GO:0005622//GO:0005623	cellular_component//intracellular//cell
BGIBMGA011207	nscaf3026	-	4729605	4741463	948	sp|Q5R834|FACR1_PONAB Fatty acyl-CoA reductase 1 OS=Pongo abelii GN=FAR1 PE=2 SV=1//1.64286e-70
BGIBMGA011209	nscaf3026	-	4680200	4688182	1029	sp|Q4R0J7|ARD1_UROFA D-arabinitol dehydrogenase 1 OS=Uromyces fabae GN=ARD1 PE=1 SV=1//3.90147e-39	GO:0055114	oxidation-reduction process	GO:0000166//GO:0008270//GO:0016491//GO:0016747	nucleotide binding//zinc ion binding//oxidoreductase activity//transferase activity, transferring acyl groups other than amino-acyl groups	--	--
BGIBMGA011211	nscaf3026	-	4640616	4645091	777	sp|Q90627|TRY1_CHICK Trypsin I-P1 OS=Gallus gallus PE=2 SV=1//5.62386e-47	GO:0006508	proteolysis	GO:0003824//GO:0004252	catalytic activity//serine-type endopeptidase activity	--	--
BGIBMGA011213	nscaf3026	-	4528143	4539679	1455	sp|Q14108|SCRB2_HUMAN Lysosome membrane protein 2 OS=Homo sapiens GN=SCARB2 PE=1 SV=2//9.10274e-29	GO:0007155	cell adhesion	--	--	GO:0005575//GO:0005623//GO:0016020	cellular_component//cell//membrane
BGIBMGA011222	nscaf3026	-	4134022	4154231	3342	sp|Q5SWU9|ACACA_MOUSE Acetyl-CoA carboxylase 1 OS=Mus musculus GN=Acaca PE=1 SV=1//0	GO:0006629//GO:0006633//GO:0008152//GO:0009058//GO:0044281	lipid metabolic process//fatty acid biosynthetic process//metabolic process//biosynthetic process//small molecule metabolic process	GO:0003824//GO:0003989//GO:0004075//GO:0005524//GO:0016874//GO:0046872	catalytic activity//acetyl-CoA carboxylase activity//biotin carboxylase activity//ATP binding//ligase activity//metal ion binding	--	--
BGIBMGA011223	nscaf3026	-	4100399	4125284	3912	sp|P11029|ACAC_CHICK Acetyl-CoA carboxylase OS=Gallus gallus GN=ACAC PE=1 SV=1//0	GO:0006629//GO:0006633//GO:0009058//GO:0044281	lipid metabolic process//fatty acid biosynthetic process//biosynthetic process//small molecule metabolic process	GO:0003989//GO:0005524//GO:0016874	acetyl-CoA carboxylase activity//ATP binding//ligase activity	--	--
BGIBMGA011231	nscaf3026	-	3810561	3824530	1581	sp|Q58CV5|SPX2_BOVIN Sugar phosphate exchanger 2 OS=Bos taurus GN=SLC37A2 PE=2 SV=1//1.21274e-142	GO:0006810//GO:0055085	transport//transmembrane transport	--	--	GO:0005575//GO:0005623//GO:0016021	cellular_component//cell//integral to membrane
BGIBMGA011237	nscaf3026	-	3359406	3364886	1242	sp|B0BN93|PSD13_RAT 26S proteasome non-ATPase regulatory subunit 13 OS=Rattus norvegicus GN=Psmd13 PE=1 SV=1//4.91249e-94	--	--	GO:0005515	protein binding	--	--
BGIBMGA011252	nscaf3026	-	2799336	2804132	1572	sp|O75179|ANR17_HUMAN Ankyrin repeat domain-containing protein 17 OS=Homo sapiens GN=ANKRD17 PE=1 SV=3//4.61582e-08	GO:0007165//GO:0035556	signal transduction//intracellular signal transduction	GO:0005515	protein binding	--	--
BGIBMGA011261	nscaf3026	-	2640565	2646564	1962	sp|Q6ZSS7|MFSD6_HUMAN Major facilitator superfamily domain-containing protein 6 OS=Homo sapiens GN=MFSD6 PE=1 SV=2//6.59614e-107	GO:0006810//GO:0055085	transport//transmembrane transport	--	--	GO:0005575//GO:0005623//GO:0016021	cellular_component//cell//integral to membrane
BGIBMGA011266	nscaf3026	-	2396448	2401216	2244	sp|P09179|SSP1_BOMMO Sex-specific storage-protein 1 OS=Bombyx mori GN=SP1 PE=2 SV=1//0	GO:0006810//GO:0015671	transport//oxygen transport	GO:0005344//GO:0045735	oxygen transporter activity//nutrient reservoir activity	GO:0005575//GO:0005576//GO:0005615	cellular_component//extracellular region//extracellular space
BGIBMGA011272	nscaf3026	-	2089207	2089986	780	sp|O95478|NSA2_HUMAN Ribosome biogenesis protein NSA2 homolog OS=Homo sapiens GN=NSA2 PE=1 SV=1//4.04867e-137	--	--	--	--	GO:0005575//GO:0005622//GO:0005623//GO:0005634//GO:0043226	cellular_component//intracellular//cell//nucleus//organelle
BGIBMGA011292	nscaf3026	-	1174295	1178647	588	sp|Q9HBU9|POPD2_HUMAN Popeye domain-containing protein 2 OS=Homo sapiens GN=POPDC2 PE=2 SV=2//7.39437e-11
BGIBMGA011298	nscaf3026	-	524433	540604	1884	-//-
BGIBMGA011306	nscaf3026	+	504601	521848	4152	sp|Q9HCD6|TANC2_HUMAN Protein TANC2 OS=Homo sapiens GN=TANC2 PE=1 SV=3//0	--	--	GO:0005515//GO:0008270	protein binding//zinc ion binding	--	--
BGIBMGA011316	nscaf3026	+	1195535	1209329	1740	sp|Q9VAQ7|SLU7_DROME Pre-mRNA-splicing factor Slu7 OS=Drosophila melanogaster GN=Slu7 PE=1 SV=2//3.55412e-07	--	--	GO:0003676//GO:0008270	nucleic acid binding//zinc ion binding	--	--
BGIBMGA011357	nscaf3026	+	2995725	2998693	573	sp|Q5XJ36|PARK7_DANRE Protein DJ-1 OS=Danio rerio GN=park7 PE=2 SV=1//4.58975e-52
BGIBMGA011360	nscaf3026	+	3050732	3068114	2001	sp|Q9VFC8|GYS_DROME Putative glycogen [starch] synthase OS=Drosophila melanogaster GN=CG6904 PE=1 SV=2//0	GO:0005975//GO:0005978//GO:0006091//GO:0009058	carbohydrate metabolic process//glycogen biosynthetic process//generation of precursor metabolites and energy//biosynthetic process	GO:0004373	glycogen (starch) synthase activity	--	--
BGIBMGA011361	nscaf3026	+	3132876	3135340	1206	-//-
BGIBMGA011391	nscaf3026	+	4881247	4896760	1965	sp|Q62052|P_MOUSE P protein OS=Mus musculus GN=Oca2 PE=1 SV=1//1.64672e-82	GO:0006810//GO:0015746//GO:0055085	transport//citrate transport//transmembrane transport	GO:0015137	citrate transmembrane transporter activity	GO:0005575//GO:0005623//GO:0016021	cellular_component//cell//integral to membrane
BGIBMGA011424	nscaf3027	-	5043304	5055900	1935	sp|P22297|TRF_MANSE Transferrin OS=Manduca sexta PE=1 SV=1//0	GO:0006810//GO:0006826//GO:0006879//GO:0042592	transport//iron ion transport//cellular iron ion homeostasis//homeostatic process	GO:0008199	ferric iron binding	GO:0005575//GO:0005576	cellular_component//extracellular region
BGIBMGA011428	nscaf3027	-	4887031	4902588	1302	sp|Q6DIS8|LZTS2_XENTR Leucine zipper putative tumor suppressor 2 homolog OS=Xenopus tropicalis GN=lzts2 PE=2 SV=1//3.19905e-23	--	--	--	--	GO:0005575//GO:0005622//GO:0005623//GO:0005737//GO:0016020	cellular_component//intracellular//cell//cytoplasm//membrane
BGIBMGA011430	nscaf3027	-	4749482	4750996	1515	sp|Q5RF10|CATA_PONAB Catalase OS=Pongo abelii GN=CAT PE=2 SV=3//1.18535e-116	GO:0006950//GO:0006979//GO:0055114	response to stress//response to oxidative stress//oxidation-reduction process	GO:0004096//GO:0020037	catalase activity//heme binding	--	--
BGIBMGA011431	nscaf3027	-	4744075	4746023	1662	sp|P17336|CATA_DROME Catalase OS=Drosophila melanogaster GN=Cat PE=1 SV=2//1.52962e-119	GO:0006810//GO:0006950//GO:0006979//GO:0055114	transport//response to stress//response to oxidative stress//oxidation-reduction process	GO:0004096//GO:0005215//GO:0020037	catalase activity//transporter activity//heme binding	--	--
BGIBMGA011433	nscaf3027	-	4620917	4623259	546	-//-
BGIBMGA011442	nscaf3027	-	3790600	3791938	876	-//-	GO:0006508	proteolysis	GO:0004197	cysteine-type endopeptidase activity	--	--
BGIBMGA011453	nscaf3027	-	2876418	2881400	1530	-//-
BGIBMGA011458	nscaf3027	-	2622600	2626037	774	-//-
BGIBMGA011470	nscaf3027	-	1787216	1790488	711	-//-
BGIBMGA011471	nscaf3027	-	1589232	1595764	1053	sp|Q01617|CPO_DROME Protein couch potato OS=Drosophila melanogaster GN=cpo PE=2 SV=3//2.54917e-44	--	--	GO:0003676	nucleic acid binding	--	--
BGIBMGA011521	nscaf3027	+	608541	616427	1785	sp|P19891|ASNS_CRIGR Asparagine synthetase [glutamine-hydrolyzing] OS=Cricetulus griseus GN=ASNS PE=2 SV=2//1.48212e-180	GO:0006520//GO:0006529//GO:0008152//GO:0009058//GO:0034641//GO:0044281	cellular amino acid metabolic process//asparagine biosynthetic process//metabolic process//biosynthetic process//cellular nitrogen compound metabolic process//small molecule metabolic process	GO:0004066	asparagine synthase (glutamine-hydrolyzing) activity	--	--
BGIBMGA011525	nscaf3027	+	781317	785757	2997	sp|C9JUS1|CB090_HUMAN Putative uncharacterized protein C2orf90 OS=Homo sapiens GN=C2orf90 PE=5 SV=1//1.34555e-11
BGIBMGA011538	nscaf3027	+	1462324	1472484	4179	sp|Q9P219|DAPLE_HUMAN Protein Daple OS=Homo sapiens GN=CCDC88C PE=1 SV=3//6.60723e-21	GO:0006810//GO:0016192	transport//vesicle-mediated transport	--	--	GO:0005575//GO:0005623//GO:0016020	cellular_component//cell//membrane
BGIBMGA011548	nscaf3027	+	2210895	2216315	1044	-//-
BGIBMGA011563	nscaf3027	+	2884323	2886490	846	sp|Q6US81|ACO11_SPOLI Acyl-CoA Delta(11) desaturase OS=Spodoptera littoralis PE=1 SV=1//1.07978e-115	GO:0006629//GO:0006633//GO:0009058//GO:0044281//GO:0055114	lipid metabolic process//fatty acid biosynthetic process//biosynthetic process//small molecule metabolic process//oxidation-reduction process	GO:0004768//GO:0005506	stearoyl-CoA 9-desaturase activity//iron ion binding	GO:0005575//GO:0005622//GO:0005623//GO:0005737//GO:0005783//GO:0016020//GO:0043226	cellular_component//intracellular//cell//cytoplasm//endoplasmic reticulum//membrane//organelle
BGIBMGA011617	nscaf3031	-	5206863	5209812	996	sp|Q6PA23|LIPHA_XENLA Lipase member H-A OS=Xenopus laevis GN=liph-a PE=2 SV=1//1.67188e-25
BGIBMGA011713	nscaf3031	-	749132	751777	207	-//-
BGIBMGA011715	nscaf3031	-	682036	682507	216	-//-	GO:0007165//GO:0007218	signal transduction//neuropeptide signaling pathway	--	--	--	--
BGIBMGA011716	nscaf3031	-	678096	678798	216	-//-	GO:0007165//GO:0007218	signal transduction//neuropeptide signaling pathway	--	--	--	--
BGIBMGA011717	nscaf3031	-	673204	673912	216	-//-	GO:0007165//GO:0007218	signal transduction//neuropeptide signaling pathway	--	--	--	--
BGIBMGA011718	nscaf3031	-	658825	659487	201	-//-	GO:0007165//GO:0007218	signal transduction//neuropeptide signaling pathway	--	--	--	--
BGIBMGA011719	nscaf3031	-	635891	636486	276	-//-
BGIBMGA011721	nscaf3031	-	622313	622895	450	-//-
BGIBMGA011723	nscaf3031	-	612824	613284	378	-//-
BGIBMGA011726	nscaf3031	-	585495	586007	513	-//-
BGIBMGA011729	nscaf3031	-	572172	572585	414	-//-
BGIBMGA011730	nscaf3031	-	564534	564947	414	-//-
BGIBMGA011732	nscaf3031	-	513090	517001	3273	sp|Q05319|STUB_DROME Serine proteinase stubble OS=Drosophila melanogaster GN=Sb PE=2 SV=2//3.83277e-44	GO:0006508	proteolysis	GO:0003824//GO:0004252	catalytic activity//serine-type endopeptidase activity	--	--
BGIBMGA011762	nscaf3031	+	661355	662320	228	-//-	GO:0007165//GO:0007218	signal transduction//neuropeptide signaling pathway	--	--	--	--
BGIBMGA011763	nscaf3031	+	669262	669800	216	-//-	GO:0007165//GO:0007218	signal transduction//neuropeptide signaling pathway	--	--	--	--
BGIBMGA011774	nscaf3031	+	937946	951495	966	sp|P55859|PNPH_BOVIN Purine nucleoside phosphorylase OS=Bos taurus GN=PNP PE=1 SV=3//3.40874e-112	GO:0006139//GO:0034641	nucleobase-containing compound metabolic process//cellular nitrogen compound metabolic process	GO:0004731	purine-nucleoside phosphorylase activity	--	--
BGIBMGA011834	nscaf3031	+	3056356	3061596	678	sp|P08761|MSRA_DROME Peptide methionine sulfoxide reductase OS=Drosophila melanogaster GN=Eip71CD PE=2 SV=2//1.95144e-88	GO:0019538//GO:0055114	protein metabolic process//oxidation-reduction process	GO:0016671	oxidoreductase activity, acting on a sulfur group of donors, disulfide as acceptor	--	--
BGIBMGA011864	nscaf3031	+	5201228	5203981	1086	sp|Q6PA23|LIPHA_XENLA Lipase member H-A OS=Xenopus laevis GN=liph-a PE=2 SV=1//5.64028e-32
BGIBMGA011886	nscaf3032	-	2237712	2250062	1914	sp|Q01603|PERO_DROME Peroxidase OS=Drosophila melanogaster GN=Pxd PE=2 SV=2//3.06593e-88	GO:0006950//GO:0006979//GO:0055114	response to stress//response to oxidative stress//oxidation-reduction process	GO:0004601//GO:0020037	peroxidase activity//heme binding	--	--
BGIBMGA011952	nscaf3032	+	98820	102132	462	sp|Q1HAQ0|PCAT1_RAT Lysophosphatidylcholine acyltransferase 1 OS=Rattus norvegicus GN=Lpcat1 PE=2 SV=2//1.35897e-20	--	--	GO:0005509	calcium ion binding	--	--
BGIBMGA012088	nscaf3034	+	818071	826353	1536	sp|Q9Y600|CSAD_HUMAN Cysteine sulfinic acid decarboxylase OS=Homo sapiens GN=CSAD PE=1 SV=2//1.61725e-176	GO:0019752//GO:0044281	carboxylic acid metabolic process//small molecule metabolic process	GO:0003824//GO:0016829//GO:0016831//GO:0030170	catalytic activity//lyase activity//carboxy-lyase activity//pyridoxal phosphate binding	--	--
BGIBMGA012153	nscaf3035	-	951568	954395	204	-//-	GO:0006810//GO:0009058//GO:0015986//GO:0034641//GO:0044281//GO:0055085	transport//biosynthetic process//ATP synthesis coupled proton transport//cellular nitrogen compound metabolic process//small molecule metabolic process//transmembrane transport	GO:0015078	hydrogen ion transmembrane transporter activity	GO:0000276//GO:0005575//GO:0005622//GO:0005623//GO:0005737//GO:0005739//GO:0043226//GO:0043234	mitochondrial proton-transporting ATP synthase complex, coupling factor F(o)//cellular_component//intracellular//cell//cytoplasm//mitochondrion//organelle//protein complex
BGIBMGA012154	nscaf3035	-	909271	910423	315	-//-
BGIBMGA012182	nscaf3035	+	169295	182419	1632	sp|Q5ZJK8|TCPH_CHICK T-complex protein 1 subunit eta OS=Gallus gallus GN=CCT7 PE=1 SV=1//0	GO:0006457//GO:0044267	protein folding//cellular protein metabolic process	GO:0005524//GO:0051082	ATP binding//unfolded protein binding	--	--
BGIBMGA012184	nscaf3035	+	197436	204443	1635	-//-
BGIBMGA012193	nscaf3035	+	962295	980573	1593	sp|A3FPG8|GPAT4_BOVIN Glycerol-3-phosphate acyltransferase 4 OS=Bos taurus GN=AGPAT6 PE=3 SV=1//8.35084e-41	GO:0008152	metabolic process	GO:0016746	transferase activity, transferring acyl groups	--	--
BGIBMGA012213	nscaf3037	-	34161	38751	345	sp|Q7M4F4|CUD1_SCHGR Endocuticle structural glycoprotein SgAbd-1 OS=Schistocerca gregaria PE=1 SV=1//7.86832e-17	--	--	GO:0042302	structural constituent of cuticle	--	--
BGIBMGA012289	nscaf3040	-	652463	653876	1236	-//-
BGIBMGA012305	nscaf3040	+	312288	312554	267	sp|P21808|BXE1_BOMMO Bombyxin E-1 OS=Bombyx mori GN=BBXE1 PE=1 SV=4//6.3353e-15	--	--	GO:0005179	hormone activity	GO:0005575//GO:0005576	cellular_component//extracellular region
BGIBMGA012345	nscaf3040	+	2748289	2750749	417	-//-
BGIBMGA012346	nscaf3040	+	2768522	2771655	1158	sp|P47972|NPTX2_HUMAN Neuronal pentraxin-2 OS=Homo sapiens GN=NPTX2 PE=1 SV=2//1.52318e-06
BGIBMGA012351	nscaf3040	+	3529169	3534013	1014	sp|Q5RFR0|TTPAL_PONAB Alpha-tocopherol transfer protein-like OS=Pongo abelii GN=TTPAL PE=2 SV=1//4.29945e-32
BGIBMGA012369	nscaf3041	-	1484171	1488391	3519	-//-
BGIBMGA012373	nscaf3041	-	1122066	1124738	552	sp|Q9VGN9|RLP24_DROME Probable ribosome biogenesis protein RLP24 OS=Drosophila melanogaster GN=RpL24-like PE=1 SV=1//4.33617e-60	GO:0006412//GO:0009058//GO:0042254	translation//biosynthetic process//ribosome biogenesis	GO:0003735	structural constituent of ribosome	GO:0005575//GO:0005622//GO:0005623//GO:0005737//GO:0005840//GO:0043226	cellular_component//intracellular//cell//cytoplasm//ribosome//organelle
BGIBMGA012379	nscaf3041	-	715587	720901	771	sp|P35556|FBN2_HUMAN Fibrillin-2 OS=Homo sapiens GN=FBN2 PE=1 SV=3//8.43539e-06	--	--	GO:0005509//GO:0005515	calcium ion binding//protein binding	--	--
BGIBMGA012454	nscaf3045	-	2195475	2198828	501	sp|Q0Q028|DFP3_ANTMY Putative defense protein 3 OS=Antheraea mylitta PE=2 SV=1//1.07059e-12
BGIBMGA012485	nscaf3045	-	206242	211804	1095	sp|Q9VAN0|SERC_DROME Probable phosphoserine aminotransferase OS=Drosophila melanogaster GN=CG11899 PE=2 SV=1//6.08692e-148	GO:0006520//GO:0006564//GO:0008152//GO:0008652//GO:0009058//GO:0034641//GO:0044281	cellular amino acid metabolic process//L-serine biosynthetic process//metabolic process//cellular amino acid biosynthetic process//biosynthetic process//cellular nitrogen compound metabolic process//small molecule metabolic process	GO:0003824//GO:0004648//GO:0008483//GO:0016740//GO:0030170	catalytic activity//O-phospho-L-serine:2-oxoglutarate aminotransferase activity//transaminase activity//transferase activity//pyridoxal phosphate binding	--	--
BGIBMGA012491	nscaf3045	+	757288	766508	1584	sp|Q6GMR7|FAAH2_HUMAN Fatty-acid amide hydrolase 2 OS=Homo sapiens GN=FAAH2 PE=2 SV=1//3.95443e-94	--	--	GO:0016884	carbon-nitrogen ligase activity, with glutamine as amido-N-donor	--	--
BGIBMGA012509	nscaf3045	+	1910470	1918921	1245	sp|P33727|ARSB_FELCA Arylsulfatase B OS=Felis catus GN=ARSB PE=2 SV=1//3.25631e-61	GO:0008152	metabolic process	GO:0003824//GO:0008484	catalytic activity//sulfuric ester hydrolase activity	--	--
BGIBMGA012521	nscaf3047	+	149904	152555	939	sp|P35778|VA3_SOLIN Venom allergen 3 OS=Solenopsis invicta PE=1 SV=2//2.93365e-35	--	--	--	--	GO:0005575//GO:0005576	cellular_component//extracellular region
BGIBMGA012526	nscaf3048	-	1549747	1557578	1317	sp|Q9VU95|AGT2L_DROME Alanine--glyoxylate aminotransferase 2-like OS=Drosophila melanogaster GN=CG8745 PE=2 SV=2//0	--	--	GO:0008483//GO:0030170	transaminase activity//pyridoxal phosphate binding	--	--
BGIBMGA012564	nscaf3048	+	772018	776228	387	sp|Q5T2R2|DPS1_HUMAN Decaprenyl-diphosphate synthase subunit 1 OS=Homo sapiens GN=PDSS1 PE=1 SV=1//4.79602e-25	GO:0006629//GO:0008299//GO:0009058	lipid metabolic process//isoprenoid biosynthetic process//biosynthetic process	--	--	--	--
BGIBMGA012594	nscaf3052	-	591788	599386	546	sp|P85197|CU03_LONON Cuticle protein 3 OS=Lonomia obliqua PE=1 SV=2//9.08814e-85	--	--	GO:0042302	structural constituent of cuticle	--	--
BGIBMGA012602	nscaf3052	+	424633	427381	1914	sp|Q8MUC5|CU36_MANSE Pupal cuticle protein 36 OS=Manduca sexta GN=PCP36 PE=1 SV=1//1.60853e-22	--	--	GO:0042302	structural constituent of cuticle	--	--
BGIBMGA012606	nscaf3052	+	529534	532606	981	-//-
BGIBMGA012618	nscaf3052	+	932872	935918	1893	sp|P18172|DHGL_DROPS Glucose dehydrogenase [acceptor] OS=Drosophila pseudoobscura pseudoobscura GN=Gld PE=3 SV=4//5.0547e-92	GO:0006066//GO:0044281//GO:0055114	alcohol metabolic process//small molecule metabolic process//oxidation-reduction process	GO:0008812//GO:0016614//GO:0050660	choline dehydrogenase activity//oxidoreductase activity, acting on CH-OH group of donors//flavin adenine dinucleotide binding	--	--
BGIBMGA012654	nscaf3053	+	173959	174998	795	sp|P45583|CU19_LOCMI Cuticle protein 19 OS=Locusta migratoria PE=1 SV=1//8.89416e-28	--	--	GO:0042302	structural constituent of cuticle	--	--
BGIBMGA012655	nscaf3053	+	176291	177016	594	sp|P26967|CU20_TENMO Adult-specific cuticular protein ACP-20 OS=Tenebrio molitor GN=ACP20 PE=1 SV=1//1.14858e-22	--	--	GO:0042302	structural constituent of cuticle	--	--
BGIBMGA012657	nscaf3053	+	217484	222553	522	sp|P85197|CU03_LONON Cuticle protein 3 OS=Lonomia obliqua PE=1 SV=2//3.51517e-25	--	--	GO:0042302	structural constituent of cuticle	--	--
BGIBMGA012659	nscaf3053	+	328965	334370	882	sp|P42765|THIM_HUMAN 3-ketoacyl-CoA thiolase, mitochondrial OS=Homo sapiens GN=ACAA2 PE=1 SV=2//1.03203e-95	GO:0008152	metabolic process	GO:0003824//GO:0016747	catalytic activity//transferase activity, transferring acyl groups other than amino-acyl groups	--	--
BGIBMGA012679	nscaf3055	-	908921	910079	1110	-//-
BGIBMGA012682	nscaf3055	-	704905	713335	714	sp|Q5U2R1|DLP1_RAT Decaprenyl-diphosphate synthase subunit 2 OS=Rattus norvegicus GN=Pdss2 PE=2 SV=1//1.04845e-13
BGIBMGA012701	nscaf3055	+	763655	798210	5658	sp|Q0JKD0|GLT1_ORYSJ Glutamate synthase 1 [NADH], chloroplastic OS=Oryza sativa subsp. japonica GN=Os01g0681900 PE=2 SV=1//0	GO:0006520//GO:0006537//GO:0006807//GO:0008152//GO:0009058//GO:0034641//GO:0044281//GO:0055114	cellular amino acid metabolic process//glutamate biosynthetic process//nitrogen compound metabolic process//metabolic process//biosynthetic process//cellular nitrogen compound metabolic process//small molecule metabolic process//oxidation-reduction process	GO:0003824//GO:0005506//GO:0010181//GO:0015930//GO:0016040//GO:0016491//GO:0016638//GO:0016639//GO:0045181//GO:0050660//GO:0051536	catalytic activity//iron ion binding//FMN binding//glutamate synthase activity//glutamate synthase (NADH) activity//oxidoreductase activity//oxidoreductase activity, acting on the CH-NH2 group of donors//oxidoreductase activity, acting on the CH-NH2 group of donors, NAD or NADP as acceptor//glutamate synthase activity, NADH or NADPH as acceptor//flavin adenine dinucleotide binding//iron-sulfur cl…	--	--
BGIBMGA012714	nscaf3055	+	1531731	1533014	1284	sp|Q9BXJ7|AMNLS_HUMAN Protein amnionless OS=Homo sapiens GN=AMN PE=1 SV=2//1.85157e-24	--	--	GO:0005515	protein binding	--	--
BGIBMGA012773	nscaf3058	-	8186538	8187953	1416	sp|P42660|VCP_AEDAE Vitellogenic carboxypeptidase OS=Aedes aegypti GN=VCP PE=1 SV=3//7.84897e-149	GO:0006508	proteolysis	GO:0004185	serine-type carboxypeptidase activity	--	--
BGIBMGA012800	nscaf3058	-	6999286	7008217	1590	sp|Q9VVT2|INDY1_DROME Protein I&apos;m not dead yet OS=Drosophila melanogaster GN=Indy PE=1 SV=2//2.23567e-121	GO:0006810//GO:0006814//GO:0055085	transport//sodium ion transport//transmembrane transport	GO:0005215	transporter activity	GO:0005575//GO:0005623//GO:0016020	cellular_component//cell//membrane
BGIBMGA012803	nscaf3058	-	6931722	6933622	1695	-//-
BGIBMGA012831	nscaf3058	-	4960078	4966993	927	sp|P52895|AK1C2_HUMAN Aldo-keto reductase family 1 member C2 OS=Homo sapiens GN=AKR1C2 PE=1 SV=3//7.30507e-78	GO:0055114	oxidation-reduction process	GO:0016491	oxidoreductase activity	--	--
BGIBMGA012862	nscaf3058	-	3153975	3154967	210	sp|P18173|DHGL_DROME Glucose dehydrogenase [acceptor] OS=Drosophila melanogaster GN=Gld PE=2 SV=3//9.53777e-11	GO:0055114	oxidation-reduction process	GO:0016614//GO:0050660	oxidoreductase activity, acting on CH-OH group of donors//flavin adenine dinucleotide binding	--	--
BGIBMGA012863	nscaf3058	-	3135186	3145045	1617	sp|P18173|DHGL_DROME Glucose dehydrogenase [acceptor] OS=Drosophila melanogaster GN=Gld PE=2 SV=3//1.32583e-122	GO:0055114	oxidation-reduction process	GO:0016614//GO:0050660	oxidoreductase activity, acting on CH-OH group of donors//flavin adenine dinucleotide binding	--	--
BGIBMGA012941	nscaf3058	+	1200674	1214555	1401	sp|Q27757|LUCI_PHOPE Luciferin 4-monooxygenase OS=Photuris pennsylvanica PE=2 SV=2//2.31614e-42	GO:0008152	metabolic process	GO:0003824	catalytic activity	--	--
BGIBMGA012964	nscaf3058	+	2797538	2807095	1533	sp|Q8BHG1|NRDC_MOUSE Nardilysin OS=Mus musculus GN=Nrd1 PE=1 SV=1//6.58334e-85	GO:0006508	proteolysis	GO:0003824//GO:0004222//GO:0008270//GO:0046872	catalytic activity//metalloendopeptidase activity//zinc ion binding//metal ion binding	--	--
BGIBMGA012965	nscaf3058	+	2809955	2813606	594	sp|Q5R4H6|NRDC_PONAB Nardilysin OS=Pongo abelii GN=NRD1 PE=2 SV=1//4.03467e-21	--	--	GO:0003824//GO:0046872	catalytic activity//metal ion binding	--	--
BGIBMGA012968	nscaf3058	+	2902630	2913696	1359	sp|P46530|NOTC1_DANRE Neurogenic locus notch homolog protein 1 OS=Danio rerio GN=notch1a PE=2 SV=1//3.6207e-06	--	--	GO:0005515	protein binding	--	--
BGIBMGA012997	nscaf3058	+	4317900	4322277	1875	sp|P18172|DHGL_DROPS Glucose dehydrogenase [acceptor] OS=Drosophila pseudoobscura pseudoobscura GN=Gld PE=3 SV=4//1.94545e-130	GO:0006066//GO:0044281//GO:0055114	alcohol metabolic process//small molecule metabolic process//oxidation-reduction process	GO:0008812//GO:0016614//GO:0050660	choline dehydrogenase activity//oxidoreductase activity, acting on CH-OH group of donors//flavin adenine dinucleotide binding	--	--
BGIBMGA012998	nscaf3058	+	4325557	4327680	1869	sp|P18172|DHGL_DROPS Glucose dehydrogenase [acceptor] OS=Drosophila pseudoobscura pseudoobscura GN=Gld PE=3 SV=4//8.26884e-130	GO:0006066//GO:0044281//GO:0055114	alcohol metabolic process//small molecule metabolic process//oxidation-reduction process	GO:0008812//GO:0016614//GO:0050660	choline dehydrogenase activity//oxidoreductase activity, acting on CH-OH group of donors//flavin adenine dinucleotide binding	--	--
BGIBMGA013001	nscaf3058	+	4379010	4381796	2139	sp|P18173|DHGL_DROME Glucose dehydrogenase [acceptor] OS=Drosophila melanogaster GN=Gld PE=2 SV=3//5.72443e-142	GO:0006066//GO:0044281//GO:0055114	alcohol metabolic process//small molecule metabolic process//oxidation-reduction process	GO:0008812//GO:0016614//GO:0050660	choline dehydrogenase activity//oxidoreductase activity, acting on CH-OH group of donors//flavin adenine dinucleotide binding	--	--
BGIBMGA013005	nscaf3058	+	4581843	4585536	1812	sp|P18173|DHGL_DROME Glucose dehydrogenase [acceptor] OS=Drosophila melanogaster GN=Gld PE=2 SV=3//8.69581e-102	GO:0006066//GO:0044281//GO:0055114	alcohol metabolic process//small molecule metabolic process//oxidation-reduction process	GO:0008812//GO:0016614//GO:0050660	choline dehydrogenase activity//oxidoreductase activity, acting on CH-OH group of donors//flavin adenine dinucleotide binding	--	--
BGIBMGA013006	nscaf3058	+	4615851	4634701	3750	sp|P18173|DHGL_DROME Glucose dehydrogenase [acceptor] OS=Drosophila melanogaster GN=Gld PE=2 SV=3//2.40442e-117	GO:0055114	oxidation-reduction process	GO:0008236//GO:0016614//GO:0050660	serine-type peptidase activity//oxidoreductase activity, acting on CH-OH group of donors//flavin adenine dinucleotide binding	GO:0005575//GO:0005623//GO:0016021	cellular_component//cell//integral to membrane
BGIBMGA013007	nscaf3058	+	4637924	4642984	1974	sp|Q8BJ64|CHDH_MOUSE Choline dehydrogenase, mitochondrial OS=Mus musculus GN=Chdh PE=1 SV=1//7.4957e-84	GO:0006066//GO:0044281//GO:0055114	alcohol metabolic process//small molecule metabolic process//oxidation-reduction process	GO:0008812//GO:0016614//GO:0050660	choline dehydrogenase activity//oxidoreductase activity, acting on CH-OH group of donors//flavin adenine dinucleotide binding	--	--
BGIBMGA013063	nscaf3058	+	7168258	7175427	1026	sp|P40926|MDHM_HUMAN Malate dehydrogenase, mitochondrial OS=Homo sapiens GN=MDH2 PE=1 SV=3//4.06348e-138	GO:0005975//GO:0006108//GO:0044262//GO:0044281//GO:0055114	carbohydrate metabolic process//malate metabolic process//cellular carbohydrate metabolic process//small molecule metabolic process//oxidation-reduction process	GO:0003824//GO:0016491//GO:0016615//GO:0016616//GO:0030060	catalytic activity//oxidoreductase activity//malate dehydrogenase activity//oxidoreductase activity, acting on the CH-OH group of donors, NAD or NADP as acceptor//L-malate dehydrogenase activity	--	--
BGIBMGA013097	nscaf3058	+	8794455	8796590	588	sp|Q8BZI6|GUCD1_MOUSE Protein GUCD1 OS=Mus musculus GN=Gucd1 PE=2 SV=2//8.34857e-28
BGIBMGA013108	nscaf3058	+	9086208	9087467	744	sp|P13276|APL3_MANSE Apolipophorin-3 OS=Manduca sexta PE=1 SV=1//1.06165e-85	GO:0006810//GO:0006869	transport//lipid transport	GO:0008289	lipid binding	GO:0005575//GO:0005576	cellular_component//extracellular region
BGIBMGA013114	nscaf3062	-	512006	520140	1650	sp|Q8K4F5|ABHDB_MOUSE Alpha/beta hydrolase domain-containing protein 11 OS=Mus musculus GN=Abhd11 PE=2 SV=1//4.24322e-32	GO:0006505//GO:0006629//GO:0006810//GO:0006886//GO:0008152	GPI anchor metabolic process//lipid metabolic process//transport//intracellular protein transport//metabolic process	GO:0003824//GO:0016787//GO:0016788	catalytic activity//hydrolase activity//hydrolase activity, acting on ester bonds	GO:0005575//GO:0005622//GO:0005623//GO:0005737//GO:0005783//GO:0031227//GO:0043226	cellular_component//intracellular//cell//cytoplasm//endoplasmic reticulum//intrinsic to endoplasmic reticulum membrane//organelle
BGIBMGA013131	nscaf3062	-	69798	82387	792	sp|P05090|APOD_HUMAN Apolipoprotein D OS=Homo sapiens GN=APOD PE=1 SV=1//1.77063e-08
BGIBMGA013174	nscaf3063	-	1993740	1998555	588	sp|P55113|NAS7_CAEEL Zinc metalloproteinase nas-7 OS=Caenorhabditis elegans GN=nas-7 PE=2 SV=2//1.4841e-31	GO:0006508	proteolysis	GO:0004222//GO:0008237//GO:0008270	metalloendopeptidase activity//metallopeptidase activity//zinc ion binding	--	--
BGIBMGA013242	nscaf3063	+	1721025	1739556	1653	sp|A2SWM2|SPNS2_DANRE Protein spinster homolog 2 OS=Danio rerio GN=spns2 PE=1 SV=2//3.60453e-08	GO:0006810//GO:0055085	transport//transmembrane transport	--	--	GO:0005575//GO:0005623//GO:0016021	cellular_component//cell//integral to membrane
BGIBMGA013297	nscaf3066	-	731619	802042	9777	sp|Q24498|RY44_DROME Ryanodine receptor 44F OS=Drosophila melanogaster GN=Rya-r44F PE=1 SV=3//0	GO:0006810//GO:0055085//GO:0070588	transport//transmembrane transport//calcium ion transmembrane transport	GO:0005262//GO:0005515	calcium channel activity//protein binding	GO:0005575//GO:0005623//GO:0016020	cellular_component//cell//membrane
BGIBMGA013339	nscaf3070	-	16026	21908	420	sp|Q95P51|OAZ_AEDAE Ornithine decarboxylase antizyme OS=Aedes aegypti GN=Oda PE=2 SV=1//3.92213e-24	--	--	GO:0004857//GO:0008073	enzyme inhibitor activity//ornithine decarboxylase inhibitor activity	--	--
BGIBMGA013342	nscaf3071	-	739110	772553	7800	sp|Q25490|APLP_MANSE Apolipophorins OS=Manduca sexta PE=2 SV=1//0	GO:0006810//GO:0006869	transport//lipid transport	GO:0005319//GO:0005488	lipid transporter activity//binding	--	--
BGIBMGA013369	nscaf3071	+	602631	625150	2754	sp|O46037|VINC_DROME Vinculin OS=Drosophila melanogaster GN=Vinc PE=1 SV=1//2.01341e-92	GO:0007155	cell adhesion	GO:0005198	structural molecule activity	GO:0005575//GO:0005622//GO:0005623//GO:0005856//GO:0015629//GO:0043226	cellular_component//intracellular//cell//cytoskeleton//actin cytoskeleton//organelle
BGIBMGA013417	nscaf3072	+	1364606	1372536	1182	sp|Q9VEN1|FLNA_DROME Filamin-A OS=Drosophila melanogaster GN=cher PE=1 SV=2//2.94124e-07	--	--	GO:0005515	protein binding	--	--
BGIBMGA013418	nscaf3072	+	1387251	1398116	552	sp|Q9VEN1|FLNA_DROME Filamin-A OS=Drosophila melanogaster GN=cher PE=1 SV=2//7.76306e-06	--	--	GO:0005515	protein binding	--	--
BGIBMGA013521	nscaf3075	+	417689	426092	1182	sp|Q8K0Q5|RHG18_MOUSE Rho GTPase-activating protein 18 OS=Mus musculus GN=Arhgap18 PE=2 SV=1//6.07084e-17	GO:0007165	signal transduction	--	--	GO:0005575//GO:0005622//GO:0005623	cellular_component//intracellular//cell
BGIBMGA013530	nscaf3075	+	700341	705129	4716	-//-	--	--	GO:0005515	protein binding	--	--
BGIBMGA013553	nscaf3078	-	341031	346317	831	sp|O75907|DGAT1_HUMAN Diacylglycerol O-acyltransferase 1 OS=Homo sapiens GN=DGAT1 PE=1 SV=2//1.16678e-97
BGIBMGA013563	nscaf3078	+	187064	201407	1896	sp|Q9GLM4|TENS1_BOVIN Tensin-1 OS=Bos taurus GN=TNS1 PE=2 SV=1//4.36911e-59	--	--	GO:0005515	protein binding	--	--
BGIBMGA013565	nscaf3078	+	214401	237058	3324	sp|Q8R422|CD109_MOUSE CD109 antigen OS=Mus musculus GN=Cd109 PE=2 SV=1//2.32229e-42	--	--	GO:0004866	endopeptidase inhibitor activity	--	--
BGIBMGA013576	nscaf3079	-	1157458	1171433	1527	sp|P30638|YOU1_CAEEL Putative transporter ZK637.1 OS=Caenorhabditis elegans GN=ZK637.1 PE=3 SV=5//1.83007e-11	GO:0006810//GO:0055085	transport//transmembrane transport	GO:0022857	transmembrane transporter activity	GO:0005575//GO:0005623//GO:0016021	cellular_component//cell//integral to membrane
BGIBMGA013597	nscaf3079	-	316154	327021	2217	sp|Q6P5E8|DGKQ_MOUSE Diacylglycerol kinase theta OS=Mus musculus GN=Dgkq PE=1 SV=1//1.30656e-150	GO:0007165//GO:0007205	signal transduction//activation of protein kinase C activity by G-protein coupled receptor protein signaling pathway	GO:0003676//GO:0004143	nucleic acid binding//diacylglycerol kinase activity	--	--
BGIBMGA013646	nscaf3079	+	1715665	1718998	582	sp|Q6PHW0|IYD1_HUMAN Iodotyrosine dehalogenase 1 OS=Homo sapiens GN=IYD PE=1 SV=2//1.245e-73	--	--	GO:0016491	oxidoreductase activity	--	--
BGIBMGA013667	nscaf3089	-	266417	269102	288	-//-
BGIBMGA013705	nscaf3093	-	230705	237090	882	sp|P13255|GNMT_RAT Glycine N-methyltransferase OS=Rattus norvegicus GN=Gnmt PE=1 SV=2//1.04469e-109	GO:0006520//GO:0006555//GO:0006790//GO:0008152//GO:0034641//GO:0044281	cellular amino acid metabolic process//methionine metabolic process//sulfur compound metabolic process//metabolic process//cellular nitrogen compound metabolic process//small molecule metabolic process	GO:0005542//GO:0008168//GO:0017174	folic acid binding//methyltransferase activity//glycine N-methyltransferase activity	GO:0005575//GO:0005622//GO:0005623//GO:0005737	cellular_component//intracellular//cell//cytoplasm
BGIBMGA013725	nscaf3093	+	749363	755088	1224	-//-
BGIBMGA013778	nscaf3097	+	312625	316790	276	-//-
BGIBMGA013803	nscaf3097	+	2657346	2659376	522	sp|P81048|GLOV_HYACE Gloverin OS=Hyalophora cecropia PE=1 SV=2//2.03884e-57
BGIBMGA013806	nscaf3098	-	2266027	2267394	789	-//-
BGIBMGA013812	nscaf3098	-	2092946	2103895	1686	sp|P35502|ESTF_MYZPE Esterase FE4 OS=Myzus persicae PE=1 SV=1//4.95771e-83	--	--	GO:0016787	hydrolase activity	--	--
BGIBMGA013829	nscaf3098	-	948397	951989	1545	sp|Q88168|UDPE_NPVSL Ecdysteroid UDP-glucosyltransferase OS=Spodoptera littoralis nuclear polyhedrosis virus GN=EGT PE=3 SV=1//1.89897e-96	GO:0008152	metabolic process	GO:0016740//GO:0016757//GO:0016758	transferase activity//transferase activity, transferring glycosyl groups//transferase activity, transferring hexosyl groups	--	--
BGIBMGA013849	nscaf3098	+	156075	157103	1029	sp|Q5BIR5|SPB8_BOVIN Serpin B8 OS=Bos taurus GN=SERPINB8 PE=2 SV=1//1.76532e-34	--	--	GO:0004867	serine-type endopeptidase inhibitor activity	--	--
BGIBMGA013859	nscaf3098	+	955484	958152	1185	sp|Q88168|UDPE_NPVSL Ecdysteroid UDP-glucosyltransferase OS=Spodoptera littoralis nuclear polyhedrosis virus GN=EGT PE=3 SV=1//9.84305e-61	GO:0008152	metabolic process	GO:0016758	transferase activity, transferring hexosyl groups	--	--
BGIBMGA013877	nscaf3098	+	1726249	1737415	4302	-//-	--	--	GO:0008270	zinc ion binding	--	--
BGIBMGA013893	nscaf3099	-	3220205	3252971	4371	sp|Q9U943|APLP_LOCMI Apolipophorins OS=Locusta migratoria PE=1 SV=2//3.79314e-79	GO:0006810//GO:0006869	transport//lipid transport	GO:0005319	lipid transporter activity	--	--
BGIBMGA013894	nscaf3099	-	3168935	3218729	7683	sp|Q9U943|APLP_LOCMI Apolipophorins OS=Locusta migratoria PE=1 SV=2//1.09282e-30
BGIBMGA013914	nscaf3099	-	2109393	2112713	1107	-//-
BGIBMGA013932	nscaf3099	-	534661	535860	1200	sp|P07093|GDN_HUMAN Glia-derived nexin OS=Homo sapiens GN=SERPINE2 PE=1 SV=1//1.37008e-33	--	--	GO:0004867	serine-type endopeptidase inhibitor activity	--	--
BGIBMGA013949	nscaf3099	+	271205	276755	5196	-//-
BGIBMGA013951	nscaf3099	+	308971	315655	1833	sp|P18172|DHGL_DROPS Glucose dehydrogenase [acceptor] OS=Drosophila pseudoobscura pseudoobscura GN=Gld PE=3 SV=4//4.95641e-112	GO:0006066//GO:0044281//GO:0055114	alcohol metabolic process//small molecule metabolic process//oxidation-reduction process	GO:0008812//GO:0016614//GO:0050660	choline dehydrogenase activity//oxidoreductase activity, acting on CH-OH group of donors//flavin adenine dinucleotide binding	--	--
BGIBMGA013957	nscaf3099	+	456576	474341	3819	-//-	--	--	GO:0005515	protein binding	--	--
BGIBMGA013975	nscaf3099	+	1832078	1833301	1224	sp|Q8BN59|LARP6_MOUSE La-related protein 6 OS=Mus musculus GN=Larp6 PE=1 SV=1//4.9614e-46
BGIBMGA013978	nscaf3099	+	1927494	1960537	1872	sp|Q9NB04|PATJ_DROME Patj homolog OS=Drosophila melanogaster GN=Patj PE=1 SV=2//1.23927e-48	--	--	GO:0005515	protein binding	--	--
BGIBMGA013979	nscaf3099	+	1988831	1998885	855	sp|Q63ZW7|INADL_MOUSE InaD-like protein OS=Mus musculus GN=Inadl PE=1 SV=2//1.36205e-21	--	--	GO:0005515	protein binding	--	--
BGIBMGA013991	nscaf3099	+	2793761	2794597	837	-//-
BGIBMGA014047	nscaf3114	-	23743	32487	1401	sp|Q7ZXF5|FACR1_XENLA Fatty acyl-CoA reductase 1 OS=Xenopus laevis GN=far1 PE=2 SV=1//1.0217e-61	GO:0006629//GO:0006694//GO:0009058//GO:0055114	lipid metabolic process//steroid biosynthetic process//biosynthetic process//oxidation-reduction process	GO:0003854//GO:0016616//GO:0016620	3-beta-hydroxy-delta5-steroid dehydrogenase activity//oxidoreductase activity, acting on the CH-OH group of donors, NAD or NADP as acceptor//oxidoreductase activity, acting on the aldehyde or oxo group of donors, NAD or NADP as acceptor	--	--
BGIBMGA014055	nscaf3126	+	22669	42795	2706	sp|Q8MKK4|TRE12_DROME Facilitated trehalose transporter Tret1-2 homolog OS=Drosophila melanogaster GN=Tret1-2 PE=2 SV=1//3.15203e-15	GO:0006810//GO:0055085	transport//transmembrane transport	GO:0005215//GO:0022857	transporter activity//transmembrane transporter activity	GO:0005575//GO:0005623//GO:0016020//GO:0016021	cellular_component//cell//membrane//integral to membrane
BGIBMGA014119	nscaf463	-	18261	39284	3264	sp|Q26255|PUR2_CHITE Trifunctional purine biosynthetic protein adenosine-3 OS=Chironomus tentans GN=GART PE=3 SV=1//0	GO:0006189//GO:0009058//GO:0009113//GO:0034641//GO:0044281	'de novo' IMP biosynthetic process//biosynthetic process//purine base biosynthetic process//cellular nitrogen compound metabolic process//small molecule metabolic process	GO:0003824//GO:0004637//GO:0004641//GO:0004644//GO:0008168//GO:0016742	catalytic activity//phosphoribosylamine-glycine ligase activity//phosphoribosylformylglycinamidine cyclo-ligase activity//phosphoribosylglycinamide formyltransferase activity//methyltransferase activity//hydroxymethyl-, formyl- and related transferase activity	GO:0005575//GO:0005622//GO:0005623//GO:0005737	cellular_component//intracellular//cell//cytoplasm
BGIBMGA014181	nscaf481	+	295431	306243	1476	sp|Q8HXX4|ECHB_MACFA Trifunctional enzyme subunit beta, mitochondrial OS=Macaca fascicularis GN=HADHB PE=2 SV=1//0	GO:0008152	metabolic process	GO:0003824//GO:0016747	catalytic activity//transferase activity, transferring acyl groups other than amino-acyl groups	--	--
BGIBMGA014197	nscaf481	+	1330524	1332222	687	sp|P54318|LIPR2_RAT Pancreatic lipase-related protein 2 OS=Rattus norvegicus GN=Pnliprp2 PE=1 SV=1//2.04592e-31
BGIBMGA014203	nscaf56	-	18541	19533	993	-//-
BGIBMGA014204	nscaf56	+	15768	16637	870	-//-
BGIBMGA014208	nscaf651	+	94518	96392	504	sp|Q9V4N3|CYB5_DROME Cytochrome b5 OS=Drosophila melanogaster GN=Cyt-b5 PE=2 SV=1//1.66249e-31	--	--	GO:0020037//GO:0046872	heme binding//metal ion binding	--	--
BGIBMGA014209	nscaf703	+	15731	21870	867	sp|Q4KL91|S36A4_XENLA Proton-coupled amino acid transporter 4 OS=Xenopus laevis GN=slc36a4 PE=2 SV=1//6.21598e-55
BGIBMGA014217	nscaf773	-	33132	42222	789	sp|P38942|CAT2_CLOK5 4-hydroxybutyrate coenzyme A transferase OS=Clostridium kluyveri (strain ATCC 8527 / DSM 555 / NCIMB 10680) GN=cat2 PE=3 SV=3//1.46625e-69	GO:0006084//GO:0051186	acetyl-CoA metabolic process//cofactor metabolic process	GO:0003824	catalytic activity	--	--
BGIBMGA014236	nscaf98	-	1081740	1097192	2736	sp|Q23978|MY31D_DROME Myosin-IA OS=Drosophila melanogaster GN=Myo31DF PE=2 SV=1//4.38974e-44	--	--	GO:0003774//GO:0005515//GO:0005524	motor activity//protein binding//ATP binding	GO:0005575//GO:0005622//GO:0005623//GO:0005856//GO:0016459//GO:0043226//GO:0043234	cellular_component//intracellular//cell//cytoskeleton//myosin complex//organelle//protein complex
BGIBMGA014246	nscaf98	-	255766	271860	1413	sp|O61369|PICO_DROAN Putative inorganic phosphate cotransporter OS=Drosophila ananassae GN=Picot PE=3 SV=1//4.00906e-87	GO:0006810//GO:0055085	transport//transmembrane transport	--	--	GO:0005575//GO:0005623//GO:0016021	cellular_component//cell//integral to membrane
BGIBMGA014248	nscaf98	-	205039	210813	1053	sp|O61369|PICO_DROAN Putative inorganic phosphate cotransporter OS=Drosophila ananassae GN=Picot PE=3 SV=1//1.1433e-61	GO:0006810//GO:0055085	transport//transmembrane transport	--	--	GO:0005575//GO:0005623//GO:0016021	cellular_component//cell//integral to membrane
BGIBMGA014265	nscaf98	+	972966	981671	1776	sp|P52569|CTR2_HUMAN Low affinity cationic amino acid transporter 2 OS=Homo sapiens GN=SLC7A2 PE=1 SV=2//6.85897e-130	GO:0003333//GO:0006810//GO:0055085	amino acid transmembrane transport//transport//transmembrane transport	GO:0015171	amino acid transmembrane transporter activity	GO:0005575//GO:0005623//GO:0016020	cellular_component//cell//membrane
BGIBMGA014294	scaffold1130	+	896	6058	1047	sp|Q32PF2|ACLY_BOVIN ATP-citrate synthase OS=Bos taurus GN=ACLY PE=2 SV=1//2.1874e-148	GO:0005975//GO:0044262	carbohydrate metabolic process//cellular carbohydrate metabolic process	GO:0046912	transferase activity, transferring acyl groups, acyl groups converted into alkyl on transfer	--	--
BGIBMGA014360	scaffold316	+	4319	5799	516	sp|Q008X1|DFP_BOMMO Putative defense protein OS=Bombyx mori PE=2 SV=1//6.47582e-125	GO:0002376//GO:0006950//GO:0042742//GO:0042832//GO:0045087	immune system process//response to stress//defense response to bacterium//defense response to protozoan//innate immune response	GO:0003674	molecular_function	GO:0005575//GO:0005576	cellular_component//extracellular region
BGIBMGA014404	scaffold606	+	23519	38676	1158	sp|Q05319|STUB_DROME Serine proteinase stubble OS=Drosophila melanogaster GN=Sb PE=2 SV=2//6.43055e-34	GO:0006508	proteolysis	GO:0003824//GO:0004252	catalytic activity//serine-type endopeptidase activity	--	--
BGIBMGA014417	scaffold626	+	33495	38203	1221	sp|P45953|ACADV_RAT Very long-chain specific acyl-CoA dehydrogenase, mitochondrial OS=Rattus norvegicus GN=Acadvl PE=1 SV=1//1.04199e-88	GO:0008152//GO:0055114	metabolic process//oxidation-reduction process	GO:0003995//GO:0016627	acyl-CoA dehydrogenase activity//oxidoreductase activity, acting on the CH-CH group of donors	--	--
BGIBMGA014464	scaffold700	+	27265	30866	639	-//-
BGIBMGA014493	scaffold735	-	22007	23618	429	-//-	--	--	GO:0003676//GO:0008270	nucleic acid binding//zinc ion binding	--	--
BGIBMGA014512	scaffold756	-	21795	22643	849	-//-
BGIBMGA014519	scaffold766	-	17957	19389	420	-//-
BGIBMGA014520	scaffold766	-	1516	3631	525	sp|P47245|NRDC_RAT Nardilysin OS=Rattus norvegicus GN=Nrd1 PE=2 SV=1//3.37195e-26	GO:0006508	proteolysis	GO:0003824//GO:0004222//GO:0008270//GO:0046872	catalytic activity//metalloendopeptidase activity//zinc ion binding//metal ion binding	--	--
BGIBMGA014536	scaffold779	-	13473	15359	1887	sp|O97125|HSP68_DROME Heat shock protein 68 OS=Drosophila melanogaster GN=Hsp68 PE=1 SV=1//0	GO:0006950	response to stress	GO:0000166//GO:0005524	nucleotide binding//ATP binding	--	--
BGIBMGA014545	scaffold792	+	9332	20994	9114	sp|Q9TU53|CUBN_CANFA Cubilin OS=Canis familiaris GN=CUBN PE=1 SV=1//2.29672e-31	--	--	GO:0005509//GO:0005515	calcium ion binding//protein binding	--	--
BGIBMGA014586	scaffold859	-	16453	17190	738	-//-
BGIBMGA014607	scaffold924	+	4565	5031	270	sp|Q9Y1A3|TIM8_DROME Mitochondrial import inner membrane translocase subunit Tim8 OS=Drosophila melanogaster GN=Tim8 PE=3 SV=1//2.01245e-36	GO:0006605//GO:0006626//GO:0006810//GO:0007005//GO:0015031//GO:0045039//GO:0061024	protein targeting//protein targeting to mitochondrion//transport//mitochondrion organization//protein transport//protein import into mitochondrial inner membrane//membrane organization	GO:0046872	metal ion binding	GO:0005575//GO:0005622//GO:0005623//GO:0005737//GO:0005739//GO:0005743//GO:0016020//GO:0042719//GO:0043226//GO:0043234	cellular_component//intracellular//cell//cytoplasm//mitochondrion//mitochondrial inner membrane//membrane//mitochondrial intermembrane space protein transporter complex//organelle//protein complex
BGIBMGA014618	scaffold944	-	6581	8724	1161	sp|P41826|HSP72_ANOAL Heat shock protein 70 A2 OS=Anopheles albimanus GN=HSP70A2 PE=3 SV=1//3.20545e-82	GO:0006950	response to stress	GO:0000166//GO:0005524	nucleotide binding//ATP binding	--	--
Novel00010	sp|P45594|CADF_DROME Cofilin/actin-depolymerizing factor homolog OS=Drosophila melanogaster GN=tsr PE=2 SV=1//1.77758e-16
Novel00019	-//-
Novel00025	-//-
Novel00028	sp|Q16880|CGT_HUMAN 2-hydroxyacylsphingosine 1-beta-galactosyltransferase OS=Homo sapiens GN=UGT8 PE=2 SV=2//1.36955e-56
Novel00056	sp|Q8CD91|SMOC2_MOUSE SPARC-related modular calcium-binding protein 2 OS=Mus musculus GN=Smoc2 PE=1 SV=1//1.91408e-12
Novel00089	-//-
Novel00108	sp|Q4KL91|S36A4_XENLA Proton-coupled amino acid transporter 4 OS=Xenopus laevis GN=slc36a4 PE=2 SV=1//1.15379e-09
Novel00120	sp|P20000|ALDH2_BOVIN Aldehyde dehydrogenase, mitochondrial OS=Bos taurus GN=ALDH2 PE=1 SV=2//4.89513e-51
Novel00134	-//-
Novel00142	-//-
Novel00156	-//-
Novel00157	-//-
Novel00192	sp|P26305|LPSBP_PERAM Hemolymph lipopolysaccharide-binding protein OS=Periplaneta americana PE=1 SV=1//4.23827e-14
Novel00193	sp|A9ZSY3|TRET1_BOMMO Facilitated trehalose transporter Tret1 OS=Bombyx mori GN=Tret1 PE=1 SV=1//1.31284e-62
Novel00195	sp|Q5T655|CC147_HUMAN Coiled-coil domain-containing protein 147 OS=Homo sapiens GN=CCDC147 PE=2 SV=1//4.6679e-19
Novel00198	sp|Q5SNQ7|SRAC1_DANRE Protein SERAC1 OS=Danio rerio GN=serac1 PE=2 SV=1//1.00367e-12
Novel00202	-//-
Novel00218	-//-
Novel00219	-//-
Novel00225	-//-
Novel00272	-//-
Novel00277	-//-
Novel00318	-//-
Novel00320	-//-
Novel00341	-//-
Novel00343	-//-
Novel00353	-//-
Novel00356	sp|Q9W1C9|PEB3_DROME Ejaculatory bulb-specific protein 3 OS=Drosophila melanogaster GN=PebIII PE=1 SV=2//5.5784e-22
Novel00359	sp|Q27377|OB10_DROME Putative odorant-binding protein A10 OS=Drosophila melanogaster GN=a10 PE=1 SV=2//1.63917e-18
Novel00362	-//-
Novel00383	sp|O46162|SGP1_SCHGR Serine protease inhibitor I/II OS=Schistocerca gregaria PE=1 SV=1//8.90268e-06
Novel00384	sp|O46162|SGP1_SCHGR Serine protease inhibitor I/II OS=Schistocerca gregaria PE=1 SV=1//1.54048e-07
Novel00408	-//-
Novel00420	-//-
Novel00423	-//-
Novel00455	-//-
Novel00470	-//-
Novel00477	-//-
Novel00554	-//-
Novel00615	sp|P07898|PGCA_CHICK Aggrecan core protein OS=Gallus gallus GN=ACAN PE=1 SV=2//5.82209e-06
Novel00643	-//-
Novel00680	sp|Q09225|NRF6_CAEEL Nose resistant to fluoxetine protein 6 OS=Caenorhabditis elegans GN=nrf-6 PE=1 SV=3//5.18667e-47
Novel00708	-//-
Novel00711	sp|Q9V7U0|RESIL_DROME Pro-resilin OS=Drosophila melanogaster GN=resilin PE=1 SV=1//1.54944e-16
Novel00718	-//-
Novel00728	-//-
Novel00729	-//-
Novel00741	-//-
Novel00742	-//-
Novel00774	-//-
Novel00813	-//-
Novel00833	sp|P04148|SI25_BOMMO Fibrohexamerin OS=Bombyx mori GN=P25 PE=1 SV=1//1.02305e-11
Novel00834	sp|P04148|SI25_BOMMO Fibrohexamerin OS=Bombyx mori GN=P25 PE=1 SV=1//2.93422e-07
Novel00843	-//-
Novel00852	-//-
Novel00867	sp|P07481|ISC3_BOMMO Chymotrypsin inhibitor SCI-III OS=Bombyx mori PE=1 SV=1//6.09054e-18
Novel00869	-//-
Novel00883	-//-
Novel00887	sp|Q95NT6|MTH2_DROYA G-protein coupled receptor Mth2 OS=Drosophila yakuba GN=mth2 PE=3 SV=1//3.25611e-20
Novel00897	sp|B4M7S0|PGAM5_DROVI Serine/threonine-protein phosphatase Pgam5, mitochondrial OS=Drosophila virilis GN=Pgam5 PE=3 SV=1//1.40574e-89
Novel00899	sp|P29981|CP4C1_BLADI Cytochrome P450 4C1 OS=Blaberus discoidalis GN=CYP4C1 PE=2 SV=1//2.62085e-22
Novel00905	-//-
Novel00908	-//-
Novel00911	-//-
Novel00917	-//-
Novel00919	-//-
Novel00930	-//-
Novel00941	-//-
Novel00948	-//-
Novel00978	-//-
Novel00983	-//-
Novel01001	-//-
Novel01008	-//-
Novel01022	-//-
Novel01028	-//-
Novel01086	sp|Q9VT52|INSL3_DROME Probable insulin-like peptide 3 OS=Drosophila melanogaster GN=Ilp3 PE=2 SV=2//5.98971e-06
Novel01103	-//-
Novel01149	-//-
Novel01175	-//-
Novel01182	-//-
Novel01185	-//-
Novel01191	sp|Q99LW6|YAF2_MOUSE YY1-associated factor 2 OS=Mus musculus GN=Yaf2 PE=1 SV=1//2.63405e-28
Novel01244	sp|P79098|AMPN_BOVIN Aminopeptidase N OS=Bos taurus GN=ANPEP PE=2 SV=4//5.32127e-46
Novel01276	sp|Q17G75|PURA_AEDAE Adenylosuccinate synthetase OS=Aedes aegypti GN=AAEL003161 PE=3 SV=1//2.56733e-86
Novel01287	-//-
Novel01294	sp|B9VJ80|UBA5_BOMMO Ubiquitin-like modifier-activating enzyme 5 OS=Bombyx mori PE=2 SV=1//2.62357e-104
Novel01313	sp|Q9VEN1|FLNA_DROME Filamin-A OS=Drosophila melanogaster GN=cher PE=1 SV=2//2.4152e-08
Novel01314	sp|Q9VEN1|FLNA_DROME Filamin-A OS=Drosophila melanogaster GN=cher PE=1 SV=2//6.06838e-07
Novel01331	-//-
Novel01340	-//-
Novel01341	-//-
Novel01404	sp|Q3T0R7|THIM_BOVIN 3-ketoacyl-CoA thiolase, mitochondrial OS=Bos taurus GN=ACAA2 PE=2 SV=1//1.61561e-32
Novel01418	sp|Q23551|UNC22_CAEEL Twitchin OS=Caenorhabditis elegans GN=unc-22 PE=1 SV=3//5.34185e-06
Novel01446	-//-
Novel01504	-//-
Novel01529	sp|Q9VEN1|FLNA_DROME Filamin-A OS=Drosophila melanogaster GN=cher PE=1 SV=2//2.92234e-08
Novel01552	-//-

## Sheet: expression(RPKM)
geneID	DZ_M	DZ_F	sml_M	sml_F
BGIBMGA000031	32.8825	46.227	71.2852	60.4586
BGIBMGA000117	148.942	182.011	57.5639	60.3081
BGIBMGA000166	2.05642	1.67854	24.297	2.99843
BGIBMGA000206	23.6865	43.7456	23.5601	50.1849
BGIBMGA000207	19.7583	39.3563	20.8356	44.5602
BGIBMGA000209	34.2733	65.5716	36.0249	77.0725
BGIBMGA000223	84.2068	123.995	39.1716	48.2382
BGIBMGA000246	243.715	161.186	886.298	413.183
BGIBMGA000250	188.405	121.362	507.893	539.097
BGIBMGA000252	4202.15	3007.79	10369	6821.24
BGIBMGA000273	145.138	102.617	91.0929	41.8031
BGIBMGA000280	93.3778	104.094	211.072	269.298
BGIBMGA000281	1390.43	725.765	1124.07	664.86
BGIBMGA000282	925.803	731.647	2657.79	1970.14
BGIBMGA000283	2110.38	441.976	869.016	248.931
BGIBMGA000284	1544.24	1180.42	4080.02	2523.87
BGIBMGA000285	123.978	80.0081	198.039	118.224
BGIBMGA000324	448.976	518.687	1158.74	1002.2
BGIBMGA000327	935.64	1282.73	2012.77	1325.34
BGIBMGA000328	101.155	64.3861	795.524	480.423
BGIBMGA000332	13.0088	16.787	89.8166	62.8274
BGIBMGA000333	330.628	265.771	945.829	733.328
BGIBMGA000334	10986	13703.6	26040.3	25449.3
BGIBMGA000336	30.028	23.3024	234.576	142.214
BGIBMGA000338	32.3533	22.9897	128.271	54.1117
BGIBMGA000341	3256.63	6508.57	3150.57	5301.31
BGIBMGA000343	51.2689	100.619	364.557	345.117
BGIBMGA000388	9.36944	15.8385	24.5999	20.6259
BGIBMGA000389	6.96302	5.30462	147.265	57.4728
BGIBMGA000391	3.07914	6.78295	1.27768	8.5771
BGIBMGA000402	1.43492	0.803136	5.87002	8.38405
BGIBMGA000416	203.042	195.73	50.6194	53.5588
BGIBMGA000427	11377.3	13517.1	27048.9	26520.4
BGIBMGA000462	198.904	279.395	96.6772	339.182
BGIBMGA000475	326.232	339.922	720.727	434.189
BGIBMGA000520	1.34319	19.7755	59.2066	6.01241
BGIBMGA000529	44.5706	40.7577	71.6376	84.3657
BGIBMGA000545	48.3005	54.9965	10.0396	14.7287
BGIBMGA000553	59.2663	45.0647	88.6239	79.3355
BGIBMGA000561	211.302	432.035	102.498	240.775
BGIBMGA000563	10049.1	5936.16	4041.24	4108.14
BGIBMGA000648	352.152	500.344	178.445	340.805
BGIBMGA000664	81.0071	65.4536	27.6851	34.9494
BGIBMGA000667	81.4674	105.807	21.2893	123.916
BGIBMGA000672	682.158	581.083	282.036	323.043
BGIBMGA000680	331.99	513.312	175.512	369.594
BGIBMGA000688	0.126896	0.157833	16.0453	17.6068
BGIBMGA000691	26.3787	204.376	15.8604	158.224
BGIBMGA000716	340.239	238.705	176.704	170.264
BGIBMGA000721	75.4032	64.175	22.624	29.4836
BGIBMGA000738	482.616	131.056	60.1287	37.2179
BGIBMGA000772	1.40241	24.9755	1.88624	25.5159
BGIBMGA000802	96.0292	92.0389	22.3447	25.9087
BGIBMGA000806	139.404	241.698	103.565	226.993
BGIBMGA000841	2339.44	1886.65	936.858	1121.26
BGIBMGA000845	130.853	131.178	99.0101	52.8364
BGIBMGA000855	55.7094	55.7751	20.943	24.9519
BGIBMGA001003	10.6645	14.0802	0.584065	0.992302
BGIBMGA001004	314.43	177.126	125.366	68.9834
BGIBMGA001005	561.167	362.777	276.946	202.08
BGIBMGA001052	1078.66	760.059	389.36	239.094
BGIBMGA001091	58.4184	133.655	50.7578	113.272
BGIBMGA001098	16.1585	21.1843	18.4881	55.7082
BGIBMGA001135	66.2779	61.4716	55.3863	33.9564
BGIBMGA001147	2.44752	8.95145	3.84441	18.964
BGIBMGA001149	11.6005	7.64067	523.602	236.865
BGIBMGA001150	43.0772	49.3295	7.91406	6.79541
BGIBMGA001151	21.7389	13.4307	1.52126	1.77124
BGIBMGA001162	66.955	275.335	82.4578	374.748
BGIBMGA001167	36.0559	27.6867	11.6355	19.8403
BGIBMGA001272	22.961	36.7741	15.279	27.0407
BGIBMGA001316	130.735	103.598	330.739	201.965
BGIBMGA001325	220.755	204.444	74.6649	99.2372
BGIBMGA001351	93.7047	95.4355	13.2886	21.722
BGIBMGA001367	193.689	166.491	72.1063	82.4193
BGIBMGA001371	40.5132	45.9707	28.3082	23.7562
BGIBMGA001402	76.4551	125.94	39.4336	57.1884
BGIBMGA001410	7.46462	7.79577	20.6269	17.484
BGIBMGA001472	20.0068	28.1904	4.52218	6.47664
BGIBMGA001498	27.2045	32.8061	8.26155	8.65403
BGIBMGA001570	14.5852	41.9822	7.98349	24.8822
BGIBMGA001573	0	0.0679604	0.0706787	10.3454
BGIBMGA001600	80.8639	82.4143	20.0226	23.4588
BGIBMGA001609	25.0554	21.7431	50.3107	49.6876
BGIBMGA001627	74.9788	114.63	101.496	178.735
BGIBMGA001691	7.93888	5.37919	0.442344	0.428471
BGIBMGA001696	19.159	1.04941	4.20479	0.712054
BGIBMGA001721	75.9299	63.1686	34.0172	35.9437
BGIBMGA001755	93.8434	111.347	41.1804	76.8887
BGIBMGA001800	692.067	912.815	1266.4	1483.65
BGIBMGA001812	36.1341	80.9396	12.1375	16.4595
BGIBMGA001813	52.4288	108.895	9.55464	12.7899
BGIBMGA001816	1.36347	1.13059	18.372	23.53
BGIBMGA001840	2331.83	2727.69	35.3935	105.17
BGIBMGA001857	4.7209	3.27977	0.550154	0.880764
BGIBMGA001860	10.923	30.8516	0.588726	1.25669
BGIBMGA001862	1657.36	1405.81	1115.02	696.998
BGIBMGA001904	27.0265	25.3323	2.69728	2.92661
BGIBMGA001913	15.7425	17.2994	17.8691	35.3209
BGIBMGA001958	10110.9	9397.42	44105.9	26712.6
BGIBMGA001983	8.57299	6.03149	65.1436	147.032
BGIBMGA001999	171.454	228.397	75.0448	139.11
BGIBMGA002002	48.8201	54.9991	20.1982	29.6716
BGIBMGA002042	1.01382	1.08084	47.2111	1.28541
BGIBMGA002043	2.84211	11.1498	2.73842	14.3572
BGIBMGA002044	0.678895	1.31939	56.2586	2.56078
BGIBMGA002077	76.5932	48.8087	4.96994	6.62129
BGIBMGA002091	34.1469	38.9522	13.4111	17.3339
BGIBMGA002162	1.88875	1.14337	44.9131	6.50909
BGIBMGA002222	260.462	221.881	439.82	274.187
BGIBMGA002288	35.8028	79.5309	15.7119	10.9342
BGIBMGA002310	30.8337	30.1696	11.9608	14.0713
BGIBMGA002311	35.9371	29.3019	54.6836	40.0927
BGIBMGA002324	17.6373	8.44408	4.5569	9.00009
BGIBMGA002384	797.266	589.687	2052.82	588.989
BGIBMGA002385	21.1637	16.793	550.51	49.5608
BGIBMGA002393	41.7635	36.4309	18.7994	20.2529
BGIBMGA002396	145.162	129.862	65.2021	89.0691
BGIBMGA002430	84.6532	80.604	27.0487	31.8959
BGIBMGA002435	25.6564	23.2428	53.3734	34.9611
BGIBMGA002441	69.8292	80.1724	0.193007	1.76568
BGIBMGA002462	53.0535	69.9285	25.1845	34.3412
BGIBMGA002480	34.6862	31.6987	72.4582	57.186
BGIBMGA002527	1.67113	1.55891	11.6731	12.7305
BGIBMGA002548	717.323	820.829	5547.14	3702.23
BGIBMGA002549	74.6628	53.3433	899.26	578.99
BGIBMGA002551	6.20704	13.9053	5.52001	17.2988
BGIBMGA002565	222.99	344.885	46.2016	130.606
BGIBMGA002566	111.112	67.0817	31.9785	7.87379
BGIBMGA002567	246.887	231.302	77.4007	58.6784
BGIBMGA002573	9.82931	6.7356	28.2502	24.9785
BGIBMGA002576	40.4089	34.3694	17.6173	24.3345
BGIBMGA002592	308.051	289.054	134.686	137.336
BGIBMGA002593	382.37	378.261	199.925	194.39
BGIBMGA002600	152.693	227.822	52.9709	58.5093
BGIBMGA002603	614.206	1479.98	650.07	1763.52
BGIBMGA002626	533.145	320.508	191.164	169.293
BGIBMGA002647	58.8764	77.6662	109.207	132.455
BGIBMGA002661	26.7191	78.5179	26.6088	98.0609
BGIBMGA002662	38.2286	79.5708	42.7246	134.296
BGIBMGA002664	329.984	610.021	95.5357	160.108
BGIBMGA002696	56.8818	42.5502	91.085	53.4327
BGIBMGA002749	4218.62	2566.41	2103.3	1874.24
BGIBMGA002750	109.446	104.591	41.9632	47.1987
BGIBMGA002775	188.079	147.302	396.549	411.153
BGIBMGA002798	29.1301	23.977	130.39	142.361
BGIBMGA002818	147.998	140.03	62.1367	58.9957
BGIBMGA002846	80.0866	80.4812	41.5277	40.3961
BGIBMGA002905	0.84204	47.7189	0.408457	31.9485
BGIBMGA002906	470.503	597.878	229.091	324.147
BGIBMGA002907	962.912	911.564	283.188	247.064
BGIBMGA002908	15.655	21.6201	0.254546	0.155243
BGIBMGA002915	96.4248	132.215	171.316	218.675
BGIBMGA002916	93.7557	123.689	148.261	201.788
BGIBMGA002934	307.263	599.061	757.515	748.187
BGIBMGA002942	18.8387	20.0664	47.3117	69.251
BGIBMGA002963	107.447	85.0969	163.814	124.957
BGIBMGA002977	2.81461	1.36143	10.754	11.75
BGIBMGA002986	27.5032	26.7237	5.19377	7.7618
BGIBMGA002988	139.348	109.049	56.3041	51.9674
BGIBMGA003011	27.9165	25.7107	16.4321	12.0395
BGIBMGA003032	161.076	126.046	63.2176	80.9767
BGIBMGA003062	255.729	337.21	188.21	157.516
BGIBMGA003065	201.45	111.263	57.2541	52.7712
BGIBMGA003099	9.88698	10.0644	27.9334	27.9553
BGIBMGA003111	21.2035	38.0927	11.375	26.3541
BGIBMGA003116	105.282	98.7702	43.3044	52.1867
BGIBMGA003122	3.73674	3.56595	14.0426	5.62273
BGIBMGA003128	184.288	140.302	52.2407	53.1468
BGIBMGA003129	221.94	156.997	39.193	40.2435
BGIBMGA003132	217.539	182.381	58.8298	97.4459
BGIBMGA003139	8.54391	9.86579	24.2845	31.0286
BGIBMGA003149	28.2873	29.0265	107.303	131.052
BGIBMGA003187	14.9784	16.2831	36.7864	48.0459
BGIBMGA003221	70.7463	131.632	120.05	198.624
BGIBMGA003258	29.9362	45.3601	18.2532	35.6976
BGIBMGA003276	15.2702	77.3919	10.3855	73.3523
BGIBMGA003311	126.427	105.393	53.3469	62.5372
BGIBMGA003318	19.4474	20.6643	9.14113	12.0622
BGIBMGA003319	73.1544	88.1459	39.2494	49.7195
BGIBMGA003327	18.1039	18.6352	44.1363	59.0763
BGIBMGA003335	426.242	418.094	174.316	222.885
BGIBMGA003337	400.566	497.071	947.954	1285.54
BGIBMGA003340	80.5711	75.5787	28.7801	41.4418
BGIBMGA003341	26.951	25.5233	5.60289	7.74301
BGIBMGA003342	180.09	131.492	44.9446	30.5215
BGIBMGA003343	0.631144	11.2484	0.708992	0.884458
BGIBMGA003344	15.212	47.1538	14.7197	40.2219
BGIBMGA003345	740.687	800.499	115.986	184.141
BGIBMGA003361	42.3681	55.8415	68.7039	101.475
BGIBMGA003368	47.1284	24.5696	0.509913	0.673805
BGIBMGA003385	25.0699	13.8042	0.458183	0.663664
BGIBMGA003405	212.012	177.846	132.602	86.4303
BGIBMGA003409	4.78371	23.8127	7.48156	17.7513
BGIBMGA003494	41.1654	60.4337	21.5628	45.9288
BGIBMGA003523	911.559	554.155	279.475	452.896
BGIBMGA003527	1.93563	0.743504	30.4879	36.5817
BGIBMGA003594	14.8748	18.6165	5.25113	5.0505
BGIBMGA003620	43.1278	33.4908	19.4516	15.6892
BGIBMGA003629	12.1378	29.664	7.01406	16.798
BGIBMGA003630	15.2057	39.9558	8.50797	21.5126
BGIBMGA003656	74.7547	85.9114	33.8446	63.8644
BGIBMGA003660	2.04949	5.82665	12.7822	18.493
BGIBMGA003661	4.80174	5.68992	46.7735	21.078
BGIBMGA003679	13.1516	18.5044	7.09429	8.68162
BGIBMGA003709	74.8782	80.1638	32.4331	48.5517
BGIBMGA003739	36.1466	52.3191	22.993	53.2512
BGIBMGA003773	76.7979	58.0622	514.509	173.873
BGIBMGA003788	74.329	99.9432	44.7764	73.3436
BGIBMGA003927	5.81163	13.2999	0.243376	1.63274
BGIBMGA003950	32.7942	24.593	51.0647	38.8166
BGIBMGA003964	33.7456	26.2104	11.4937	10.6432
BGIBMGA003986	46.403	49.9534	538.188	268.414
BGIBMGA004027	16.4379	7.56341	89.7579	8.87171
BGIBMGA004035	4.80884	6.86082	119.104	64.3961
BGIBMGA004040	82.6984	537.854	27.6803	178.287
BGIBMGA004045	258.97	151.334	327.398	209.131
BGIBMGA004046	53.8736	265.852	28.3285	114.806
BGIBMGA004063	0.120492	149.745	1.02284	26.0398
BGIBMGA004065	3996.5	2033.28	908.99	1061.49
BGIBMGA004066	130.263	71.247	62.9822	50.4625
BGIBMGA004074	9.45246	188.161	6.99438	3.69698
BGIBMGA004101	65.2033	38.5819	18.1348	16.7644
BGIBMGA004166	233.772	219.979	61.1576	64.4354
BGIBMGA004176	47.2691	35.2209	132.121	85.3942
BGIBMGA004206	32.0685	42.3569	91.2256	55.6987
BGIBMGA004275	69.0355	57.4415	7.04808	9.41302
BGIBMGA004276	38.5913	116.417	21.1975	126.577
BGIBMGA004363	90.8407	63.0558	170.129	147.936
BGIBMGA004364	46.8761	34.8318	149.762	119.36
BGIBMGA004365	49.4239	41.9469	166.077	133.122
BGIBMGA004378	129.239	112.799	258.125	253.274
BGIBMGA004394	4.50835	0.854265	17.7004	65.4585
BGIBMGA004396	0.915759	0.459989	60.4136	195.063
BGIBMGA004397	0.915759	0.394276	34.9223	90.2164
BGIBMGA004409	70.3756	66.1255	20.9032	18.4439
BGIBMGA004412	82.171	83.3951	29.5273	23.2229
BGIBMGA004415	164.969	170.846	92.2128	74.7178
BGIBMGA004416	234.685	250.462	142.242	123.098
BGIBMGA004441	111.457	80.1087	32.2255	45.9675
BGIBMGA004450	83.2601	66.5061	147.552	106.011
BGIBMGA004457	5.63231	1.42611	28.1799	88.8363
BGIBMGA004468	110.855	298.55	35.6085	183.072
BGIBMGA004473	26.54	32.4552	5.61559	14.5374
BGIBMGA004475	17.984	7.21382	3.66394	1.48972
BGIBMGA004547	547.493	651.526	403.227	303.221
BGIBMGA004560	8.05036	12.0932	0.366674	0.335442
BGIBMGA004562	24.2112	23.4283	7.82959	12.3342
BGIBMGA004579	10.9012	11.516	37.4251	24.2023
BGIBMGA004585	2.86331	1393.37	1.09342	1649.24
BGIBMGA004600	25.877	28.291	11.6635	14.4412
BGIBMGA004613	247.752	298.402	43.4251	82.1095
BGIBMGA004614	92.1473	96.8032	25.8085	52.5956
BGIBMGA004615	208.356	273.789	119.468	214.925
BGIBMGA004623	75.0707	66.727	7.02547	11.9972
BGIBMGA004655	6.09412	28.4562	3.85081	11.881
BGIBMGA004667	15.9965	43.3374	12.9637	41.9119
BGIBMGA004683	32.8718	33.8812	13.3091	37.7906
BGIBMGA004689	581.475	518.892	247.194	250.617
BGIBMGA004793	45.9716	32.4481	0.986723	0.902677
BGIBMGA004806	0.0828114	0.136674	12.4466	12.7772
BGIBMGA004833	47.6812	48.9972	103.816	129.872
BGIBMGA004844	15.6531	32.9651	16.9309	31.1355
BGIBMGA004865	45.9385	67.236	20.0884	40.0687
BGIBMGA004881	36.2077	30.5055	2.49918	2.85788
BGIBMGA004882	15.3847	14.7521	59.3555	62.3654
BGIBMGA004884	230.928	182.676	103.639	108.181
BGIBMGA004950	18.8218	60.439	12.3115	41.1077
BGIBMGA004987	8.14553	8.5681	19.1817	21.2805
BGIBMGA004989	9.67067	24.8406	11.3386	31.6878
BGIBMGA004991	40.5776	29.7447	97.1359	74.2863
BGIBMGA005012	173.771	240.143	89.415	133.219
BGIBMGA005013	1928.14	2811.29	964.671	1879.81
BGIBMGA005014	74.9979	68.6544	35.9739	35.6633
BGIBMGA005015	98.2248	69.6009	156.787	121.408
BGIBMGA005017	173.767	125.069	72.5581	108.588
BGIBMGA005018	215.173	163.725	94.6561	138.967
BGIBMGA005097	126.575	132.699	55.9781	64.2257
BGIBMGA005106	161.522	229.227	88.5455	120.277
BGIBMGA005119	62.175	74.2177	116.416	83.3801
BGIBMGA005143	23.3087	55.4495	26.126	71.6349
BGIBMGA005179	63.1989	49.7945	24.0569	27.4611
BGIBMGA005182	39.1428	48.0415	12.2276	17.5124
BGIBMGA005196	50.9609	53.4636	22.2214	35.5086
BGIBMGA005208	113.761	98.5904	36.9074	38.5949
BGIBMGA005226	92.5611	86.6312	33.7407	51.344
BGIBMGA005301	252.75	216.655	552.401	876.719
BGIBMGA005303	133.003	265.482	102.806	252.583
BGIBMGA005310	8.49902	7.6041	10.2378	23.7229
BGIBMGA005345	265.433	355.53	115.437	232.533
BGIBMGA005440	90.4377	63.0644	132.202	106.683
BGIBMGA005485	47.354	50.0684	15.7729	23.5659
BGIBMGA005500	83.53	52.8908	126.187	62.7274
BGIBMGA005509	46.071	41.9602	20.4171	28.5347
BGIBMGA005576	2291.79	2016.89	533.986	462.329
BGIBMGA005612	28.8205	61.535	17.7655	42.2007
BGIBMGA005631	7373.57	6550.65	29816.1	25428.6
BGIBMGA005658	26.3234	30.3793	0.706584	1.47749
BGIBMGA005664	184.472	154.061	38.095	44.657
BGIBMGA005673	16.2073	16.848	0.167273	0.573845
BGIBMGA005680	2.80819	2.38274	20.9547	10.3008
BGIBMGA005697	69.5432	60.8948	0	0
BGIBMGA005700	94.0906	106.706	48.5745	51.5922
BGIBMGA005706	13.8519	1.14496	0.637906	0.233428
BGIBMGA005726	63.7181	64.4014	28.1562	25.4101
BGIBMGA005727	45.2919	43.8732	11.1882	11.7791
BGIBMGA005751	11.1586	11.23	15.9466	48.655
BGIBMGA005759	19.0241	20.3532	8.99286	9.38517
BGIBMGA005781	334.841	904.874	166.228	499.89
BGIBMGA005876	24.3567	14.7577	208.602	89.3856
BGIBMGA005899	77.1265	65.1042	118.212	118.327
BGIBMGA005942	10.1686	32.6682	7.09923	38.2925
BGIBMGA005990	29.0905	39.771	72.8691	22.0164
BGIBMGA006013	149.547	123.575	56.5284	62.8529
BGIBMGA006032	323.317	309.195	106.929	144.68
BGIBMGA006036	53.8926	60.4559	29.287	31.098
BGIBMGA006112	124.235	81.9383	265.117	158.864
BGIBMGA006176	13.1241	6.20825	1.26422	0.41305
BGIBMGA006181	21.7118	18.5212	6.68994	6.06326
BGIBMGA006227	14.3405	27.0137	14.6812	36.1786
BGIBMGA006239	2196.93	4745.57	1499.47	4069
BGIBMGA006255	80.7612	53.6589	20.055	21.6514
BGIBMGA006272	1143.66	989.365	454.216	678.457
BGIBMGA006273	82.2903	86.7864	35.4378	35.7059
BGIBMGA006277	2.89393	2.88794	33.6256	48.3224
BGIBMGA006287	25.5891	15.7515	161.451	87.4451
BGIBMGA006297	85.1552	55.9464	123.163	53.2282
BGIBMGA006308	26.9248	33.5678	11.261	11.1482
BGIBMGA006324	446.788	433.463	59.4969	123.587
BGIBMGA006370	36.1563	50.0888	16.8651	37.9324
BGIBMGA006371	27.732	17.6049	36.3153	32.455
BGIBMGA006423	62.5985	82.1811	16.5742	32.4182
BGIBMGA006425	303.614	221.805	81.7773	117.591
BGIBMGA006519	52.3825	43.8262	20.299	14.7243
BGIBMGA006529	88.5757	94.5133	41.5871	51.4932
BGIBMGA006540	56.4661	44.6629	7.63512	8.55171
BGIBMGA006569	24.8887	33.9893	61.7735	45.829
BGIBMGA006572	23.1705	22.0443	40.0234	35.0858
BGIBMGA006584	26.0567	30.0439	13.2985	18.3693
BGIBMGA006603	2250.24	1875.17	1585.16	1172.52
BGIBMGA006613	63.5185	64.3708	116.709	93.1141
BGIBMGA006614	19.0691	15.8039	31.0183	29.4428
BGIBMGA006640	85.6654	73.0189	26.9394	25.3822
BGIBMGA006666	0.717358	0.774848	19.853	2.24512
BGIBMGA006732	16.5858	15.1049	44.5092	33.4826
BGIBMGA006742	2460.98	3335.31	2901.9	5909.64
BGIBMGA006743	113.84	2.19451	6.64839	1.27089
BGIBMGA006745	33.5049	29.3997	126.038	38.766
BGIBMGA006746	9.49266	6.83117	158.402	36.1673
BGIBMGA006775	1.00577	1.03205	8.29395	83.9088
BGIBMGA006803	71.2737	155.189	78.3245	230.448
BGIBMGA006815	34.2571	18.9068	28.2083	44.957
BGIBMGA006826	0.31948	0.993422	55.5838	0.189031
BGIBMGA006839	21.366	23.8804	54.7204	41.3515
BGIBMGA006852	52.2013	50.3537	20.7962	30.5828
BGIBMGA006854	89.8727	139.026	45.4774	89.6632
BGIBMGA006874	8.99876	6.50356	2.76608	4.02281
BGIBMGA006901	47.9644	52.9521	24.1413	16.5798
BGIBMGA006916	28.5921	20.783	3.01369	6.43299
BGIBMGA006988	364.476	266.752	223.461	153.901
BGIBMGA006989	245.036	190.878	123.168	104.813
BGIBMGA006991	75.7503	68.5897	318.611	121.212
BGIBMGA007014	64.0239	12.9742	123.247	12.068
BGIBMGA007042	16.7133	19.9814	31.2358	24.9559
BGIBMGA007061	307.712	286.749	357.509	1015.64
BGIBMGA007070	3.68941	21.2103	2.66368	5.3305
BGIBMGA007079	13.9081	58.565	13.6062	54.2714
BGIBMGA007111	13.6462	25.4916	6.77692	12.1872
BGIBMGA007120	348.349	331.52	180.881	176.211
BGIBMGA007121	403.197	379.646	192.009	173.67
BGIBMGA007130	63.8523	66.4519	36.2721	27.2582
BGIBMGA007154	16.5788	17.6913	5.10683	5.37044
BGIBMGA007160	132.914	110.842	25.5674	26.5421
BGIBMGA007253	34.1962	34.5618	88.3176	48.6181
BGIBMGA007255	10.2222	6.55029	71.7376	43.1156
BGIBMGA007272	972.994	1070.58	17.9081	65.2158
BGIBMGA007314	176.075	179.696	101.558	83.9405
BGIBMGA007321	2.83258	4.02099	35.0079	38.2563
BGIBMGA007338	171.14	163.779	51.9329	59.7624
BGIBMGA007339	184.35	177.738	42.1956	41.9327
BGIBMGA007362	18.8929	20.9773	3.99754	4.20171
BGIBMGA007409	122.824	97.9918	51.9548	60.1334
BGIBMGA007425	29.2895	26.4481	13.0159	11.5343
BGIBMGA007438	140.732	123.793	49.0043	46.2703
BGIBMGA007458	633.401	477.445	320.452	297.614
BGIBMGA007462	21.8532	12.791	2.84067	3.83469
BGIBMGA007527	28.2342	20.6072	27.0747	73.8996
BGIBMGA007572	29.8275	30.5773	7.19569	12.7055
BGIBMGA007611	9.45505	7.65779	82.2719	27.6468
BGIBMGA007627	676.751	475.98	307.826	282.558
BGIBMGA007628	248.614	159.351	21.0416	29.749
BGIBMGA007647	17.7819	51.6992	11.7323	31.8813
BGIBMGA007675	600.524	533.088	176.792	206.765
BGIBMGA007677	322.565	227.573	697.338	302.658
BGIBMGA007683	781.566	1481.77	377.764	1172.23
BGIBMGA007729	66.1622	47.8906	90.2365	103.508
BGIBMGA007767	82.9979	118.829	34.2789	65.5514
BGIBMGA007771	6.98656	6.94556	34.1378	40.3728
BGIBMGA007804	131.522	139.935	75.0417	171.563
BGIBMGA007809	70.9032	46.8757	66.2725	257.504
BGIBMGA007816	40.3534	39.8973	13.6285	16.5441
BGIBMGA007854	32.5552	43.9981	7.85743	19.5208
BGIBMGA007876	10.3103	9.84512	25.2822	14.4345
BGIBMGA007888	6.23918	7.25142	18.3327	14.1613
BGIBMGA007899	184.005	136.241	288.62	187.141
BGIBMGA007900	185.882	127.698	190.504	81.6772
BGIBMGA007901	467.416	338.47	899.995	518.798
BGIBMGA007908	9.62308	8.84772	22.1981	29.3089
BGIBMGA007920	39.1813	34.6738	143.818	71.0237
BGIBMGA007935	48.4044	114.292	35.3747	109.569
BGIBMGA007968	73.2593	59.8957	25.378	40.033
BGIBMGA008001	111.908	111.114	195.083	104.589
BGIBMGA008009	75.8156	85.8982	34.6816	46.4902
BGIBMGA008020	151.11	146.572	67.4678	85.2001
BGIBMGA008049	63.5451	98.1353	25.1125	79.5556
BGIBMGA008057	33.4921	42.2204	9.80638	16.0007
BGIBMGA008058	69.9269	86.1238	31.3249	44.2275
BGIBMGA008063	24.4881	27.9055	6.00785	11.9411
BGIBMGA008064	30.1281	35.6668	90.3087	94.8471
BGIBMGA008072	1.97394	0.736556	18.7127	4.20462
BGIBMGA008120	2112.66	1741.89	977.293	1062.76
BGIBMGA008136	23.3499	19.8148	43.7844	43.798
BGIBMGA008146	8.80538	29.8993	4.44217	21.6945
BGIBMGA008151	50.4183	44.2179	11.898	9.24322
BGIBMGA008152	76.1576	61.939	14.6446	12.3649
BGIBMGA008153	99.9874	86.7217	15.242	13.6206
BGIBMGA008170	22.1676	21.3424	9.79702	10.6036
BGIBMGA008174	45.1265	139.762	65.4763	111.233
BGIBMGA008179	6.18823	27.3895	3.83207	24.0138
BGIBMGA008204	47.1314	47.8307	454.959	154.821
BGIBMGA008222	21.0949	51.5456	21.3819	95.0087
BGIBMGA008245	967.528	607.782	2021.22	944.705
BGIBMGA008254	5945.61	3929.96	10932.1	8229.83
BGIBMGA008262	34.6004	13.6526	129.265	19.8969
BGIBMGA008268	0	0.011814	1.75084	1.73659
BGIBMGA008320	2.44548	1.63434	35.6231	14.3184
BGIBMGA008337	62.921	134.88	53.3155	100.405
BGIBMGA008360	38.4927	27.2998	82.8732	66.7666
BGIBMGA008375	11.0244	7.37702	2.62144	3.21353
BGIBMGA008396	7834.44	4461.17	13479	8741.23
BGIBMGA008411	39.4079	33.3214	15.8191	16.7709
BGIBMGA008418	1.62714	5.59992	66.3006	9.77239
BGIBMGA008439	2.94879	11.823	1.77425	6.31634
BGIBMGA008442	141.854	122.72	59.6931	56.8774
BGIBMGA008463	13.7632	5.03682	0.154067	0
BGIBMGA008496	9.37774	8.37801	0.742127	0.628625
BGIBMGA008499	68.1277	70.6636	152.141	104.228
BGIBMGA008519	49.6599	115.955	46.2963	110.497
BGIBMGA008521	149.824	142.413	56.5503	71.1516
BGIBMGA008524	21.2843	18.1434	6.02268	8.08811
BGIBMGA008538	1499.5	2712.32	828.842	1709.08
BGIBMGA008579	3.09645	3.8206	9.43447	5.26808
BGIBMGA008581	60.8728	79.6346	30.3912	54.1525
BGIBMGA008582	88.5933	114.956	44.8147	95.8537
BGIBMGA008584	1.38122	9.5715	16.0322	20.7084
BGIBMGA008598	26.4275	20.5764	51.722	50.0129
BGIBMGA008609	26.9568	14.8467	0.386015	0.529703
BGIBMGA008668	170.887	245.539	87.2923	129.21
BGIBMGA008673	0.70935	0.431555	7.86924	3.25733
BGIBMGA008711	244.49	130.514	62.0697	14.5077
BGIBMGA008736	303.051	201.163	375.606	603.165
BGIBMGA008803	314.49	394.218	113.746	154.096
BGIBMGA008814	0.393562	12.2072	0.668183	27.2451
BGIBMGA008859	0.0486663	0.158894	0.16525	9.99909
BGIBMGA008910	7.95815	6.2627	23.3085	43.6505
BGIBMGA008917	24.6594	24.5425	52.7752	41.4599
BGIBMGA008939	53.1842	30.0956	35.1595	26.8677
BGIBMGA009004	9.58238	11.876	26.4285	20.3503
BGIBMGA009027	0.025974	0.169609	6.02255	26.8102
BGIBMGA009028	0.102863	0.239889	5.06452	24.0102
BGIBMGA009043	224.667	122.046	51.5677	58.7123
BGIBMGA009057	61.4989	71.7273	30.2595	41.1019
BGIBMGA009075	96.5131	71.5465	11.274	14.0049
BGIBMGA009101	167.954	174.793	70.7337	104.148
BGIBMGA009108	0	701.927	0.403762	22.1623
BGIBMGA009137	11.2279	12.0707	6.26738	5.6048
BGIBMGA009142	160.321	207.896	79.3652	140.399
BGIBMGA009159	32.0828	56.2226	5.00231	10.4745
BGIBMGA009180	106.486	110.535	37.1398	51.5504
BGIBMGA009184	8.23375	13.2295	34.8501	39.7657
BGIBMGA009211	46.2693	39.1964	190.794	138.697
BGIBMGA009248	133.337	110.27	59.5668	61.0114
BGIBMGA009249	65.2557	90.1656	149.638	170.072
BGIBMGA009253	198.682	154.14	72.6362	76.1171
BGIBMGA009255	103.564	82.3938	36.8423	44.416
BGIBMGA009276	4.29583	15.2525	5.23083	23.3428
BGIBMGA009300	23.3704	16.1205	4.73687	6.57313
BGIBMGA009306	0.60088	0.505723	2.26444	1.77055
BGIBMGA009316	21.1311	19.8136	3.2632	2.98525
BGIBMGA009317	22.9985	22.42	2.55693	2.14421
BGIBMGA009333	28.5631	27.6499	52.9944	47.4011
BGIBMGA009343	0.885194	3.12563	0.757	3.89325
BGIBMGA009375	136.008	117.683	61.4728	61.2198
BGIBMGA009443	12.4794	18.0125	33.0324	15.9562
BGIBMGA009452	21.3579	10.3155	5.96603	2.65551
BGIBMGA009488	25.6928	39.0645	7.27384	15.0127
BGIBMGA009500	55.8674	63.2251	28.4586	41.8261
BGIBMGA009521	23.4553	21.8803	76.2197	51.2346
BGIBMGA009522	30.993	26.9844	67.4865	49.4255
BGIBMGA009523	5.77291	7.84093	29.213	24.1425
BGIBMGA009544	202.649	259.067	41.406	79.8575
BGIBMGA009562	851.729	871.429	379.375	454.817
BGIBMGA009563	37.2334	41.144	17.0412	18.2525
BGIBMGA009570	16.0512	15.4128	35.3559	30.0746
BGIBMGA009637	144.469	128.725	49.2563	81.8736
BGIBMGA009714	10.2589	7.50585	120.799	61.5927
BGIBMGA009724	3.88585	18.4899	0.409137	3.31512
BGIBMGA009775	442.868	1070.99	205.889	478.427
BGIBMGA009776	6055.14	5301.57	10546.4	8054.61
BGIBMGA009801	80.2604	78.8919	26.0946	26.5499
BGIBMGA009821	226.349	14.1689	185.56	22.649
BGIBMGA009856	8.32025	4.56332	21.4577	21.5225
BGIBMGA009872	73.8702	56.7261	32.5555	37.9024
BGIBMGA009890	12.5472	12.2063	49.4739	17.3403
BGIBMGA009891	10.3315	10.5429	35.4596	17.8408
BGIBMGA009892	12.5612	9.77884	45.5603	12.806
BGIBMGA009927	13.7097	13.199	13.0022	43.874
BGIBMGA009959	333.111	592.686	229.067	325.074
BGIBMGA009966	37.8503	37.7402	11.7784	17.4938
BGIBMGA009974	191.121	174.185	93.1174	82.6249
BGIBMGA009987	125.51	100.194	210.469	273.69
BGIBMGA010013	61.1685	71.6139	17.8804	17.7098
BGIBMGA010014	67.1167	54.8293	69.8263	179.879
BGIBMGA010026	72.0581	89.7739	176.561	195.56
BGIBMGA010029	21.6871	14.5834	18.9233	9.86115
BGIBMGA010030	276.495	197.284	518.527	525.729
BGIBMGA010039	2918.32	2918.63	1002.18	1435.55
BGIBMGA010057	40.5596	70.5974	55.3931	93.4318
BGIBMGA010073	89.9651	193.18	59.5014	133.788
BGIBMGA010077	17.364	29.1607	99.5275	49.0238
BGIBMGA010102	201.536	235.457	104.221	152.045
BGIBMGA010115	118.351	116.201	4.98074	6.71484
BGIBMGA010143	34.0724	34.296	1001.04	36.0904
BGIBMGA010164	29.8337	30.0188	51.3168	62.1492
BGIBMGA010201	107.531	54.4498	41.3352	21.7467
BGIBMGA010231	2.11307	2.45065	729.308	10.1373
BGIBMGA010232	3.36546	2.27341	138.37	2.26595
BGIBMGA010240	399.716	383.802	671.875	960.987
BGIBMGA010255	32.358	26.3028	153.632	122.631
BGIBMGA010256	24.8238	17.1172	70.4928	35.5667
BGIBMGA010271	34.3306	30.0796	12.9502	14.4017
BGIBMGA010335	28.4891	25.2908	19.849	14.8448
BGIBMGA010338	1.26446	3.5761	6.34784	8.33665
BGIBMGA010354	6.14238	5.16446	21.0529	10.7596
BGIBMGA010402	79.828	27.8588	17.7711	8.72967
BGIBMGA010403	68.0838	54.6362	24.2802	24.9722
BGIBMGA010422	69.1644	43.7665	4.82382	4.7524
BGIBMGA010433	25.4641	30.5094	6.85271	13.7497
BGIBMGA010439	3.54206	3.30421	12.0909	78.2425
BGIBMGA010445	49.436	47.174	15.2536	16.1012
BGIBMGA010456	89.7434	86.1297	3.26182	6.6566
BGIBMGA010457	8.90975	32.3174	0.275869	1.97691
BGIBMGA010461	0.0926819	0.0288194	21.46	28.4885
BGIBMGA010482	267.986	287.156	168.468	141.822
BGIBMGA010483	176.618	165.985	349.384	275.626
BGIBMGA010501	0.490029	0.812664	11.1985	2.0296
BGIBMGA010539	64.9903	55.5675	18.5349	24.5087
BGIBMGA010555	6.21749	6.89174	13.1284	21.3262
BGIBMGA010564	102.687	93.3002	16.9878	42.013
BGIBMGA010573	14.2599	14.8446	110.675	88.7022
BGIBMGA010640	0.0853956	0.119492	14.6226	18.6445
BGIBMGA010654	46.4666	13.8858	781.974	326.441
BGIBMGA010657	13.112	17.5261	19.7695	29.8443
BGIBMGA010679	26.0142	25.3645	10.4263	12.4652
BGIBMGA010726	121.812	128.026	37.9659	49.6434
BGIBMGA010738	27.2885	33.4792	98.8922	99.6571
BGIBMGA010743	7.9231	4.13263	24.4652	17.2775
BGIBMGA010774	32.4562	25.4607	52.5574	32.5019
BGIBMGA010779	72.5336	68.2643	136.423	86.422
BGIBMGA010801	1.78892	11.0808	1.94381	12.4794
BGIBMGA010855	88.1329	141.17	43.9092	58.793
BGIBMGA010872	102.223	31.8999	2200.78	987.755
BGIBMGA010880	13.4188	14.2713	5.59737	4.87676
BGIBMGA010888	17.3905	21.1324	8.92025	9.35638
BGIBMGA010889	23.659	25.6793	2.9353	5.89881
BGIBMGA010899	118.622	91.1537	201.137	102.725
BGIBMGA010913	39.0637	91.0787	10.6603	17.0128
BGIBMGA010920	3.33111	18.3068	1.19433	0.835518
BGIBMGA010923	37.4185	43.5112	183.635	102.086
BGIBMGA010945	33.7252	32.0254	77.0099	42.5067
BGIBMGA010985	236.097	149.295	1033.27	623.822
BGIBMGA010987	14.8952	13.0127	32.768	36.5419
BGIBMGA010998	29.7621	42.1943	58.0743	109.091
BGIBMGA011004	88.8338	91.7202	163.221	198.02
BGIBMGA011016	31.1972	42.2716	54.2522	72.2233
BGIBMGA011048	0.525112	0.793091	14.8952	8.23356
BGIBMGA011062	11.7598	22.8062	21.1665	69.6265
BGIBMGA011090	44.7725	46.3478	11.3809	21.1834
BGIBMGA011094	536.732	404.479	1335.23	776.426
BGIBMGA011129	22.6546	12.6892	6.57438	4.87298
BGIBMGA011137	10.1075	11.9252	4.36506	4.9963
BGIBMGA011138	103.515	113.033	15.7795	39.6432
BGIBMGA011139	55.1417	49.6689	3.48972	4.94659
BGIBMGA011140	65.5687	30.289	9.73948	2.83328
BGIBMGA011148	54.482	41.8032	130.178	108.995
BGIBMGA011168	56.2365	114.455	67.898	147.172
BGIBMGA011170	2.77937	4.1512	14.4399	12.1855
BGIBMGA011172	2.77266	7.53121	21.559	12.9193
BGIBMGA011175	66.7543	71.59	27.0672	29.3745
BGIBMGA011194	454.178	471.065	151.934	240.547
BGIBMGA011198	45.9645	56.0723	24.4017	33.5973
BGIBMGA011207	18.4476	61.1394	13.5618	15.8134
BGIBMGA011209	10.609	32.0531	3.12357	14.1939
BGIBMGA011211	302.733	294.597	25.9725	76.3058
BGIBMGA011213	8.3987	21.8676	3.98351	10.27
BGIBMGA011222	11.6684	17.7371	6.10156	7.99056
BGIBMGA011223	16.8821	23.7393	10.0883	11.9275
BGIBMGA011231	98.6609	84.2806	30.9614	33.7817
BGIBMGA011237	369.249	385.164	171.988	239.889
BGIBMGA011252	65.0219	120.377	33.8872	85.2751
BGIBMGA011261	13.2872	13.8927	0.402836	0.294819
BGIBMGA011266	0.145218	0.248355	0.986195	65.6883
BGIBMGA011272	72.6243	107.695	101.734	175.817
BGIBMGA011292	120.723	98.0548	30.7364	28.6922
BGIBMGA011298	4.26651	25.7356	4.81043	25.8925
BGIBMGA011306	21.7142	31.8606	26.2059	50.0837
BGIBMGA011316	15.5131	16.8299	30.797	36.0137
BGIBMGA011357	126.064	105.838	28.0467	14.4693
BGIBMGA011360	17.0725	19.5467	7.0044	6.14281
BGIBMGA011361	65.6152	77.7612	42.5985	30.4966
BGIBMGA011391	19.1818	19.9564	6.1674	6.67237
BGIBMGA011424	133.744	59.5144	131.605	125.876
BGIBMGA011428	27.3644	26.1494	74.9896	41.9832
BGIBMGA011430	16.7774	6.95592	342.405	117.214
BGIBMGA011431	385.148	72.2167	3909.22	2095.78
BGIBMGA011433	52.4216	37.8592	758.133	495.978
BGIBMGA011442	14.7559	14.5747	75.0666	37.0877
BGIBMGA011453	108.126	60.3338	1.17091	0.913651
BGIBMGA011458	445.229	944.755	219.886	510.553
BGIBMGA011470	45.6798	35.9853	92.5613	64.3384
BGIBMGA011471	43.2223	30.9857	82.1639	59.6472
BGIBMGA011521	43.5101	33.5209	19.7185	30.029
BGIBMGA011525	15.9836	29.1951	12.6585	33.9528
BGIBMGA011538	22.2107	17.4701	30.1091	36.8529
BGIBMGA011548	84.2246	56.0998	172.457	101.115
BGIBMGA011563	0	55.4555	0.24913	73.2731
BGIBMGA011617	9.21552	6.96891	34.8099	18.2455
BGIBMGA011713	520.027	483.393	187.855	571.45
BGIBMGA011715	472.209	406.02	2074.95	1251.94
BGIBMGA011716	468.94	465.832	1460.96	881.266
BGIBMGA011717	471.957	442.142	1582.93	748.038
BGIBMGA011718	451.786	288.359	762.316	1030.97
BGIBMGA011719	4.91953	5.50701	1530.52	79.6397
BGIBMGA011721	230.04	239.812	1026.54	168.496
BGIBMGA011723	104.025	82.9665	1378.05	240.25
BGIBMGA011726	71.145	49.5781	263.352	543.951
BGIBMGA011729	893.517	434.809	851.965	787.781
BGIBMGA011730	138.534	54.4582	103.727	85.6941
BGIBMGA011732	18.303	13.4827	31.4085	45.9497
BGIBMGA011762	212.006	97.9958	174.25	45.0317
BGIBMGA011763	366.352	244.644	2840.19	1307.06
BGIBMGA011774	119.643	191.539	85.9092	223.75
BGIBMGA011834	116.473	160.736	70.8764	94.273
BGIBMGA011864	68.0145	82.7613	31.8766	61.0304
BGIBMGA011886	125.705	138.97	661.666	575.338
BGIBMGA011952	50.4322	45.291	6.84299	8.45117
BGIBMGA012088	57.7414	51.0933	10.3255	10.3875
BGIBMGA012153	855.94	681.239	219.804	259.682
BGIBMGA012154	136.21	142.021	34.6255	43.3061
BGIBMGA012182	182.636	146.964	99.5382	90.0261
BGIBMGA012184	125.166	70.6514	165.969	97.5262
BGIBMGA012193	37.4692	33.2675	15.1822	18.3674
BGIBMGA012213	6.76927	53.4547	4.73455	2.65466
BGIBMGA012289	1.14248	1.72161	7.37504	15.4047
BGIBMGA012305	128.354	1761.68	32.7592	1447.53
BGIBMGA012345	208.39	111.899	236.288	166.225
BGIBMGA012346	176.724	101.679	224.233	158.345
BGIBMGA012351	35.4578	23.2837	142.12	97.214
BGIBMGA012369	10.7882	11.5467	11.5893	25.4781
BGIBMGA012373	50.8679	73.2432	77.2229	119.634
BGIBMGA012379	48.6761	83.258	45.9252	108.285
BGIBMGA012454	24.825	20.0231	128.309	81.9739
BGIBMGA012485	42.2589	55.6615	25.3591	58.9
BGIBMGA012491	13.2007	11.5786	43.7096	30.1877
BGIBMGA012509	22.6407	12.5339	34.4502	31.7868
BGIBMGA012521	23.3673	65.1247	12.5695	18.1724
BGIBMGA012526	5.1961	19.7349	3.80079	10.0286
BGIBMGA012564	19.0862	18.9828	74.6116	37.2421
BGIBMGA012594	1169.39	712.922	1504.2	1188.83
BGIBMGA012602	36.4063	29.4616	58.8576	40.7736
BGIBMGA012606	238.506	96.9391	365.346	133.111
BGIBMGA012618	76.8051	27.3529	327.697	128.898
BGIBMGA012654	459.496	316.032	9499.82	3977.74
BGIBMGA012655	0.640035	0.511763	40.2723	9.25107
BGIBMGA012657	380.077	928.655	505.107	824.16
BGIBMGA012659	261.213	205.071	106.398	126.246
BGIBMGA012679	38.5074	15.4732	7.02547	7.20873
BGIBMGA012682	10.1169	9.15367	38.5958	22.2787
BGIBMGA012701	78.4148	91.4522	49.2919	44.1647
BGIBMGA012714	28.171	22.4518	33.4859	113.863
BGIBMGA012773	5.13965	4.2936	17.3776	20.5611
BGIBMGA012800	135.676	125.992	22.3357	38.1986
BGIBMGA012803	8.74753	15.0947	3.63708	12.2854
BGIBMGA012831	18.4554	16.7242	59.5118	36.7632
BGIBMGA012862	5.17253	5.79023	82.0474	85.1586
BGIBMGA012863	6.51604	5.01318	76.3156	87.5821
BGIBMGA012941	21.2439	16.7074	2.67028	4.05992
BGIBMGA012964	17.4661	17.1856	87.8871	47.637
BGIBMGA012965	29.8988	28.9999	152.396	86.5056
BGIBMGA012968	102.189	61.1777	72.0382	45.3654
BGIBMGA012997	0.347594	3.32359	3.70945	7.06977
BGIBMGA012998	0.464947	13.2015	2.79102	8.27884
BGIBMGA013001	6.19543	5.7794	12.0458	18.0282
BGIBMGA013005	42.2923	61.653	26.4618	59.0566
BGIBMGA013006	43.5651	42.0988	20.6268	20.6309
BGIBMGA013007	27.651	5.46684	140.589	30.6457
BGIBMGA013063	338.203	322.208	131.111	146.723
BGIBMGA013097	37.2237	37.7399	77.1547	100.259
BGIBMGA013108	3326.95	8365.29	2898.22	8851.33
BGIBMGA013114	21.3955	18.884	4.34302	5.34615
BGIBMGA013131	38.5393	73.4379	32.7988	73.5217
BGIBMGA013174	22.8146	25.2461	59.591	77.3051
BGIBMGA013242	303.79	272.816	67.0033	67.7408
BGIBMGA013297	53.0395	48.1823	35.8118	24.6364
BGIBMGA013339	986.402	1134.04	455.652	511.984
BGIBMGA013342	7.90999	23.8318	10.8692	14.1704
BGIBMGA013369	91.6828	97.4473	56.6897	47.8704
BGIBMGA013417	57.0685	49.2071	247.987	165.489
BGIBMGA013418	18.3006	21.1102	149.768	106.536
BGIBMGA013521	62.4905	60.4802	57.55	27.1193
BGIBMGA013530	11.0328	14.9437	33.1162	49.3375
BGIBMGA013553	17.581	17.3149	43.6238	50.9872
BGIBMGA013563	81.4674	78.8827	42.2139	38.8725
BGIBMGA013565	71.2553	60.648	19.7671	21.3752
BGIBMGA013576	104.248	99.8359	39.6477	47.2875
BGIBMGA013597	58.4272	118.491	48.9596	92.2966
BGIBMGA013646	93.5055	57.7157	24.7159	33.212
BGIBMGA013667	2972.43	4147.45	18580.2	12749.3
BGIBMGA013705	24.8158	61.5786	22.8208	78.6441
BGIBMGA013725	6.52271	8.23712	19.8883	2.79609
BGIBMGA013778	331.183	351.898	2489.84	3251.6
BGIBMGA013803	0.520226	0.776467	0.403762	37.3988
BGIBMGA013806	52.04	58.4986	11.7536	19.55
BGIBMGA013812	89.1985	86.8148	37.2837	56.3797
BGIBMGA013829	122.649	55.7801	8.32143	8.39262
BGIBMGA013849	79.9103	79.9111	24.0668	32.0885
BGIBMGA013859	32.9078	20.223	4.62436	3.53895
BGIBMGA013877	30.1731	21.9758	66.9232	43.3401
BGIBMGA013893	5.26838	18.6384	2.48326	10.7743
BGIBMGA013894	11.3034	33.9676	5.42478	24.2489
BGIBMGA013914	48.7676	34.0052	18.6584	21.2494
BGIBMGA013932	21.0005	38.3784	15.7634	50.8139
BGIBMGA013949	4.13922	3.41274	8.93394	6.67012
BGIBMGA013951	137.275	328.421	73.9054	179.874
BGIBMGA013957	132.117	117.726	86.4662	64.6998
BGIBMGA013975	479.175	390.829	171.547	188.244
BGIBMGA013978	30.6663	34.5071	8.05001	9.47579
BGIBMGA013979	34.048	43.85	14.1126	20.747
BGIBMGA013991	33.8717	22.336	12.4016	48.7213
BGIBMGA014047	249.539	473.773	70.1418	231.863
BGIBMGA014055	3.79338	3.46376	5.56897	14.2685
BGIBMGA014119	11.3648	27.3501	9.29841	22.3736
BGIBMGA014181	158.814	138.298	61.7227	51.2728
BGIBMGA014197	30.3576	27.0653	4.06495	5.68332
BGIBMGA014203	90.9021	194.341	24.3026	73.0568
BGIBMGA014204	11.2993	37.5034	4.11838	33.8529
BGIBMGA014208	23.5997	27.5438	1.15	6.40793
BGIBMGA014209	104.802	100.452	28.9892	30.9678
BGIBMGA014217	151.508	164.708	74.6623	79.4829
BGIBMGA014236	53.1205	57.4605	20.0095	20.1903
BGIBMGA014246	18.2576	64.971	4.06463	22.8222
BGIBMGA014248	14.545	13.6164	23.3181	42.252
BGIBMGA014265	29.8469	34.0331	8.30714	9.41803
BGIBMGA014294	44.5075	35.5668	16.9094	13.6736
BGIBMGA014360	70.6261	105.158	21.7504	177.772
BGIBMGA014404	628.241	628.362	223.914	227.32
BGIBMGA014417	263.507	207.181	126.7	124.988
BGIBMGA014464	123.412	107.751	35.2098	48.2784
BGIBMGA014493	1.5192	1.18099	37.3381	11.7979
BGIBMGA014512	3.71033	22.617	0.682687	1.76006
BGIBMGA014519	17.4573	16.4056	79.7892	48.662
BGIBMGA014520	15.0003	13.221	65.5376	34.2471
BGIBMGA014536	51.4046	16.566	0.642233	5.33885
BGIBMGA014545	17.6092	14.7368	28.0741	87.9225
BGIBMGA014586	26.0519	53.2046	2.14191	11.2996
BGIBMGA014607	56.7254	47.6622	101.284	144.252
BGIBMGA014618	74.2398	78.5496	25.1428	51.6905
Novel00010	414.897	423.846	191.406	199.006
Novel00019	39.5836	20.9952	0.962033	0.56268
Novel00025	124.955	195.001	50.7105	130.831
Novel00028	28.1188	23.2554	10.4336	10.6662
Novel00056	3.94081	4.74562	14.2502	35.5481
Novel00089	21.9245	18.0227	33.9286	24.4362
Novel00108	40.5447	39.2826	8.95642	9.15185
Novel00120	31.2496	53.0832	16.1515	26.1604
Novel00134	33.3153	33.8043	0.392565	1.2769
Novel00142	12.9271	15.0635	0.0856068	0.0783151
Novel00156	9.65711	10.8536	2.87814	3.48323
Novel00157	25.86	36.0012	7.92551	15.1009
Novel00192	14.0788	28.7263	0.511563	0.46799
Novel00193	93.887	64.359	26.86	29.7491
Novel00195	0.699441	0.619849	11.8411	13.5328
Novel00198	34.8813	29.3644	8.5999	12.1299
Novel00202	98.8008	138.303	34.137	80.6118
Novel00218	69.238	186.608	29.1876	94.2186
Novel00219	64.4192	50.7902	126.171	63.2739
Novel00225	89.828	68.0162	12.3868	12.4821
Novel00272	63.3064	57.537	14.7103	14.9399
Novel00277	18.1701	21.5633	3.59841	4.8007
Novel00318	0	0.0772325	33.4941	45.7781
Novel00320	5.20071	5.4107	0.702446	0.656434
Novel00341	153.686	192.772	41.7148	59.4414
Novel00343	3.90419	11.1689	0.0420855	0.308006
Novel00353	1.15041	98.6743	0.881121	104.359
Novel00356	49.8528	63.7399	12.586	17.9761
Novel00359	214.999	454.174	32.246	116.554
Novel00362	478.4	499.77	75.1012	182.918
Novel00383	262.282	205.043	64.552	98.7622
Novel00384	151.379	133.162	38.3139	64.4582
Novel00408	15.1498	12.2198	17.1511	43.1279
Novel00420	12.9713	15.4953	0	0
Novel00423	12.7707	15.3297	0.677923	1.775
Novel00455	1011.5	1469.27	36.6221	60.852
Novel00470	3.27277	19.3255	0.238134	35.5241
Novel00477	3.05554	17.513	2.72402	17.2729
Novel00554	166.427	151.319	297.57	240.694
Novel00615	10.9569	15.7361	0.152949	0.209882
Novel00643	366.7	373.515	78.9736	97.5563
Novel00680	13.3845	14.3696	5.27327	4.0042
Novel00708	10.0036	19.0973	4.70225	12.1981
Novel00711	17.5543	7.41873	36.1937	11.0178
Novel00718	16.995	16.5591	2.66976	3.22069
Novel00728	5.02549	2.6829	50.1651	5.72309
Novel00729	10841.9	7086.49	13521.4	13011.5
Novel00741	0.149344	0	52.8359	33.5786
Novel00742	0.19397	0.180945	25.5614	15.4077
Novel00774	6.59143	6.82265	26.1484	32.3156
Novel00813	27.3437	27.5775	2.79514	5.09824
Novel00833	89.6555	70.0988	363.306	275.051
Novel00834	1481.62	1230.94	2885.44	2894.83
Novel00843	119.118	108.427	8.14547	16.3005
Novel00852	68.3577	64.9903	7.08603	11.469
Novel00867	120.335	129.543	15.4827	38.0369
Novel00869	728.392	543.713	1043.4	717.686
Novel00883	20.1817	25.6201	1.51686	2.17278
Novel00887	11.6382	8.20713	5.74628	23.7172
Novel00897	26.9285	30.6499	12.7741	15.5038
Novel00899	0.625578	1.00798	19.5315	17.767
Novel00905	5.87843	6.71553	7.3974	16.2315
Novel00908	14.119	15.8199	2.88982	4.82911
Novel00911	30.559	25.3214	3.49389	3.79624
Novel00917	146.445	5.72019	3.94933	3.8416
Novel00919	3.40335	4.72577	0.379122	0.536009
Novel00930	35.6662	33.5276	6.98344	9.80474
Novel00941	15.6214	19.2039	1.7035	2.20326
Novel00948	33.2038	50.9466	257.763	106.444
Novel00978	10.4198	12.062	3.23619	4.70025
Novel00983	54.5895	50.109	118.978	181.466
Novel01001	3.34248	2.83209	17.7855	11.3998
Novel01008	10.8078	11.4797	3.17137	3.27599
Novel01022	36.7295	30.9254	14.6982	22.2036
Novel01028	4.91115	3.86272	1.12109	25.4689
Novel01086	3.53467	20.2912	0.8573	3.7404
Novel01103	5.1069	11.0505	5.58791	11.9236
Novel01149	0.206922	2.71254	0	0.0289972
Novel01175	134.28	159.792	309.49	249.202
Novel01182	1.03946	1.7777	610.106	30.1365
Novel01185	16.9388	12.4153	16.4333	71.7079
Novel01191	9.98478	9.85784	3.74284	4.34861
Novel01244	36.5464	41.9906	11.4702	20.2212
Novel01276	48.1556	52.9399	9.05979	11.8343
Novel01287	17.697	13.0931	2.76282	0.601785
Novel01294	10.6654	11.1415	0.650506	0.650889
Novel01313	10.0491	12.192	63.9618	46.2955
Novel01314	78.1052	75.1765	0	0.0918152
Novel01331	0.885515	4.08237	0.0871543	0.193632
Novel01340	60.5421	67.114	0	0
Novel01341	75.2442	79.3744	0	2.51057
Novel01404	234.484	181.473	92.7733	105.877
Novel01418	412.415	495.524	266.025	191.195
Novel01446	106.212	93.0428	317.5	235.046
Novel01504	40.9705	40.944	0.0765858	0
Novel01529	108.223	99.2543	50.1881	33.1617
Novel01552	56.6392	73.5842	1.00364	1.8363

## Sheet: differential_analysis
Gene_id	readcount_DZ_M	readcount_DZ_F	log2.Fold_change.	pvalue	qvalue	Signature	readcount_sml_F	readcount_DZ_F	log2.Fold_change.	pvalue	qvalue	Signature	readcount_sml_F	readcount_DZ_M	log2.Fold_change.	pvalue	qvalue	Signature	readcount_sml_M	readcount_DZ_F	log2.Fold_change.	pvalue	qvalue	Signature	readcount_sml_M	readcount_DZ_M	log2.Fold_change.	pvalue	qvalue	Signature	readcount_sml_M	readcount_sml_F	log2.Fold_change.	pvalue	qvalue	Signature
BGIBMGA000031	77.2025	108.919	-0.49654	0.021079	0.51267	FALSE	139.791	110.599	0.33794	0.0343	0.28479	FALSE	139.277	78.9623	0.81872	1.0303e-05	0.00021695	FALSE	176.425	103.326	0.77185	0.00036912	0.0048638	FALSE	176.031	73.663	1.2568	5.1517e-09	1.6471e-07	TRUE	178.941	133.237	0.42549	0.14732	0.99991	FALSE
BGIBMGA000117	593.223	727.515	-0.2944	0.00027768	0.013948	FALSE	236.555	738.733	-1.6429	1.9339e-57	5.8555e-55	TRUE	235.685	606.745	-1.3642	1.6792e-35	2.2701e-33	TRUE	241.683	690.158	-1.5138	6.6181e-61	1.0374e-58	TRUE	241.144	566.026	-1.231	3.0167e-38	3.8672e-36	TRUE	245.129	225.463	0.12065	0.61321	0.99991	FALSE
BGIBMGA000166	3.03605	2.48697	0.28781	0.81188	0.99996	FALSE	4.35958	2.52532	0.78772	0.45487	0.99928	FALSE	4.34354	3.10526	0.48416	0.60929	0.99983	FALSE	37.8132	2.35927	4.0025	6.1957e-09	1.701e-07	TRUE	37.7289	2.89686	3.7031	1.6123e-08	4.7488e-07	TRUE	38.3524	4.15518	3.2063	1.4241e-07	8.2041e-06	TRUE
BGIBMGA000206	32.2039	59.6873	-0.89019	0.0040737	0.13792	FALSE	67.1945	60.6077	0.14884	0.43788	0.99928	FALSE	66.9472	32.9379	1.0233	0.00027419	0.0042027	TRUE	33.7658	56.6224	-0.74581	0.003786	0.037748	FALSE	33.6904	30.7274	0.13281	0.98286	0.99943	FALSE	34.2473	64.0439	-0.90307	0.00024922	0.0075988	FALSE
BGIBMGA000207	33.6677	67.3005	-0.99925	0.00077434	0.033647	FALSE	74.7763	68.3382	0.12989	0.45777	0.99928	FALSE	74.5012	34.4351	1.1134	4.254e-05	0.00078781	TRUE	37.4251	63.8446	-0.77056	0.0016535	0.018436	FALSE	37.3416	32.1241	0.21713	0.82505	0.99943	FALSE	37.9588	71.2703	-0.90887	0.0001041	0.0035622	FALSE
BGIBMGA000209	88.3709	169.672	-0.94111	3.8391e-07	3.5392e-05	FALSE	195.707	172.289	0.18387	0.12145	0.68833	FALSE	194.987	90.3852	1.1092	4.0151e-11	1.6012e-09	TRUE	97.9152	160.96	-0.7171	2.0485e-06	4.1777e-05	FALSE	97.6967	84.3193	0.21245	0.73688	0.99943	FALSE	99.3115	186.531	-0.90939	3.3631e-10	2.5294e-08	FALSE
BGIBMGA000223	114.991	169.926	-0.56339	0.0012151	0.048618	FALSE	64.8725	172.546	-1.4113	6.5374e-12	3.4127e-10	TRUE	64.6338	117.612	-0.86367	0.00023415	0.0036735	FALSE	56.3872	161.2	-1.5154	1.7023e-15	7.9676e-14	TRUE	56.2614	109.719	-0.96359	1.5879e-06	3.5153e-05	FALSE	57.1913	61.8308	-0.11253	0.25575	0.99991	FALSE
BGIBMGA000246	115.316	76.5378	0.59135	0.0046007	0.1522	FALSE	192.533	77.718	1.3088	1.801e-13	1.0669e-11	TRUE	191.824	117.944	0.70168	4.6758e-06	0.0001038	FALSE	442.06	72.6076	2.606	1.247e-58	1.8472e-56	TRUE	441.074	110.029	2.0031	6.9722e-42	9.9837e-40	TRUE	448.364	183.505	1.2888	5.6675e-20	7.4491e-18	TRUE
BGIBMGA000250	81.8108	52.8862	0.6294	0.011656	0.32065	FALSE	230.537	53.7017	2.102	9.6584e-29	1.2415e-26	TRUE	229.689	83.6756	1.4568	2.0527e-18	1.4016e-16	TRUE	232.479	50.1705	2.2122	6.5151e-26	4.9618e-24	TRUE	231.961	78.06	1.5712	3.9662e-16	2.243e-14	TRUE	235.794	219.727	0.10181	0.52423	0.99991	FALSE
BGIBMGA000252	2881.76	2070.02	0.4773	1.2774e-31	4.9796e-29	FALSE	4606.85	2101.94	1.1321	1.3143e-229	1.1938e-226	TRUE	4589.9	2947.44	0.639	3.1255e-96	1.2804e-93	FALSE	7495.78	1963.73	1.9325	0	0	TRUE	7479.06	2749.64	1.4436	0	0	TRUE	7602.67	4390.85	0.79201	4.5512e-113	4.1076e-110	FALSE
BGIBMGA000273	51.2876	36.391	0.49503	0.10712	0.99996	FALSE	14.5477	36.9521	-1.3449	0.002229	0.030553	FALSE	14.4942	52.4567	-1.8556	3.7956e-06	8.5664e-05	TRUE	33.9321	34.5223	-0.024879	0.62193	0.99929	FALSE	33.8564	48.9362	-0.53147	0.035495	0.25238	FALSE	34.416	13.8656	1.3116	0.0099667	0.18039	FALSE
BGIBMGA000280	47.8179	53.4952	-0.16186	0.58482	0.99996	FALSE	135.811	54.3201	1.322	4.6721e-10	2.0601e-08	TRUE	135.311	48.9078	1.4681	1.4184e-11	5.8463e-10	TRUE	113.939	50.7483	1.1668	1.29e-05	0.00022952	TRUE	113.684	45.6255	1.3171	9.7288e-07	2.2346e-05	TRUE	115.563	129.443	-0.16363	0.056491	0.65946	FALSE
BGIBMGA000281	824.452	431.87	0.93284	2.8014e-29	1.0617e-26	FALSE	388.24	438.529	-0.17572	0.20792	0.92188	FALSE	386.812	843.244	-1.1243	1.0547e-35	1.47e-33	TRUE	702.594	409.694	0.77815	7.3895e-13	2.8873e-11	FALSE	701.027	786.653	-0.16626	4.1026e-05	0.00070256	FALSE	712.613	370.036	0.94545	3.5864e-17	4.4139e-15	FALSE
BGIBMGA000282	180.212	142.925	0.33444	0.034985	0.74235	FALSE	377.673	145.129	1.3798	8.2631e-27	9.8758e-25	TRUE	376.283	184.319	1.0296	4.3957e-18	2.8433e-16	TRUE	545.353	135.586	2.008	3.3016e-51	4.4955e-49	TRUE	544.137	171.949	1.662	6.2105e-39	8.1159e-37	TRUE	553.13	359.965	0.61976	7.5472e-06	0.00032108	FALSE
BGIBMGA000283	1295.58	272.298	2.2503	5.7598e-160	9.8234e-157	TRUE	150.5	276.497	-0.87749	6.6784e-09	2.5136e-07	FALSE	149.947	1325.11	-3.1436	1.3813e-223	1.0374e-220	TRUE	562.375	258.316	1.1224	9.5131e-21	6.0205e-19	TRUE	561.12	1236.18	-1.1395	2.0517e-73	5.1139e-71	TRUE	570.394	143.444	1.9915	1.1689e-50	4.1644e-48	TRUE
BGIBMGA000284	356.086	273.161	0.38248	0.00079235	0.034212	FALSE	573.143	277.373	1.0471	7.1518e-27	8.6232e-25	TRUE	571.035	364.202	0.64884	1.1645e-13	5.6223e-12	FALSE	991.738	259.134	1.9363	6.1581e-87	1.3835e-84	TRUE	989.525	339.76	1.5422	1.4147e-61	2.8002e-59	TRUE	1005.88	546.27	0.88077	2.0436e-20	2.8231e-18	FALSE
BGIBMGA000285	171.158	110.848	0.62674	0.00027805	0.013948	FALSE	160.736	112.557	0.51404	0.0013624	0.019981	FALSE	160.145	175.059	-0.12846	0.66365	0.99983	FALSE	288.201	105.156	1.4545	2.6272e-17	1.3998e-15	TRUE	287.558	163.31	0.81624	1.0679e-06	2.428e-05	FALSE	292.311	153.2	0.93209	1.0802e-07	6.3861e-06	FALSE
BGIBMGA000324	154.622	179.265	-0.21335	0.18785	0.99996	FALSE	339.905	182.029	0.90096	2.0288e-13	1.1967e-11	FALSE	338.655	158.146	1.0986	5.6403e-18	3.631e-16	TRUE	420.658	170.06	1.3066	1.3715e-20	8.5593e-19	TRUE	419.72	147.533	1.5084	3.5597e-26	3.2818e-24	TRUE	426.657	323.968	0.39722	0.047559	0.58267	FALSE
BGIBMGA000327	369.857	508.865	-0.46032	3.3525e-06	0.00025271	FALSE	515.947	516.711	-0.0021343	0.59947	0.99928	FALSE	514.049	378.287	0.44243	2.3169e-07	6.2645e-06	FALSE	838.711	482.735	0.79694	8.727e-16	4.1716e-14	FALSE	836.84	352.9	1.2457	1.301e-36	1.592e-34	TRUE	850.671	491.756	0.79066	5.2922e-14	5.1544e-12	FALSE
BGIBMGA000328	48.4684	30.9602	0.64663	0.046787	0.9185	FALSE	226.698	31.4376	2.8502	5.6562e-39	9.285e-37	TRUE	225.864	49.5732	2.1878	8.8636e-30	1.033e-27	TRUE	401.807	29.3705	3.7741	9.4725e-77	1.9058e-74	TRUE	400.911	46.2463	3.1159	5.0888e-65	1.0872e-62	TRUE	407.537	216.069	0.91544	7.7185e-10	5.6179e-08	FALSE
BGIBMGA000332	6.50583	8.42525	-0.37299	0.62371	0.99996	FALSE	30.9436	8.55516	1.8548	0.00016679	0.0030341	TRUE	30.8297	6.65412	2.212	2.5011e-05	0.00048791	TRUE	47.3497	7.99262	2.5666	1.6573e-07	3.8651e-06	TRUE	47.2441	6.20756	2.928	1.5384e-08	4.541e-07	TRUE	48.0249	29.4927	0.70342	0.12068	0.99991	FALSE
BGIBMGA000333	173.272	139.778	0.3099	0.054064	0.99996	FALSE	378.478	141.933	1.415	8.4585e-28	1.0671e-25	TRUE	377.086	177.221	1.0893	1.32e-19	9.5942e-18	TRUE	522.51	132.6	1.9784	4.0873e-48	5.2977e-46	TRUE	521.344	165.328	1.6569	3.3685e-37	4.1597e-35	TRUE	529.961	360.732	0.55496	0.00016501	0.005319	FALSE
BGIBMGA000334	4507.24	5642.17	-0.32401	9.2561e-29	3.1898e-26	FALSE	10282.6	5729.18	0.8438	0	0	FALSE	10244.7	4609.98	1.152	0	0	TRUE	11261.9	5352.45	1.0732	0	0	TRUE	11236.7	4300.6	1.3856	0	0	TRUE	11422.4	9800.43	0.22095	0.092888	0.91522	FALSE
BGIBMGA000336	18.7043	14.5665	0.36071	0.46632	0.99996	FALSE	87.2391	14.7912	2.5602	1.7698e-14	1.1216e-12	TRUE	86.9181	19.1306	2.1838	2.1678e-12	9.5462e-11	TRUE	154.025	13.8186	3.4785	1.2786e-28	1.0574e-26	TRUE	153.682	17.8467	3.1062	6.5822e-26	5.9862e-24	TRUE	156.222	83.1487	0.90983	0.00015555	0.0050742	FALSE
BGIBMGA000338	15.0176	10.7092	0.48781	0.38958	0.99996	FALSE	24.7359	10.8743	1.1857	0.014227	0.14498	FALSE	24.6449	15.3599	0.68212	0.10863	0.58671	FALSE	62.7633	10.1593	2.6271	9.8106e-10	2.9519e-08	TRUE	62.6233	14.3291	2.1278	9.6042e-08	2.5397e-06	TRUE	63.6583	23.5761	1.433	0.00014311	0.004714	TRUE
BGIBMGA000341	770.453	1545.27	-1.0041	6.7496e-59	6.578e-56	TRUE	1235.14	1569.1	-0.34527	6.0574e-08	2.0278e-06	FALSE	1230.59	788.014	0.64306	2.8121e-27	3.0173e-25	FALSE	785.706	1465.92	-0.89975	1.5517e-63	2.5823e-61	FALSE	783.953	735.13	0.092767	0.51846	0.99943	FALSE	796.91	1177.22	-0.5629	1.8825e-30	4.1778e-28	FALSE
BGIBMGA000343	18.2705	35.9849	-0.97787	0.015767	0.4036	FALSE	121.121	36.5398	1.7289	1.1662e-12	6.566e-11	TRUE	120.675	18.687	2.691	1.506e-20	1.1568e-18	TRUE	136.948	34.1371	2.0042	4.9907e-14	2.0893e-12	TRUE	136.643	17.4329	2.9705	3.1291e-22	2.4067e-20	TRUE	138.901	115.442	0.26689	0.66245	0.99991	FALSE
BGIBMGA000388	45.595	77.3499	-0.76252	0.0042252	0.14234	FALSE	98.8488	78.5426	0.33175	0.079568	0.51258	FALSE	98.4852	46.6343	1.0785	4.3474e-06	9.7306e-05	TRUE	126.192	73.378	0.7822	0.0022414	0.023941	FALSE	125.91	43.5046	1.5332	4.2084e-09	1.3519e-07	TRUE	127.991	94.2141	0.44203	0.1912	0.99991	FALSE
BGIBMGA000389	3.25292	2.48697	0.38734	0.74563	0.99996	FALSE	26.4418	2.52532	3.3883	1.4598e-06	3.9701e-05	TRUE	26.3445	3.32706	2.9852	4.9434e-06	0.0001092	TRUE	72.5216	2.35927	4.942	1.8093e-17	9.874e-16	TRUE	72.3598	3.10378	4.5431	6.3578e-17	3.8034e-15	TRUE	73.5557	25.202	1.5453	1.2403e-05	0.00050574	TRUE
BGIBMGA000391	8.99973	19.8958	-1.1445	0.041069	0.83759	FALSE	24.6885	20.2026	0.2893	0.43287	0.99928	FALSE	24.5977	9.20487	1.4181	0.0049496	0.05298	FALSE	3.93657	18.8741	-2.2614	0.00052456	0.0066708	FALSE	3.92779	8.58712	-1.1285	0.13367	0.66914	FALSE	3.9927	23.5309	-2.5591	2.7149e-05	0.0010463	TRUE
BGIBMGA000402	3.25292	1.82716	0.83213	0.52169	0.99996	FALSE	18.7178	1.85534	3.3347	5.6599e-05	0.0011425	TRUE	18.6489	3.32706	2.4868	0.00045905	0.0066587	FALSE	14.0275	1.73334	3.0166	0.0017764	0.019644	FALSE	13.9962	3.10378	2.1729	0.0105	0.096804	FALSE	14.2275	17.8402	-0.32644	0.31385	0.99991	FALSE
BGIBMGA000416	118.569	114.705	0.047794	0.77941	0.99996	FALSE	30.8014	116.474	-1.9189	1.3141e-12	7.338e-11	TRUE	30.6881	121.271	-1.9825	1.8254e-13	8.6586e-12	TRUE	31.1599	108.815	-1.8041	2.8304e-13	1.1458e-11	TRUE	31.0904	113.133	-1.8635	3.7628e-14	1.8088e-12	TRUE	31.6042	29.3572	0.1064	0.82547	0.99991	FALSE
BGIBMGA000427	3679.7	4387.32	-0.25375	9.9371e-15	1.7382e-12	FALSE	8447.12	4454.97	0.92304	7.7094e-307	9.5491e-304	FALSE	8416.04	3763.57	1.161	0	0	TRUE	9221.83	4162.03	1.1478	0	0	TRUE	9201.25	3510.99	1.39	0	0	TRUE	9353.33	8051.06	0.2163	0.19131	0.99991	FALSE
BGIBMGA000462	135.809	191.446	-0.49536	0.0022781	0.083329	FALSE	228.073	194.398	0.23048	0.04659	0.35404	FALSE	227.233	138.905	0.71008	4.8726e-07	1.2816e-05	FALSE	69.583	181.615	-1.3841	1.6926e-15	7.9501e-14	TRUE	69.4278	129.583	-0.90029	6.6439e-07	1.5772e-05	FALSE	70.5752	217.379	-1.623	4.6612e-23	7.2533e-21	TRUE
BGIBMGA000475	389.808	407.609	-0.064424	0.56162	0.99996	FALSE	510.924	413.895	0.30385	0.00020516	0.0036397	FALSE	509.045	398.693	0.35251	1.7717e-05	0.00035696	FALSE	907.795	386.679	1.2312	2.4289e-38	2.6405e-36	TRUE	905.769	371.936	1.2841	1.2726e-41	1.8031e-39	TRUE	920.74	486.968	0.91897	1.605e-20	2.2401e-18	FALSE
BGIBMGA000520	1.24695	18.4239	-3.8851	3.1353e-05	0.0019897	TRUE	5.49687	18.708	-1.767	0.0073362	0.084852	FALSE	5.47664	1.27537	2.1024	0.084872	0.49797	FALSE	57.9396	17.4778	1.729	1.2029e-05	0.00021562	TRUE	57.8104	1.18978	5.6026	1.2173e-14	6.114e-13	TRUE	58.7658	5.23913	3.4876	1.1862e-11	9.913e-10	TRUE
BGIBMGA000529	101.708	93.3375	0.1239	0.53247	0.99996	FALSE	189.595	94.7768	1.0003	2.5705e-09	1.0486e-07	TRUE	188.897	104.026	0.86065	9.1434e-08	2.5806e-06	FALSE	172.322	88.5447	0.96063	9.1912e-06	0.00016834	FALSE	171.937	97.0448	0.82516	0.00013551	0.0021111	FALSE	174.779	180.705	-0.048103	0.12274	0.99991	FALSE
BGIBMGA000545	111.087	126.937	-0.19242	0.3171	0.99996	FALSE	33.3603	128.894	-1.95	4.5354e-14	2.7962e-12	TRUE	33.2376	113.619	-1.7733	4.5738e-11	1.8027e-09	TRUE	24.3402	120.419	-2.3066	8.4004e-19	4.7579e-17	TRUE	24.2859	105.994	-2.1258	2.433e-15	1.2995e-13	TRUE	24.6873	31.7961	-0.36508	0.15101	0.99991	FALSE
BGIBMGA000553	236.053	180.128	0.39009	0.0054049	0.1723	FALSE	311.189	182.905	0.76669	6.4732e-10	2.8269e-08	FALSE	310.044	241.434	0.36085	0.00064502	0.0090456	FALSE	372.089	170.878	1.1227	2.9687e-14	1.2585e-12	TRUE	371.259	225.231	0.72102	1.2874e-06	2.8642e-05	FALSE	377.395	296.598	0.34756	0.15165	0.99991	FALSE
BGIBMGA000561	42.3963	86.9932	-1.037	8.1037e-05	0.0046851	TRUE	47.5763	88.3346	-0.89274	0.00087187	0.013545	FALSE	47.4013	43.3627	0.12847	0.53409	0.99983	FALSE	21.6788	82.5262	-1.9286	3.58e-11	1.2156e-09	TRUE	21.6305	40.4526	-0.90317	0.0053709	0.05485	FALSE	21.988	45.3456	-1.0442	0.00068125	0.018125	FALSE
BGIBMGA000563	16912.7	10026.1	0.75434	0	0	FALSE	6809.05	10180.7	-0.58032	9.9179e-126	6.4349e-123	FALSE	6784	17298.2	-1.3504	0	0	TRUE	7169.6	9511.31	-0.40775	4.6735e-136	1.8529e-133	FALSE	7153.6	16137.3	-1.1737	0	0	TRUE	7271.84	6489.8	0.16415	0.33369	0.99991	FALSE
BGIBMGA000648	415.506	592.457	-0.51184	3.1398e-08	3.2454e-06	FALSE	396.011	601.593	-0.60325	1.9669e-09	8.1955e-08	FALSE	394.554	424.977	-0.10716	0.63923	0.99983	FALSE	221.945	562.035	-1.3405	8.5693e-43	1.0045e-40	TRUE	221.45	396.456	-0.84018	1.229e-16	7.0694e-15	FALSE	225.11	377.443	-0.74563	5.2537e-15	5.69e-13	FALSE
BGIBMGA000664	42.9385	34.8176	0.30246	0.34854	0.99996	FALSE	18.2439	35.3545	-0.95448	0.025347	0.22691	FALSE	18.1768	43.9172	-1.2727	0.0015778	0.019769	FALSE	15.469	33.0297	-1.0944	0.0037965	0.037825	FALSE	15.4345	40.9699	-1.4084	0.00013935	0.0021584	TRUE	15.6896	17.3885	-0.14832	0.50265	0.99991	FALSE
BGIBMGA000667	32.2039	41.974	-0.38226	0.26236	0.99996	FALSE	48.2397	42.6212	0.17865	0.45186	0.99928	FALSE	48.0623	32.9379	0.54516	0.061364	0.39979	FALSE	8.87114	39.8186	-2.1663	8.7213e-07	1.8543e-05	TRUE	8.85135	30.7274	-1.7956	0.00011528	0.0018191	TRUE	8.99764	45.9779	-2.3533	1.8756e-08	1.2149e-06	TRUE
BGIBMGA000672	951.966	813.798	0.22624	0.00076349	0.033495	FALSE	443.967	826.346	-0.89629	1.5958e-24	1.797e-22	FALSE	442.333	973.664	-1.1383	8.3631e-42	1.4133e-39	TRUE	414.892	772.01	-0.89588	4.427e-34	4.2626e-32	FALSE	413.966	908.321	-1.1337	4.7946e-54	8.3811e-52	TRUE	420.808	423.15	-0.008007	0.048347	0.58965	FALSE
BGIBMGA000680	420.548	652.551	-0.63382	1.7305e-12	2.6529e-10	FALSE	461.073	662.613	-0.52317	4.691e-08	1.61e-06	FALSE	459.377	430.134	0.094894	0.10955	0.58982	FALSE	234.364	619.043	-1.4013	1.047e-49	1.3702e-47	TRUE	233.842	401.267	-0.77903	2.9224e-15	1.5426e-13	FALSE	237.706	439.455	-0.88653	2.583e-21	3.6809e-19	FALSE
BGIBMGA000688	0	0	-0.31987	0.94757	0.99996	FALSE	22.2244	0	6.7523	1.0739e-06	2.9921e-05	TRUE	22.1426	0	7.0564	1.3477e-06	3.3248e-05	TRUE	21.6788	0	6.8146	2.9472e-06	5.8684e-05	TRUE	21.6305	0	7.1229	3.5689e-06	7.4018e-05	TRUE	21.988	21.1824	0.053852	0.76006	0.99991	FALSE
BGIBMGA000691	99.3766	772.686	-2.9589	2.3234e-128	3.1701e-125	TRUE	587.028	784.601	-0.41853	2.396e-06	6.2353e-05	FALSE	584.868	101.642	2.5246	4.0542e-87	1.4813e-84	TRUE	62.9851	733.01	-3.5407	6.5809e-155	3.1682e-152	TRUE	62.8446	94.8204	-0.59341	0.0015638	0.01866	FALSE	63.8832	559.503	-3.1306	4.966e-111	4.2018e-108	TRUE
BGIBMGA000716	553.267	389.541	0.5062	6.6253e-08	6.696e-06	FALSE	272.664	395.547	-0.53673	1.4866e-05	0.00033815	FALSE	271.66	565.878	-1.0587	3.1317e-22	2.6461e-20	TRUE	302.894	369.538	-0.28691	9.9015e-05	0.0014887	FALSE	302.218	527.901	-0.80468	1.9285e-20	1.3881e-18	FALSE	307.213	259.879	0.2414	0.65861	0.99991	FALSE
BGIBMGA000721	161.453	137.9	0.22749	0.16369	0.99996	FALSE	62.1715	140.026	-1.1714	1.078e-07	3.4642e-06	TRUE	61.9427	165.133	-1.4146	2.413e-11	9.8256e-10	TRUE	51.0645	130.819	-1.3572	2.5646e-11	8.8872e-10	TRUE	50.9506	154.051	-1.5962	1.0801e-15	5.9096e-14	TRUE	51.7927	59.2564	-0.19422	0.16293	0.99991	FALSE
BGIBMGA000738	283.275	77.1976	1.8756	3.6328e-29	1.3396e-26	TRUE	21.5136	78.388	-1.8654	1.1654e-08	4.2915e-07	TRUE	21.4345	289.732	-3.7567	3.1418e-58	7.5847e-56	TRUE	37.2033	73.2335	-0.97707	6.8042e-05	0.0010555	FALSE	37.1203	270.287	-2.8642	3.1308e-49	4.9578e-47	TRUE	37.7339	20.5049	0.87989	0.073314	0.78681	FALSE
BGIBMGA000772	2.38547	42.6338	-4.1597	1.0032e-10	1.3552e-08	TRUE	42.7429	43.2912	-0.018389	0.92091	0.99928	FALSE	42.5856	2.43984	4.1255	5.7462e-11	2.2387e-09	TRUE	3.38212	40.4446	-3.5799	4.0752e-10	1.2571e-08	TRUE	3.37458	2.2761	0.56814	0.72701	0.99943	FALSE	3.43035	40.7388	-3.57	2.3074e-10	1.7649e-08	TRUE
BGIBMGA000802	152.128	146.325	0.056108	0.71393	0.99996	FALSE	40.4209	148.582	-1.8781	2.9814e-15	2.0011e-13	TRUE	40.2722	155.596	-1.9499	1.6769e-16	9.7585e-15	TRUE	37.3142	138.812	-1.8953	1.9328e-17	1.0506e-15	TRUE	37.231	145.153	-1.963	9.1201e-19	6.0771e-17	TRUE	37.8463	38.5257	-0.025668	0.51742	0.99991	FALSE
BGIBMGA000806	314.774	547.692	-0.79905	2.1778e-15	4.1851e-13	FALSE	504.764	556.137	-0.13983	0.30678	0.99928	FALSE	502.907	321.949	0.64346	4.598e-12	1.9796e-10	FALSE	246.507	519.568	-1.0757	7.7561e-30	6.5756e-28	TRUE	245.957	300.342	-0.2882	0.00052653	0.0071156	FALSE	250.022	481.097	-0.94427	4.348e-25	7.6446e-23	FALSE
BGIBMGA000841	1912.61	1547.91	0.30522	2.7042e-10	3.5139e-08	FALSE	902.766	1571.78	-0.79998	5.3729e-37	8.4145e-35	FALSE	899.444	1956.2	-1.1209	4.0142e-80	1.2334e-77	TRUE	807.385	1468.43	-0.86294	4.1323e-60	6.3299e-58	FALSE	805.583	1824.92	-1.1797	1.0823e-112	4.4145e-110	TRUE	818.898	860.437	-0.071387	0.00022736	0.0069956	FALSE
BGIBMGA000845	84.2505	84.76	-0.0086982	0.98714	0.99996	FALSE	33.5025	86.067	-1.3612	2.4485e-06	6.3545e-05	TRUE	33.3792	86.1709	-1.3683	2.6431e-06	6.2034e-05	TRUE	67.1989	80.4076	-0.2589	0.08787	0.47532	FALSE	67.049	80.3879	-0.26176	0.090922	0.51077	FALSE	68.1571	31.9316	1.0939	0.002394	0.054018	FALSE
BGIBMGA000855	267.932	269.202	-0.0068223	0.98909	0.99996	FALSE	118.183	273.353	-1.2097	2.4088e-14	1.5194e-12	TRUE	117.748	274.039	-1.2187	2.6673e-14	1.3506e-12	TRUE	106.176	255.379	-1.2662	5.8692e-19	3.3517e-17	TRUE	105.94	255.648	-1.2709	6.6464e-19	4.4955e-17	TRUE	107.691	112.641	-0.064846	0.1932	0.99991	FALSE
BGIBMGA001003	13.4454	17.8148	-0.40597	0.43957	0.99996	FALSE	1.23206	18.0895	-3.876	4.5905e-05	0.00094622	TRUE	1.22752	13.7519	-3.4858	0.00066425	0.0092769	FALSE	0	16.9	-4.4444	1.8229e-05	0.00031423	TRUE	0	12.829	-4.05	0.00026354	0.0039024	TRUE	0	1.17429	-0.57681	0.71296	0.99991	FALSE
BGIBMGA001004	478.341	270.42	0.82284	1.389e-14	2.3989e-12	FALSE	103.351	274.59	-1.4097	4.8896e-18	3.9655e-16	TRUE	102.97	489.244	-2.2483	3.9482e-58	9.3642e-56	TRUE	201.042	256.534	-0.35165	0.00022799	0.0031521	FALSE	200.594	456.411	-1.1861	1.0625e-29	1.1086e-27	TRUE	203.909	98.5047	1.0497	4.7948e-07	2.5739e-05	TRUE
BGIBMGA001005	579.778	376.142	0.62422	2.6042e-11	3.7402e-09	FALSE	205.611	381.942	-0.89343	4.2777e-12	2.2679e-10	FALSE	204.855	592.993	-1.5334	1.8707e-41	3.1223e-39	TRUE	301.619	356.827	-0.2425	0.00053935	0.006846	FALSE	300.946	553.197	-0.87829	5.8239e-24	4.7799e-22	FALSE	305.92	195.971	0.64252	0.00048081	0.0134	FALSE
BGIBMGA001052	594.362	420.298	0.49993	3.1036e-08	3.2325e-06	FALSE	129.745	426.779	-1.7178	4.11e-36	6.3635e-34	TRUE	129.268	607.91	-2.2335	3.3756e-71	9.3132e-69	TRUE	226.159	398.716	-0.81803	2.3503e-16	1.1605e-14	FALSE	225.654	567.112	-1.3295	2.3724e-42	3.548e-40	TRUE	229.384	123.662	0.89136	7.4608e-06	0.00031863	FALSE
BGIBMGA001091	130.333	299.249	-1.1991	1.952e-16	4.2275e-14	TRUE	248.875	303.863	-0.288	0.052293	0.3847	FALSE	247.96	133.304	0.89538	2.7103e-10	9.8762e-09	FALSE	119.372	283.882	-1.2498	1.4634e-20	9.0905e-19	TRUE	119.106	124.358	-0.062255	0.27254	0.99943	FALSE	121.074	237.206	-0.97025	1.3865e-13	1.3127e-11	FALSE
BGIBMGA001098	22.0656	29.0316	-0.39582	0.33534	0.99996	FALSE	74.9185	29.4792	1.3456	2.7686e-06	7.0907e-05	TRUE	74.6429	22.5686	1.7257	2.0521e-08	6.2343e-07	TRUE	26.6134	27.5408	-0.049418	0.61623	0.99929	FALSE	26.554	21.054	0.33484	0.64311	0.99943	FALSE	26.9929	71.4058	-1.4035	2.2986e-07	1.284e-05	TRUE
BGIBMGA001135	197.886	184.188	0.10349	0.46198	0.99996	FALSE	99.844	187.028	-0.90551	9.2714e-07	2.61e-05	FALSE	99.4766	202.396	-1.0248	1.7595e-08	5.3696e-07	TRUE	174.318	174.73	-0.0034079	0.32982	0.99929	FALSE	173.929	188.813	-0.11846	0.087259	0.49746	FALSE	176.804	95.1625	0.89368	7.9949e-05	0.0028408	FALSE
BGIBMGA001147	3.41556	12.5364	-1.8759	0.018998	0.47043	FALSE	26.0627	12.7297	1.0338	0.023467	0.21531	FALSE	25.9668	3.49341	2.894	7.8746e-06	0.00016898	TRUE	5.65535	11.8926	-1.0724	0.086783	0.47183	FALSE	5.64273	3.25897	0.79198	0.50824	0.99943	FALSE	5.736	24.8407	-2.1146	9.4995e-05	0.0032976	TRUE
BGIBMGA001149	17.891	11.8258	0.5973	0.26012	0.99996	FALSE	359.76	12.0081	4.905	2.7257e-86	1.198e-83	TRUE	358.437	18.2988	4.2919	3.8552e-82	1.2121e-79	TRUE	851.241	11.2186	6.2456	3.6963e-192	2.2648e-189	TRUE	849.342	17.0708	5.6367	2.7403e-192	2.1697e-189	TRUE	863.38	342.892	1.3322	3.2454e-39	9.1532e-37	TRUE
BGIBMGA001150	32.6376	37.5076	-0.20065	0.5708	0.99996	FALSE	5.07039	38.0859	-2.9091	1.7361e-07	5.4252e-06	TRUE	5.05173	33.3815	-2.7242	2.5227e-06	5.9519e-05	TRUE	6.32069	35.5816	-2.493	5.3292e-07	1.17e-05	TRUE	6.30658	31.1412	-2.3039	7.1969e-06	0.00014019	TRUE	6.41082	4.83265	0.40769	0.79911	0.99991	FALSE
BGIBMGA001151	16.5357	10.2524	0.68962	0.21918	0.99996	FALSE	1.32683	10.4105	-2.972	0.0057475	0.069856	FALSE	1.32195	16.9126	-3.6774	0.00011534	0.0019589	TRUE	1.21978	9.72595	-2.9952	0.0042352	0.0414	FALSE	1.21706	15.7775	-3.6964	8.1805e-05	0.0013187	TRUE	1.23718	1.26462	-0.031652	0.90413	0.99991	FALSE
BGIBMGA001162	111.683	460.902	-2.045	2.894e-51	1.9743e-48	TRUE	615.602	468.009	0.39546	4.3758e-07	1.3018e-05	FALSE	613.337	114.229	2.4247	2.1001e-87	7.8866e-85	TRUE	144.988	437.235	-1.5925	9.2593e-42	1.076e-39	TRUE	144.664	106.563	0.441	0.10059	0.54946	FALSE	147.055	586.738	-1.9964	2.2889e-75	1.4085e-72	TRUE
BGIBMGA001167	51.5045	39.69	0.37592	0.20918	0.99996	FALSE	27.9108	40.302	-0.53003	0.17234	0.84403	FALSE	27.8081	52.6785	-0.92171	0.0089621	0.088372	FALSE	17.5205	37.652	-1.1037	0.0018795	0.020564	FALSE	17.4814	49.1432	-1.4912	1.4751e-05	0.00027381	TRUE	17.7703	26.6022	-0.58207	0.078165	0.82286	FALSE
BGIBMGA001272	50.7455	81.5625	-0.68463	0.0075535	0.22754	FALSE	58.8544	82.8202	-0.49283	0.069261	0.46555	FALSE	58.6379	51.9022	0.17604	0.39031	0.99983	FALSE	35.5954	77.3743	-1.1202	6.7246e-06	0.00012608	TRUE	35.516	48.4189	-0.4471	0.063473	0.39553	FALSE	36.103	56.0949	-0.63575	0.0067112	0.12998	FALSE
BGIBMGA001316	157.387	125.161	0.33054	0.051278	0.98118	FALSE	239.445	127.091	0.91384	4.4967e-10	1.9892e-08	FALSE	238.564	160.974	0.56755	1.6623e-05	0.00033591	FALSE	419.716	118.734	1.8217	1.2605e-34	1.2494e-32	TRUE	418.779	150.171	1.4796	2.4623e-25	2.1382e-23	TRUE	425.701	228.218	0.89942	7.0499e-10	5.159e-08	FALSE
BGIBMGA001325	150.068	139.473	0.10563	0.5138	0.99996	FALSE	66.4363	141.624	-1.092	4.799e-07	1.4184e-05	TRUE	66.1918	153.488	-1.2134	1.3712e-08	4.281e-07	TRUE	53.5041	132.311	-1.3062	6.243e-11	2.0779e-09	TRUE	53.3847	143.188	-1.4234	7.3919e-13	3.2409e-11	TRUE	54.267	63.3213	-0.22261	0.12309	0.99991	FALSE
BGIBMGA001351	95.6899	97.8039	-0.031525	0.89871	0.99996	FALSE	21.8453	99.312	-2.1846	9.0933e-13	5.184e-11	TRUE	21.7649	97.871	-2.1689	2.1672e-12	9.5462e-11	TRUE	14.3047	92.7818	-2.6974	3.7626e-17	1.9812e-15	TRUE	14.2728	91.3028	-2.6774	1.0121e-16	5.8717e-15	TRUE	14.5087	20.821	-0.52112	0.147	0.99991	FALSE
BGIBMGA001367	192.573	166.119	0.21318	0.15241	0.99996	FALSE	80.6997	168.681	-1.0637	7.8294e-08	2.583e-06	TRUE	80.4028	196.962	-1.2926	1.2119e-11	5.0255e-10	TRUE	75.571	157.589	-1.0603	6.1864e-10	1.874e-08	TRUE	75.4024	183.744	-1.285	3.3162e-14	1.5998e-12	TRUE	76.6486	76.9159	-0.0050216	0.407	0.99991	FALSE
BGIBMGA001371	84.6842	96.4335	-0.18744	0.39559	0.99996	FALSE	48.9032	97.9205	-1.0017	0.00010292	0.0019586	TRUE	48.7232	86.6145	-0.83	0.0023455	0.02811	FALSE	62.3752	91.4817	-0.55251	0.0028656	0.029555	FALSE	62.236	80.8017	-0.37664	0.032686	0.23641	FALSE	63.2647	46.6102	0.44075	0.36047	0.99991	FALSE
BGIBMGA001402	83.112	137.392	-0.72517	0.00026386	0.013433	FALSE	61.2237	139.511	-1.1882	7.9978e-08	2.6195e-06	TRUE	60.9985	85.0064	-0.4788	0.081426	0.48366	FALSE	45.1874	130.337	-1.5283	6.1133e-13	2.4309e-11	TRUE	45.0865	79.3015	-0.81465	0.00029183	0.0042742	FALSE	45.8317	58.3531	-0.34846	0.058448	0.67465	FALSE
BGIBMGA001410	23.5836	24.7174	-0.067743	0.88012	0.99996	FALSE	54.4	25.0986	1.116	0.00051643	0.0084267	FALSE	54.1999	24.1212	1.168	0.00029538	0.0045122	TRUE	68.6959	23.4482	1.5507	1.2906e-05	0.00022952	TRUE	68.5426	22.5024	1.6069	6.58e-06	0.00012967	TRUE	69.6755	51.8494	0.42632	0.3643	0.99991	FALSE
BGIBMGA001472	62.1307	87.856	-0.49984	0.037137	0.77953	FALSE	19.8077	89.2108	-2.1712	1.5461e-11	7.8898e-10	TRUE	19.7348	63.5469	-1.6871	2.069e-06	4.9593e-05	TRUE	14.8037	83.3447	-2.4931	1.6643e-14	7.1675e-13	TRUE	14.7707	59.2822	-2.0049	1.0434e-08	3.199e-07	TRUE	15.0148	18.8789	-0.33039	0.2968	0.99991	FALSE
BGIBMGA001498	45.3782	54.9164	-0.27524	0.34957	0.99996	FALSE	14.216	55.7632	-1.9718	5.7226e-07	1.6732e-05	TRUE	14.1637	46.4125	-1.7123	4.1066e-05	0.00076389	TRUE	14.5265	52.0964	-1.8425	3.0919e-07	7.0165e-06	TRUE	14.4941	43.2977	-1.5788	2.4385e-05	0.00043302	TRUE	14.7336	13.5495	0.12088	0.90171	0.99991	FALSE
BGIBMGA001570	13.9333	40.2483	-1.5304	0.00027476	0.013885	FALSE	23.4091	40.8689	-0.80394	0.039658	0.31543	FALSE	23.3229	14.2509	0.7107	0.10677	0.58064	FALSE	8.03947	38.1816	-2.2477	8.8315e-07	1.8748e-05	TRUE	8.02153	13.2945	-0.72888	0.17063	0.7809	FALSE	8.15411	22.3115	-1.4522	0.0031238	0.067188	FALSE
BGIBMGA001573	0	0	NA	NA	NA	NA	15.1638	0	7.2008	7.0821e-05	0.0014066	TRUE	15.108	0	4.9172	5.2398e-05	0.00095596	TRUE	0	0	0.20356	0.99288	0.99929	FALSE	0	0	NA	NA	NA	NA	0	14.4528	-7.0057	6.7403e-05	0.0024576	TRUE
BGIBMGA001600	108.973	111.457	-0.032519	0.88788	0.99996	FALSE	31.1331	113.176	-1.862	7.5912e-12	3.9327e-10	TRUE	31.0186	111.457	-1.8453	1.9345e-11	7.9491e-10	TRUE	28.4431	105.734	-1.8943	1.2257e-13	5.0527e-12	TRUE	28.3796	103.977	-1.8733	3.3528e-13	1.5043e-11	TRUE	28.8487	29.6734	-0.040663	0.54423	0.99991	FALSE
BGIBMGA001609	36.5411	31.8231	0.19945	0.5582	0.99996	FALSE	71.3645	32.3138	1.1431	5.1194e-05	0.0010457	TRUE	71.1019	37.374	0.92785	0.00050813	0.0072846	FALSE	77.3452	30.189	1.3573	3.6851e-05	0.00060506	TRUE	77.1727	34.8658	1.1463	0.00038162	0.0053862	FALSE	78.4482	68.0184	0.20581	0.9399	0.99991	FALSE
BGIBMGA001627	25.3727	38.9287	-0.61755	0.092411	0.99996	FALSE	59.5652	39.529	0.59156	0.02866	0.25047	FALSE	59.346	25.9511	1.1934	0.00011882	0.0020105	TRUE	36.2053	36.9297	-0.028581	0.60259	0.99929	FALSE	36.1246	24.2095	0.57741	0.24397	0.94764	FALSE	36.7216	56.7723	-0.62856	0.0067949	0.13123	FALSE
BGIBMGA001691	16.0477	10.9122	0.55642	0.31672	0.99996	FALSE	0	11.0805	-3.6994	0.0017065	0.024355	FALSE	0	16.4135	-4.2716	6.6146e-05	0.0011766	TRUE	0	10.3519	-3.4572	0.0017834	0.019689	FALSE	0	15.312	-4.0252	6.9007e-05	0.0011286	TRUE	0	0	0.23381	0.9831	0.99991	FALSE
BGIBMGA001696	119.111	6.54733	4.1853	1.9172e-27	6.0833e-25	TRUE	4.35958	6.64829	-0.60879	0.52455	0.99928	FALSE	4.34354	121.826	-4.8098	5.9047e-29	6.5971e-27	TRUE	27.556	6.21113	2.1494	0.00038194	0.0049986	TRUE	27.4945	113.65	-2.0474	1.0353e-15	5.6877e-14	TRUE	27.9489	4.15518	2.7498	3.6826e-05	0.0013887	TRUE
BGIBMGA001721	100.732	84.1002	0.26034	0.21192	0.99996	FALSE	46.9603	85.397	-0.86274	0.0015079	0.021834	FALSE	46.7875	103.028	-1.1388	1.0484e-05	0.00022042	TRUE	47.5715	79.7817	-0.74596	0.00058713	0.0073968	FALSE	47.4653	96.1137	-1.0179	3.0252e-06	6.3824e-05	TRUE	48.2498	44.7585	0.10836	0.79038	0.99991	FALSE
BGIBMGA001755	99.485	118.461	-0.25186	0.20763	0.99996	FALSE	80.2732	120.288	-0.5835	0.0094348	0.10384	FALSE	79.9779	101.753	-0.34739	0.18073	0.80315	FALSE	46.019	112.378	-1.2881	2.3922e-09	6.8756e-08	TRUE	45.9164	94.9239	-1.0478	2.1877e-06	4.7572e-05	TRUE	46.6753	76.5094	-0.71298	0.00063362	0.01702	FALSE
BGIBMGA001800	901.546	1193.34	-0.40453	2.8258e-10	3.6373e-08	FALSE	1903.39	1211.74	0.65149	6.3803e-41	1.1747e-38	FALSE	1896.38	922.095	1.0403	9.7078e-86	3.3651e-83	TRUE	1739.02	1132.06	0.61932	3.8374e-18	2.1553e-16	FALSE	1735.14	860.212	1.0123	1.5022e-50	2.4362e-48	TRUE	1763.82	1814.14	-0.040584	2.092e-06	9.9375e-05	FALSE
BGIBMGA001812	26.6197	59.8396	-1.1686	0.00031493	0.015457	FALSE	11.9415	60.7623	-2.3472	5.0364e-09	1.9495e-07	TRUE	11.8975	27.2265	-1.1943	0.018317	0.15623	FALSE	9.42559	56.7668	-2.5904	1.0678e-10	3.4519e-09	TRUE	9.40456	25.3993	-1.4334	0.0024094	0.027162	FALSE	9.55999	11.3816	-0.25162	0.48619	0.99991	FALSE
BGIBMGA001813	39.2519	81.8163	-1.0596	9.9884e-05	0.0055438	FALSE	9.42997	83.0778	-3.1391	1.1209e-15	7.7131e-14	TRUE	9.39528	40.1465	-2.0953	1.0983e-05	0.00022914	TRUE	7.54047	77.615	-3.3636	2.4827e-17	1.3281e-15	TRUE	7.52364	37.4523	-2.3155	8.013e-07	1.8757e-05	TRUE	7.64799	8.98782	-0.23289	0.55225	0.99991	FALSE
BGIBMGA001816	0	0	0.26509	0.90056	0.99996	FALSE	16.5854	0	4.3301	3.6586e-05	0.00077887	TRUE	16.5244	0	4.0492	4.9249e-05	0.00090461	TRUE	13.8612	0	4.1693	0.00036227	0.0047876	TRUE	13.8302	0	3.8927	0.00049056	0.0066763	FALSE	14.0588	15.8077	-0.16916	0.49885	0.99991	FALSE
BGIBMGA001840	460.884	541.043	-0.23134	0.013201	0.35042	FALSE	20.4711	549.386	-4.7462	2.8501e-124	1.7651e-121	TRUE	20.3958	471.389	-4.5306	2.0051e-104	9.3471e-102	TRUE	7.37413	513.261	-6.1211	1.8279e-128	6.6594e-126	TRUE	7.35768	439.754	-5.9013	1.2653e-110	5.009e-108	TRUE	7.47929	19.5113	-1.3833	0.0073761	0.14124	FALSE
BGIBMGA001857	18.0537	12.5871	0.52035	0.31733	0.99996	FALSE	3.31708	12.7812	-1.946	0.017673	0.17175	FALSE	3.30487	18.4652	-2.4821	0.00090477	0.012219	FALSE	2.21778	11.9408	-2.4287	0.0041614	0.040827	FALSE	2.21284	17.226	-2.9606	0.00015747	0.002425	TRUE	2.24941	3.16155	-0.49108	0.58646	0.99991	FALSE
BGIBMGA001860	5.85525	16.5967	-1.5031	0.021155	0.51356	FALSE	0	16.8526	-4.6669	3.4909e-05	0.00074552	TRUE	0	5.98871	-3.1796	0.031007	0.23831	FALSE	0	15.7445	-5.5646	2.2577e-05	0.00038427	TRUE	0	5.5868	-4.0731	0.01589	0.13537	FALSE	0	0	-0.90612	0.71527	0.99991	FALSE
BGIBMGA001862	471.51	401.367	0.23237	0.015169	0.39123	FALSE	195.281	407.556	-1.0614	7.7955e-17	5.967e-15	TRUE	194.562	482.258	-1.3096	7.9718e-27	8.4196e-25	TRUE	334.386	380.757	-0.18735	0.0019486	0.021269	FALSE	333.64	449.893	-0.43129	3.3724e-08	9.4176e-07	FALSE	339.155	186.125	0.86567	1.3471e-07	7.8273e-06	FALSE
BGIBMGA001904	22.662	21.3169	0.088277	0.83007	0.99996	FALSE	2.41673	21.6456	-3.1629	4.0509e-05	0.00084784	TRUE	2.40783	23.1785	-3.267	1.7328e-05	0.00034963	TRUE	2.38412	20.2223	-3.0844	2.9651e-05	0.00049379	TRUE	2.3788	21.623	-3.1843	1.2614e-05	0.00023713	TRUE	2.41812	2.30341	0.070111	0.92929	0.99991	FALSE
BGIBMGA001913	27.1076	29.8944	-0.14118	0.72199	0.99996	FALSE	59.8969	30.3554	0.98053	0.00097997	0.015019	FALSE	59.6765	27.7255	1.1059	0.00026752	0.0041192	TRUE	32.4351	28.3593	0.19373	0.89952	0.99929	FALSE	32.3627	25.8648	0.32334	0.62964	0.99943	FALSE	32.8976	57.0885	-0.79522	0.0014968	0.03638	FALSE
BGIBMGA001958	8811.17	8218.52	0.10045	1.6358e-06	0.00013129	FALSE	22925.2	8345.25	1.4579	0	0	TRUE	22840.9	9012.01	1.3417	0	0	TRUE	40516.7	7796.51	2.3776	0	0	TRUE	40426.3	8407.2	2.2656	0	0	TRUE	41094.4	21850.3	0.91129	0	0	FALSE
BGIBMGA001983	9.70453	6.85186	0.50216	0.4777	0.99996	FALSE	163.911	6.95751	4.5582	2.3886e-39	4.1196e-37	TRUE	163.308	9.92573	4.0403	3.0002e-37	4.5067e-35	TRUE	77.7334	6.50002	3.58	1.4304e-15	6.7417e-14	TRUE	77.5599	9.25961	3.0663	1.103e-13	5.0842e-12	TRUE	78.8418	156.226	-0.9866	1.2723e-09	9.1134e-08	FALSE
BGIBMGA001999	96.0152	128.358	-0.41884	0.032628	0.7055	FALSE	76.7192	130.337	-0.76459	0.00045429	0.0074845	FALSE	76.4369	98.2038	-0.36151	0.16878	0.76959	FALSE	44.3003	121.767	-1.4587	1.4852e-11	5.2685e-10	TRUE	44.2014	91.6132	-1.0515	3.1097e-06	6.5298e-05	TRUE	44.932	73.122	-0.70256	0.00094084	0.024123	FALSE
BGIBMGA002002	43.8601	49.5871	-0.17706	0.56495	0.99996	FALSE	26.2523	50.3518	-0.9396	0.0085022	0.095817	FALSE	26.1557	44.8599	-0.7783	0.039301	0.28642	FALSE	19.1284	47.0409	-1.2982	0.00010359	0.0015498	TRUE	19.0857	41.8493	-1.1327	0.00090147	0.011469	FALSE	19.4012	25.0214	-0.36702	0.20129	0.99991	FALSE
BGIBMGA002042	0	0	-0.097482	0.97737	0.99996	FALSE	0	0	0.2008	0.93505	0.99928	FALSE	0	0	0.28253	0.91255	0.99983	FALSE	18.6294	0	5.5959	1.2205e-05	0.00021848	TRUE	18.5878	0	5.6818	1.2023e-05	0.00022729	TRUE	18.895	0	5.3867	1.302e-05	0.00052932	TRUE
BGIBMGA002043	7.91543	31.1633	-1.9771	0.00012792	0.0070094	FALSE	39.3784	31.6438	0.31548	0.28811	0.99928	FALSE	39.2335	8.09585	2.2768	1.3273e-06	3.2805e-05	TRUE	8.03947	29.563	-1.8786	9.5909e-05	0.001451	TRUE	8.02153	7.55253	0.086918	0.94152	0.99943	FALSE	8.15411	37.5321	-2.2025	9.3195e-07	4.8156e-05	TRUE
BGIBMGA002044	0	1.26886	-0.96373	0.65426	0.99996	FALSE	2.41673	1.28843	0.90744	0.53332	0.99928	FALSE	2.40783	0	1.8554	0.29084	0.99983	FALSE	56.8307	1.20371	5.5611	2.2307e-14	9.4857e-13	TRUE	56.7039	0	6.5133	2.6878e-14	1.3014e-12	TRUE	57.6411	2.30341	4.6453	1.1372e-13	1.0842e-11	TRUE
BGIBMGA002077	83.4915	53.3937	0.64496	0.0092249	0.26554	FALSE	7.10802	54.2171	-2.9312	3.8747e-10	1.7253e-08	TRUE	7.08187	85.3946	-3.5919	9.0188e-18	5.6709e-16	TRUE	5.7108	50.652	-3.1489	2.6233e-11	9.0442e-10	TRUE	5.69805	79.6636	-3.8054	4.1694e-19	2.8487e-17	TRUE	5.79223	6.77474	-0.22605	0.61127	0.99991	FALSE
BGIBMGA002091	58.3898	66.8437	-0.19507	0.46179	0.99996	FALSE	29.1903	67.8744	-1.2174	0.00013342	0.0024766	TRUE	29.0829	59.7207	-1.0381	0.0019656	0.024026	FALSE	24.1739	63.4113	-1.3913	2.3496e-06	4.7343e-05	TRUE	24.1199	55.7128	-1.2078	6.2383e-05	0.0010265	TRUE	24.5186	27.8216	-0.18233	0.3533	0.99991	FALSE
BGIBMGA002162	5.09623	3.09602	0.71901	0.47934	0.99996	FALSE	17.2962	3.14376	2.4599	0.00083834	0.013084	FALSE	17.2325	5.2124	1.7251	0.0070662	0.072535	FALSE	127.744	2.93705	5.4428	2.9234e-30	2.5424e-28	TRUE	127.459	4.86259	4.7122	4.7339e-29	4.864e-27	TRUE	129.566	16.4852	2.9744	1.4712e-20	2.0746e-18	TRUE
BGIBMGA002222	169.26	144.701	0.22617	0.15612	0.99996	FALSE	175.473	146.932	0.2561	0.057844	0.41263	FALSE	174.828	173.118	0.014177	0.63191	0.99983	FALSE	301.286	137.271	1.1341	5.0286e-12	1.8571e-10	TRUE	300.614	161.5	0.89638	3.7359e-08	1.0368e-06	FALSE	305.582	167.246	0.86959	4.9046e-07	2.6141e-05	FALSE
BGIBMGA002288	33.5592	74.8121	-1.1566	6.4713e-05	0.0037894	TRUE	10.0934	75.9657	-2.9119	1.5379e-13	9.1902e-12	TRUE	10.0563	34.3242	-1.7711	0.00029968	0.0045727	TRUE	15.5245	70.9706	-2.1927	3.8141e-11	1.2854e-09	TRUE	15.4899	32.0206	-1.0477	0.005959	0.059723	FALSE	15.7459	9.62013	0.71084	0.36798	0.99991	FALSE
BGIBMGA002310	137.49	135.007	0.026292	0.85737	0.99996	FALSE	61.7924	137.089	-1.1496	2.2848e-07	7.0589e-06	TRUE	61.565	140.624	-1.1917	8.7227e-08	2.467e-06	TRUE	56.2208	128.074	-1.1878	1.6332e-09	4.7966e-08	TRUE	56.0954	131.186	-1.2257	5.4384e-10	1.9113e-08	TRUE	57.0225	58.8951	-0.046615	0.38118	0.99991	FALSE
BGIBMGA002311	158.417	129.627	0.28936	0.084002	0.99996	FALSE	174.052	131.626	0.40307	0.0063711	0.075946	FALSE	173.411	162.028	0.097956	0.31637	0.99983	FALSE	254.103	122.971	1.0471	4.3604e-09	1.222e-07	TRUE	253.536	151.154	0.74617	3.2374e-05	0.00056227	FALSE	257.726	165.891	0.6356	0.0015806	0.038142	FALSE
BGIBMGA002324	30.7401	14.7696	1.0575	0.016211	0.41265	FALSE	15.4481	14.9973	0.042726	0.86035	0.99928	FALSE	15.3913	31.4407	-1.0305	0.025647	0.20407	FALSE	8.37214	14.0112	-0.74291	0.15091	0.67716	FALSE	8.35346	29.3307	-1.812	0.0001516	0.00234	TRUE	8.49152	14.7238	-0.79405	0.10719	0.98924	FALSE
BGIBMGA002384	806.994	599.005	0.42999	1.8529e-08	2.0064e-06	FALSE	587.122	608.241	-0.050982	0.98366	0.99928	FALSE	584.962	825.388	-0.49673	1.6401e-08	5.0392e-07	FALSE	2190.34	568.246	1.9466	3.2025e-191	1.877e-188	TRUE	2185.45	769.996	1.505	1.6603e-128	7.9814e-126	TRUE	2221.57	559.594	1.9891	1.2676e-191	1.716e-188	TRUE
BGIBMGA002385	22.4993	17.9163	0.32861	0.4636	0.99996	FALSE	51.8885	18.1926	1.5121	2.2138e-05	0.00048415	TRUE	51.6976	23.0122	1.1677	0.00040912	0.0060185	FALSE	616.932	16.9963	5.1818	8.0646e-138	3.3972e-135	TRUE	615.556	21.4678	4.8416	6.4435e-135	3.2122e-132	TRUE	625.73	49.4556	3.6613	3.773e-113	3.6485e-110	TRUE
BGIBMGA002393	83.5457	73.1372	0.19196	0.39307	0.99996	FALSE	39.8997	74.265	-0.89631	0.002189	0.030126	FALSE	39.7529	85.45	-1.104	9.3296e-05	0.0016088	TRUE	39.6429	69.3817	-0.80749	0.00069852	0.0086421	FALSE	39.5545	79.7154	-1.011	2.3159e-05	0.00041287	TRUE	40.2082	38.0289	0.080394	0.74166	0.99991	FALSE
BGIBMGA002396	95.202	85.4706	0.15556	0.45444	0.99996	FALSE	57.5276	86.7885	-0.59325	0.024999	0.22539	FALSE	57.3159	97.372	-0.76457	0.0028302	0.03307	FALSE	45.0765	81.0817	-0.847	0.00015031	0.002174	FALSE	44.9759	90.8372	-1.0141	5.971e-06	0.00011819	TRUE	45.7193	54.8302	-0.26217	0.1182	0.99991	FALSE
BGIBMGA002430	136.135	130.084	0.065592	0.68927	0.99996	FALSE	50.5143	132.09	-1.3868	3.1153e-09	1.2484e-07	TRUE	50.3285	139.238	-1.4681	2.6873e-10	9.8187e-09	TRUE	45.8527	123.404	-1.4283	2.0692e-11	7.2448e-10	TRUE	45.7504	129.893	-1.5055	1.3626e-12	5.8598e-11	TRUE	46.5066	48.1458	-0.049977	0.42217	0.99991	FALSE
BGIBMGA002435	37.5712	34.1578	0.13741	0.67585	0.99996	FALSE	50.4195	34.6845	0.53969	0.061913	0.43216	FALSE	50.234	38.4276	0.38652	0.1469	0.71388	FALSE	82.3907	32.4038	1.3463	2.3549e-05	0.0003998	TRUE	82.2069	35.8486	1.1973	0.00013414	0.0020921	TRUE	83.5656	48.0555	0.79821	0.017122	0.27526	FALSE
BGIBMGA002441	19.0296	21.9259	-0.2044	0.6589	0.99996	FALSE	0	22.264	-5.5541	1.1564e-06	3.2025e-05	TRUE	0	19.4633	-5.3654	5.9547e-06	0.00012942	TRUE	0	20.8001	-8.5513	9.8303e-06	0.00017907	TRUE	0	18.1571	-8.3585	3.0096e-05	0.00052609	TRUE	0	0	-3.0057	0.53163	0.99991	FALSE
BGIBMGA002462	93.7382	123.993	-0.40355	0.042585	0.85824	FALSE	59.7547	125.905	-1.0752	2.8178e-06	7.2031e-05	TRUE	59.5349	95.8748	-0.68742	0.0075021	0.076256	FALSE	46.9061	117.626	-1.3264	4.7256e-10	1.4445e-08	TRUE	46.8015	89.4405	-0.93437	2.2316e-05	0.0003989	FALSE	47.575	56.953	-0.25957	0.11324	0.99991	FALSE
BGIBMGA002480	85.2806	78.2127	0.12482	0.56491	0.99996	FALSE	138.464	79.4187	0.80196	1.9289e-05	0.00042664	FALSE	137.955	87.2245	0.66139	0.0002128	0.0033845	FALSE	187.791	74.1965	1.3397	2.0732e-10	6.5143e-09	TRUE	187.372	81.3707	1.2033	6.9523e-09	2.1762e-07	TRUE	190.469	131.972	0.52932	0.03487	0.47112	FALSE
BGIBMGA002527	3.25292	3.04527	0.095163	0.93051	0.99996	FALSE	24.4042	3.09223	2.9804	1.2033e-05	0.00027788	TRUE	24.3144	3.32706	2.8695	1.659e-05	0.00033575	TRUE	23.9521	2.8889	3.0516	3.9803e-05	0.00065115	TRUE	23.8986	3.10378	2.9448	5.4353e-05	0.00090815	TRUE	24.2936	23.2599	0.06273	0.76473	0.99991	FALSE
BGIBMGA002548	227.704	261.487	-0.19958	0.13649	0.99996	FALSE	1157.37	265.519	2.124	6.7537e-139	4.8431e-136	TRUE	1153.12	232.894	2.3078	6.6361e-154	4.0779e-151	TRUE	1856.17	248.06	2.9036	7.0875e-272	5.3077e-269	TRUE	1852.03	217.264	3.0916	4.4253e-291	4.2546e-288	TRUE	1882.64	1103.11	0.77119	1.5463e-27	3.0339e-25	FALSE
BGIBMGA002549	32.4207	23.2456	0.47996	0.21286	0.99996	FALSE	247.596	23.604	3.3909	3.3557e-49	8.1646e-47	TRUE	246.685	33.1597	2.8952	3.5375e-43	6.2926e-41	TRUE	411.621	22.0519	4.2223	8.9708e-85	1.9824e-82	TRUE	410.703	30.9343	3.7308	5.4951e-78	1.4793e-75	TRUE	417.491	235.987	0.82304	3.3427e-08	2.0759e-06	FALSE
BGIBMGA002551	14.3128	32.1784	-1.1688	0.0082372	0.24276	FALSE	39.2836	32.6745	0.26576	0.35533	0.99928	FALSE	39.1391	14.6391	1.4188	0.00039072	0.0057791	FALSE	13.4176	30.526	-1.1859	0.0032727	0.033346	FALSE	13.3877	13.6566	-0.028697	0.76022	0.99943	FALSE	13.6089	37.4417	-1.4601	0.00012225	0.0041272	TRUE
BGIBMGA002565	166.278	258.087	-0.63426	9.0529e-06	0.00062356	FALSE	95.9109	262.066	-1.4502	5.3005e-18	4.2733e-16	TRUE	95.558	170.068	-0.83167	1.941e-05	0.00038874	FALSE	36.3162	244.834	-2.7531	2.1462e-43	2.5377e-41	TRUE	36.2352	158.655	-2.1304	3.069e-22	2.374e-20	TRUE	36.8341	91.4139	-1.3114	2.1006e-08	1.3477e-06	TRUE
BGIBMGA002566	167.037	101.204	0.7229	4.7222e-05	0.0028635	FALSE	11.6571	102.765	-3.1401	4.9629e-19	4.3346e-17	TRUE	11.6143	170.845	-3.8787	8.0756e-36	1.1372e-33	TRUE	50.6764	96.0077	-0.92184	1.197e-05	0.00021486	FALSE	50.5633	159.379	-1.6563	6.8531e-17	4.0635e-15	TRUE	51.399	11.1106	2.2098	1.2359e-06	6.1288e-05	TRUE
BGIBMGA002567	150.827	141.808	0.088954	0.57708	0.99996	FALSE	35.3032	143.995	-2.0281	2.5993e-16	1.8939e-14	TRUE	35.1733	154.265	-2.1329	2.7501e-18	1.8315e-16	TRUE	49.8447	134.526	-1.4324	2.389e-12	9.0715e-11	TRUE	49.7335	143.912	-1.5329	4.3911e-14	2.1034e-12	TRUE	50.5555	33.6479	0.58735	0.20806	0.99991	FALSE
BGIBMGA002573	20.2223	13.9067	0.54016	0.27375	0.99996	FALSE	50.6091	14.1212	1.8415	1.6509e-06	4.4542e-05	TRUE	50.4229	20.6832	1.2856	0.00017814	0.0029015	TRUE	61.2663	13.1926	2.2154	6.3378e-08	1.5763e-06	TRUE	61.1296	19.2952	1.6636	1.2004e-05	0.00022725	TRUE	62.14	48.2362	0.36541	0.51914	0.99991	FALSE
BGIBMGA002576	79.2627	67.6557	0.22843	0.32728	0.99996	FALSE	47.0077	68.699	-0.54739	0.065676	0.44899	FALSE	46.8347	81.0694	-0.79158	0.0048715	0.052372	FALSE	36.4271	64.1817	-0.81715	0.0010086	0.011968	FALSE	36.3458	75.6287	-1.0571	2.1083e-05	0.00038032	TRUE	36.9466	44.8036	-0.27818	0.14471	0.99991	FALSE
BGIBMGA002592	175.278	165.054	0.08671	0.55717	0.99996	FALSE	76.9561	167.599	-1.1229	2.0404e-08	7.3353e-07	TRUE	76.673	179.273	-1.2254	6.1657e-10	2.1993e-08	TRUE	80.7828	156.578	-0.95476	9.9998e-09	2.6959e-07	FALSE	80.6026	167.242	-1.053	2.8333e-10	1.0224e-08	TRUE	81.9348	73.3479	0.15972	0.90332	0.99991	FALSE
BGIBMGA002593	454.595	451.309	0.010466	0.87081	0.99996	FALSE	227.599	458.268	-1.0097	2.6391e-17	2.0431e-15	TRUE	226.761	464.957	-1.0359	6.5558e-18	4.1806e-16	TRUE	250.554	428.135	-0.77294	3.1751e-16	1.5507e-14	FALSE	249.995	433.753	-0.79497	8.3012e-17	4.858e-15	FALSE	254.127	216.927	0.22834	0.76071	0.99991	FALSE
BGIBMGA002600	114.774	171.855	-0.5824	0.00079846	0.034367	FALSE	43.3115	174.505	-2.0104	3.1446e-19	2.7822e-17	TRUE	43.1522	117.39	-1.4438	1.0458e-08	3.3033e-07	TRUE	41.9716	163.03	-1.9577	6.0905e-21	3.9282e-19	TRUE	41.8779	109.512	-1.3868	7.0787e-10	2.4556e-08	TRUE	42.5701	41.2808	0.04437	0.64856	0.99991	FALSE
BGIBMGA002603	150.827	364.722	-1.2739	1.6525e-21	4.421e-19	TRUE	426.481	370.346	0.20361	0.013452	0.13885	FALSE	424.912	154.265	1.4618	7.6465e-33	9.9397e-31	TRUE	168.274	345.994	-1.0399	1.518e-19	9.0545e-18	TRUE	167.899	143.912	0.22241	0.61663	0.99943	FALSE	170.674	406.485	-1.252	1.9439e-30	4.2445e-28	TRUE
BGIBMGA002626	220.331	132.926	0.72905	2.5044e-06	0.00019415	FALSE	68.9004	134.976	-0.97012	9.3063e-06	0.00022052	FALSE	68.6469	225.353	-1.7149	1.4551e-19	1.052e-17	TRUE	83.2778	126.1	-0.59857	0.00021415	0.0029853	FALSE	83.092	210.229	-1.3392	7.2234e-17	4.2643e-15	TRUE	84.4653	65.6698	0.36313	0.45792	0.99991	FALSE
BGIBMGA002647	61.5343	81.461	-0.40472	0.099347	0.99996	FALSE	136.332	82.7171	0.72086	0.00010012	0.0019133	FALSE	135.83	62.9369	1.1098	3.5144e-08	1.0351e-06	TRUE	120.315	77.278	0.63868	0.017877	0.13922	FALSE	120.046	58.7131	1.0318	6.1948e-05	0.0010231	TRUE	122.03	129.94	-0.090599	0.12525	0.99991	FALSE
BGIBMGA002661	61.3717	180.991	-1.5603	5.0569e-15	9.1994e-13	TRUE	221.818	183.781	0.27138	0.025511	0.22808	FALSE	221.001	62.7706	1.8159	1.8743e-23	1.7121e-21	TRUE	64.4266	171.697	-1.4141	4.0789e-15	1.8576e-13	TRUE	64.2829	58.558	0.13457	0.98171	0.99943	FALSE	65.3454	211.417	-1.6939	1.372e-23	2.2378e-21	TRUE
BGIBMGA002662	24.6137	51.4143	-1.0627	0.00199	0.073783	FALSE	85.1541	52.2071	0.70583	0.0025081	0.033969	FALSE	84.8408	25.1748	1.7528	1.535e-09	5.2273e-08	TRUE	28.9975	48.7742	-0.75019	0.0069665	0.063196	FALSE	28.9328	23.4853	0.30095	0.68793	0.99943	FALSE	29.411	81.1614	-1.4644	1.456e-08	9.5226e-07	TRUE
BGIBMGA002664	195.663	362.996	-0.89158	1.3043e-12	2.0693e-10	FALSE	93.4941	368.594	-1.9791	5.17e-38	8.2873e-36	TRUE	93.1502	200.123	-1.1033	2.2821e-09	7.6176e-08	TRUE	59.7139	344.357	-2.5278	1.2913e-55	1.8921e-53	TRUE	59.5806	186.692	-1.6477	2.1157e-19	1.4679e-17	TRUE	60.5654	89.1104	-0.5571	0.001731	0.041184	FALSE
BGIBMGA002696	274.763	206.266	0.41368	0.0015376	0.059262	FALSE	254.183	209.447	0.27928	0.014423	0.14643	FALSE	253.248	281.026	-0.15015	0.46991	0.99983	FALSE	463.794	195.675	1.245	8.8875e-21	5.6511e-19	TRUE	462.759	262.166	0.81978	5.034e-10	1.7831e-08	FALSE	470.408	242.265	0.95733	3.975e-12	3.4496e-10	FALSE
BGIBMGA002749	1073.84	655.596	0.7119	2.3362e-24	7.0834e-22	FALSE	469.84	665.705	-0.50271	1.4591e-07	4.6019e-06	FALSE	468.111	1098.32	-1.2304	2.6498e-53	5.6861e-51	TRUE	564.371	621.931	-0.14011	0.00060751	0.0076108	FALSE	563.112	1024.61	-0.86358	5.4785e-42	7.9291e-40	FALSE	572.419	447.81	0.35418	0.066219	0.73798	FALSE
BGIBMGA002750	115.37	110.645	0.060333	0.73309	0.99996	FALSE	48.9979	112.351	-1.1972	1.2538e-06	3.4371e-05	TRUE	48.8177	118	-1.2733	2.1959e-07	5.9612e-06	TRUE	46.6289	104.963	-1.1706	6.4772e-08	1.608e-06	TRUE	46.5249	110.081	-1.2425	9.579e-09	2.9572e-07	TRUE	47.2938	46.7006	0.018213	0.5683	0.99991	FALSE
BGIBMGA002775	50.6913	39.8423	0.34744	0.24669	0.99996	FALSE	109.132	40.4566	1.4316	3.2746e-09	1.302e-07	TRUE	108.73	51.8467	1.0684	1.6455e-06	4.0081e-05	TRUE	112.663	37.7964	1.5757	1.5086e-08	3.9848e-07	TRUE	112.412	48.3672	1.2167	5.8394e-06	0.00011593	TRUE	114.27	104.015	0.13566	0.78922	0.99991	FALSE
BGIBMGA002798	21.1982	17.5103	0.27574	0.5457	0.99996	FALSE	102.024	17.7803	2.5206	2.0211e-16	1.4885e-14	TRUE	101.648	21.6813	2.2291	1.4964e-14	7.751e-13	TRUE	100.022	16.6112	2.5901	2.0079e-14	8.5925e-13	TRUE	99.7989	20.2263	2.3028	1.1777e-12	5.0969e-11	TRUE	101.448	97.2401	0.061122	0.5355	0.99991	FALSE
BGIBMGA002818	205.205	194.847	0.074726	0.57995	0.99996	FALSE	80.5575	197.851	-1.2963	6.4863e-12	3.3991e-10	TRUE	80.2612	209.882	-1.3868	1.259e-13	6.0357e-12	TRUE	90.8183	184.841	-1.0252	5.9733e-11	1.9931e-09	TRUE	90.6157	195.797	-1.1115	1.3686e-12	5.8665e-11	TRUE	92.1133	76.7804	0.26267	0.73632	0.99991	FALSE
BGIBMGA002846	84.9011	85.6228	-0.012212	0.9744	0.99996	FALSE	42.1742	86.9431	-1.0437	0.00014873	0.0027274	TRUE	42.0191	86.8363	-1.0473	0.00016881	0.0027729	TRUE	46.4071	81.2262	-0.8076	0.00024399	0.0033526	FALSE	46.3036	81.0086	-0.80695	0.0002763	0.0040689	FALSE	47.0689	40.1968	0.22769	0.89737	0.99991	FALSE
BGIBMGA002905	0	12.3333	-5.8296	0.00026143	0.013359	FALSE	8.10314	12.5235	-0.62809	0.36786	0.99928	FALSE	8.07333	0	5.1858	0.0029344	0.033859	FALSE	0	11.7	-6.7212	0.00032431	0.0043457	TRUE	0	0	-0.90317	0.84218	0.99943	FALSE	0	7.72321	-6.1016	0.0028906	0.063632	FALSE
BGIBMGA002906	129.629	165.307	-0.35077	0.040379	0.82599	FALSE	87.9499	167.856	-0.93247	1.822e-06	4.8391e-05	FALSE	87.6263	132.583	-0.59746	0.0062228	0.064613	FALSE	66.5335	156.819	-1.2369	6.8759e-12	2.5118e-10	TRUE	66.3851	123.686	-0.89775	1.2515e-06	2.7982e-05	FALSE	67.4823	83.8261	-0.31289	0.033111	0.45324	FALSE
BGIBMGA002907	490.214	465.723	0.07394	0.39686	0.99996	FALSE	123.869	472.905	-1.9327	8.6649e-47	1.9677e-44	TRUE	123.413	501.388	-2.0224	5.2308e-52	1.0879e-49	TRUE	151.974	441.809	-1.5396	1.8437e-40	2.1062e-38	TRUE	151.635	467.739	-1.6251	2.3837e-45	3.605e-43	TRUE	154.141	118.061	0.38471	0.26185	0.99991	FALSE
BGIBMGA002908	9.70453	13.4499	-0.47087	0.44036	0.99996	FALSE	0	13.6573	-7.171	0.00019656	0.0035192	TRUE	0	9.92573	-6.7159	0.0013265	0.01687	FALSE	0	12.7593	-6.2613	0.00014855	0.0021532	TRUE	0	9.25961	-5.802	0.0011752	0.014606	FALSE	0	0	0.90123	0.90212	0.99991	FALSE
BGIBMGA002915	53.9984	74.3046	-0.46053	0.075641	0.99996	FALSE	120.599	75.4503	0.67662	0.00051033	0.0083372	FALSE	120.156	55.2292	1.1214	1.7268e-07	4.7545e-06	TRUE	101.131	70.4891	0.52075	0.092087	0.49181	FALSE	100.905	51.5227	0.96972	0.00055411	0.0074213	FALSE	102.573	114.945	-0.16429	0.071796	0.78008	FALSE
BGIBMGA002916	50.2576	66.5391	-0.40486	0.13624	0.99996	FALSE	106.525	67.5652	0.65685	0.001432	0.020846	FALSE	106.134	51.4031	1.046	3.1788e-06	7.3334e-05	TRUE	83.7768	63.1224	0.4084	0.27423	0.95028	FALSE	83.5899	47.9534	0.8017	0.0098781	0.091822	FALSE	84.9715	101.531	-0.25687	0.03547	0.4781	FALSE
BGIBMGA002934	99.3766	194.44	-0.96835	2.5978e-08	2.7265e-06	FALSE	238.308	197.439	0.27142	0.020591	0.19348	FALSE	237.431	101.642	1.224	4.3352e-15	2.3165e-13	TRUE	258.261	184.456	0.48555	0.014149	0.11474	FALSE	257.685	94.8204	1.4423	1.4329e-15	7.7455e-14	TRUE	261.944	227.135	0.20571	0.89104	0.99991	FALSE
BGIBMGA002942	15.2887	16.3429	-0.096202	0.85913	0.99996	FALSE	55.3478	16.595	1.7378	1.419e-06	3.8669e-05	TRUE	55.1441	15.6372	1.8182	6.0723e-07	1.5787e-05	TRUE	40.4746	15.5037	1.3844	0.0023854	0.0252	FALSE	40.3843	14.5878	1.469	0.0013281	0.016206	FALSE	41.0517	52.7527	-0.3618	0.06581	0.7351	FALSE
BGIBMGA002963	480.401	381.826	0.33132	0.00064159	0.028919	FALSE	550.208	387.714	0.50499	5.2194e-09	2.0089e-07	FALSE	548.184	491.351	0.1579	0.014976	0.13382	FALSE	772.066	362.22	1.0919	1.5732e-26	1.2188e-24	TRUE	770.344	458.376	0.74897	3.4413e-13	1.5389e-11	FALSE	783.076	524.41	0.57846	1.2145e-06	6.0449e-05	FALSE
BGIBMGA002977	4.39144	2.13169	1.0427	0.36902	0.99996	FALSE	18.0544	2.16456	3.0602	0.00013851	0.0025606	TRUE	17.9879	4.49153	2.0018	0.0024468	0.029195	FALSE	17.6868	2.02223	3.1287	0.0003486	0.0046297	TRUE	17.6474	4.1901	2.0744	0.005417	0.055279	FALSE	17.939	17.2078	0.060037	0.79268	0.99991	FALSE
BGIBMGA002986	36.4869	35.5789	0.036355	0.90288	0.99996	FALSE	10.1408	36.1275	-1.8329	0.00013076	0.0024338	TRUE	10.1035	37.3185	-1.885	8.0688e-05	0.0014021	TRUE	7.26325	33.7519	-2.2163	4.511e-06	8.7368e-05	TRUE	7.24704	34.814	-2.2642	2.5987e-06	5.6056e-05	TRUE	7.36682	9.6653	-0.39177	0.40875	0.99991	FALSE
BGIBMGA002988	73.028	57.3526	0.34859	0.1631	0.99996	FALSE	26.8209	58.2369	-1.1186	0.00098385	0.015062	FALSE	26.7222	74.6925	-1.4829	3.1248e-06	7.2459e-05	TRUE	31.1044	54.4076	-0.80669	0.0026999	0.028083	FALSE	31.035	69.6798	-1.1668	1.2289e-05	0.00023199	TRUE	31.548	25.5634	0.30347	0.76239	0.99991	FALSE
BGIBMGA003011	59.691	55.1701	0.11363	0.65928	0.99996	FALSE	25.3519	56.0209	-1.1439	0.00098852	0.015116	FALSE	25.2587	61.0516	-1.2733	0.00019367	0.0031206	TRUE	37.037	52.3372	-0.49887	0.035569	0.23938	FALSE	36.9544	56.9543	-0.62406	0.01109	0.10134	FALSE	37.5651	24.1632	0.63658	0.22684	0.99991	FALSE
BGIBMGA003032	145.676	114.401	0.34867	0.048799	0.94575	FALSE	72.1227	116.165	-0.68765	0.0027553	0.037169	FALSE	71.8573	148.997	-1.0521	7.5215e-07	1.9222e-05	TRUE	60.2683	108.526	-0.84857	1.1274e-05	0.00020345	FALSE	60.1338	138.998	-1.2088	2.4891e-10	9.0549e-09	TRUE	61.1277	68.741	-0.16935	0.15824	0.99991	FALSE
BGIBMGA003062	140.146	185.457	-0.40415	0.013012	0.34847	FALSE	85.0119	188.317	-1.1474	1.403e-09	5.9184e-08	TRUE	84.6991	143.341	-0.75903	0.00032133	0.0048463	FALSE	108.727	175.934	-0.69432	1.217e-06	2.5238e-05	FALSE	108.484	133.721	-0.30174	0.017286	0.14461	FALSE	110.277	81.0259	0.44468	0.22047	0.99991	FALSE
BGIBMGA003065	123.069	68.214	0.85132	5.8637e-05	0.0034743	FALSE	31.7491	69.2659	-1.1254	0.00030344	0.005207	FALSE	31.6323	125.874	-1.9925	5.2563e-14	2.6029e-12	TRUE	36.8707	64.7113	-0.81154	0.0010175	0.012063	FALSE	36.7884	117.426	-1.6744	5.3383e-13	2.3636e-11	TRUE	37.3964	30.2605	0.30546	0.73782	0.99991	FALSE
BGIBMGA003099	16.0477	16.3937	-0.030774	0.95961	0.99996	FALSE	44.6857	16.6465	1.4246	0.00016133	0.0029545	TRUE	44.5213	16.4135	1.4396	0.00013253	0.0022201	TRUE	47.7933	15.5519	1.6197	0.00016229	0.002315	TRUE	47.6866	15.312	1.6389	0.00013349	0.0020869	TRUE	48.4748	42.5905	0.1867	0.99701	0.99991	FALSE
BGIBMGA003111	25.5896	46.1358	-0.85033	0.015168	0.39123	FALSE	31.3227	46.8472	-0.58076	0.10687	0.63091	FALSE	31.2074	26.1729	0.25382	0.411	0.99983	FALSE	14.471	43.7668	-1.5967	1.7859e-05	0.00030864	TRUE	14.4388	24.4164	-0.7579	0.056229	0.36227	FALSE	14.6774	29.854	-1.0243	0.0065059	0.12637	FALSE
BGIBMGA003116	114.448	107.752	0.086986	0.63425	0.99996	FALSE	55.869	109.413	-0.96967	6.6277e-05	0.0013202	FALSE	55.6635	117.057	-1.0724	8.2245e-06	0.00017537	TRUE	49.6229	102.219	-1.0426	8.4889e-07	1.8106e-05	TRUE	49.5122	109.201	-1.1411	7.0427e-08	1.8883e-06	TRUE	50.3306	53.2495	-0.081333	0.34198	0.99991	FALSE
BGIBMGA003122	9.43346	9.0343	0.062373	0.91994	0.99996	FALSE	13.9791	9.17361	0.60771	0.2785	0.99928	FALSE	13.9277	9.64848	0.52958	0.3252	0.99983	FALSE	37.3697	8.5704	2.1244	4.0815e-05	0.00066609	TRUE	37.2863	9.00096	2.0505	6.0931e-05	0.0010088	TRUE	37.9026	13.3237	1.5083	0.0021311	0.048817	FALSE
BGIBMGA003128	43.0469	32.8889	0.38831	0.23686	0.99996	FALSE	12.2258	33.3961	-1.4497	0.0020302	0.028197	FALSE	12.1808	44.0281	-1.8538	2.3195e-05	0.00045843	TRUE	12.8632	31.2001	-1.2783	0.0017554	0.019427	FALSE	12.8345	41.0733	-1.6782	1.921e-05	0.00035036	TRUE	13.0466	11.6526	0.16303	0.9659	0.99991	FALSE
BGIBMGA003129	143.562	101.915	0.49431	0.0070953	0.21657	FALSE	25.6363	103.487	-2.0132	4.8836e-12	2.5791e-10	TRUE	25.5419	146.834	-2.5232	3.3999e-21	2.7197e-19	TRUE	26.7243	96.6818	-1.8551	2.5456e-12	9.639e-11	TRUE	26.6647	136.98	-2.361	1.4645e-21	1.1013e-19	TRUE	27.1054	24.4342	0.14968	0.92433	0.99991	FALSE
BGIBMGA003132	201.301	169.368	0.2492	0.090277	0.99996	FALSE	88.8028	171.979	-0.95356	8.3177e-07	2.3758e-05	FALSE	88.4761	205.89	-1.2185	4.1573e-11	1.653e-09	TRUE	57.3852	160.671	-1.4854	4.3204e-15	1.9543e-13	TRUE	57.2572	192.072	-1.7461	2.652e-21	1.9722e-19	TRUE	58.2035	84.6391	-0.54022	0.0027642	0.061046	FALSE
BGIBMGA003139	10.0298	11.6228	-0.21266	0.7382	0.99996	FALSE	35.8718	11.802	1.6038	0.00023735	0.0041513	TRUE	35.7398	10.2584	1.8007	6.58e-05	0.0011737	TRUE	30.051	11.026	1.4465	0.0065429	0.059715	FALSE	29.9839	9.56998	1.6476	0.0023504	0.026563	FALSE	30.4795	34.1899	-0.16573	0.3243	0.99991	FALSE
BGIBMGA003149	5.42153	5.58299	-0.04234	0.96587	0.99996	FALSE	24.7359	5.66908	2.1254	0.00024427	0.0042614	TRUE	24.6449	5.5451	2.152	0.00020963	0.0033419	TRUE	21.6788	5.29631	2.0332	0.0024595	0.025862	FALSE	21.6305	5.17296	2.064	0.0021549	0.024791	FALSE	21.988	23.5761	-0.10061	0.49948	0.99991	FALSE
BGIBMGA003187	13.7707	15.0233	-0.12561	0.82279	0.99996	FALSE	43.5011	15.255	1.5118	0.0001029	0.0019586	TRUE	43.341	14.0846	1.6216	4.1835e-05	0.00077581	TRUE	35.6509	14.2519	1.3228	0.0061833	0.056934	FALSE	35.5714	13.1393	1.4368	0.0031174	0.034253	FALSE	36.1593	41.4614	-0.1974	0.23952	0.99991	FALSE
BGIBMGA003221	119.49	223.117	-0.9009	2.0154e-08	2.1652e-06	FALSE	330.381	226.557	0.54425	1.4889e-06	4.0411e-05	FALSE	329.165	122.214	1.4294	4.6462e-25	4.5516e-23	TRUE	213.739	211.66	0.014102	0.34183	0.99929	FALSE	213.262	114.012	0.90344	2.9774e-06	6.3011e-05	FALSE	216.787	314.89	-0.53857	8.3244e-09	5.4974e-07	FALSE
BGIBMGA003258	38.8181	59.0275	-0.60466	0.042043	0.85235	FALSE	45.5861	59.9377	-0.39487	0.22066	0.95166	FALSE	45.4184	39.7029	0.19403	0.41727	0.99983	FALSE	24.9501	55.9965	-1.1663	8.2202e-05	0.0012549	TRUE	24.8944	37.0384	-0.5732	0.053748	0.35068	FALSE	25.3059	43.4487	-0.77984	0.006256	0.12197	FALSE
BGIBMGA003276	5.25888	26.7476	-2.3466	7.7418e-05	0.0044948	TRUE	24.8781	27.1601	-0.12661	0.84674	0.99928	FALSE	24.7865	5.37875	2.2042	0.00016244	0.0026781	TRUE	3.77023	25.3741	-2.7506	8.8089e-06	0.00016178	TRUE	3.76182	5.01778	-0.41562	0.56969	0.99943	FALSE	3.824	23.7116	-2.6324	1.9542e-05	0.00077125	TRUE
BGIBMGA003311	91.2443	76.3348	0.25739	0.2398	0.99996	FALSE	44.4488	77.5118	-0.80227	0.0046862	0.058848	FALSE	44.2853	93.3241	-1.0754	6.5698e-05	0.0011737	TRUE	40.5855	72.415	-0.83533	0.00038916	0.0050636	FALSE	40.4949	87.061	-1.1043	2.5475e-06	5.5039e-05	TRUE	41.1642	42.3647	-0.041473	0.46718	0.99991	FALSE
BGIBMGA003318	61.209	65.2703	-0.092682	0.73295	0.99996	FALSE	37.3882	66.2767	-0.82592	0.007232	0.084147	FALSE	37.2506	62.6042	-0.749	0.018908	0.16006	FALSE	30.3282	61.9187	-1.0297	0.00014521	0.0021093	TRUE	30.2605	58.4028	-0.9486	0.00053365	0.0071829	FALSE	30.7607	35.6351	-0.21221	0.25872	0.99991	FALSE
BGIBMGA003319	85.877	103.844	-0.27407	0.20018	0.99996	FALSE	57.4802	105.445	-0.87535	0.00035309	0.0059467	FALSE	57.2687	87.8344	-0.61704	0.021449	0.17757	FALSE	48.5695	98.5114	-1.0202	1.9238e-06	3.9351e-05	TRUE	48.4611	81.9398	-0.75774	0.00047029	0.0064396	FALSE	49.2621	54.7851	-0.15331	0.22764	0.99991	FALSE
BGIBMGA003327	12.5779	12.9932	-0.046856	0.9417	0.99996	FALSE	40.4209	13.1935	1.6153	8.8221e-05	0.0017221	TRUE	40.2722	12.8646	1.6464	6.5968e-05	0.001175	TRUE	32.3242	12.326	1.3909	0.0064162	0.058775	FALSE	32.2521	12.0013	1.4262	0.0051626	0.053166	FALSE	32.7852	38.5257	-0.23278	0.21858	0.99991	FALSE
BGIBMGA003335	288.479	283.971	0.022723	0.81738	0.99996	FALSE	148.558	288.35	-0.9568	1.5508e-10	7.1624e-09	FALSE	148.011	295.055	-0.99528	3.3841e-11	1.3657e-09	FALSE	124.362	269.39	-1.1151	5.5066e-17	2.8332e-15	TRUE	124.085	275.253	-1.1494	7.9e-18	4.9458e-16	TRUE	126.136	141.592	-0.16676	0.044279	0.55516	FALSE
BGIBMGA003337	304.69	379.441	-0.31653	0.0048785	0.15924	FALSE	962.994	385.292	1.3216	8.3833e-62	2.7859e-59	TRUE	959.451	311.635	1.6224	6.7757e-83	2.2342e-80	TRUE	760.09	359.957	1.0783	1.4694e-25	1.1004e-23	TRUE	758.394	290.721	1.3833	7.6714e-40	1.0224e-37	TRUE	770.929	917.842	-0.25165	3.9334e-10	2.942e-08	FALSE
BGIBMGA003340	48.7395	45.8821	0.087162	0.75577	0.99996	FALSE	24.6885	46.5896	-0.91617	0.013337	0.13798	FALSE	24.5977	49.8505	-1.0191	0.0053975	0.057186	FALSE	18.3522	43.5261	-1.2459	0.00028137	0.003812	TRUE	18.3112	46.5049	-1.3447	8.3302e-05	0.0013412	TRUE	18.6139	23.5309	-0.33818	0.23772	0.99991	FALSE
BGIBMGA003341	35.6736	33.904	0.073403	0.82045	0.99996	FALSE	10.0934	34.4268	-1.7701	0.00027069	0.0046922	TRUE	10.0563	36.4868	-1.8593	0.00011323	0.0019255	TRUE	7.81769	32.1631	-2.0406	1.9342e-05	0.00033173	TRUE	7.80025	34.0381	-2.1256	7.2542e-06	0.0001411	TRUE	7.92917	9.62013	-0.27889	0.49856	0.99991	FALSE
BGIBMGA003342	123.502	90.4953	0.44862	0.02221	0.52884	FALSE	20.6133	91.8907	-2.1563	9.5092e-12	4.8708e-10	TRUE	20.5374	126.317	-2.6207	3.2826e-19	2.3113e-17	TRUE	32.4905	85.8484	-1.4018	3.3854e-08	8.643e-07	TRUE	32.4181	117.84	-1.862	1.1542e-14	5.8405e-13	TRUE	32.9539	19.6468	0.74616	0.16702	0.99991	FALSE
BGIBMGA003343	1.03009	18.4239	-4.1607	2.1263e-05	0.0013815	TRUE	1.4216	18.708	-3.7181	4.43e-05	0.0009187	TRUE	1.41637	1.05357	0.42692	0.79197	0.99983	FALSE	1.21978	17.4778	-3.8408	2.6384e-05	0.00044376	TRUE	1.21706	0	0.30834	0.93142	0.99943	FALSE	1.23718	1.35495	-0.13119	0.85864	0.99991	FALSE
BGIBMGA003344	20.8187	64.7627	-1.6373	1.2496e-06	0.00010209	TRUE	54.2105	65.7614	-0.27867	0.38492	0.99928	FALSE	54.011	21.2932	1.3429	6.2188e-05	0.001118	TRUE	21.2353	61.4372	-1.5326	7.3863e-07	1.5905e-05	TRUE	21.1879	19.8642	0.093072	0.91603	0.99943	FALSE	21.5381	51.6687	-1.2624	3.9593e-05	0.0014726	TRUE
BGIBMGA003345	587.802	637.527	-0.11716	0.17413	0.99996	FALSE	143.914	647.358	-2.1694	1.1053e-73	4.4293e-71	TRUE	143.384	601.2	-2.068	7.6762e-64	1.9957e-61	TRUE	97.0281	604.791	-2.64	1.8777e-100	4.9631e-98	TRUE	96.8116	560.853	-2.5344	3.1879e-89	9.7521e-87	TRUE	98.4117	137.166	-0.47902	0.00042035	0.01198	FALSE
BGIBMGA003361	127.894	169.165	-0.40348	0.017877	0.44673	FALSE	301.664	171.773	0.81244	1.8484e-10	8.4511e-09	FALSE	300.554	130.809	1.2002	3.3677e-18	2.2101e-16	TRUE	218.618	160.478	0.44604	0.044695	0.28786	FALSE	218.13	122.03	0.83795	1.2477e-05	0.00023487	FALSE	221.736	287.52	-0.37482	1.1477e-05	0.00047187	FALSE
BGIBMGA003368	43.7517	22.8903	0.9346	0.0095676	0.27196	FALSE	0	23.2432	-5.2377	7.5328e-07	2.1607e-05	TRUE	0	44.749	-6.188	6.1244e-12	2.6037e-10	TRUE	0	21.7149	-5.4435	6.5389e-07	1.4217e-05	TRUE	0	41.7458	-6.3897	8.0282e-12	3.2845e-10	TRUE	0	0	-0.21424	0.88419	0.99991	FALSE
BGIBMGA003385	34.5351	19.0837	0.85572	0.032531	0.7055	FALSE	0	19.378	-4.4278	1.1529e-05	0.0002676	TRUE	0	35.3223	-5.2993	1.1062e-09	3.8443e-08	TRUE	0	18.1038	-4.7661	7.1571e-06	0.00013381	TRUE	0	32.9518	-5.6334	9.1339e-10	3.1124e-08	TRUE	0	0	-0.34669	0.81904	0.99991	FALSE
BGIBMGA003405	133.966	112.776	0.2484	0.1683	0.99996	FALSE	53.784	114.515	-1.0903	6.166e-06	0.00015083	TRUE	53.5861	137.019	-1.3544	4.2484e-09	1.3873e-07	TRUE	88.3233	106.985	-0.27655	0.040551	0.26652	FALSE	88.1262	127.824	-0.53651	0.00062411	0.0082358	FALSE	89.5828	51.2622	0.80533	0.012626	0.21831	FALSE
BGIBMGA003409	6.28897	31.417	-2.3207	2.0904e-05	0.0013712	TRUE	22.9826	31.9015	-0.47308	0.2797	0.99928	FALSE	22.898	6.43232	1.8318	0.0012361	0.015915	FALSE	10.3681	29.8038	-1.5233	0.00059321	0.0074455	FALSE	10.345	6.00064	0.78575	0.37444	0.99943	FALSE	10.516	21.905	-1.0587	0.017186	0.27542	FALSE
BGIBMGA003494	40.0651	59.0275	-0.55904	0.058315	0.99996	FALSE	44.0223	59.9377	-0.44523	0.16421	0.82196	FALSE	43.8604	40.9783	0.098057	0.61413	0.99983	FALSE	22.1224	55.9965	-1.3398	1.5173e-05	0.00026459	TRUE	22.073	38.2282	-0.79235	0.013669	0.12081	FALSE	22.4379	41.9582	-0.90302	0.0030289	0.065714	FALSE
BGIBMGA003523	248.414	151.553	0.71293	9.4495e-07	8.0581e-05	FALSE	121.547	153.89	-0.34038	0.095148	0.579	FALSE	121.1	254.077	-1.0691	5.673e-11	2.2195e-09	TRUE	80.2838	143.771	-0.84059	5.1502e-07	1.1325e-05	FALSE	80.1047	237.025	-1.5651	9.2729e-23	7.2566e-21	TRUE	81.4286	115.848	-0.50863	0.00075751	0.019913	FALSE
BGIBMGA003527	0	0	1.3753	0.60879	0.99996	FALSE	17.154	0	5.5714	1.3906e-05	0.00031683	TRUE	17.0909	0	4.1803	3.1247e-05	0.00059827	TRUE	15.3027	0	5.5047	7.4973e-05	0.0011524	TRUE	15.2686	0	4.1179	0.00018855	0.002858	TRUE	15.5209	16.3497	-0.07505	0.60668	0.99991	FALSE
BGIBMGA003594	60.938	76.5378	-0.32883	0.18979	0.99996	FALSE	20.3763	77.718	-1.9314	5.8951e-09	2.2374e-07	TRUE	20.3014	62.3269	-1.6183	5.2131e-06	0.00011478	TRUE	22.6768	72.6076	-1.6789	1.1671e-08	3.1188e-07	TRUE	22.6263	58.1441	-1.3616	9.1283e-06	0.00017578	TRUE	23.0002	19.4209	0.24404	0.89912	0.99991	FALSE
BGIBMGA003620	213.879	166.678	0.35973	0.013993	0.36928	FALSE	76.6244	169.248	-1.1433	1.0484e-08	3.8709e-07	TRUE	76.3425	218.754	-1.5188	4.3033e-16	2.4651e-14	TRUE	101.685	158.119	-0.6369	1.4951e-05	0.00026173	FALSE	101.459	204.073	-1.0082	1.3962e-11	5.5764e-10	TRUE	103.135	73.0317	0.49795	0.15633	0.99991	FALSE
BGIBMGA003629	22.3909	54.9164	-1.2943	0.00018269	0.0096614	FALSE	30.5171	55.7632	-0.8697	0.0097968	0.1073	FALSE	30.4048	22.9013	0.40887	0.23784	0.91998	FALSE	13.6394	52.0964	-1.9334	1.3794e-07	3.2737e-06	TRUE	13.6089	21.3643	-0.65065	0.1091	0.57906	FALSE	13.8339	29.0862	-1.0721	0.0056263	0.11152	FALSE
BGIBMGA003630	21.903	57.7586	-1.3989	4.6167e-05	0.0028247	TRUE	30.5171	58.6492	-0.9425	0.004402	0.055741	FALSE	30.4048	22.4022	0.44066	0.21001	0.86772	FALSE	12.9186	54.7928	-2.0845	1.6495e-08	4.3343e-07	TRUE	12.8898	20.8988	-0.69719	0.096026	0.53081	FALSE	13.1028	29.0862	-1.1505	0.0037164	0.077884	FALSE
BGIBMGA003656	79.6964	91.9164	-0.20581	0.36281	0.99996	FALSE	67.0523	93.3337	-0.47711	0.062137	0.43306	FALSE	66.8056	81.513	-0.28706	0.3388	0.99983	FALSE	38.035	87.1965	-1.1969	5.6717e-07	1.2391e-05	TRUE	37.9502	76.0426	-1.0027	3.966e-05	0.00068089	TRUE	38.5774	63.9084	-0.72825	0.0015386	0.037328	FALSE
BGIBMGA003660	2.27704	6.49658	-1.5125	0.14735	0.99996	FALSE	20.2342	6.59675	1.617	0.0055015	0.067287	FALSE	20.1597	2.32894	3.1137	4.6576e-05	0.00085901	TRUE	14.97	6.16298	1.2804	0.084928	0.46425	FALSE	14.9366	2.17264	2.7813	0.0019941	0.023279	FALSE	15.1835	19.2854	-0.34501	0.27948	0.99991	FALSE
BGIBMGA003661	4.01193	4.77092	-0.24997	0.8018	0.99996	FALSE	17.3436	4.84449	1.84	0.005052	0.062519	FALSE	17.2798	4.10338	2.0742	0.0024005	0.028694	FALSE	41.1954	4.52594	3.1862	3.629e-08	9.1965e-07	TRUE	41.1034	3.82799	3.4246	1.1689e-08	3.5418e-07	TRUE	41.7828	16.5304	1.3378	0.0038217	0.079596	FALSE
BGIBMGA003679	52.2635	73.797	-0.49776	0.057056	0.99996	FALSE	33.9763	74.935	-1.1411	0.00014372	0.0026497	TRUE	33.8513	53.4548	-0.65911	0.055403	0.37128	FALSE	29.7183	70.0076	-1.2362	4.6158e-06	8.9142e-05	TRUE	29.652	49.8674	-0.74997	0.0067651	0.066612	FALSE	30.1421	32.3833	-0.10347	0.42434	0.99991	FALSE
BGIBMGA003709	154.947	166.475	-0.10353	0.54101	0.99996	FALSE	98.9436	169.042	-0.7727	5.5107e-05	0.0011173	FALSE	98.5796	158.479	-0.68493	0.00061375	0.0086882	FALSE	70.7473	157.926	-1.1585	4.6083e-11	1.5414e-09	TRUE	70.5895	147.843	-1.0665	2.1827e-09	7.131e-08	TRUE	71.7562	94.3044	-0.39422	0.0095888	0.17519	FALSE
BGIBMGA003739	64.0824	93.0838	-0.5386	0.021562	0.52162	FALSE	92.9729	94.5191	-0.023796	0.90376	0.99928	FALSE	92.6308	65.5431	0.49905	0.015578	0.13738	FALSE	42.9696	88.304	-1.0392	4.9731e-06	9.5359e-05	TRUE	42.8737	61.1444	-0.51213	0.022	0.1747	FALSE	43.5823	88.6136	-1.0238	2.7785e-06	0.00012882	TRUE
BGIBMGA003773	79.8049	60.5501	0.39835	0.099186	0.99996	FALSE	177.937	61.4838	1.5331	2.142e-15	1.4448e-13	TRUE	177.283	81.6239	1.119	2.3215e-10	8.5516e-09	TRUE	563.595	57.4409	3.2945	2.907e-95	7.3936e-93	TRUE	562.337	76.146	2.8846	1.6618e-83	4.5649e-81	TRUE	571.631	169.594	1.753	7.6277e-42	2.4587e-39	TRUE
BGIBMGA003788	160.043	215.96	-0.4323	0.0043027	0.14354	FALSE	155.523	219.29	-0.49571	0.0029391	0.039375	FALSE	154.951	163.691	-0.079164	0.90518	0.99983	FALSE	101.63	204.871	-1.0114	8.7984e-12	3.1797e-10	TRUE	101.403	152.706	-0.59065	6.324e-05	0.0010393	FALSE	103.079	148.231	-0.5241	0.00010281	0.0035345	FALSE
BGIBMGA003927	7.53592	17.3073	-1.1995	0.047888	0.93474	FALSE	2.08502	17.5742	-3.0753	0.0002629	0.004569	TRUE	2.07735	7.70769	-1.8916	0.072493	0.4473	FALSE	0	16.4186	-5.6251	1.5064e-05	0.00026304	TRUE	0	7.19042	-4.4371	0.0052647	0.05397	FALSE	0	1.98726	-2.5582	0.22276	0.99991	FALSE
BGIBMGA003950	58.3356	43.9026	0.41007	0.1477	0.99996	FALSE	68	44.5796	0.60915	0.016629	0.16359	FALSE	67.7499	59.6653	0.18333	0.34174	0.99983	FALSE	95.7529	41.6483	1.2011	3.9853e-05	0.00065117	TRUE	95.5392	55.6611	0.77942	0.0074568	0.07226	FALSE	97.1183	64.8117	0.58349	0.083777	0.85728	FALSE
BGIBMGA003964	63.1608	49.2319	0.35944	0.1821	0.99996	FALSE	19.6181	49.991	-1.3495	0.0003617	0.0060767	FALSE	19.546	64.6004	-1.7247	1.1473e-06	2.8616e-05	TRUE	22.6768	46.7038	-1.0423	0.00087612	0.010568	FALSE	22.6263	60.265	-1.4133	3.6423e-06	7.5192e-05	TRUE	23.0002	18.6983	0.29874	0.80429	0.99991	FALSE
BGIBMGA003986	26.4028	28.524	-0.11148	0.78477	0.99996	FALSE	150.406	28.9639	2.3765	4.4435e-22	4.4847e-20	TRUE	149.852	27.0046	2.4723	4.1587e-23	3.6988e-21	TRUE	322.799	27.0593	3.5764	1.864e-59	2.8232e-57	TRUE	322.078	25.1923	3.6764	7.3127e-61	1.4265e-58	TRUE	327.402	143.354	1.1915	4.2023e-13	3.8701e-11	TRUE
BGIBMGA004027	8.02386	3.70508	1.1148	0.19994	0.99996	FALSE	4.26481	3.76221	0.1809	0.82135	0.99928	FALSE	4.24912	8.20675	-0.94965	0.28922	0.99983	FALSE	46.1854	3.51483	3.7159	4.1598e-10	1.2802e-08	TRUE	46.0823	7.65599	2.5896	1.9366e-07	4.9462e-06	TRUE	46.844	4.06485	3.5266	1.1627e-09	8.4176e-08	TRUE
BGIBMGA004035	1.84332	2.63923	-0.51781	0.709	0.99996	FALSE	24.3094	2.67993	3.1812	6.8357e-06	0.00016631	TRUE	24.22	1.88533	3.6833	1.8447e-06	4.4613e-05	TRUE	48.1259	2.50371	4.2647	2.2169e-11	7.742e-10	TRUE	48.0186	1.75881	4.7709	5.8175e-12	2.4019e-10	TRUE	48.8122	23.1696	1.075	0.011592	0.20433	FALSE
BGIBMGA004040	30.9569	202.054	-2.7064	5.2629e-32	2.112e-29	TRUE	65.7255	205.169	-1.6423	3.9322e-17	3.0269e-15	TRUE	65.4837	31.6625	1.0484	0.00024646	0.0038342	TRUE	10.9226	191.678	-4.1333	9.1156e-46	1.1171e-43	TRUE	10.8982	29.5376	-1.4385	0.0010377	0.013018	FALSE	11.0783	62.6438	-2.4994	1.3108e-11	1.082e-09	TRUE
BGIBMGA004045	99.2681	58.2154	0.76993	0.00092558	0.038502	FALSE	78.9464	59.1131	0.4174	0.058666	0.41653	FALSE	78.6559	101.531	-0.36829	0.15299	0.72981	FALSE	132.291	55.2261	1.2603	4.4575e-07	9.9318e-06	TRUE	131.996	94.717	0.4788	0.079389	0.46541	FALSE	134.177	75.2448	0.83448	0.0014703	0.035889	FALSE
BGIBMGA004046	20.0054	99.0728	-2.3081	5.0134e-14	8.5504e-12	TRUE	41.9847	100.6	-1.2607	1.6917e-06	4.5552e-05	TRUE	41.8302	20.4614	1.0316	0.0038025	0.042271	FALSE	11.0889	93.9855	-3.0833	2.2204e-19	1.3014e-17	TRUE	11.0642	19.0882	-0.78679	0.082971	0.48035	FALSE	11.2471	40.0161	-1.831	5.055e-06	0.00022227	TRUE
BGIBMGA004063	0	270.471	-10.284	3.4736e-44	2.0505e-41	TRUE	46.1547	274.641	-2.573	2.3166e-39	4.0467e-37	TRUE	45.9849	0	7.6957	1.0911e-11	4.5386e-10	TRUE	1.94056	256.582	-7.0468	2.2988e-62	3.7335e-60	TRUE	1.93623	0	3.2261	0.22862	0.91639	FALSE	1.96823	43.9907	-4.4822	2.7562e-12	2.4229e-10	TRUE
BGIBMGA004065	1508	769.946	0.96981	1.6641e-55	1.419e-52	FALSE	394.448	781.818	-0.987	2.3603e-27	2.9235e-25	FALSE	392.996	1542.37	-1.9726	5.8087e-151	3.272e-148	TRUE	361.554	730.41	-1.0145	3.628e-38	3.9124e-36	TRUE	360.748	1438.86	-1.9959	3.8926e-174	2.9108e-171	TRUE	366.71	375.953	-0.035912	0.034362	0.46659	FALSE
BGIBMGA004066	49.9323	27.4074	0.86541	0.0094549	0.27022	FALSE	19.0495	27.83	-0.54689	0.24183	0.98844	FALSE	18.9794	51.0704	-1.4281	0.00018253	0.0029553	TRUE	25.4491	26.0001	-0.030902	0.65814	0.99929	FALSE	25.3923	47.643	-0.90787	0.0024264	0.02733	FALSE	25.812	18.1563	0.50757	0.46544	0.99991	FALSE
BGIBMGA004074	3.1987	63.8999	-4.3203	1.2749e-15	2.485e-13	TRUE	1.23206	64.8852	-5.7188	9.6009e-17	7.2283e-15	TRUE	1.22752	3.27161	-1.4143	0.34732	0.99983	FALSE	2.49501	60.6187	-4.6026	3.1071e-16	1.523e-14	TRUE	2.48944	3.05205	-0.29396	0.72351	0.99943	FALSE	2.53059	1.17429	1.1077	0.55347	0.99991	FALSE
BGIBMGA004101	72.0521	42.786	0.7519	0.0056953	0.18029	FALSE	18.2439	43.4458	-1.2518	0.0017625	0.024936	FALSE	18.1768	73.6944	-2.0195	6.2059e-09	1.9881e-07	TRUE	21.1244	40.589	-0.94218	0.003845	0.038202	FALSE	21.0773	68.7487	-1.7056	2.3203e-08	6.6308e-07	TRUE	21.4256	17.3885	0.3012	0.80694	0.99991	FALSE
BGIBMGA004166	136.514	128.916	0.082613	0.62038	0.99996	FALSE	37.0565	130.904	-1.8207	4.2714e-13	2.4765e-11	TRUE	36.9201	139.626	-1.9191	1.1419e-14	5.9834e-13	TRUE	37.6469	122.297	-1.6998	8.579e-14	3.5583e-12	TRUE	37.5629	130.255	-1.794	2.1071e-15	1.13e-13	TRUE	38.1837	35.319	0.11251	0.82279	0.99991	FALSE
BGIBMGA004176	139.008	103.945	0.41934	0.022544	0.53401	FALSE	247.312	105.548	1.2284	1.7031e-15	1.1661e-13	TRUE	246.402	142.176	0.79333	1.0496e-08	3.3076e-07	FALSE	409.569	98.6077	2.0543	3.8175e-40	4.3243e-38	TRUE	408.656	132.635	1.6234	1.2879e-28	1.284e-26	TRUE	415.41	235.716	0.81749	4.6081e-08	2.8101e-06	FALSE
BGIBMGA004206	41.5831	55.1194	-0.40656	0.17337	0.99996	FALSE	71.1276	55.9693	0.34577	0.12401	0.69878	FALSE	70.8659	42.5309	0.73658	0.003817	0.042366	FALSE	124.695	52.289	1.2538	1.0706e-06	2.2374e-05	TRUE	124.417	39.6766	1.6488	5.6322e-10	1.9742e-08	TRUE	126.473	67.7926	0.89963	0.00077722	0.02032	FALSE
BGIBMGA004275	96.3405	80.4459	0.26012	0.22252	0.99996	FALSE	12.9366	81.6863	-2.6586	3.0427e-13	1.7716e-11	TRUE	12.889	98.5365	-2.9345	4.0318e-17	2.4442e-15	TRUE	10.3681	76.315	-2.8798	3.4533e-15	1.5942e-13	TRUE	10.345	91.9236	-3.1515	3.0863e-19	2.1195e-17	TRUE	10.516	12.33	-0.22959	0.48949	0.99991	FALSE
BGIBMGA004276	73.7328	223.218	-1.5981	9.2496e-19	2.2536e-16	TRUE	238.166	226.66	0.071436	0.36707	0.99928	FALSE	237.29	75.4134	1.6538	2.5732e-22	2.2443e-20	TRUE	42.6924	211.756	-2.3104	6.8703e-32	6.3001e-30	TRUE	42.5971	70.3523	-0.72384	0.0017096	0.020133	FALSE	43.3011	226.999	-2.3902	2.2372e-36	5.5069e-34	TRUE
BGIBMGA004363	45.9745	32.0261	0.52159	0.10978	0.99996	FALSE	73.7338	32.5199	1.181	2.4433e-05	0.00053179	TRUE	73.4626	47.0225	0.64366	0.0081922	0.081916	FALSE	90.7628	30.3816	1.5789	3.595e-07	8.1038e-06	TRUE	90.5603	43.8667	1.0458	0.00042423	0.0059172	FALSE	92.0571	70.2767	0.38948	0.37489	0.99991	FALSE
BGIBMGA004364	15.7224	11.7243	0.42332	0.43907	0.99996	FALSE	39.4258	11.9051	1.7276	5.0372e-05	0.0010305	TRUE	39.2808	16.0808	1.2885	0.00092101	0.012389	FALSE	52.9496	11.1223	2.2512	3.6978e-07	8.3078e-06	TRUE	52.8315	15.0016	1.8163	1.2975e-05	0.00024357	TRUE	53.7047	37.5772	0.51519	0.28169	0.99991	FALSE
BGIBMGA004365	68.5281	58.3677	0.23153	0.3563	0.99996	FALSE	181.776	59.2677	1.6168	8.7469e-17	6.6579e-15	TRUE	181.107	70.0901	1.3696	1.0225e-13	4.9902e-12	TRUE	242.737	55.3705	2.1322	1.0226e-25	7.7444e-24	TRUE	242.195	65.3863	1.8891	6.5594e-22	4.9881e-20	TRUE	246.198	173.253	0.50694	0.02443	0.36067	FALSE
BGIBMGA004378	133.912	117.294	0.19116	0.28146	0.99996	FALSE	258.448	119.102	1.1177	3.5335e-14	2.2084e-12	TRUE	257.497	136.964	0.91076	6.9854e-11	2.6905e-09	FALSE	281.936	111.271	1.3413	6.3816e-15	2.8297e-13	TRUE	281.307	127.772	1.1386	1.5841e-11	6.2711e-10	TRUE	285.956	246.33	0.2152	0.82681	0.99991	FALSE
BGIBMGA004394	3.46978	0	2.3947	0.14794	0.99996	FALSE	49.614	0	6.2105	1.7392e-13	1.0348e-11	TRUE	49.4314	3.54887	3.8	5.7426e-12	2.449e-10	TRUE	14.3602	0	4.5199	0.00020438	0.0028579	TRUE	14.3281	3.3107	2.1136	0.011101	0.10137	FALSE	14.5649	47.2877	-1.699	2.1099e-06	9.9875e-05	TRUE
BGIBMGA004396	0	0	0.98825	0.73053	0.99996	FALSE	147.847	0	8.6788	6.4414e-31	8.6043e-29	TRUE	147.303	0	7.6748	4.4428e-34	5.8884e-32	TRUE	49.013	0	7.1841	3.4507e-12	1.2957e-10	TRUE	48.9037	0	6.1843	1.2663e-12	5.4628e-11	TRUE	49.712	140.915	-1.5032	3.1807e-14	3.2376e-12	TRUE
BGIBMGA004397	0	0	1.2106	0.68505	0.99996	FALSE	68.3791	0	7.7888	1.7435e-16	1.291e-14	TRUE	68.1276	0	6.5624	8.4504e-18	5.3384e-16	TRUE	28.3322	0	6.6158	8.0399e-08	1.9669e-06	TRUE	28.269	0	5.3936	7.4767e-08	1.9995e-06	TRUE	28.7362	65.173	-1.1814	9.8879e-06	0.00041189	TRUE
BGIBMGA004409	29.9268	28.2195	0.084747	0.81231	0.99996	FALSE	7.72405	28.6546	-1.8913	0.00049647	0.0081498	FALSE	7.69563	30.609	-1.9918	0.00020724	0.0033157	TRUE	9.37014	26.7704	-1.5145	0.001183	0.013839	FALSE	9.34924	28.5548	-1.6108	0.00051694	0.0069949	FALSE	9.50376	7.36189	0.36842	0.79775	0.99991	FALSE
BGIBMGA004412	186.772	190.228	-0.026454	0.88585	0.99996	FALSE	51.9833	193.161	-1.8937	1.4245e-19	1.2769e-17	TRUE	51.7921	191.029	-1.883	4.9663e-19	3.443e-17	TRUE	70.7473	180.46	-1.3509	5.7398e-15	2.5705e-13	TRUE	70.5895	178.209	-1.336	1.7269e-14	8.4834e-13	TRUE	71.7562	49.5459	0.53434	0.18925	0.99991	FALSE
BGIBMGA004415	620.006	644.379	-0.055628	0.53357	0.99996	FALSE	276.549	654.315	-1.2424	1.6158e-33	2.342e-31	TRUE	275.532	634.138	-1.2026	2.2453e-30	2.7103e-28	TRUE	365.325	611.291	-0.74268	2.3668e-21	1.5563e-19	FALSE	364.51	591.58	-0.69862	7.2912e-19	4.907e-17	FALSE	370.534	263.583	0.49135	0.0084629	0.15781	FALSE
BGIBMGA004416	1033.13	1106.5	-0.098986	0.13229	0.99996	FALSE	533.67	1123.56	-1.0741	1.9707e-44	4.0682e-42	TRUE	531.707	1056.67	-0.99083	7.6682e-36	1.0912e-33	FALSE	660.068	1049.68	-0.66926	6.9969e-31	6.2463e-29	FALSE	658.596	985.76	-0.58184	8.2832e-24	6.7164e-22	FALSE	669.481	508.648	0.39638	0.01342	0.22738	FALSE
BGIBMGA004441	76.7688	55.3732	0.47133	0.059338	0.99996	FALSE	31.1805	56.227	-0.85062	0.011031	0.11834	FALSE	31.0658	78.5186	-1.3377	1.0728e-05	0.00022452	TRUE	23.3976	52.5298	-1.1668	0.00013612	0.0019944	TRUE	23.3454	73.2492	-1.6497	1.6434e-08	4.8191e-07	TRUE	23.7313	29.7185	-0.32457	0.1951	0.99991	FALSE
BGIBMGA004450	205.205	164.495	0.31902	0.031271	0.68048	FALSE	257.31	167.032	0.62339	2.056e-06	5.4078e-05	FALSE	256.364	209.882	0.28861	0.0092622	0.090867	FALSE	383.344	156.049	1.2966	1.1531e-18	6.5035e-17	TRUE	382.489	195.797	0.96606	2.1089e-11	8.2998e-10	FALSE	388.811	245.246	0.66484	3.8999e-05	0.0014625	FALSE
BGIBMGA004457	3.79507	0	1.9765	0.17915	0.99996	FALSE	58.9492	0	5.9117	8.0273e-16	5.5519e-14	TRUE	58.7323	3.88157	3.9194	3.4674e-14	1.7361e-12	TRUE	20.0155	0	4.4515	1.2591e-05	0.00022481	TRUE	19.9709	3.62107	2.4634	0.00089366	0.01138	FALSE	20.3009	56.1852	-1.4686	2.3201e-06	0.00010944	TRUE
BGIBMGA004468	96.9369	261.995	-1.4344	9.2096e-19	2.2536e-16	TRUE	157.656	266.035	-0.75484	7.4307e-07	2.1359e-05	FALSE	157.076	99.1464	0.66383	7.3907e-05	0.001301	FALSE	32.8232	248.541	-2.9207	2.2082e-46	2.7562e-44	TRUE	32.75	92.4926	-1.4978	2.5059e-09	8.167e-08	TRUE	33.2913	150.264	-2.1743	1.8948e-22	2.8502e-20	TRUE
BGIBMGA004473	23.3668	28.6763	-0.2954	0.46914	0.99996	FALSE	12.6049	29.1185	-1.208	0.012922	0.1345	FALSE	12.5585	23.8994	-0.92831	0.07643	0.4648	FALSE	5.21179	27.2038	-2.384	1.8413e-05	0.00031699	TRUE	5.20017	22.2955	-2.1001	0.00031117	0.0045	TRUE	5.28611	12.0139	-1.1844	0.057342	0.66749	FALSE
BGIBMGA004475	16.2646	6.54733	1.3128	0.037988	0.79131	FALSE	1.32683	6.64829	-2.325	0.054555	0.39623	FALSE	1.32195	16.6353	-3.6535	0.0001364	0.0022737	TRUE	3.49301	6.21113	-0.83038	0.30089	0.99327	FALSE	3.48522	15.5189	-2.1547	0.0022686	0.0259	FALSE	3.54282	1.26462	1.4862	0.35402	0.99991	FALSE
BGIBMGA004547	11636	13896.3	-0.2561	2.7075e-44	1.6791e-41	FALSE	6346.56	14110.6	-1.1527	0	0	TRUE	6323.21	11901.2	-0.91238	0	0	FALSE	9033.76	13182.7	-0.54525	1.5899e-278	1.2607e-275	FALSE	9013.6	11102.5	-0.30071	6.5015e-105	2.3652e-102	FALSE	9162.58	6048.99	0.59906	2.2541e-68	1.0172e-65	FALSE
BGIBMGA004560	11.5479	17.4088	-0.59219	0.27859	0.99996	FALSE	0	17.6772	-5.2213	1.6113e-05	0.00036169	TRUE	0	11.8111	-4.6448	0.00055309	0.0078543	FALSE	0	16.5149	-4.8966	1.6856e-05	0.00029169	TRUE	0	11.0184	-4.3159	0.00059452	0.0078918	FALSE	0	0	0.31627	0.96432	0.99991	FALSE
BGIBMGA004562	42.1253	40.9081	0.042298	0.88096	0.99996	FALSE	21.1345	41.5389	-0.97486	0.013526	0.1393	FALSE	21.0568	43.0854	-1.0329	0.0088538	0.087612	FALSE	14.3602	38.8075	-1.4343	0.00016453	0.0023396	TRUE	14.3281	40.1939	-1.4881	9.1216e-05	0.0014582	TRUE	14.5649	20.1436	-0.46782	0.18305	0.99991	FALSE
BGIBMGA004579	36.4327	38.6242	-0.084272	0.81218	0.99996	FALSE	79.6572	39.2198	1.0222	8.6118e-05	0.0016859	TRUE	79.3641	37.2631	1.0907	3.1899e-05	0.00060911	TRUE	131.847	36.6408	1.8473	3.5819e-12	1.3375e-10	TRUE	131.553	34.7623	1.92	7.1316e-13	3.137e-11	TRUE	133.727	75.9223	0.8167	0.0019523	0.045711	FALSE
BGIBMGA004585	15.2887	7466.39	-8.9318	0	0	TRUE	8672.4	7581.52	0.19394	4.3267e-27	5.3109e-25	FALSE	8640.49	15.6372	9.11	0	0	TRUE	6.15435	7083	-10.169	0	0	TRUE	6.14062	14.5878	-1.2483	0.036133	0.25584	FALSE	6.24211	8265.77	-10.371	0	0	TRUE
BGIBMGA004600	69.6666	76.4363	-0.13379	0.59006	0.99996	FALSE	38.2885	77.6149	-1.0194	0.00044623	0.0073695	FALSE	38.1477	71.2546	-0.90139	0.0028976	0.033654	FALSE	33.1004	72.5113	-1.1314	1.1418e-05	0.00020563	TRUE	33.0266	66.4726	-1.0091	0.00011363	0.0017973	TRUE	33.5724	36.4933	-0.12035	0.37098	0.99991	FALSE
BGIBMGA004613	188.452	227.786	-0.27348	0.058297	0.99996	FALSE	61.508	231.299	-1.9109	2.138e-23	2.2582e-21	TRUE	61.2818	192.748	-1.6532	3.8755e-16	2.2295e-14	TRUE	34.8192	216.09	-2.6337	5.7658e-37	5.9787e-35	TRUE	34.7415	179.812	-2.3718	6.3577e-28	6.0692e-26	TRUE	35.3157	58.6241	-0.73118	0.0023525	0.053223	FALSE
BGIBMGA004614	153.429	161.755	-0.076234	0.66175	0.99996	FALSE	86.244	164.249	-0.92939	2.5178e-06	6.4981e-05	FALSE	85.9267	156.926	-0.86891	1.9239e-05	0.0003859	FALSE	45.2983	153.449	-1.7602	1.3282e-17	7.3376e-16	TRUE	45.1972	146.395	-1.6956	4.6015e-16	2.5807e-14	TRUE	45.9442	82.2002	-0.83926	7.7934e-05	0.0027837	FALSE
BGIBMGA004615	315.099	415.527	-0.39914	0.00023858	0.012377	FALSE	320.098	421.934	-0.39851	0.0010299	0.015679	FALSE	318.92	322.281	-0.015126	0.69423	0.99983	FALSE	190.452	394.19	-1.0495	2.6175e-22	1.782e-20	TRUE	190.027	300.653	-0.66189	1.1664e-09	3.9152e-08	FALSE	193.168	305.089	-0.65937	9.3278e-11	7.3848e-09	FALSE
BGIBMGA004623	101.166	90.2415	0.16486	0.41542	0.99996	FALSE	15.922	91.633	-2.5248	6.4007e-14	3.8933e-12	TRUE	15.8634	103.472	-2.7055	1.5263e-16	9.0107e-15	TRUE	9.98003	85.6077	-3.1006	7.2186e-18	4.0376e-16	TRUE	9.95777	96.5275	-3.277	1.0342e-20	7.5248e-19	TRUE	10.1223	15.1754	-0.58419	0.18235	0.99991	FALSE
BGIBMGA004655	38.8723	182.158	-2.2284	1.5817e-23	4.6914e-21	TRUE	74.6342	184.967	-1.3094	2.1512e-11	1.0816e-09	TRUE	74.3596	39.7584	0.90326	0.00049867	0.0071718	FALSE	25.8926	172.804	-2.7385	5.5339e-31	4.9731e-29	TRUE	25.8349	37.0902	-0.52172	0.070758	0.42709	FALSE	26.2619	71.1348	-1.4376	1.578e-07	8.9761e-06	TRUE
BGIBMGA004667	18.1079	49.2319	-1.443	0.00011769	0.006475	FALSE	46.7234	49.991	-0.097524	0.8694	0.99928	FALSE	46.5515	18.5206	1.3297	0.00022332	0.0035263	TRUE	15.469	46.7038	-1.5942	9.5437e-06	0.00017432	TRUE	15.4345	17.2777	-0.16275	0.5478	0.99943	FALSE	15.6896	44.5326	-1.5051	1.9505e-05	0.00077125	TRUE
BGIBMGA004683	47.5468	49.1811	-0.048756	0.88177	0.99996	FALSE	53.8314	49.9395	0.10827	0.57817	0.99928	FALSE	53.6333	48.6305	0.14127	0.48097	0.99983	FALSE	20.2927	46.6557	-1.2011	0.00024491	0.0033619	TRUE	20.2475	45.3669	-1.1639	0.0004285	0.0059521	FALSE	20.5821	51.3074	-1.3178	2.54e-05	0.00098246	TRUE
BGIBMGA004689	1596.8	1430.01	0.15916	0.0017337	0.065345	FALSE	677.773	1452.06	-1.0992	3.77e-59	1.1946e-56	TRUE	675.28	1633.2	-1.2741	5.5519e-83	1.8764e-80	TRUE	715.568	1356.58	-0.92281	5.3637e-61	8.5063e-59	FALSE	713.972	1523.59	-1.0935	3.6877e-85	1.0341e-82	TRUE	725.772	645.994	0.168	0.79886	0.99991	FALSE
BGIBMGA004793	12.2526	8.67902	0.49749	0.4289	0.99996	FALSE	0	8.81285	-5.2171	0.0023271	0.031678	FALSE	0	12.5319	-5.7303	0.00026709	0.0041173	TRUE	0	8.23336	-4.8924	0.0023826	0.025191	FALSE	0	11.6909	-5.4014	0.00026774	0.0039558	TRUE	0	0	0.31627	0.97476	0.99991	FALSE
BGIBMGA004806	0	1.16735	-0.72796	0.7358	0.99996	FALSE	107.094	1.18535	6.4974	4.7009e-27	5.7187e-25	TRUE	106.7	0	7.2096	4.9277e-26	5.0853e-24	TRUE	111.665	1.10741	6.6558	1.8345e-26	1.4131e-24	TRUE	111.416	0	7.3722	1.7266e-25	1.5091e-23	TRUE	113.258	102.073	0.15001	0.84739	0.99991	FALSE
BGIBMGA004833	44.836	46.2373	-0.0444	0.89664	0.99996	FALSE	120.268	46.9503	1.357	2.2912e-09	9.4312e-08	TRUE	119.825	45.858	1.3857	1.0532e-09	3.6781e-08	TRUE	102.905	43.8631	1.2302	1.3317e-05	0.00023558	TRUE	102.676	42.7804	1.2631	7.3989e-06	0.0001435	TRUE	104.373	114.629	-0.13522	0.097346	0.93732	FALSE
BGIBMGA004844	42.9385	90.749	-1.0796	3.1684e-05	0.0020014	TRUE	84.1115	92.1484	-0.13165	0.70476	0.99928	FALSE	83.8021	43.9172	0.9322	0.00015191	0.0025167	FALSE	48.9576	86.0891	-0.8143	0.00014539	0.0021096	FALSE	48.8484	40.9699	0.25375	0.71037	0.99943	FALSE	49.6557	80.1678	-0.69106	0.00061383	0.016521	FALSE
BGIBMGA004865	22.0114	32.3306	-0.55465	0.16418	0.99996	FALSE	18.9073	32.8291	-0.79603	0.067693	0.45795	FALSE	18.8378	22.5131	-0.25714	0.66086	0.99983	FALSE	10.1464	30.6705	-1.5959	0.00033043	0.0044145	TRUE	10.1237	21.0022	-1.0528	0.025431	0.19453	FALSE	10.2911	18.0208	-0.80827	0.071295	0.77588	FALSE
BGIBMGA004881	27.4329	23.1948	0.24211	0.54279	0.99996	FALSE	2.13241	23.5525	-3.4653	8.2908e-06	0.00019923	TRUE	2.12456	28.0582	-3.7232	6.0521e-07	1.5765e-05	TRUE	1.99601	22.0038	-3.4626	5.1808e-06	9.8779e-05	TRUE	1.99155	26.1752	-3.7162	3.7281e-07	9.1403e-06	TRUE	2.02447	2.03242	-0.0056568	0.89244	0.99991	FALSE
BGIBMGA004882	11.6563	11.2167	0.055454	0.92003	0.99996	FALSE	46.5338	11.3897	2.0305	1.0006e-06	2.7994e-05	TRUE	46.3626	11.922	1.9593	1.5919e-06	3.8847e-05	TRUE	47.4051	10.6408	2.1554	3.0369e-06	6.029e-05	TRUE	47.2994	11.1219	2.0884	4.7614e-06	9.6084e-05	TRUE	48.0811	44.352	0.11647	0.81192	0.99991	FALSE
BGIBMGA004884	90.5937	71.9191	0.33304	0.13645	0.99996	FALSE	41.7951	73.0281	-0.80512	0.00589	0.071461	FALSE	41.6414	92.6587	-1.1539	2.3726e-05	0.00046688	TRUE	42.8587	68.2261	-0.67074	0.0031859	0.032535	FALSE	42.7631	86.4402	-1.0153	9.8628e-06	0.00018884	TRUE	43.4699	39.8355	0.12596	0.84473	0.99991	FALSE
BGIBMGA004950	52.5888	169.469	-1.6882	1.0969e-15	2.1689e-13	TRUE	113.112	172.082	-0.60534	0.0012833	0.019005	FALSE	112.696	53.7875	1.0671	1.0898e-06	2.7469e-05	TRUE	36.2608	160.767	-2.1485	7.7536e-23	5.4155e-21	TRUE	36.1799	50.1778	-0.47186	0.049944	0.33197	FALSE	36.7779	107.809	-1.5516	1.2665e-11	1.0519e-09	TRUE
BGIBMGA004987	18.2705	19.2867	-0.078087	0.87686	0.99996	FALSE	47.0077	19.5841	1.2632	0.00039449	0.0065951	FALSE	46.8347	18.687	1.3255	0.00022086	0.0035013	TRUE	45.3537	18.2963	1.3097	0.0022091	0.023652	FALSE	45.2525	17.4329	1.3762	0.00132	0.016122	FALSE	46.0004	44.8036	0.038032	0.62043	0.99991	FALSE
BGIBMGA004989	11.4394	29.4884	-1.3661	0.0042519	0.14274	FALSE	36.9143	29.9431	0.30196	0.32086	0.99928	FALSE	36.7785	11.7002	1.6523	0.00013198	0.0022137	TRUE	14.1384	27.9742	-0.98448	0.013334	0.10925	FALSE	14.1068	10.915	0.37009	0.69169	0.99943	FALSE	14.34	35.1835	-1.2949	0.00056508	0.0153	FALSE
BGIBMGA004991	45.8119	33.701	0.44293	0.16864	0.99996	FALSE	82.5952	34.2206	1.2712	2.3649e-06	6.1727e-05	TRUE	82.2913	46.8561	0.8125	0.00075185	0.01034	FALSE	115.602	31.9705	1.8544	6.6105e-11	2.1787e-09	TRUE	115.344	43.7115	1.3999	1.9466e-07	4.9624e-06	TRUE	117.251	78.7225	0.57475	0.06277	0.71111	FALSE
BGIBMGA005012	509.461	706.553	-0.47183	2.0867e-08	2.2243e-06	FALSE	384.639	717.448	-0.89937	1.2609e-21	1.2449e-19	FALSE	383.223	521.073	-0.4433	7.0793e-05	0.0012527	FALSE	276.336	670.272	-1.2783	1.1275e-47	1.4339e-45	TRUE	275.719	486.103	-0.81806	2.3259e-19	1.6055e-17	FALSE	280.276	366.604	-0.38737	4.3331e-07	2.3465e-05	FALSE
BGIBMGA005013	2667.66	3903.38	-0.54915	5.4721e-52	4.1479e-49	FALSE	2561.3	3963.57	-0.62992	2.9482e-58	9.1294e-56	FALSE	2551.88	2728.47	-0.09653	0.35583	0.99983	FALSE	1406.91	3702.94	-1.3961	6.3888e-287	5.3826e-284	TRUE	1403.77	2545.36	-0.85856	6.9427e-101	2.3362e-98	FALSE	1426.97	2441.21	-0.77464	1.0935e-92	7.402e-90	FALSE
BGIBMGA005014	461.318	423.8	0.12238	0.18874	0.99996	FALSE	216.036	430.335	-0.99419	6.0263e-16	4.2324e-14	FALSE	215.242	471.833	-1.1323	6.2509e-21	4.9419e-19	TRUE	233.256	402.038	-0.78542	1.208e-15	5.7339e-14	FALSE	232.735	440.168	-0.91936	1.3933e-20	1.0083e-18	FALSE	236.582	205.907	0.20035	0.92734	0.99991	FALSE
BGIBMGA005015	128.544	91.4089	0.49186	0.011206	0.31051	FALSE	156.471	92.8184	0.75341	1.5639e-05	0.00035279	FALSE	155.895	131.474	0.2458	0.072952	0.44952	FALSE	216.289	86.7151	1.3186	1.7556e-11	6.2116e-10	TRUE	215.807	122.651	0.81518	2.4377e-05	0.00043302	FALSE	219.374	149.135	0.55678	0.014902	0.24815	FALSE
BGIBMGA005017	126.972	91.7134	0.46931	0.015706	0.40355	FALSE	78.1408	93.1276	-0.25313	0.35603	0.99928	FALSE	77.8533	129.866	-0.7382	0.00085558	0.01159	FALSE	55.8882	87.004	-0.63854	0.0012945	0.014939	FALSE	55.7635	121.151	-1.1194	2.1166e-08	6.1007e-07	TRUE	56.6851	74.477	-0.39382	0.021419	0.32544	FALSE
BGIBMGA005018	84.4132	64.4582	0.3891	0.097003	0.99996	FALSE	53.6892	65.4521	-0.28581	0.37202	0.99928	FALSE	53.4917	86.3372	-0.69067	0.010806	0.10331	FALSE	39.1439	61.1483	-0.64353	0.0066903	0.060936	FALSE	39.0566	80.5431	-1.0442	1.3526e-05	0.00025286	TRUE	39.7021	51.1719	-0.36614	0.068022	0.7493	FALSE
BGIBMGA005097	135.701	142.772	-0.073288	0.69343	0.99996	FALSE	67.8105	144.974	-1.0962	3.2194e-07	9.6617e-06	TRUE	67.561	138.794	-1.0387	2.3415e-06	5.5731e-05	TRUE	63.2623	135.441	-1.0982	4.2017e-09	1.1825e-07	TRUE	63.1212	129.479	-1.0365	4.0457e-08	1.1159e-06	TRUE	64.1644	64.631	-0.010454	0.43494	0.99991	FALSE
BGIBMGA005106	303.768	432.631	-0.51017	2.4294e-06	0.0001905	FALSE	222.765	439.302	-0.97969	7.1738e-16	4.9869e-14	FALSE	221.946	310.692	-0.48528	0.00072674	0.010026	FALSE	175.538	410.416	-1.2253	2.8022e-28	2.2755e-26	TRUE	175.146	289.841	-0.7267	1.7163e-10	6.364e-09	FALSE	178.041	212.32	-0.25404	0.0025001	0.056036	FALSE
BGIBMGA005119	243.914	292.194	-0.26055	0.040775	0.83284	FALSE	322.135	296.699	0.11867	0.14773	0.77623	FALSE	320.95	249.474	0.36346	0.00048045	0.0069394	FALSE	481.426	277.19	0.79644	1.1359e-09	3.3951e-08	FALSE	480.352	232.732	1.0454	4.8208e-16	2.6925e-14	TRUE	488.291	307.031	0.66935	3.3229e-06	0.00015045	FALSE
BGIBMGA005143	16.7525	39.9945	-1.2554	0.0018219	0.06829	FALSE	50.7039	40.6113	0.32022	0.22245	0.9561	FALSE	50.5173	17.1344	1.5599	1.6566e-05	0.00033575	TRUE	19.7937	37.9409	-0.93871	0.0053119	0.050143	FALSE	19.7496	15.9845	0.30515	0.73364	0.99943	FALSE	20.076	48.3265	-1.2673	6.753e-05	0.0024576	TRUE
BGIBMGA005179	62.456	49.3841	0.33879	0.20904	0.99996	FALSE	26.7261	50.1456	-0.90787	0.010883	0.11703	FALSE	26.6278	63.8796	-1.2624	0.00015336	0.0025377	TRUE	25.061	46.8483	-0.90255	0.0025856	0.026997	FALSE	25.0051	59.5925	-1.2529	2.1769e-05	0.00038965	TRUE	25.4183	25.473	-0.0031011	0.63651	0.99991	FALSE
BGIBMGA005182	86.0396	105.975	-0.30066	0.15692	0.99996	FALSE	37.9094	107.61	-1.5052	1.174e-08	4.3116e-07	TRUE	37.77	88.0008	-1.2203	1.568e-05	0.00031973	TRUE	28.3322	100.534	-1.8272	1.5114e-12	5.8377e-11	TRUE	28.269	82.0949	-1.5381	1.104e-08	3.3695e-07	TRUE	28.7362	36.132	-0.33041	0.1489	0.99991	FALSE
BGIBMGA005196	55.2454	58.1647	-0.07429	0.79853	0.99996	FALSE	37.9094	59.0615	-0.63966	0.046515	0.35386	FALSE	37.77	56.5046	-0.58113	0.08246	0.48808	FALSE	25.3936	55.1779	-1.1196	0.00014428	0.0020981	TRUE	25.337	52.7125	-1.0569	0.00038502	0.0054209	FALSE	25.7557	36.132	-0.48838	0.06687	0.74204	FALSE
BGIBMGA005208	100.84	87.7038	0.20136	0.32636	0.99996	FALSE	33.692	89.0561	-1.4023	9.1712e-07	2.5928e-05	TRUE	33.568	103.139	-1.6194	4.517e-09	1.4609e-07	TRUE	34.4866	83.2002	-1.2706	3.611e-07	8.1262e-06	TRUE	34.4096	96.2171	-1.4835	1.5256e-09	5.0577e-08	TRUE	34.9783	32.1123	0.12334	0.85463	0.99991	FALSE
BGIBMGA005226	147.466	138.509	0.090398	0.57567	0.99996	FALSE	80.5575	140.645	-0.80396	0.00013523	0.0025034	FALSE	80.2612	150.827	-0.91012	1.2327e-05	0.00025442	FALSE	56.6644	131.397	-1.2134	5.7195e-10	1.7365e-08	TRUE	56.538	140.705	-1.3154	1.5462e-11	6.1391e-10	TRUE	57.4724	76.7804	-0.41787	0.015424	0.25527	FALSE
BGIBMGA005301	194.524	167.338	0.21719	0.14328	0.99996	FALSE	664.505	169.918	1.9674	2.0762e-73	8.0823e-71	TRUE	662.06	198.958	1.7345	4.7942e-63	1.2002e-60	TRUE	448.159	158.745	1.4973	2.8503e-27	2.2735e-25	TRUE	447.159	185.606	1.2685	5.9502e-21	4.4006e-19	TRUE	454.55	633.348	-0.47856	3.5705e-14	3.6073e-12	FALSE
BGIBMGA005303	29.8726	59.8396	-1.0023	0.0014832	0.057489	FALSE	55.869	60.7623	-0.12113	0.78805	0.99928	FALSE	55.6635	30.5535	0.86539	0.0035823	0.04019	FALSE	24.3402	56.7668	-1.2217	4.2638e-05	0.00069416	TRUE	24.2859	28.503	-0.231	0.34999	0.99943	FALSE	24.6873	53.2495	-1.109	0.0001274	0.0042587	TRUE
BGIBMGA005310	14.5839	13.0947	0.1554	0.76993	0.99996	FALSE	40.0892	13.2966	1.5922	0.00011063	0.0020936	TRUE	39.9417	14.9163	1.421	0.00033521	0.0050184	FALSE	18.5185	12.4223	0.57604	0.41249	0.99929	FALSE	18.4772	13.9153	0.40908	0.59794	0.99943	FALSE	18.7826	38.2095	-1.0245	0.0020777	0.048017	FALSE
BGIBMGA005345	213.825	287.423	-0.42674	0.0011374	0.045915	FALSE	184.477	291.855	-0.66181	4.7835e-06	0.00011828	FALSE	183.798	218.699	-0.25082	0.1851	0.81235	FALSE	98.0261	272.664	-1.4759	2.492e-24	1.806e-22	TRUE	97.8074	204.022	-1.0607	2.5176e-12	1.0656e-10	TRUE	99.4239	175.827	-0.82249	1.1952e-08	7.8547e-07	FALSE
BGIBMGA005440	60.1247	42.0755	0.51498	0.070619	0.99996	FALSE	69.8481	42.7243	0.70917	0.006	0.072345	FALSE	69.5911	61.4952	0.17843	0.34468	0.99983	FALSE	92.648	39.9149	1.2148	4.4227e-05	0.00071656	TRUE	92.4413	57.3682	0.68829	0.02188	0.17405	FALSE	93.9691	66.5731	0.49725	0.17696	0.99991	FALSE
BGIBMGA005485	36.1616	38.3704	-0.085536	0.8099	0.99996	FALSE	17.7227	38.9621	-1.1365	0.0062987	0.075289	FALSE	17.6575	36.9858	-1.0667	0.012602	0.11741	FALSE	12.6968	36.4001	-1.5195	0.00015091	0.0021803	TRUE	12.6685	34.5037	-1.4455	0.00037569	0.0053229	FALSE	12.8779	16.8917	-0.39142	0.27505	0.99991	FALSE
BGIBMGA005500	132.827	84.4047	0.65416	0.0008836	0.03744	FALSE	98.2328	85.7062	0.1968	0.2479	0.99928	FALSE	97.8714	135.855	-0.47311	0.029624	0.22977	FALSE	211.521	80.0706	1.4015	2.2309e-12	8.4951e-11	TRUE	211.049	126.738	0.73574	0.00018902	0.0028619	FALSE	214.537	93.6269	1.1962	3.8481e-09	2.579e-07	TRUE
BGIBMGA005509	98.5091	90.0385	0.12972	0.52128	0.99996	FALSE	60.0864	91.4269	-0.60558	0.018892	0.18114	FALSE	59.8654	100.755	-0.75105	0.002829	0.03307	FALSE	46.019	85.4151	-0.89226	5.4394e-05	0.00086161	FALSE	45.9164	93.9928	-1.0335	3.0552e-06	6.4355e-05	TRUE	46.6753	57.2692	-0.2951	0.088415	0.8873	FALSE
BGIBMGA005576	2367.8	2091.19	0.17922	1.9823e-05	0.0013066	FALSE	470.409	2123.43	-2.1744	4.5662e-238	4.4439e-235	TRUE	468.678	2421.77	-2.3694	3.4131e-299	3.2958e-296	TRUE	581.559	1983.81	-1.7703	9.2048e-209	6.204e-206	TRUE	580.261	2259.24	-1.9611	8.8502e-267	7.9416e-264	TRUE	589.852	448.352	0.39572	0.020689	0.31901	FALSE
BGIBMGA005612	15.0176	32.1784	-1.0994	0.011911	0.32633	FALSE	21.6558	32.6745	-0.59342	0.16893	0.83709	FALSE	21.5761	15.3599	0.49026	0.24987	0.94311	FALSE	9.75825	30.526	-1.6453	0.00026027	0.0035474	TRUE	9.73648	14.3291	-0.55748	0.2394	0.93944	FALSE	9.8974	20.6404	-1.0603	0.020595	0.31804	FALSE
BGIBMGA005631	3621.36	3228.65	0.1656	9.5139e-07	8.0625e-05	FALSE	12299.1	3278.43	1.9075	0	0	TRUE	12253.8	3703.91	1.7261	0	0	TRUE	15436.2	3062.86	2.3334	0	0	TRUE	15401.7	3455.33	2.1562	0	0	TRUE	15656.3	11722.4	0.41748	8.3164e-40	2.3955e-37	FALSE
BGIBMGA005658	13.7165	15.8862	-0.21186	0.69704	0.99996	FALSE	0	16.1311	-4.4111	6.3797e-05	0.0012745	TRUE	0	14.0291	-4.215	0.00023795	0.0037232	TRUE	0	15.0704	-5.2791	3.4949e-05	0.00057593	TRUE	0	13.0876	-5.0788	0.00012275	0.0019256	TRUE	0	0	-0.87637	0.70296	0.99991	FALSE
BGIBMGA005664	320.412	268.542	0.25478	0.029106	0.64783	FALSE	76.3875	272.683	-1.8358	6.9139e-26	8.1915e-24	TRUE	76.1065	327.716	-2.1064	1.9254e-36	2.7691e-34	TRUE	69.7493	254.753	-1.8688	3.5052e-30	3.0096e-28	TRUE	69.5937	305.722	-2.1352	2.0472e-41	2.8703e-39	TRUE	70.7439	72.8059	-0.041449	0.34055	0.99991	FALSE
BGIBMGA005673	20.3849	21.2661	-0.061054	0.90045	0.99996	FALSE	0	21.5941	-4.925	2.2397e-06	5.8798e-05	TRUE	0	20.8496	-4.8797	3.634e-06	8.2292e-05	TRUE	0	20.1741	-6.5072	2.0702e-06	4.2155e-05	TRUE	0	19.4503	-6.4578	3.1484e-06	6.6009e-05	TRUE	0	0	-1.5906	0.58562	0.99991	FALSE
BGIBMGA005680	10.1925	8.67902	0.2319	0.72163	0.99996	FALSE	36.8195	8.81285	2.0628	1.1133e-05	0.00025929	TRUE	36.6841	10.4248	1.8151	4.8132e-05	0.00088529	TRUE	80.1729	8.23336	3.2836	6.3146e-15	2.8093e-13	TRUE	79.994	9.72517	3.0401	5.9089e-14	2.7907e-12	TRUE	81.3162	35.0932	1.2124	0.00023869	0.0072944	FALSE
BGIBMGA005697	43.318	38.0659	0.18647	0.54957	0.99996	FALSE	0	38.6528	-6.2725	1.5968e-10	7.3502e-09	TRUE	0	44.3054	-6.4694	9.3513e-12	3.914e-10	TRUE	0	36.1112	-6.1744	1.65e-10	5.2335e-09	TRUE	0	41.332	-6.3692	9.9766e-12	4.057e-10	TRUE	NA	NA	NA	NA	NA	NA
BGIBMGA005700	144.267	164.191	-0.18663	0.26969	0.99996	FALSE	77.9039	166.723	-1.0977	4.1025e-08	1.4223e-06	TRUE	77.6173	147.555	-0.9268	1.1017e-05	0.00022949	FALSE	78.5096	155.76	-0.98838	4.7437e-09	1.3157e-07	FALSE	78.3344	137.653	-0.81331	1.8689e-06	4.0903e-05	FALSE	79.6291	74.2512	0.10088	0.70831	0.99991	FALSE
BGIBMGA005706	17.132	1.42113	3.5916	9.0081e-05	0.0050999	FALSE	0	1.44304	-2.3435	0.36811	0.99928	FALSE	0	17.5225	-5.9509	1.6313e-05	0.00033113	TRUE	0	1.34815	-0.6969	0.67019	0.99929	FALSE	0	16.3466	-4.3001	2.9231e-05	0.00051431	TRUE	0	0	1.6382	0.62268	0.99991	FALSE
BGIBMGA005726	185.091	187.741	-0.020509	0.91798	0.99996	FALSE	72.6913	190.636	-1.391	9.6236e-13	5.4407e-11	TRUE	72.4239	189.31	-1.3862	1.9868e-12	8.8356e-11	TRUE	86.2164	178.101	-1.0467	7.1669e-11	2.3506e-09	TRUE	86.024	176.605	-1.0377	1.4026e-10	5.2295e-09	TRUE	87.4458	69.283	0.33589	0.52159	0.99991	FALSE
BGIBMGA005727	38.1133	37.0508	0.040792	0.89028	0.99996	FALSE	9.76168	37.6221	-1.9464	4.6852e-05	0.00096429	TRUE	9.72576	38.9821	-2.0029	2.6367e-05	0.00051362	TRUE	9.92459	35.1483	-1.8244	2.935e-05	0.00049026	TRUE	9.90244	36.3659	-1.8767	1.6349e-05	0.00030104	TRUE	10.0661	9.30398	0.11359	0.90977	0.99991	FALSE
BGIBMGA005751	13.0659	13.1962	-0.014315	0.98697	0.99996	FALSE	56.106	13.3997	2.066	5.6624e-08	1.9059e-06	TRUE	55.8995	13.3637	2.0645	5.2022e-08	1.5028e-06	TRUE	19.6828	12.5186	0.65287	0.3256	0.99929	FALSE	19.6389	12.4668	0.65562	0.31768	0.99943	FALSE	19.9635	53.4753	-1.4215	6.3735e-06	0.00027655	TRUE
BGIBMGA005759	61.6428	66.1839	-0.10255	0.70272	0.99996	FALSE	29.9484	67.2044	-1.1661	0.00024574	0.0042816	TRUE	29.8383	63.0478	-1.0793	0.00099877	0.013316	FALSE	30.7163	62.7854	-1.0314	0.00012812	0.0018876	TRUE	30.6478	58.8166	-0.94044	0.00055159	0.0073948	FALSE	31.1543	28.5442	0.12623	0.8689	0.99991	FALSE
BGIBMGA005781	224.614	609.155	-1.4394	1.1529e-41	6.2922e-39	TRUE	330.239	618.549	-0.90538	4.5326e-19	3.9843e-17	FALSE	329.024	229.734	0.51823	2.6067e-06	6.1393e-05	FALSE	117.543	577.876	-2.2976	1.7516e-83	3.6894e-81	TRUE	117.28	214.316	-0.86978	4.3982e-10	1.5703e-08	FALSE	119.219	314.755	-1.4006	2.0295e-27	3.9251e-25	TRUE
BGIBMGA005876	94.8225	57.6571	0.71773	0.0023144	0.084431	FALSE	342.701	58.5462	2.5493	6.4621e-52	1.6932e-49	TRUE	341.44	96.9838	1.8158	2.4788e-35	3.3179e-33	TRUE	856.065	54.6965	3.9682	2.4573e-167	1.3802e-164	TRUE	854.155	90.4751	3.2389	1.2089e-141	7.0746e-139	TRUE	868.272	326.633	1.4105	1.3215e-43	4.3636e-41	TRUE
BGIBMGA005899	124.261	105.265	0.23935	0.20001	0.99996	FALSE	187.746	106.888	0.81269	4.9295e-07	1.4538e-05	FALSE	187.056	127.094	0.55758	0.00017078	0.0027918	FALSE	200.765	99.8595	1.0075	5.1002e-07	1.1234e-05	TRUE	200.317	118.564	0.75662	0.00017608	0.0026841	FALSE	203.628	178.944	0.18643	0.9924	0.99991	FALSE
BGIBMGA005942	11.6021	37.4061	-1.6889	0.00016538	0.0089189	FALSE	43.0272	37.9829	0.1799	0.47507	0.99928	FALSE	42.8689	11.8665	1.853	8.4565e-06	0.00018004	TRUE	8.53847	35.4853	-2.0552	6.6031e-06	0.00012432	TRUE	8.51942	11.0701	-0.37785	0.42822	0.99943	FALSE	8.66023	41.0098	-2.2435	2.2342e-07	1.2551e-05	TRUE
BGIBMGA005990	22.8246	31.3155	-0.45629	0.25288	0.99996	FALSE	17.0119	31.7984	-0.90241	0.043719	0.33961	FALSE	16.9493	23.3449	-0.46188	0.3795	0.99983	FALSE	60.2683	29.7075	1.0206	0.0053187	0.050172	FALSE	60.1338	21.7782	1.4653	9.2916e-05	0.0014818	TRUE	61.1277	16.2142	1.9146	1.9969e-06	9.5189e-05	TRUE
BGIBMGA006013	213.174	176.778	0.2701	0.06016	0.99996	FALSE	88.2342	179.504	-1.0246	8.162e-08	2.6668e-06	TRUE	87.9096	218.033	-1.3105	5.4655e-13	2.5304e-11	TRUE	84.9412	167.7	-0.98135	1.4848e-09	4.3798e-08	FALSE	84.7516	203.401	-1.263	3.0784e-15	1.6186e-13	TRUE	86.1524	84.0971	0.034835	0.48855	0.99991	FALSE
BGIBMGA006032	219.789	210.936	0.059314	0.64303	0.99996	FALSE	96.8586	214.188	-1.1449	1.1495e-10	5.3638e-09	TRUE	96.5022	224.798	-1.22	5.1343e-12	2.1965e-10	TRUE	76.6245	200.104	-1.3849	6.2343e-17	3.1713e-15	TRUE	76.4535	209.712	-1.4558	1.2544e-18	8.2365e-17	TRUE	77.7171	92.3172	-0.24837	0.048859	0.59342	FALSE
BGIBMGA006036	132.502	149.167	-0.17092	0.33525	0.99996	FALSE	75.2976	151.468	-1.0083	1.1838e-06	3.2718e-05	TRUE	75.0206	135.522	-0.85317	9.4319e-05	0.0016243	FALSE	75.9037	141.508	-0.89864	1.78e-07	4.1442e-06	FALSE	75.7343	126.427	-0.73929	1.9685e-05	0.00035709	FALSE	76.9861	71.7671	0.10127	0.71423	0.99991	FALSE
BGIBMGA006112	389.157	257.579	0.59534	1.6279e-07	1.6095e-05	FALSE	490.074	261.551	0.90591	7.9624e-19	6.8663e-17	FALSE	488.271	398.027	0.29481	0.00026058	0.0040261	FALSE	875.415	244.353	1.841	1.9545e-71	3.6593e-69	TRUE	873.462	371.315	1.2341	1.5952e-37	2.0066e-35	TRUE	887.898	467.096	0.92668	3.4993e-20	4.7374e-18	FALSE
BGIBMGA006176	15.2887	7.25789	1.0748	0.0858	0.99996	FALSE	0	7.36981	-3.9591	0.0087971	0.098489	FALSE	0	15.6372	-5.0497	5.5368e-05	0.0010061	TRUE	1.55245	6.88521	-2.149	0.041747	0.27318	FALSE	1.54899	14.5878	-3.2354	0.00030659	0.0044613	TRUE	1.57459	0	1.8017	0.46713	0.99991	FALSE
BGIBMGA006181	55.1369	47.2017	0.22418	0.42212	0.99996	FALSE	15.1638	47.9295	-1.6603	4.1289e-05	0.00086018	TRUE	15.108	56.3937	-1.9002	1.0949e-06	2.7469e-05	TRUE	17.9086	44.7779	-1.3221	0.00012593	0.0018613	TRUE	17.8687	52.609	-1.5579	3.9846e-06	8.1508e-05	TRUE	18.164	14.4528	0.32973	0.77929	0.99991	FALSE
BGIBMGA006227	19.6259	37.1015	-0.91872	0.020014	0.49241	FALSE	48.761	37.6736	0.37217	0.17623	0.85572	FALSE	48.5816	20.0733	1.2751	0.00025513	0.0039553	TRUE	21.1798	35.1964	-0.73274	0.024166	0.17656	FALSE	21.1326	18.7261	0.17442	0.94092	0.99943	FALSE	21.4819	46.4747	-1.1133	0.00033239	0.0096566	FALSE
BGIBMGA006239	598.699	1297.84	-1.1162	7.4978e-59	6.82e-56	TRUE	1092.03	1317.86	-0.27118	0.00016347	0.0029856	FALSE	1088.01	612.346	0.82927	1.2718e-35	1.7544e-33	FALSE	430.749	1231.2	-1.5151	2.4909e-107	7.2994e-105	TRUE	429.788	571.25	-0.4105	1.7777e-09	5.8645e-08	FALSE	436.892	1040.83	-1.2524	2.9448e-75	1.7333e-72	TRUE
BGIBMGA006255	34.1014	22.738	0.58472	0.12711	0.99996	FALSE	9.00349	23.0886	-1.3586	0.01481	0.14881	FALSE	8.97036	34.8787	-1.9591	9.0261e-05	0.0015644	TRUE	8.92658	21.5704	-1.2729	0.0094857	0.082124	FALSE	8.90667	32.5379	-1.8692	4.7707e-05	0.0008057	TRUE	9.05388	8.58134	0.077333	0.87212	0.99991	FALSE
BGIBMGA006272	1232.96	1070.41	0.20396	0.00051005	0.023915	FALSE	720.327	1086.92	-0.59352	2.0395e-15	1.3894e-13	FALSE	717.676	1261.07	-0.81324	4.4255e-30	5.2481e-28	FALSE	516.189	1015.45	-0.97614	9.8486e-50	1.3016e-47	FALSE	515.038	1176.44	-1.1917	2.7113e-74	6.8857e-72	TRUE	523.55	686.552	-0.39104	3.4864e-12	3.0451e-10	FALSE
BGIBMGA006273	97.5875	103.285	-0.081868	0.70623	0.99996	FALSE	41.7004	104.878	-1.3306	3.263e-07	9.771e-06	TRUE	41.547	99.8118	-1.2645	2.1543e-06	5.1548e-05	TRUE	44.3003	97.9818	-1.1452	2.6867e-07	6.1385e-06	TRUE	44.2014	93.1134	-1.0749	1.8019e-06	3.95e-05	TRUE	44.932	39.7452	0.17696	0.97233	0.99991	FALSE
BGIBMGA006277	2.33126	2.33471	-0.0021338	0.99822	0.99996	FALSE	38.3359	2.37071	4.0153	7.6755e-10	3.3094e-08	TRUE	38.1949	2.38439	4.0017	7.7301e-10	2.7172e-08	TRUE	28.554	2.21482	3.6884	9.6777e-07	2.0289e-05	TRUE	28.4903	2.22437	3.679	9.7702e-07	2.2365e-05	TRUE	28.9612	36.5384	-0.3353	0.1432	0.99991	FALSE
BGIBMGA006287	7.96964	4.92319	0.69492	0.39049	0.99996	FALSE	26.8209	4.9991	2.4236	3.7124e-05	0.00078787	TRUE	26.7222	8.1513	1.7129	0.00084219	0.011443	FALSE	53.0051	4.67038	3.5045	6.4979e-11	2.1469e-09	TRUE	52.8868	7.60426	2.798	5.334e-09	1.6973e-07	TRUE	53.7609	25.5634	1.0725	0.0082218	0.15417	FALSE
BGIBMGA006297	61.968	40.8574	0.60093	0.035107	0.74264	FALSE	38.1464	41.4874	-0.12113	0.8242	0.99928	FALSE	38.006	63.3805	-0.73781	0.019911	0.16688	FALSE	94.4776	38.7594	1.2854	1.402e-05	0.00024609	TRUE	94.2668	59.127	0.67293	0.024065	0.1867	FALSE	95.8249	36.3578	1.3981	5.0568e-06	0.00022227	TRUE
BGIBMGA006308	97.967	122.572	-0.32326	0.1026	0.99996	FALSE	39.9471	124.462	-1.6395	5.9197e-11	2.8602e-09	TRUE	39.8001	100.2	-1.332	7.2132e-07	1.8539e-05	TRUE	43.1914	116.278	-1.4288	7.7152e-11	2.5182e-09	TRUE	43.095	93.4755	-1.1171	8.9383e-07	2.0707e-05	TRUE	43.8073	38.0741	0.20236	0.96367	0.99991	FALSE
BGIBMGA006324	321.117	312.648	0.038561	0.70308	0.99996	FALSE	87.476	317.469	-1.8597	2.1856e-30	2.8911e-28	TRUE	87.1542	328.436	-1.914	2.9923e-32	3.7456e-30	TRUE	45.0765	296.593	-2.718	1.3852e-51	1.925e-49	TRUE	44.9759	306.395	-2.7682	6.8317e-54	1.1789e-51	TRUE	45.7193	83.3745	-0.8668	4.782e-05	0.0017688	FALSE
BGIBMGA006370	38.1133	52.9877	-0.47536	0.12232	0.99996	FALSE	39.3784	53.8048	-0.45033	0.18228	0.86901	FALSE	39.2335	38.9821	0.009277	0.83204	0.99983	FALSE	18.7403	50.2668	-1.4235	1.98e-05	0.00033872	TRUE	18.6985	36.3659	-0.95967	0.0058635	0.059162	FALSE	19.0075	37.5321	-0.98155	0.003024	0.065712	FALSE
BGIBMGA006371	62.6186	39.893	0.65046	0.023107	0.54356	FALSE	72.1701	40.5082	0.83319	0.0014691	0.021363	FALSE	71.9046	64.0459	0.16698	0.35956	0.99983	FALSE	86.4382	37.8446	1.1916	0.00010678	0.0015922	TRUE	86.2453	59.7477	0.52956	0.10599	0.57075	FALSE	87.6708	68.7862	0.34998	0.48325	0.99991	FALSE
BGIBMGA006423	53.2394	70.1427	-0.3978	0.13243	0.99996	FALSE	27.1526	71.2243	-1.3913	1.287e-05	0.00029521	TRUE	27.0527	54.4529	-1.0092	0.0039395	0.043548	FALSE	14.8592	66.5409	-2.1629	2.1159e-10	6.633e-09	TRUE	14.826	50.7985	-1.7767	8.4105e-07	1.9586e-05	TRUE	15.071	25.8795	-0.78003	0.034824	0.47097	FALSE
BGIBMGA006425	142.749	104.656	0.44783	0.014107	0.37014	FALSE	54.4474	106.27	-0.96479	9.0774e-05	0.0017621	FALSE	54.2471	146.003	-1.4284	2.4769e-10	9.0992e-09	TRUE	40.53	99.2818	-1.2925	1.8743e-08	4.8776e-07	TRUE	40.4396	136.204	-1.7519	1.2874e-15	6.9947e-14	TRUE	41.108	51.8945	-0.33616	0.080581	0.83808	FALSE
BGIBMGA006519	95.6899	80.3444	0.25217	0.23765	0.99996	FALSE	26.4892	81.5833	-1.6229	1.4475e-07	4.5759e-06	TRUE	26.3918	97.871	-1.8908	1.5718e-10	5.8863e-09	TRUE	39.0885	76.2187	-0.9634	5.7337e-05	0.00090399	FALSE	39.0012	91.3028	-1.2271	2.2012e-07	5.5587e-06	TRUE	39.6459	25.2472	0.65105	0.20112	0.99991	FALSE
BGIBMGA006529	133.424	142.874	-0.098727	0.5898	0.99996	FALSE	76.3875	145.077	-0.92541	1.0506e-05	0.00024596	FALSE	76.1065	136.465	-0.84244	0.00010772	0.0018388	FALSE	66.0345	135.537	-1.0374	1.6029e-08	4.2202e-07	TRUE	65.8872	127.307	-0.95024	3.0619e-07	7.5899e-06	FALSE	66.9762	72.8059	-0.12041	0.20628	0.99991	FALSE
BGIBMGA006540	102.304	81.2072	0.33319	0.11339	0.99996	FALSE	15.2585	82.4594	-2.4341	3.3529e-12	1.7845e-10	TRUE	15.2024	104.636	-2.783	3.4564e-17	2.1144e-15	TRUE	14.5819	77.0373	-2.4014	4.6269e-13	1.8563e-11	TRUE	14.5494	97.6138	-2.7461	3.598e-18	2.3062e-16	TRUE	14.7899	14.5431	0.024273	0.75859	0.99991	FALSE
BGIBMGA006569	41.3662	56.6928	-0.45471	0.12515	0.99996	FALSE	75.0133	57.567	0.3819	0.086652	0.54397	FALSE	74.7373	42.3091	0.82086	0.0012054	0.015605	FALSE	108.228	53.7816	1.0089	0.00022213	0.0030742	TRUE	107.986	39.4697	1.452	2.0247e-07	5.1518e-06	TRUE	109.771	71.4961	0.61856	0.046676	0.57446	FALSE
BGIBMGA006572	62.7271	59.8903	0.066765	0.78266	0.99996	FALSE	93.5415	60.8138	0.62121	0.0043134	0.05467	FALSE	93.1974	64.1568	0.53869	0.0098717	0.095735	FALSE	114.216	56.815	1.0074	0.00015204	0.002192	TRUE	113.961	59.8512	0.92909	0.00044044	0.0060866	FALSE	115.845	89.1556	0.37779	0.34741	0.99991	FALSE
BGIBMGA006584	57.1971	66.1839	-0.21054	0.42967	0.99996	FALSE	39.7101	67.2044	-0.75905	0.012397	0.13044	FALSE	39.564	58.5008	-0.56427	0.086375	0.5038	FALSE	30.7718	62.7854	-1.0288	0.00013168	0.0019356	TRUE	30.7031	54.5748	-0.82985	0.002328	0.026443	FALSE	31.2106	37.8482	-0.27819	0.18007	0.99991	FALSE
BGIBMGA006603	6435.51	5381.91	0.25794	3.3963e-23	9.654e-21	FALSE	3302.39	5464.89	-0.72668	2.6575e-104	1.3926e-101	FALSE	3290.24	6582.2	-1.0004	4.3272e-218	3.0789e-215	TRUE	4778.83	5105.55	-0.095409	5.4868e-17	2.8332e-15	FALSE	4768.17	6140.46	-0.36491	1.1173e-74	2.892e-72	FALSE	4846.97	3147.55	0.62286	9.5971e-41	2.9528e-38	FALSE
BGIBMGA006613	288.751	293.666	-0.02435	0.87221	0.99996	FALSE	416.862	298.194	0.48332	9.4526e-07	2.6555e-05	FALSE	415.328	295.332	0.49191	4.1273e-07	1.0941e-05	FALSE	559.27	278.586	1.0054	5.9459e-17	3.0475e-15	TRUE	558.022	275.512	1.0182	1.5312e-17	9.4542e-16	TRUE	567.245	397.316	0.51368	0.00049342	0.013688	FALSE
BGIBMGA006614	52.4804	43.6489	0.26583	0.35821	0.99996	FALSE	79.7993	44.3219	0.84836	0.00069086	0.010938	FALSE	79.5058	53.6766	0.56677	0.013032	0.12075	FALSE	89.9866	41.4075	1.1198	0.00019311	0.002706	TRUE	89.7859	50.0743	0.84242	0.0048216	0.049922	FALSE	91.2698	76.0578	0.26304	0.73625	0.99991	FALSE
BGIBMGA006640	106.208	90.8506	0.22532	0.26294	0.99996	FALSE	30.991	92.2514	-1.5737	4.6524e-08	1.602e-06	TRUE	30.8769	108.629	-1.8148	5.8867e-11	2.2868e-09	TRUE	35.2073	86.1854	-1.2916	1.636e-07	3.8287e-06	TRUE	35.1288	101.338	-1.5285	2.5723e-10	9.3325e-09	TRUE	35.7094	29.5379	0.27374	0.81018	0.99991	FALSE
BGIBMGA006666	2.06018	2.2332	-0.11634	0.93637	0.99996	FALSE	6.34983	2.26763	1.4855	0.14279	0.76048	FALSE	6.32647	2.10714	1.5861	0.12314	0.64053	FALSE	60.102	2.11852	4.8263	1.2667e-14	5.4904e-13	TRUE	59.9679	1.96573	4.9311	9.8414e-15	5.0559e-13	TRUE	60.959	6.0521	3.3323	1.363e-11	1.1183e-09	TRUE
BGIBMGA006732	15.9935	14.6173	0.12981	0.79594	0.99996	FALSE	31.7965	14.8427	1.0991	0.0086988	0.097558	FALSE	31.6796	16.3581	0.95355	0.017775	0.15258	FALSE	45.2428	13.8667	1.7061	0.00012977	0.0019097	TRUE	45.1419	15.2602	1.5647	0.00034596	0.0049486	TRUE	45.888	30.3057	0.59853	0.21849	0.99991	FALSE
BGIBMGA006742	1164.44	1583.74	-0.44371	2.2441e-15	4.2526e-13	FALSE	2753.74	1608.16	0.77598	5.0378e-77	2.08e-74	FALSE	2743.61	1190.98	1.2039	3.6224e-153	2.1292e-150	TRUE	1447.38	1502.42	-0.053842	0.00015369	0.0022105	FALSE	1444.15	1111.05	0.3783	3.2865e-05	0.00057005	FALSE	1468.02	2624.63	-0.83824	2.0309e-110	1.6173e-107	FALSE
BGIBMGA006743	60.3416	1.16735	5.6918	6.0012e-16	1.2597e-13	TRUE	0	1.18535	-0.83733	0.71604	0.99928	FALSE	0	61.717	-6.5449	9.4552e-16	5.2603e-14	TRUE	3.71479	1.10741	1.7461	0.26402	0.93167	FALSE	3.7065	57.5751	-3.9573	1.5765e-14	7.8013e-13	TRUE	3.76776	0	2.575	0.14563	0.99991	FALSE
BGIBMGA006745	71.2389	62.7326	0.18345	0.44983	0.99996	FALSE	81.1736	63.6999	0.34972	0.09722	0.58794	FALSE	80.8749	72.8626	0.15051	0.36613	0.99983	FALSE	282.49	59.5113	2.247	9.1213e-32	8.3078e-30	TRUE	281.86	67.9727	2.052	2.7625e-28	2.7141e-26	TRUE	286.519	77.3676	1.8888	2.3294e-24	3.9419e-22	TRUE
BGIBMGA006746	7.59014	5.48149	0.46956	0.5546	0.99996	FALSE	28.4795	5.56601	2.3552	2.8894e-05	0.0006249	TRUE	28.3747	7.76314	1.8699	0.00026811	0.0041236	TRUE	133.511	5.20002	4.6823	3.4046e-30	2.9419e-28	TRUE	133.213	7.24215	4.2012	1.2729e-28	1.2786e-26	TRUE	135.414	27.1441	2.3187	3.926e-16	4.582e-14	TRUE
BGIBMGA006775	0	0	-0.04234	0.9892	0.99996	FALSE	44.5436	0	6.296	3.1219e-12	1.6681e-10	TRUE	44.3797	0	6.3225	3.2107e-12	1.3957e-10	TRUE	4.71279	0	3.1535	0.063823	0.37438	FALSE	4.70228	0	3.1843	0.062295	0.3909	FALSE	4.78	42.4551	-3.1509	6.2954e-10	4.6319e-08	TRUE
BGIBMGA006803	23.6921	51.7696	-1.1277	0.0011293	0.045797	FALSE	75.4398	52.5679	0.52114	0.026497	0.23573	FALSE	75.1622	24.2321	1.6331	5.9097e-08	1.6999e-06	TRUE	27.4451	49.1113	-0.83951	0.0033723	0.03418	FALSE	27.3839	22.6059	0.27663	0.7392	0.99943	FALSE	27.8365	71.9026	-1.3691	3.2295e-07	1.7773e-05	TRUE
BGIBMGA006815	60.938	33.7517	0.85238	0.0046487	0.1532	FALSE	78.7568	34.2722	1.2004	1.0094e-05	0.00023712	TRUE	78.4671	62.3269	0.33223	0.10794	0.5847	FALSE	52.8942	32.0186	0.7242	0.069353	0.40004	FALSE	52.7762	58.1441	-0.13975	0.30627	0.99943	FALSE	53.6484	75.0641	-0.48459	0.0085813	0.15958	FALSE
BGIBMGA006826	0	0	-1.6418	0.66721	0.99996	FALSE	0	0	-2.4431	0.58122	0.99928	FALSE	0	0	-0.81701	0.89547	0.99983	FALSE	29.8292	0	5.9531	2.9648e-08	7.598e-07	TRUE	29.7627	0	7.5833	8.7453e-08	2.3217e-06	TRUE	30.2546	0	8.3877	2.3048e-07	1.284e-05	TRUE
BGIBMGA006839	46.5167	52.1756	-0.16563	0.58082	0.99996	FALSE	88.6607	52.9802	0.74284	0.0013069	0.019314	FALSE	88.3345	47.577	0.89271	0.00017	0.0027856	FALSE	125.582	49.4964	1.3432	1.8921e-07	4.39e-06	TRUE	125.302	44.384	1.4973	9.1257e-09	2.8237e-07	TRUE	127.373	84.5036	0.59197	0.043404	0.54823	FALSE
BGIBMGA006852	101.925	98.6667	0.046868	0.79858	0.99996	FALSE	58.807	100.188	-0.76865	0.0020054	0.027882	FALSE	58.5906	104.248	-0.83128	0.0008294	0.011314	FALSE	42.8032	93.6003	-1.1288	6.4195e-07	1.398e-05	TRUE	42.7077	97.2517	-1.1872	1.7171e-07	4.4277e-06	TRUE	43.4136	56.0497	-0.36856	0.055186	0.64907	FALSE
BGIBMGA006854	30.1437	46.7956	-0.63452	0.058681	0.99996	FALSE	29.6167	47.5172	-0.68204	0.05747	0.41061	FALSE	29.5078	30.8308	-0.063275	0.99277	0.99983	FALSE	16.0789	44.3927	-1.4652	4.3723e-05	0.00070925	TRUE	16.0431	28.7617	-0.8422	0.0255	0.19479	FALSE	16.3082	28.2281	-0.79153	0.026025	0.37642	FALSE
BGIBMGA006874	73.4075	53.2415	0.46338	0.069426	0.99996	FALSE	32.3178	54.0624	-0.7423	0.028073	0.24693	FALSE	32.1989	75.0807	-1.2214	6.5399e-05	0.001171	TRUE	23.7857	50.5076	-1.0864	0.00036894	0.0048638	TRUE	23.7327	70.0419	-1.5613	9.8512e-08	2.5999e-06	TRUE	24.1249	30.8025	-0.35252	0.16628	0.99991	FALSE
BGIBMGA006901	36.0532	39.9438	-0.14785	0.66651	0.99996	FALSE	12.2732	40.5597	-1.7245	0.00010499	0.0019951	TRUE	12.228	36.8749	-1.5924	0.00053668	0.0076533	FALSE	19.1284	37.8927	-0.9862	0.0039297	0.038913	FALSE	19.0857	34.4002	-0.84992	0.013939	0.12287	FALSE	19.4012	11.6977	0.72992	0.30192	0.99991	FALSE
BGIBMGA006916	46.4083	33.8533	0.45509	0.15557	0.99996	FALSE	10.2829	34.3753	-1.7411	0.00032337	0.0055075	FALSE	10.2451	47.4661	-2.212	7.2771e-07	1.8668e-05	TRUE	5.15635	32.1149	-2.6388	9.5225e-07	2.0057e-05	TRUE	5.14485	44.2806	-3.1055	6.2227e-10	2.1699e-08	TRUE	5.22988	9.80079	-0.90612	0.15095	0.99991	FALSE
BGIBMGA006988	90.5937	66.5391	0.44521	0.051785	0.98681	FALSE	37.6725	67.5652	-0.84277	0.0057325	0.069737	FALSE	37.5339	92.6587	-1.3037	2.8372e-06	6.6018e-05	TRUE	58.5495	63.1224	-0.10849	0.32858	0.99929	FALSE	58.4189	86.4402	-0.56527	0.0035228	0.038086	FALSE	59.3844	35.9061	0.72585	0.072836	0.78633	FALSE
BGIBMGA006989	1562.27	1221.31	0.35522	5.0827e-11	7.0763e-09	FALSE	658.108	1240.14	-0.9141	3.2354e-37	5.1259e-35	FALSE	655.686	1597.88	-1.2851	2.3472e-82	7.5553e-80	TRUE	827.788	1158.59	-0.48504	2.8688e-22	1.9433e-20	FALSE	825.941	1490.64	-0.85182	3.6255e-59	6.7776e-57	FALSE	839.592	627.251	0.42065	0.002082	0.048017	FALSE
BGIBMGA006991	25.8607	23.4993	0.13814	0.72736	0.99996	FALSE	40.7526	23.8617	0.7722	0.02454	0.22251	FALSE	40.6027	26.4501	0.6183	0.05702	0.37917	FALSE	114.659	22.2927	2.3627	1.1007e-14	4.8018e-13	TRUE	114.404	24.675	2.213	1.2753e-13	5.8388e-12	TRUE	116.295	38.8419	1.5821	2.0413e-08	1.3159e-06	TRUE
BGIBMGA007014	44.6734	9.08506	2.2978	4.0546e-07	3.7128e-05	TRUE	8.29269	9.22514	-0.15373	0.87964	0.99928	FALSE	8.26218	45.6916	-2.4673	1.9745e-07	5.4034e-06	TRUE	90.652	8.61854	3.3948	3.7132e-17	1.9629e-15	TRUE	90.4497	42.6252	1.0854	0.0002607	0.0038688	TRUE	91.9446	7.90387	3.5401	1.3417e-17	1.6975e-15	TRUE
BGIBMGA007042	67.7691	81.3087	-0.26278	0.27655	0.99996	FALSE	99.6544	82.5625	0.27145	0.13431	0.72997	FALSE	99.2878	69.3138	0.51847	0.0098123	0.095296	FALSE	133.511	77.1336	0.79152	0.0014495	0.016406	FALSE	133.213	64.6621	1.0427	2.0191e-05	0.00036577	TRUE	135.414	94.9819	0.51166	0.090626	0.90279	FALSE
BGIBMGA007061	311.467	291.28	0.096671	0.38649	0.99996	FALSE	1012.42	295.772	1.7753	3.0936e-97	1.5054e-94	TRUE	1008.69	318.566	1.6628	5.8882e-90	2.2743e-87	TRUE	381.459	276.323	0.46517	0.0049184	0.046988	FALSE	380.608	297.187	0.35694	0.051585	0.34069	FALSE	386.899	964.949	-1.3185	1.3168e-74	7.428e-72	TRUE
BGIBMGA007070	4.66251	26.8999	-2.5284	3.4912e-05	0.0021851	TRUE	6.63415	27.3147	-2.0417	0.00033941	0.0057375	FALSE	6.60974	4.76879	0.47097	0.5375	0.99983	FALSE	3.54846	25.5186	-2.8463	5.9377e-06	0.00011257	TRUE	3.54054	4.44875	-0.32943	0.64612	0.99943	FALSE	3.59906	6.32309	-0.81301	0.28347	0.99991	FALSE
BGIBMGA007079	19.4091	82.0193	-2.0792	1.35e-10	1.7711e-08	TRUE	74.5868	83.284	-0.15912	0.63264	0.99928	FALSE	74.3124	19.8515	1.9044	2.4118e-09	7.9915e-08	TRUE	20.0155	77.8076	-1.9588	8.6992e-11	2.8325e-09	TRUE	19.9709	18.5192	0.10887	0.94571	0.99943	FALSE	20.3009	71.0896	-1.8081	1.5791e-09	1.1193e-07	TRUE
BGIBMGA007111	43.318	81.2072	-0.90664	0.00066645	0.029716	FALSE	38.099	82.4594	-1.1139	9.3416e-05	0.0017952	TRUE	37.9588	44.3054	-0.22305	0.60857	0.99983	FALSE	22.6768	77.0373	-1.7643	1.3574e-09	4.0215e-08	TRUE	22.6263	41.332	-0.86926	0.0061695	0.061331	FALSE	23.0002	36.3126	-0.65882	0.025534	0.3717	FALSE
BGIBMGA007120	220.114	210.225	0.066316	0.60754	0.99996	FALSE	109.653	213.467	-0.96107	3.2294e-08	1.137e-06	FALSE	109.25	225.131	-1.0431	1.5784e-09	5.3613e-08	TRUE	120.481	199.43	-0.72708	9.4201e-08	2.3004e-06	FALSE	120.212	210.022	-0.80496	5.0532e-09	1.6194e-07	FALSE	122.199	104.512	0.22557	0.84396	0.99991	FALSE
BGIBMGA007121	694.281	656.053	0.081707	0.26875	0.99996	FALSE	294.509	666.169	-1.1776	2.5146e-31	3.4608e-29	TRUE	293.425	710.106	-1.275	4.0947e-37	6.017e-35	TRUE	348.525	622.365	-0.8365	2.1889e-25	1.6212e-23	FALSE	347.747	662.45	-0.92977	1.2842e-30	1.3828e-28	FALSE	353.495	280.7	0.33266	0.20719	0.99991	FALSE
BGIBMGA007130	102.684	107.244	-0.062693	0.77252	0.99996	FALSE	43.1694	108.898	-1.3349	1.8068e-07	5.6334e-06	TRUE	43.0105	105.024	-1.288	8.007e-07	2.0385e-05	TRUE	61.4881	101.737	-0.72647	0.00013901	0.0020302	FALSE	61.3509	97.9759	-0.67534	0.00042626	0.0059393	FALSE	62.3649	41.1453	0.60001	0.15004	0.99991	FALSE
BGIBMGA007154	36.5411	39.1317	-0.098819	0.77763	0.99996	FALSE	11.6571	39.7351	-1.7692	9.1879e-05	0.0017757	TRUE	11.6143	37.374	-1.6861	0.00027413	0.0042027	TRUE	11.8651	37.1223	-1.6456	5.6358e-05	0.00088959	TRUE	11.8387	34.8658	-1.5583	0.0001731	0.0026476	TRUE	12.0343	11.1106	0.11522	0.90357	0.99991	FALSE
BGIBMGA007160	62.8897	52.6324	0.25687	0.33004	0.99996	FALSE	12.368	53.444	-2.1114	2.9711e-07	8.9959e-06	TRUE	12.3224	64.3232	-2.384	1.4947e-09	5.1026e-08	TRUE	12.7523	49.9298	-1.9691	1.8535e-07	4.3077e-06	TRUE	12.7238	60.0064	-2.2376	8.748e-10	2.9885e-08	TRUE	12.9341	11.7881	0.13386	0.92585	0.99991	FALSE
BGIBMGA007253	39.6314	40.1976	-0.020466	0.9621	0.99996	FALSE	55.4899	40.8174	0.44304	0.095954	0.58313	FALSE	55.2858	40.5347	0.44775	0.086863	0.50507	FALSE	107.895	38.1334	1.5005	1.0562e-07	2.5562e-06	TRUE	107.655	37.8144	1.5094	8.2092e-08	2.1837e-06	TRUE	109.434	52.8882	1.049	0.00022807	0.0070013	FALSE
BGIBMGA007255	11.6021	7.46091	0.63696	0.3371	0.99996	FALSE	48.1924	7.57596	2.6693	5.7131e-09	2.1804e-07	TRUE	48.0151	11.8665	2.0166	6.5921e-07	1.7073e-05	TRUE	85.8283	7.0778	3.6001	4.1734e-17	2.1805e-15	TRUE	85.6368	11.0701	2.9516	2.0152e-14	9.7921e-13	TRUE	87.0522	45.9328	0.92236	0.004158	0.08581	FALSE
BGIBMGA007272	297.208	328.179	-0.14301	0.23227	0.99996	FALSE	19.6181	333.239	-4.0863	7.861e-71	2.8186e-68	TRUE	19.546	303.982	-3.959	3.3589e-63	8.5678e-61	TRUE	5.76624	311.327	-5.7547	3.4915e-79	7.2408e-77	TRUE	5.75338	283.582	-5.6232	3.6494e-72	8.9311e-70	TRUE	5.84847	18.6983	-1.6768	0.0030914	0.066757	FALSE
BGIBMGA007314	326.918	334.827	-0.034489	0.79343	0.99996	FALSE	153.486	339.99	-1.1474	4.0777e-16	2.9396e-14	TRUE	152.921	334.37	-1.1287	3.3078e-15	1.7816e-13	TRUE	198.769	317.634	-0.67627	1.5433e-10	4.9428e-09	FALSE	198.325	311.93	-0.65335	8.1998e-10	2.8155e-08	FALSE	201.603	146.289	0.4627	0.077153	0.81488	FALSE
BGIBMGA007321	1.24695	1.77641	-0.51056	0.76248	0.99996	FALSE	16.5854	1.8038	3.2008	0.00019473	0.0034911	TRUE	16.5244	1.27537	3.6956	8.004e-05	0.0013944	TRUE	16.2453	1.68519	3.269	0.00046092	0.0059173	FALSE	16.209	1.18978	3.768	0.00019297	0.0029184	TRUE	16.4769	15.8077	0.059817	0.80078	0.99991	FALSE
BGIBMGA007338	71.2389	68.4171	0.058308	0.79504	0.99996	FALSE	24.499	69.472	-1.5037	4.6685e-06	0.00011565	TRUE	24.4088	72.8626	-1.5778	1.3527e-06	3.325e-05	TRUE	22.7877	64.9039	-1.51	4.6573e-07	1.0309e-05	TRUE	22.7369	67.9727	-1.5799	1.2206e-07	3.1902e-06	TRUE	23.1127	23.3503	-0.014755	0.63186	0.99991	FALSE
BGIBMGA007339	45.2697	43.8011	0.047579	0.86315	0.99996	FALSE	10.1408	44.4765	-2.1329	2.5182e-06	6.4981e-05	TRUE	10.1035	46.3016	-2.1962	1.1152e-06	2.7919e-05	TRUE	10.9226	41.552	-1.9276	2.649e-06	5.3059e-05	TRUE	10.8982	43.1943	-1.9867	1.1767e-06	2.6486e-05	TRUE	11.0783	9.6653	0.19686	0.98864	0.99991	FALSE
BGIBMGA007362	23.3668	26.0371	-0.15611	0.71322	0.99996	FALSE	5.11777	26.4385	-2.3691	0.00010527	0.0019976	TRUE	5.09894	23.8994	-2.2287	0.00041212	0.0060494	FALSE	5.21179	24.7001	-2.2447	7.7809e-05	0.0011917	TRUE	5.20017	22.2955	-2.1001	0.00031117	0.0045	TRUE	5.28611	4.87781	0.11597	0.93667	0.99991	FALSE
BGIBMGA007409	61.4259	49.1811	0.32074	0.23637	0.99996	FALSE	29.6167	49.9395	-0.75377	0.032232	0.27379	FALSE	29.5078	62.826	-1.0903	0.00091918	0.012389	FALSE	27.3896	46.6557	-0.76842	0.0072676	0.065618	FALSE	27.3285	58.6097	-1.1007	0.00011757	0.0018509	TRUE	27.7802	28.2281	-0.023074	0.58395	0.99991	FALSE
BGIBMGA007425	49.119	44.5117	0.1421	0.62172	0.99996	FALSE	19.0495	45.1981	-1.2465	0.0014783	0.021473	FALSE	18.9794	50.2386	-1.4044	0.00025008	0.0038815	TRUE	23.0095	42.226	-0.8759	0.0050961	0.048309	FALSE	22.9582	46.8671	-1.0296	0.001014	0.012755	FALSE	23.3376	18.1563	0.36219	0.69792	0.99991	FALSE
BGIBMGA007438	178.694	157.745	0.17989	0.23996	0.99996	FALSE	57.8593	160.177	-1.4691	8.5794e-12	4.4111e-10	TRUE	57.6464	182.767	-1.6647	1.5851e-15	8.6061e-14	TRUE	65.591	149.645	-1.19	6.7145e-11	2.2076e-09	TRUE	65.4446	170.501	-1.3814	1.6961e-14	8.3624e-13	TRUE	66.5263	55.1464	0.27066	0.7518	0.99991	FALSE
BGIBMGA007458	294.009	222.406	0.40267	0.001391	0.054695	FALSE	136.047	225.836	-0.73116	9.6207e-06	0.00022757	FALSE	135.547	300.711	-1.1496	3.192e-14	1.6102e-12	TRUE	156.797	210.986	-0.42824	0.00014174	0.0020655	FALSE	156.448	280.53	-0.84248	2.9845e-12	1.2475e-10	FALSE	159.033	129.669	0.2945	0.53053	0.99991	FALSE
BGIBMGA007462	33.1797	19.4897	0.76759	0.056151	0.99996	FALSE	5.7338	19.7903	-1.7872	0.0054293	0.066464	FALSE	5.71271	33.936	-2.5706	4.3852e-06	9.7989e-05	TRUE	4.54646	18.4889	-2.0238	0.0012651	0.014651	FALSE	4.53632	31.6585	-2.803	5.8127e-07	1.3921e-05	TRUE	4.61129	5.46496	-0.24504	0.63417	0.99991	FALSE
BGIBMGA007527	23.421	17.155	0.44917	0.31882	0.99996	FALSE	60.3708	17.4195	1.7931	2.7062e-07	8.2487e-06	TRUE	60.1487	23.9548	1.3282	2.7618e-05	0.00053492	TRUE	23.6749	16.2741	0.54078	0.39217	0.99929	FALSE	23.622	22.3472	0.080039	0.88691	0.99943	FALSE	24.0125	57.5401	-1.2608	1.4678e-05	0.00059317	TRUE
BGIBMGA007572	40.553	41.7202	-0.040937	0.91036	0.99996	FALSE	17.0119	42.3635	-1.3163	0.0012916	0.019108	FALSE	16.9493	41.4774	-1.2911	0.0018859	0.023178	FALSE	10.3127	39.5779	-1.9403	4.1991e-06	8.1798e-05	TRUE	10.2897	38.6938	-1.9109	6.9869e-06	0.00013649	TRUE	10.4598	16.2142	-0.63241	0.1464	0.99991	FALSE
BGIBMGA007611	6.99377	5.6845	0.29904	0.70816	0.99996	FALSE	20.1394	5.77216	1.8028	0.0028734	0.038599	FALSE	20.0653	7.15318	1.488	0.0086304	0.085727	FALSE	64.1494	5.39261	3.5724	4.3154e-13	1.7365e-11	TRUE	64.0063	6.67312	3.2618	3.4304e-12	1.4295e-10	TRUE	65.0642	19.1951	1.7611	4.4534e-06	0.00019767	TRUE
BGIBMGA007627	308.051	217.432	0.5026	6.231e-05	0.0036645	FALSE	126.665	220.785	-0.80163	1.8485e-06	4.8905e-05	FALSE	126.199	315.073	-1.32	2.7101e-18	1.8228e-16	TRUE	147.704	206.267	-0.4818	4.609e-05	0.00074052	FALSE	147.375	293.928	-0.99597	8.8551e-16	4.9049e-14	FALSE	149.811	120.726	0.31141	0.48196	0.99991	FALSE
BGIBMGA007628	75.1966	48.369	0.63658	0.014582	0.38043	FALSE	8.86133	49.1149	-2.4706	5.9298e-08	1.99e-06	TRUE	8.82873	76.9106	-3.1229	1.7962e-14	9.1978e-13	TRUE	6.7088	45.8853	-2.7739	1.9666e-09	5.7257e-08	TRUE	6.69383	71.749	-3.4221	2.8571e-16	1.6226e-14	TRUE	6.80447	8.44585	-0.31176	0.49973	0.99991	FALSE
BGIBMGA007647	26.945	78.6187	-1.5449	3.0558e-07	2.8557e-05	TRUE	47.5763	79.831	-0.74671	0.0072794	0.084482	FALSE	47.4013	27.5592	0.78239	0.013055	0.12084	FALSE	18.7403	74.5817	-1.9927	1.3946e-10	4.4973e-09	TRUE	18.6985	25.7096	-0.45939	0.1683	0.77238	FALSE	19.0075	45.3456	-1.2544	0.00012597	0.0042317	TRUE
BGIBMGA007675	136.677	121.76	0.16673	0.33871	0.99996	FALSE	46.3443	123.638	-1.4157	5.6334e-09	2.156e-07	TRUE	46.1738	139.792	-1.5981	1.3921e-11	5.7553e-10	TRUE	42.4151	115.508	-1.4453	6.4091e-11	2.1227e-09	TRUE	42.3205	130.41	-1.6236	8.8221e-14	4.1231e-12	TRUE	43.02	44.1713	-0.038103	0.46421	0.99991	FALSE
BGIBMGA007677	254.053	179.874	0.49814	0.00030997	0.015268	FALSE	234.754	182.648	0.36209	0.0037102	0.048329	FALSE	233.89	259.843	-0.15181	0.47932	0.99983	FALSE	578.953	170.638	1.7625	7.7805e-45	9.3644e-43	TRUE	577.661	242.405	1.2528	4.8747e-26	4.4635e-24	TRUE	587.209	223.747	1.392	2.3018e-29	4.7942e-27	TRUE
BGIBMGA007683	423.638	806.032	-0.92801	7.6195e-28	2.5356e-25	FALSE	625.743	818.461	-0.38734	9.2245e-06	0.00021896	FALSE	623.44	433.294	0.5249	6.2744e-11	2.4305e-09	FALSE	215.846	764.643	-1.8248	1.1967e-84	2.6019e-82	TRUE	215.364	404.215	-0.90834	9.8317e-19	6.487e-17	FALSE	218.924	596.403	-1.4459	1.926e-52	7.0469e-50	TRUE
BGIBMGA007729	82.0277	59.5858	0.46114	0.05602	0.99996	FALSE	126.381	60.5046	1.0627	3.4525e-07	1.0316e-05	TRUE	125.916	83.8974	0.58576	0.0013328	0.016934	FALSE	117.931	56.5261	1.061	5.1105e-05	0.00081623	TRUE	117.668	78.2669	0.58824	0.031476	0.22901	FALSE	119.612	120.455	-0.010126	0.28723	0.99991	FALSE
BGIBMGA007767	102.901	147.848	-0.52286	0.0048258	0.15842	FALSE	80.0363	150.128	-0.90746	1.0608e-05	0.00024791	FALSE	79.7418	105.246	-0.40036	0.11019	0.59253	FALSE	44.7993	140.256	-1.6465	4.8118e-15	2.1694e-13	TRUE	44.6993	98.1829	-1.1352	3.5331e-07	8.7258e-06	TRUE	45.4381	76.2836	-0.74747	0.00042948	0.012189	FALSE
BGIBMGA007771	7.42749	7.41016	0.0033709	0.99095	0.99996	FALSE	42.269	7.52442	2.4899	1.4708e-07	4.628e-06	TRUE	42.1135	7.59679	2.4708	1.5501e-07	4.2768e-06	TRUE	38.2568	7.02965	2.4442	5.0538e-06	9.6632e-05	TRUE	38.1714	7.08696	2.4293	5.3109e-06	0.0001059	TRUE	38.8023	40.2871	-0.054176	0.45527	0.99991	FALSE
BGIBMGA007804	205.205	219.107	-0.094572	0.52315	0.99996	FALSE	263.613	222.486	0.24471	0.024913	0.2248	FALSE	262.643	209.882	0.32352	0.0039735	0.043887	FALSE	123.42	207.856	-0.75201	2.3987e-08	6.1944e-07	FALSE	123.144	195.797	-0.66901	7.5127e-07	1.7648e-05	FALSE	125.18	251.253	-1.0051	6.409e-15	6.8861e-13	TRUE
BGIBMGA007809	88.9672	59.0275	0.59189	0.012738	0.34346	FALSE	318.202	59.9377	2.4084	1.6692e-45	3.6682e-43	TRUE	317.032	90.9951	1.8008	1.3727e-32	1.7674e-30	TRUE	87.6579	55.9965	0.64655	0.040279	0.26525	FALSE	87.4624	84.8883	0.043096	0.65733	0.99943	FALSE	88.9079	303.283	-1.7703	7.7722e-35	1.8141e-32	TRUE
BGIBMGA007816	73.3533	72.782	0.01128	0.94522	0.99996	FALSE	29.6167	73.9042	-1.3192	2.0634e-05	0.00045565	TRUE	29.5078	75.0252	-1.3463	1.523e-05	0.00031149	TRUE	26.1144	69.0446	-1.4027	7.3193e-07	1.5786e-05	TRUE	26.0562	69.9902	-1.4255	5.192e-07	1.2502e-05	TRUE	26.4868	28.2281	-0.091858	0.473	0.99991	FALSE
BGIBMGA007854	22.2283	30.1482	-0.43968	0.27851	0.99996	FALSE	13.1261	30.6131	-1.2217	0.010081	0.11015	FALSE	13.0778	22.7349	-0.79778	0.13311	0.67374	FALSE	5.65535	28.6001	-2.3383	1.3806e-05	0.00024327	TRUE	5.64273	21.2092	-1.9102	0.00087943	0.011221	FALSE	5.736	12.5107	-1.125	0.060811	0.69709	FALSE
BGIBMGA007876	20.656	19.7943	0.06148	0.8833	0.99996	FALSE	28.4795	20.0995	0.50276	0.18565	0.87402	FALSE	28.3747	21.1268	0.42553	0.23902	0.92344	FALSE	53.3932	18.7778	1.5076	0.00017325	0.0024531	TRUE	53.274	19.709	1.4346	0.00030316	0.0044209	TRUE	54.1545	27.1441	0.99644	0.014024	0.23643	FALSE
BGIBMGA007888	13.2285	15.4294	-0.22203	0.6878	0.99996	FALSE	29.5694	15.6673	0.91635	0.028099	0.247	FALSE	29.4606	13.53	1.1226	0.0095963	0.093737	FALSE	40.9736	14.6371	1.4851	0.0011636	0.013639	FALSE	40.8822	12.622	1.6955	0.00027832	0.0040943	TRUE	41.5579	28.1829	0.5603	0.28502	0.99991	FALSE
BGIBMGA007899	131.147	97.4486	0.42847	0.023841	0.5551	FALSE	131.356	98.9513	0.40869	0.01653	0.16285	FALSE	130.873	134.136	-0.03553	0.89059	0.99983	FALSE	216.844	92.4447	1.23	2.6042e-10	8.126e-09	TRUE	216.36	125.134	0.78996	4.3938e-05	0.00074861	FALSE	219.936	125.197	0.81288	7.7874e-05	0.0027837	FALSE
BGIBMGA007900	126.918	87.5008	0.53653	0.0064217	0.20032	FALSE	54.9213	88.85	-0.69401	0.0082561	0.093663	FALSE	54.7192	129.811	-1.2463	9.3441e-08	2.6317e-06	TRUE	137.115	83.0076	0.72407	0.0034611	0.034922	FALSE	136.809	121.099	0.17597	0.8437	0.99943	FALSE	139.07	52.3462	1.4097	3.0658e-08	1.9215e-06	TRUE
BGIBMGA007901	300.949	218.701	0.46056	0.0002559	0.013176	FALSE	328.959	222.073	0.56687	6.8403e-07	1.9787e-05	FALSE	327.749	307.809	0.090557	0.18862	0.82155	FALSE	610.833	207.471	1.5579	5.7092e-39	6.2569e-37	TRUE	609.471	287.151	1.0857	2.4673e-21	1.845e-19	TRUE	619.544	313.535	0.98258	2.6541e-16	3.1519e-14	FALSE
BGIBMGA007908	15.0718	13.9067	0.11607	0.82119	0.99996	FALSE	45.207	14.1212	1.6787	2.0676e-05	0.00045585	TRUE	45.0407	15.4154	1.5469	5.2768e-05	0.00096141	TRUE	36.6489	13.1926	1.474	0.0022732	0.024208	FALSE	36.5671	14.3808	1.3464	0.0046261	0.048382	FALSE	37.1715	43.0874	-0.21307	0.21335	0.99991	FALSE
BGIBMGA007920	24.2884	21.5707	0.1712	0.67927	0.99996	FALSE	43.3589	21.9033	0.98518	0.0048798	0.060913	FALSE	43.1994	24.8421	0.79823	0.016057	0.14059	FALSE	93.9786	20.463	2.1993	2.6332e-11	9.055e-10	TRUE	93.769	23.1749	2.0165	3.3472e-10	1.1982e-08	TRUE	95.3188	41.3259	1.2057	7.6003e-05	0.0027365	TRUE
BGIBMGA007935	61.7512	146.325	-1.2446	3.1523e-09	3.6143e-07	TRUE	137.659	148.582	-0.11016	0.72114	0.99928	FALSE	137.152	63.1587	1.1187	2.4899e-08	7.4804e-07	TRUE	47.5715	138.812	-1.545	7.3972e-14	3.0776e-12	TRUE	47.4653	58.9201	-0.31188	0.10663	0.57213	FALSE	48.2498	131.204	-1.4432	9.4246e-13	8.4497e-11	TRUE
BGIBMGA007968	51.7756	42.4815	0.28544	0.32942	0.99996	FALSE	27.8634	43.1366	-0.63054	0.093421	0.57259	FALSE	27.7609	52.9557	-0.93173	0.008139	0.081565	FALSE	18.9066	40.3001	-1.0919	0.0014114	0.016028	FALSE	18.8644	49.4018	-1.3889	3.4085e-05	0.00058894	TRUE	19.1762	26.557	-0.46977	0.12533	0.99991	FALSE
BGIBMGA008001	162.537	161.958	0.0051552	0.94884	0.99996	FALSE	149.6	164.455	-0.13658	0.59195	0.99928	FALSE	149.05	166.242	-0.15749	0.54838	0.99983	FALSE	298.68	153.641	0.95904	5.5499e-09	1.533e-07	FALSE	298.014	155.085	0.94232	8.1198e-09	2.5241e-07	FALSE	302.939	142.586	1.0872	1.9887e-10	1.5473e-08	TRUE
BGIBMGA008009	44.7276	50.856	-0.18525	0.54204	0.99996	FALSE	27.0105	51.6402	-0.93498	0.0079735	0.090912	FALSE	26.9111	45.7471	-0.76548	0.040491	0.29351	FALSE	21.568	48.2446	-1.1615	0.0002676	0.0036364	TRUE	21.5198	42.677	-0.98779	0.002317	0.026363	FALSE	21.8755	25.744	-0.23492	0.31227	0.99991	FALSE
BGIBMGA008020	122.635	119.375	0.038874	0.8125	0.99996	FALSE	68.0948	121.215	-0.83196	0.00025527	0.0044419	FALSE	67.8443	125.43	-0.88659	9.9351e-05	0.0017002	FALSE	57.7178	113.245	-0.97236	7.9615e-07	1.7062e-05	FALSE	57.5891	117.012	-1.0228	2.3496e-07	5.9004e-06	TRUE	58.5409	64.902	-0.14882	0.19467	0.99991	FALSE
BGIBMGA008049	66.4137	102.93	-0.63211	0.0051994	0.16692	FALSE	81.8844	104.517	-0.35208	0.15339	0.79566	FALSE	81.5831	67.9275	0.26427	0.17034	0.77509	FALSE	27.6669	97.6447	-1.8194	3.5771e-12	1.3375e-10	TRUE	27.6051	63.3688	-1.1988	2.1559e-05	0.00038691	TRUE	28.0614	78.045	-1.4757	2.3529e-08	1.4955e-06	TRUE
BGIBMGA008057	24.0716	30.4527	-0.33924	0.39415	0.99996	FALSE	11.3254	30.9223	-1.4491	0.0029953	0.040011	FALSE	11.2838	24.6203	-1.1256	0.03295	0.25052	FALSE	7.42958	28.889	-1.9592	7.6939e-05	0.0011812	TRUE	7.413	22.968	-1.6315	0.001694	0.019966	FALSE	7.53552	10.7944	-0.51851	0.29797	0.99991	FALSE
BGIBMGA008058	60.938	75.3197	-0.30569	0.22529	0.99996	FALSE	37.9568	76.4811	-1.0107	0.00054138	0.0088023	FALSE	37.8172	62.3269	-0.72081	0.023986	0.19393	FALSE	28.7758	71.4521	-1.3121	1.4435e-06	2.9798e-05	TRUE	28.7116	58.1441	-1.018	0.0002814	0.0041349	TRUE	29.1861	36.1771	-0.3098	0.16397	0.99991	FALSE
BGIBMGA008063	131.635	150.538	-0.19359	0.27306	0.99996	FALSE	63.214	152.859	-1.2739	2.6542e-09	1.0795e-07	TRUE	62.9814	134.635	-1.0961	1.0932e-06	2.7469e-05	TRUE	34.043	142.808	-2.0686	1.1473e-19	6.9041e-18	TRUE	33.967	125.6	-1.8866	9.3637e-16	5.1654e-14	TRUE	34.5284	60.25	-0.80318	0.0010237	0.025905	FALSE
BGIBMGA008064	12.09	14.3635	-0.24859	0.66487	0.99996	FALSE	37.4829	14.585	1.3617	0.00082466	0.012885	FALSE	37.345	12.3656	1.5946	0.0001702	0.0027856	TRUE	38.2013	13.626	1.4873	0.0016905	0.018802	FALSE	38.1161	11.5357	1.7243	0.00037552	0.0053229	FALSE	38.7461	35.7255	0.1171	0.83234	0.99991	FALSE
BGIBMGA008072	1.89753	0	1.4171	0.45257	0.99996	FALSE	3.98049	0	2.4638	0.1088	0.63896	FALSE	3.96585	1.94079	1.031	0.3731	0.99983	FALSE	18.9621	0	4.8141	1.5047e-05	0.00026304	TRUE	18.9198	1.81054	3.3854	0.00011818	0.0018561	TRUE	19.2325	3.79386	2.3418	0.0020096	0.046724	FALSE
BGIBMGA008120	354.297	293.158	0.27328	0.014285	0.3741	FALSE	175.521	297.678	-0.76211	1.269e-07	4.0397e-06	FALSE	174.875	362.372	-1.0511	1.2569e-14	6.5604e-13	TRUE	172.765	278.105	-0.68681	1.4041e-09	4.1508e-08	FALSE	172.38	338.053	-0.97166	2.3392e-17	1.4119e-15	FALSE	175.229	167.291	0.066882	0.4374	0.99991	FALSE
BGIBMGA008136	49.2275	41.9232	0.23171	0.43398	0.99996	FALSE	90.9352	42.5697	1.095	9.6736e-06	0.00022843	TRUE	90.6007	50.3495	0.84754	0.00025642	0.0039709	FALSE	97.3053	39.7705	1.2908	9.6527e-06	0.00017607	TRUE	97.0882	46.9705	1.0475	0.00025674	0.0038185	TRUE	98.6929	86.6715	0.18739	0.99831	0.99991	FALSE
BGIBMGA008146	6.77691	23.0933	-1.7688	0.0022324	0.08188	FALSE	16.4432	23.4494	-0.51206	0.3148	0.99928	FALSE	16.3827	6.93138	1.241	0.03738	0.27614	FALSE	3.6039	21.9075	-2.6038	5.7824e-05	0.0009106	TRUE	3.59586	6.46621	-0.84658	0.28776	0.99943	FALSE	3.65529	15.6722	-2.1002	0.0020121	0.046724	FALSE
BGIBMGA008151	28.0835	24.7174	0.18419	0.63387	0.99996	FALSE	5.07039	25.0986	-2.3074	0.00020106	0.0035856	TRUE	5.05173	28.7236	-2.5074	3.1288e-05	0.00059827	TRUE	6.98602	23.4482	-1.7469	0.0008903	0.010715	FALSE	6.97044	26.796	-1.9427	0.00015876	0.0024395	TRUE	7.08564	4.83265	0.55208	0.66551	0.99991	FALSE
BGIBMGA008152	163.296	133.281	0.29302	0.075898	0.99996	FALSE	26.1101	135.336	-2.3739	1.5589e-18	1.3111e-16	TRUE	26.0141	167.018	-2.6826	1.662e-25	1.6643e-23	TRUE	33.1004	126.437	-1.9335	2.2632e-16	1.1216e-14	TRUE	33.0266	155.81	-2.2381	5.0643e-23	4.0097e-21	TRUE	33.5724	24.8859	0.43195	0.51961	0.99991	FALSE
BGIBMGA008153	104.202	90.6983	0.20023	0.32099	0.99996	FALSE	13.9791	92.0968	-2.7199	4.4573e-15	2.9197e-13	TRUE	13.9277	106.577	-2.9359	2.1238e-18	1.4428e-16	TRUE	16.7443	86.041	-2.3614	3.4742e-14	1.4681e-12	TRUE	16.7069	99.4244	-2.5732	1.9558e-17	1.1912e-15	TRUE	16.983	13.3237	0.3501	0.75748	0.99991	FALSE
BGIBMGA008170	59.1489	57.1496	0.049608	0.83793	0.99996	FALSE	27.8634	58.0308	-1.0584	0.0017079	0.024355	FALSE	27.7609	60.4971	-1.1238	0.00084213	0.011443	FALSE	27.556	54.215	-0.97633	0.0006144	0.00769	FALSE	27.4945	56.437	-1.0375	0.00028775	0.0042237	TRUE	27.9489	26.557	0.073701	0.77006	0.99991	FALSE
BGIBMGA008174	36.7579	114.248	-1.636	1.2335e-10	1.6339e-08	TRUE	89.2293	116.01	-0.37866	0.10339	0.61615	FALSE	88.901	37.5958	1.2416	1.2279e-06	3.0459e-05	TRUE	56.2208	108.382	-0.94695	2.1335e-06	4.3312e-05	FALSE	56.0954	35.0727	0.67753	0.079434	0.46547	FALSE	57.0225	85.0456	-0.5767	0.0017452	0.041451	FALSE
BGIBMGA008179	5.09623	22.6365	-2.1511	0.00056649	0.026309	FALSE	19.476	22.9856	-0.23903	0.66876	0.99928	FALSE	19.4043	5.2124	1.8964	0.0023577	0.028206	FALSE	3.32668	21.4741	-2.6904	5.2153e-05	0.00083002	TRUE	3.31926	4.86259	-0.55086	0.49674	0.99943	FALSE	3.37412	18.5628	-2.4598	0.00025761	0.0078196	FALSE
BGIBMGA008204	83.2746	84.8108	-0.02637	0.92393	0.99996	FALSE	269.394	86.1185	1.6453	1.1582e-24	1.315e-22	TRUE	268.403	85.1728	1.6559	4.5096e-25	4.4501e-23	TRUE	847.36	80.4558	3.3967	2.6642e-146	1.1971e-143	TRUE	845.47	79.4567	3.4115	4.1832e-147	2.6812e-144	TRUE	859.443	256.763	1.743	1.8419e-61	7.5562e-59	TRUE
BGIBMGA008222	7.26485	17.8148	-1.2941	0.033102	0.71012	FALSE	32.223	18.0895	0.83294	0.033603	0.28089	FALSE	32.1045	7.43044	2.1113	2.8817e-05	0.00055654	TRUE	7.76225	16.9	-1.1225	0.03511	0.23691	FALSE	7.74493	6.93177	0.16003	0.97936	0.99943	FALSE	7.87294	30.7122	-1.9638	3.1402e-05	0.0011942	TRUE
BGIBMGA008245	254.974	160.739	0.66563	2.8955e-06	0.00022194	FALSE	245.179	163.218	0.58704	1.0251e-05	0.00024039	FALSE	244.277	260.786	-0.094348	0.78852	0.99983	FALSE	561.488	152.486	1.8806	6.1825e-48	7.9371e-46	TRUE	560.235	243.285	1.2034	1.2822e-23	1.0273e-21	TRUE	569.494	233.683	1.2851	8.2424e-25	1.4306e-22	TRUE
BGIBMGA008254	2777.61	1842.49	0.59219	3.6068e-44	2.0505e-41	FALSE	3786.35	1870.9	1.0171	1.4209e-160	1.0755e-157	TRUE	3772.42	2840.92	0.40913	1.1995e-39	1.9078e-37	FALSE	5383.62	1747.88	1.623	0	0	TRUE	5371.61	2650.26	1.0192	5.7508e-155	3.8703e-152	TRUE	5460.39	3608.81	0.59748	4.5499e-41	1.4325e-38	FALSE
BGIBMGA008262	22.174	8.78053	1.3365	0.014037	0.36974	FALSE	12.5575	8.91592	0.49409	0.38629	0.99928	FALSE	12.5113	22.6795	-0.85816	0.10829	0.58605	FALSE	87.3253	8.32965	3.3901	1.4524e-16	7.2246e-15	TRUE	87.1304	21.1574	2.042	9.9323e-10	3.359e-08	TRUE	88.5705	11.9687	2.8876	4.0802e-14	4.0319e-12	TRUE
BGIBMGA008268	0	0	NA	NA	NA	NA	14.6425	0	7.1503	9.1726e-05	0.0017757	TRUE	14.5886	0	4.8668	7.2237e-05	0.0012734	TRUE	15.8017	0	7.3584	8.5593e-05	0.0013023	TRUE	15.7665	0	4.9788	7.012e-05	0.0011426	TRUE	16.027	13.956	0.19963	0.98215	0.99991	FALSE
BGIBMGA008320	3.63242	2.43622	0.57629	0.62307	0.99996	FALSE	20.945	2.47378	3.0818	3.8276e-05	0.0008073	TRUE	20.8679	3.71522	2.4898	0.00020841	0.0033304	TRUE	55.7773	2.31112	4.593	2.0201e-13	8.2269e-12	TRUE	55.6528	3.46589	4.0052	1.6267e-12	6.9291e-11	TRUE	56.5727	19.9629	1.5028	0.00018388	0.0058164	FALSE
BGIBMGA008337	42.3963	91.2058	-1.1052	2.1199e-05	0.0013815	TRUE	66.6258	92.6122	-0.47512	0.064302	0.4436	FALSE	66.3807	43.3627	0.61431	0.015486	0.13673	FALSE	37.8687	86.5225	-1.1921	6.7359e-07	1.4621e-05	TRUE	37.7842	40.4526	-0.098449	0.46365	0.99943	FALSE	38.4087	63.5019	-0.72537	0.0016391	0.039275	FALSE
BGIBMGA008360	23.7463	16.9012	0.49057	0.27684	0.99996	FALSE	40.5631	17.1619	1.241	0.0011599	0.0174	FALSE	40.4139	24.2875	0.73463	0.029256	0.2277	FALSE	53.8922	16.0334	1.749	2.0449e-05	0.00034936	TRUE	53.7719	22.6576	1.2469	0.0013481	0.016407	FALSE	54.6607	38.6612	0.49962	0.29964	0.99991	FALSE
BGIBMGA008375	33.1797	22.2812	0.57447	0.13853	0.99996	FALSE	9.52474	22.6248	-1.2482	0.024351	0.22178	FALSE	9.4897	33.936	-1.8384	0.00022157	0.0035074	TRUE	8.31669	21.1371	-1.3457	0.007683	0.06877	FALSE	8.29814	31.6585	-1.9317	4.2853e-05	0.00073105	TRUE	8.43529	9.07815	-0.10596	0.6698	0.99991	FALSE
BGIBMGA008396	10604.7	6060.09	0.80729	1.2999e-280	4.4338e-277	FALSE	11652.4	6153.53	0.92114	0	0	FALSE	11609.5	10846.4	0.098096	1.5713e-16	9.2359e-15	FALSE	19232.7	5748.91	1.7422	0	0	TRUE	19189.8	10118.5	0.92335	0	0	FALSE	19506.9	11106.1	0.81264	2.953e-307	5.711e-304	FALSE
BGIBMGA008411	70.1003	59.4843	0.23691	0.34044	0.99996	FALSE	29.3798	60.4015	-1.0398	0.0016261	0.023371	FALSE	29.2717	71.6982	-1.2924	4.3265e-05	0.00080014	TRUE	29.6629	56.4298	-0.9278	0.00074701	0.009146	FALSE	29.5967	66.8864	-1.1763	1.6495e-05	0.00030289	TRUE	30.0859	28.0023	0.10354	0.82367	0.99991	FALSE
BGIBMGA008418	5.58417	19.2867	-1.7882	0.0048721	0.15924	FALSE	33.0286	19.5841	0.75403	0.04706	0.35639	FALSE	32.9071	5.71145	2.5265	2.6766e-06	6.2712e-05	TRUE	239.853	18.2963	3.7125	5.6818e-46	7.0266e-44	TRUE	239.318	5.32815	5.4892	2.2453e-55	4.0296e-53	TRUE	243.274	31.48	2.9501	7.7376e-37	2.0145e-34	TRUE
BGIBMGA008439	11.2768	45.3745	-2.0085	3.0093e-06	0.00022938	TRUE	23.7882	46.0742	-0.95371	0.010746	0.11574	FALSE	23.7006	11.5338	1.0391	0.028493	0.22215	FALSE	7.15236	43.0446	-2.5893	1.8927e-08	4.9158e-07	TRUE	7.1364	10.7598	-0.59238	0.28733	0.99943	FALSE	7.25435	22.6728	-1.644	0.0012872	0.031742	FALSE
BGIBMGA008442	511.467	444.051	0.20391	0.025276	0.58066	FALSE	201.962	450.898	-1.1587	3.4469e-21	3.3074e-19	TRUE	201.219	523.125	-1.3784	2.4877e-31	3.0573e-29	TRUE	226.879	421.249	-0.89275	3.0377e-19	1.7574e-17	FALSE	226.373	488.017	-1.1082	5.9147e-29	6.0312e-27	TRUE	230.115	192.493	0.25755	0.61971	0.99991	FALSE
BGIBMGA008463	14.096	5.17696	1.4451	0.037755	0.78767	FALSE	0	5.25679	-3.3942	0.036833	0.29956	FALSE	0	14.4173	-4.8497	0.0001195	0.0020168	TRUE	0	4.91113	-4.8839	0.01899	0.1462	FALSE	0	13.4497	-6.3406	0.0001023	0.0016257	TRUE	0	0	NA	NA	NA	NA
BGIBMGA008496	17.9453	16.0892	0.15751	0.74247	0.99996	FALSE	1.18467	16.3373	-3.7856	0.00012236	0.002287	TRUE	1.18031	18.3543	-3.9589	3.7353e-05	0.00070234	TRUE	1.497	15.263	-3.3499	0.0001771	0.0025024	TRUE	1.49366	17.1225	-3.519	5.4381e-05	0.00090815	TRUE	1.51835	1.12912	0.4273	0.89305	0.99991	FALSE
BGIBMGA008499	46.5167	48.4198	-0.057848	0.85869	0.99996	FALSE	70.0851	49.1664	0.51143	0.035223	0.29121	FALSE	69.8272	47.577	0.55353	0.022434	0.18379	FALSE	109.503	45.9335	1.2534	4.8817e-06	9.3874e-05	TRUE	109.259	44.384	1.2996	2.0976e-06	4.5686e-05	TRUE	111.065	66.799	0.7335	0.01296	0.22241	FALSE
BGIBMGA008519	149.905	351.272	-1.2285	1.042e-19	2.6824e-17	TRUE	328.485	356.688	-0.11884	0.52808	0.99928	FALSE	327.277	153.322	1.0939	2.536e-17	1.5584e-15	TRUE	147.316	333.234	-1.1776	4.001e-22	2.6967e-20	TRUE	146.988	143.032	0.039353	0.55013	0.99943	FALSE	149.417	313.083	-1.0672	1.3396e-19	1.7438e-17	TRUE
BGIBMGA008521	200.109	190.888	0.068059	0.61603	0.99996	FALSE	93.5889	193.831	-1.0504	1.2314e-08	4.498e-07	TRUE	93.2446	204.67	-1.1342	6.0217e-10	2.1536e-08	TRUE	79.6185	181.086	-1.1855	7.9808e-13	3.1093e-11	TRUE	79.4408	190.934	-1.2651	1.9974e-14	9.7411e-13	TRUE	80.7538	89.2008	-0.14353	0.13417	0.99991	FALSE
BGIBMGA008524	37.7338	32.2799	0.22522	0.50479	0.99996	FALSE	14.1213	32.7776	-1.2148	0.008049	0.091542	FALSE	14.0693	38.5939	-1.4558	0.00095631	0.012791	FALSE	11.2553	30.6223	-1.444	0.00077364	0.0094292	FALSE	11.2301	36.0038	-1.6808	6.1927e-05	0.0010231	TRUE	11.4158	13.4592	-0.23756	0.46243	0.99991	FALSE
BGIBMGA008538	965.465	1752.55	-0.86016	1.1158e-51	8.0128e-49	FALSE	1083.69	1779.58	-0.71558	4.0021e-34	5.927e-32	FALSE	1079.7	987.472	0.12882	0.0029369	0.033859	FALSE	562.541	1662.56	-1.5634	3.7529e-150	1.7445e-147	TRUE	561.286	921.201	-0.71478	2.2598e-29	2.3397e-27	FALSE	570.563	1032.88	-0.85621	9.3477e-46	3.1637e-43	FALSE
BGIBMGA008579	16.9694	21.0124	-0.3083	0.51845	0.99996	FALSE	28.4321	21.3364	0.4142	0.25954	0.99928	FALSE	28.3275	17.3562	0.70675	0.07679	0.46615	FALSE	54.5021	19.9334	1.4511	0.0002405	0.0033115	TRUE	54.3805	16.1914	1.7479	1.755e-05	0.00032052	TRUE	55.2793	27.099	1.0285	0.010284	0.18489	FALSE
BGIBMGA008581	231.879	304.425	-0.39272	0.0019552	0.072688	FALSE	203.147	309.12	-0.60564	1.5774e-05	0.00035524	FALSE	202.4	237.164	-0.22868	0.22071	0.88881	FALSE	122.034	288.793	-1.2428	9.6599e-21	6.0848e-19	TRUE	121.761	221.248	-0.86161	3.0356e-10	1.0925e-08	FALSE	123.774	193.622	-0.64554	3.6202e-07	1.9683e-05	FALSE
BGIBMGA008582	162.104	211.088	-0.38093	0.012231	0.33309	FALSE	172.725	214.343	-0.31145	0.07463	0.48933	FALSE	172.089	165.799	0.053727	0.46906	0.99983	FALSE	86.4382	200.249	-1.2121	2.0774e-14	8.8617e-13	TRUE	86.2453	154.672	-0.84269	2.1901e-07	5.5412e-06	FALSE	87.6708	164.626	-0.90903	3.6545e-09	2.4614e-07	FALSE
BGIBMGA008584	1.51803	10.5569	-2.7979	0.0061669	0.19357	FALSE	22.414	10.7197	1.0641	0.031659	0.27003	FALSE	22.3315	1.55263	3.8463	3.379e-06	7.7556e-05	TRUE	18.5739	10.0148	0.89114	0.1777	0.75162	FALSE	18.5325	1.44843	3.6775	7.8717e-05	0.001272	TRUE	18.8388	21.363	-0.18141	0.4171	0.99991	FALSE
BGIBMGA008598	34.4267	26.8999	0.35593	0.32896	0.99996	FALSE	64.1617	27.3147	1.232	4.8298e-05	0.00099105	TRUE	63.9257	35.2114	0.86035	0.0018887	0.023191	FALSE	71.0246	25.5186	1.4768	2.0859e-05	0.00035547	TRUE	70.8661	32.8483	1.1093	0.00096661	0.012239	FALSE	72.0374	61.1533	0.23631	0.84634	0.99991	FALSE
BGIBMGA008609	29.3847	16.2414	0.85538	0.048688	0.94495	FALSE	0	16.4919	-4.8581	3.7097e-05	0.00078787	TRUE	0	30.0545	-5.7292	1.6503e-08	5.059e-07	TRUE	0	15.4075	-5.1184	2.9757e-05	0.0004946	TRUE	0	28.0375	-5.9853	1.7152e-08	5.0162e-07	TRUE	0	0	-0.26869	0.87493	0.99991	FALSE
BGIBMGA008668	307.563	443.493	-0.52803	8.3802e-07	7.2367e-05	FALSE	229.02	450.331	-0.97551	4.0384e-16	2.9268e-14	FALSE	228.178	314.574	-0.46324	0.00121	0.015609	FALSE	165.613	420.72	-1.345	1.3274e-32	1.234e-30	TRUE	165.244	293.462	-0.82858	1.7434e-12	7.4024e-11	FALSE	167.975	218.282	-0.37795	0.00012216	0.0041272	FALSE
BGIBMGA008673	1.24695	0	0.71183	0.72869	0.99996	FALSE	5.63903	0	2.8668	0.038889	0.31187	FALSE	5.61828	1.27537	2.1392	0.077788	0.46876	FALSE	14.5819	0	4.3356	0.000215	0.0029909	TRUE	14.5494	1.18978	3.6122	0.000515	0.0069808	FALSE	14.7899	5.37463	1.4604	0.062277	0.70908	FALSE
BGIBMGA008711	75.4134	40.4006	0.90045	0.00097504	0.040192	FALSE	4.40697	41.0235	-3.2186	1.2233e-08	4.4804e-07	TRUE	4.39076	77.1324	-4.1348	1.0456e-17	6.5138e-16	TRUE	20.1818	38.326	-0.92527	0.005548	0.05208	FALSE	20.1368	71.9559	-1.8373	2.1709e-09	7.1095e-08	TRUE	20.4696	4.20034	2.2849	0.0017293	0.041184	FALSE
BGIBMGA008736	348.496	232.151	0.58608	1.0206e-06	8.4911e-05	FALSE	683.081	235.731	1.5349	1.4006e-54	4.0603e-52	TRUE	680.567	356.439	0.93308	3.2605e-27	3.4708e-25	FALSE	455.311	220.23	1.0478	3.7365e-15	1.7191e-13	TRUE	454.295	332.518	0.4502	0.0027488	0.030552	FALSE	461.804	651.053	-0.49549	4.0604e-15	4.5057e-13	FALSE
BGIBMGA008803	98.8886	124.399	-0.3311	0.092425	0.99996	FALSE	47.7185	126.317	-1.4044	4.8244e-09	1.8727e-07	TRUE	47.5429	101.143	-1.0891	2.6556e-05	0.00051655	TRUE	37.7023	118.011	-1.6462	6.8212e-13	2.6808e-11	TRUE	37.6182	94.3549	-1.3267	2.7909e-08	7.9253e-07	TRUE	38.24	45.4811	-0.25019	0.16516	0.99991	FALSE
BGIBMGA008814	0	6.75035	-4.9601	0.0075546	0.22754	FALSE	14.7847	6.85444	1.109	0.071647	0.47648	FALSE	14.7303	0	6.0534	5.6062e-05	0.0010173	TRUE	0	6.40372	-4.0444	0.0098505	0.084631	FALSE	0	0	0.90419	0.84206	0.99943	FALSE	0	14.0915	-5.1618	5.6211e-05	0.0020623	TRUE
BGIBMGA008859	0	0	-1.7122	0.71088	0.99996	FALSE	21.9401	0	5.9264	8.9714e-07	2.5466e-05	TRUE	21.8594	0	7.6228	2.6127e-06	6.1429e-05	TRUE	0	0	0.20356	0.98668	0.99929	FALSE	0	0	1.9042	0.69878	0.99943	FALSE	0	20.9114	-5.7312	8.6885e-07	4.5067e-05	TRUE
BGIBMGA008910	11.4394	9.0343	0.34053	0.58909	0.99996	FALSE	61.7924	9.17361	2.7519	2.0894e-11	1.0544e-09	TRUE	61.565	11.7002	2.3956	4.4986e-10	1.6174e-08	TRUE	35.3182	8.5704	2.043	0.00010503	0.0015678	TRUE	35.2394	10.915	1.6909	0.00075946	0.0098103	FALSE	35.8219	58.8951	-0.71731	0.0026132	0.058091	FALSE
BGIBMGA008917	30.7943	30.7572	0.0017366	0.98512	0.99996	FALSE	50.9882	31.2315	0.70716	0.019167	0.1829	FALSE	50.8006	31.4962	0.68967	0.020132	0.168	FALSE	69.4721	29.1779	1.2516	0.00027789	0.0037686	TRUE	69.3171	29.3824	1.2383	0.00029849	0.0043622	TRUE	70.4628	48.5975	0.53598	0.19131	0.99991	FALSE
BGIBMGA008939	86.9613	49.3841	0.81633	0.0011166	0.045614	FALSE	43.2641	50.1456	-0.21295	0.58399	0.99928	FALSE	43.105	88.9434	-1.045	0.00014475	0.0024011	TRUE	60.601	46.8483	0.37134	0.42183	0.99929	FALSE	60.4658	82.9743	-0.45655	0.01372	0.12101	FALSE	61.4651	41.2356	0.57588	0.17672	0.99991	FALSE
BGIBMGA009004	15.1803	18.8807	-0.31471	0.5324	0.99996	FALSE	31.7491	19.1718	0.72773	0.058521	0.41601	FALSE	31.6323	15.5263	1.0267	0.012161	0.11378	FALSE	44.1339	17.9112	1.301	0.0026891	0.028017	FALSE	44.0355	14.4843	1.6042	0.0003094	0.0044973	TRUE	44.7633	30.2605	0.56488	0.26172	0.99991	FALSE
BGIBMGA009027	0	0	-2.7122	0.6211	0.99996	FALSE	55.1108	0	7.2552	4.0193e-14	2.4892e-12	TRUE	54.9081	0	9.9516	9.021e-11	3.445e-09	TRUE	13.2513	0	5.2971	0.00024075	0.0033115	TRUE	13.2217	0	7.9977	0.00045796	0.0062835	FALSE	13.4402	52.5268	-1.9665	5.0764e-08	3.0681e-06	TRUE
BGIBMGA009028	0	0	-1.2268	0.73018	0.99996	FALSE	49.8509	0	6.5959	2.2467e-13	1.3194e-11	TRUE	49.6675	0	7.8069	2.1359e-12	9.4674e-11	TRUE	11.2553	0	4.547	0.00099294	0.011828	FALSE	11.2301	0	5.7622	0.00066431	0.008698	FALSE	11.4158	47.5135	-2.0573	1.0596e-07	6.2916e-06	TRUE
BGIBMGA009043	231.445	126.176	0.87524	1.6899e-08	1.8445e-06	FALSE	59.5652	128.121	-1.105	1.3198e-06	3.611e-05	TRUE	59.346	236.72	-1.996	5.0217e-25	4.8841e-23	TRUE	55.9991	119.697	-1.0959	3.4721e-08	8.8309e-07	TRUE	55.8741	220.834	-1.9827	5.0309e-28	4.8717e-26	TRUE	56.7976	56.7723	0.00064194	0.48885	0.99991	FALSE
BGIBMGA009057	49.1732	57.5556	-0.22708	0.42748	0.99996	FALSE	32.3652	58.4431	-0.85259	0.0094092	0.10367	FALSE	32.2461	50.2941	-0.64126	0.070537	0.43944	FALSE	25.5045	54.6002	-1.0982	0.00019109	0.0026888	TRUE	25.4476	46.9188	-0.88263	0.0031812	0.034869	FALSE	25.8682	30.8477	-0.25398	0.24925	0.99991	FALSE
BGIBMGA009075	42.7758	31.8231	0.42672	0.19856	0.99996	FALSE	6.1129	32.3138	-2.4022	1.5336e-05	0.00034722	TRUE	6.09041	43.7509	-2.8447	3.4837e-08	1.0283e-06	TRUE	5.26724	30.189	-2.5189	3.4347e-06	6.7394e-05	TRUE	5.25549	40.8147	-2.9572	6.1013e-09	1.9278e-07	TRUE	5.34235	5.82628	-0.1251	0.71685	0.99991	FALSE
BGIBMGA009101	221.307	231.136	-0.062695	0.67126	0.99996	FALSE	135.147	234.7	-0.79629	1.024e-06	2.859e-05	FALSE	134.65	226.351	-0.74935	7.981e-06	0.00017099	FALSE	98.2479	219.267	-1.1582	8.7911e-15	3.8475e-13	TRUE	98.0287	211.16	-1.1071	2.144e-13	9.6842e-12	TRUE	99.6489	128.81	-0.37032	0.0035553	0.075088	FALSE
BGIBMGA009108	0	183.528	-8.5199	3.6224e-38	1.8305e-35	TRUE	5.68641	186.358	-5.0344	3.5219e-44	7.162e-42	TRUE	5.66549	0	3.5022	0.023497	0.19107	FALSE	0	174.104	-10.617	1.8422e-28	1.505e-26	TRUE	0	0	NA	NA	NA	NA	0	5.41979	-5.5906	0.012239	0.2127	FALSE
BGIBMGA009137	62.9439	67.9095	-0.10955	0.67898	0.99996	FALSE	30.9436	68.9567	-1.1561	0.00022672	0.0039756	TRUE	30.8297	64.3786	-1.0623	0.0010397	0.013767	FALSE	37.037	64.4224	-0.7986	0.0011899	0.013899	FALSE	36.9544	60.0581	-0.70061	0.0046335	0.048422	FALSE	37.5651	29.4927	0.34904	0.64816	0.99991	FALSE
BGIBMGA009142	89.7805	116.837	-0.38002	0.06293	0.99996	FALSE	77.43	118.638	-0.61561	0.0065716	0.077914	FALSE	77.1451	91.8269	-0.25134	0.38928	0.99983	FALSE	46.8507	110.837	-1.2423	7.2825e-09	1.9872e-07	TRUE	46.7462	85.6643	-0.87385	7.5742e-05	0.0012268	FALSE	47.5188	73.7995	-0.63511	0.0018879	0.04445	FALSE
BGIBMGA009159	15.1803	26.6969	-0.81447	0.075098	0.99996	FALSE	4.88084	27.1085	-2.4735	5.5731e-05	0.0011266	TRUE	4.86288	15.5263	-1.6748	0.019624	0.16468	FALSE	2.49501	25.326	-3.3435	1.389e-06	2.8717e-05	TRUE	2.48944	14.4843	-2.5406	0.0012726	0.015643	FALSE	2.53059	4.65199	-0.87838	0.33254	0.99991	FALSE
BGIBMGA009180	91.8407	95.6722	-0.058967	0.79831	0.99996	FALSE	43.7854	97.1475	-1.1497	1.3228e-05	0.0003024	TRUE	43.6243	93.934	-1.1065	4.0465e-05	0.00075455	TRUE	33.7658	90.7595	-1.4265	9.3628e-09	2.5293e-07	TRUE	33.6904	87.63	-1.3791	3.9387e-08	1.0886e-06	TRUE	34.2473	41.7324	-0.28518	0.15358	0.99991	FALSE
BGIBMGA009184	17.1862	27.712	-0.68925	0.11724	0.99996	FALSE	81.7422	28.1393	1.5385	7.0501e-08	2.3372e-06	TRUE	81.4415	17.578	2.212	7.37e-12	3.1234e-10	TRUE	76.6799	26.289	1.5444	4.3818e-06	8.5111e-05	TRUE	76.5088	16.3983	2.2221	1.2353e-09	4.1361e-08	TRUE	77.7734	77.9095	-0.0025239	0.4099	0.99991	FALSE
BGIBMGA009211	70.8051	60.1948	0.23421	0.34321	0.99996	FALSE	209.023	61.123	1.7739	2.0705e-21	2.0151e-19	TRUE	208.254	72.419	1.5239	7.6999e-18	4.8871e-16	TRUE	307.773	57.1039	2.4302	4.8541e-38	5.1523e-36	TRUE	307.086	67.5589	2.1844	2.4494e-33	2.7247e-31	TRUE	312.162	199.223	0.64791	0.00036357	0.010517	FALSE
BGIBMGA009248	196.856	163.379	0.26892	0.072041	0.99996	FALSE	88.7081	165.898	-0.90316	4.0229e-06	0.00010057	FALSE	88.3817	201.343	-1.1878	1.7009e-10	6.3344e-09	TRUE	92.7034	154.989	-0.74147	1.8337e-06	3.7566e-05	FALSE	92.4966	187.83	-1.022	5.9191e-11	2.2698e-09	TRUE	94.0253	84.5488	0.15327	0.87275	0.99991	FALSE
BGIBMGA009249	69.1787	95.926	-0.47159	0.039052	0.80855	FALSE	177.558	97.4052	0.86622	2.6546e-07	8.1096e-06	FALSE	176.905	70.7555	1.3221	7.7422e-13	3.548e-11	TRUE	167.221	91.0003	0.87781	6.8553e-05	0.001061	FALSE	166.848	66.007	1.3378	1.7931e-09	5.9009e-08	TRUE	169.606	169.233	0.0031717	0.23823	0.99991	FALSE
BGIBMGA009253	70.2088	54.6626	0.3611	0.15771	0.99996	FALSE	26.4892	55.5055	-1.0672	0.002003	0.027882	FALSE	26.3918	71.8091	-1.4441	7.5769e-06	0.00016285	TRUE	27.057	51.8557	-0.9385	0.0011208	0.013206	FALSE	26.9966	66.9899	-1.3112	3.4364e-06	7.138e-05	TRUE	27.4428	25.2472	0.1203	0.86501	0.99991	FALSE
BGIBMGA009255	92.1117	73.5433	0.32479	0.14237	0.99996	FALSE	38.9046	74.6773	-0.94073	0.001336	0.01966	FALSE	38.7614	94.2113	-1.2813	3.2527e-06	7.4785e-05	TRUE	34.542	69.7669	-1.0142	6.6008e-05	0.0010263	TRUE	34.4649	87.8887	-1.3505	5.7914e-08	1.559e-06	TRUE	35.0346	37.0804	-0.081879	0.4269	0.99991	FALSE
BGIBMGA009276	5.3131	18.9314	-1.8332	0.0045473	0.15133	FALSE	28.4321	19.2233	0.56466	0.14566	0.76951	FALSE	28.3275	5.4342	2.3821	2.4829e-05	0.00048507	TRUE	6.81969	17.9593	-1.397	0.011767	0.097853	FALSE	6.80447	5.0695	0.42464	0.73562	0.99943	FALSE	6.91694	27.099	-1.97	8.9452e-05	0.0031455	TRUE
BGIBMGA009300	23.0957	15.9877	0.53067	0.24967	0.99996	FALSE	6.39722	16.2342	-1.3435	0.042847	0.33446	FALSE	6.37368	23.6221	-1.8899	0.0016763	0.020868	FALSE	4.93457	15.1667	-1.6199	0.010809	0.091407	FALSE	4.92356	22.0368	-2.1621	0.00026771	0.0039558	TRUE	5.00494	6.09727	-0.28481	0.58571	0.99991	FALSE
BGIBMGA009306	12.1984	10.3032	0.24361	0.68314	0.99996	FALSE	35.3979	10.462	1.7585	0.0001014	0.001935	TRUE	35.2677	12.4765	1.4991	0.00046498	0.0067303	FALSE	48.4586	9.7741	2.3097	7.4838e-07	1.609e-05	TRUE	48.3505	11.6392	2.0545	4.8332e-06	9.7387e-05	TRUE	49.1496	33.7382	0.5428	0.2664	0.99991	FALSE
BGIBMGA009316	115.804	108.97	0.087753	0.62946	0.99996	FALSE	16.1115	110.65	-2.7798	3.4035e-18	2.7935e-16	TRUE	16.0522	118.443	-2.8834	6.2927e-20	4.6742e-18	TRUE	18.8512	103.374	-2.4552	2.2621e-17	1.2197e-15	TRUE	18.8091	110.495	-2.5545	4.4928e-19	3.0542e-17	TRUE	19.12	15.3561	0.31627	0.7942	0.99991	FALSE
BGIBMGA009317	39.7398	38.8779	0.031632	0.91008	0.99996	FALSE	3.64878	39.4774	-3.4355	8.9087e-09	3.2984e-07	TRUE	3.63536	40.6456	-3.4829	4.9142e-09	1.5856e-07	TRUE	4.65735	36.8816	-2.9853	2.6739e-08	6.8657e-07	TRUE	4.64696	37.9178	-3.0285	1.4924e-08	4.4148e-07	TRUE	4.72376	3.4777	0.4418	0.80192	0.99991	FALSE
BGIBMGA009333	44.5649	43.2936	0.041756	0.87897	0.99996	FALSE	72.8335	43.9612	0.72837	0.0041388	0.052899	FALSE	72.5655	45.5807	0.67086	0.0065954	0.068167	FALSE	87.1589	41.0705	1.0855	0.00036993	0.0048698	TRUE	86.9645	42.5218	1.0322	0.0006491	0.0085239	FALSE	88.4018	69.4185	0.34876	0.48465	0.99991	FALSE
BGIBMGA009343	7.31906	25.9355	-1.8252	0.0009288	0.038519	FALSE	31.7018	26.3355	0.26756	0.40383	0.99928	FALSE	31.5851	7.48589	2.077	3.9996e-05	0.00074786	TRUE	6.59791	24.6038	-1.8988	0.00034173	0.0045563	TRUE	6.58319	6.9835	-0.085164	0.77318	0.99943	FALSE	6.692	30.2153	-2.1748	1.2351e-05	0.00050514	TRUE
BGIBMGA009375	64.3535	55.8807	0.20367	0.42808	0.99996	FALSE	28.5268	56.7424	-0.99211	0.0033743	0.04459	FALSE	28.4219	65.8204	-1.2115	0.00020513	0.0032857	TRUE	30.6609	53.0113	-0.7899	0.0035275	0.035486	FALSE	30.5925	61.4031	-1.0051	0.00021642	0.0032475	TRUE	31.0981	27.1893	0.19379	0.98744	0.99991	FALSE
BGIBMGA009443	26.945	39.0302	-0.53457	0.13946	0.99996	FALSE	33.9289	39.632	-0.22415	0.6037	0.99928	FALSE	33.8041	27.5592	0.29467	0.33693	0.99983	FALSE	75.1829	37.026	1.0219	0.0018282	0.020085	FALSE	75.0152	25.7096	1.5449	5.0152e-06	0.0001006	TRUE	76.255	32.3381	1.2376	0.00028378	0.0084623	FALSE
BGIBMGA009452	83.9794	40.7051	1.0448	8.3191e-05	0.0047893	TRUE	10.2829	41.3328	-2.007	1.3173e-05	0.00030164	TRUE	10.2451	85.8936	-3.0676	9.7426e-16	5.398e-14	TRUE	24.7283	38.6149	-0.643	0.031258	0.21596	FALSE	24.6731	80.1292	-1.6994	1.7766e-09	5.8645e-08	TRUE	25.0809	9.80079	1.3556	0.023283	0.34677	FALSE
BGIBMGA009488	30.469	46.4911	-0.60961	0.069113	0.99996	FALSE	17.5331	47.208	-1.4289	0.0002863	0.0049441	TRUE	17.4686	31.1635	-0.83509	0.066439	0.42129	FALSE	9.09292	44.1038	-2.2781	1.0235e-07	2.4815e-06	TRUE	9.07263	29.0721	-1.68	0.00032045	0.0046082	TRUE	9.22258	16.711	-0.85756	0.070724	0.77353	FALSE
BGIBMGA009500	107.075	121.608	-0.18361	0.35001	0.99996	FALSE	78.9464	123.483	-0.64537	0.0036909	0.048123	FALSE	78.6559	109.516	-0.47751	0.048591	0.3367	FALSE	57.4961	115.363	-1.0046	3.4434e-07	7.775e-06	TRUE	57.3678	102.166	-0.8326	2.9677e-05	0.0005208	FALSE	58.316	75.2448	-0.3677	0.026519	0.38275	FALSE
BGIBMGA009521	11.1683	10.4554	0.095163	0.87164	0.99996	FALSE	24.0251	10.6166	1.1782	0.016194	0.16055	FALSE	23.9367	11.4229	1.0673	0.02465	0.19824	FALSE	38.2568	9.91855	1.9475	9.7189e-05	0.0014654	TRUE	38.1714	10.6563	1.8408	0.00018058	0.0027465	TRUE	38.8023	22.8986	0.76088	0.12476	0.99991	FALSE
BGIBMGA009522	34.1556	29.8436	0.1947	0.57999	0.99996	FALSE	53.6418	30.3038	0.82386	0.0065763	0.077914	FALSE	53.4445	34.9341	0.6134	0.03004	0.23167	FALSE	78.3987	28.3112	1.4695	8.5068e-06	0.00015666	TRUE	78.2238	32.5897	1.2632	9.1428e-05	0.0014598	TRUE	79.5166	51.1267	0.63718	0.078321	0.82386	FALSE
BGIBMGA009523	6.77691	9.23732	-0.44685	0.54253	0.99996	FALSE	27.9108	9.37976	1.5732	0.001379	0.020182	FALSE	27.8081	6.93138	2.0043	0.00016314	0.0026864	TRUE	36.1499	8.76299	2.0445	8.6303e-05	0.0013101	TRUE	36.0692	6.46621	2.4798	7.3515e-06	0.00014279	TRUE	36.6654	26.6022	0.46288	0.45075	0.99991	FALSE
BGIBMGA009544	385.362	494.4	-0.35946	0.00028426	0.014155	FALSE	149.553	502.023	-1.7471	3.4751e-43	6.9631e-41	TRUE	149.002	394.146	-1.4034	1.1461e-24	1.0989e-22	TRUE	83.0006	469.012	-2.4984	3.2006e-74	6.1635e-72	TRUE	82.8154	367.694	-2.1505	7.6345e-50	1.2233e-47	TRUE	84.1842	142.541	-0.75975	1.1366e-06	5.7203e-05	FALSE
BGIBMGA009562	599.404	615.449	-0.038111	0.69018	0.99996	FALSE	315.217	624.939	-0.98737	3.3439e-22	3.4001e-20	FALSE	314.057	613.066	-0.96502	1.4625e-20	1.1298e-18	FALSE	281.437	583.846	-1.0528	2.1692e-32	2.0028e-30	TRUE	280.809	571.923	-1.0262	2.1651e-30	2.3129e-28	TRUE	285.45	300.437	-0.073825	0.027997	0.40066	FALSE
BGIBMGA009563	78.7206	87.2977	-0.1492	0.52022	0.99996	FALSE	38.0042	88.6439	-1.2219	1.1925e-05	0.00027586	TRUE	37.8644	80.5149	-1.0884	0.00017946	0.002916	TRUE	37.9796	82.8151	-1.1247	3.0009e-06	5.9665e-05	TRUE	37.8948	75.1114	-0.98703	5.3637e-05	0.00089795	FALSE	38.5211	36.2223	0.088773	0.76641	0.99991	FALSE
BGIBMGA009570	25.8607	24.9205	0.05343	0.88503	0.99996	FALSE	47.7185	25.3047	0.91514	0.0053252	0.065484	FALSE	47.5429	26.4501	0.84596	0.0081866	0.081916	FALSE	60.0465	23.6408	1.3448	0.00031092	0.0041786	TRUE	59.9126	24.675	1.2798	0.00053112	0.0071638	FALSE	60.9028	45.4811	0.42124	0.40607	0.99991	FALSE
BGIBMGA009637	194.687	174.088	0.16134	0.26825	0.99996	FALSE	108.658	176.772	-0.7021	0.00016498	0.0030051	FALSE	108.258	199.125	-0.8792	1.1356e-06	2.8377e-05	FALSE	69.9711	165.149	-1.2389	1.8183e-12	6.9832e-11	TRUE	69.815	185.761	-1.4118	4.479e-16	2.5225e-14	TRUE	70.9689	103.563	-0.54525	0.00086679	0.022523	FALSE
BGIBMGA009714	2.76498	2.03018	0.44566	0.73379	0.99996	FALSE	16.3484	2.06148	2.9874	0.00033531	0.0056894	FALSE	16.2883	2.828	2.526	0.00095919	0.012814	FALSE	34.3202	1.92593	4.1554	2.076e-08	5.3713e-07	TRUE	34.2436	2.63821	3.6982	7.4869e-08	1.9995e-06	TRUE	34.8096	15.5819	1.1596	0.02139	0.32537	FALSE
BGIBMGA009724	6.99377	33.3965	-2.2556	1.6175e-05	0.0010818	TRUE	5.87596	33.9114	-2.5289	4.9594e-06	0.00012241	TRUE	5.85434	7.15318	-0.28908	0.77506	0.99983	FALSE	0	31.6816	-5.351	1.9159e-09	5.5902e-08	TRUE	0	6.67312	-3.107	0.016333	0.13852	FALSE	0	5.60045	-2.8306	0.03187	0.44026	FALSE
BGIBMGA009775	372.676	904.445	-1.2791	3.461e-51	2.2487e-48	TRUE	396.485	918.392	-1.2118	1.5049e-44	3.1544e-42	TRUE	395.027	381.17	0.051514	0.28188	0.99735	FALSE	182.635	858.002	-2.232	2.9363e-119	9.4242e-117	TRUE	182.227	355.59	-0.96448	5.273e-18	3.3321e-16	FALSE	185.239	377.895	-1.0286	2.7495e-22	4.0904e-20	TRUE
BGIBMGA009776	3028.25	2660.8	0.18662	5.3274e-07	4.7508e-05	FALSE	3967.03	2701.83	0.55412	1.9028e-64	6.4813e-62	FALSE	3952.44	3097.27	0.35174	5.9904e-33	7.8626e-31	FALSE	5559.88	2524.17	1.1392	1.1135e-195	7.1475e-193	TRUE	5547.47	2889.41	0.94105	9.3929e-137	5.0571e-134	FALSE	5639.16	3781.03	0.5767	1.3041e-38	3.531e-36	FALSE
BGIBMGA009801	50.4744	49.7902	0.019691	0.93138	0.99996	FALSE	16.4432	50.5579	-1.6204	3.5436e-05	0.00075558	TRUE	16.3827	51.6249	-1.6559	2.4545e-05	0.00048022	TRUE	17.2987	47.2335	-1.4491	2.8473e-05	0.0004762	TRUE	17.2601	48.1603	-1.4804	1.968e-05	0.00035709	TRUE	17.5454	15.6722	0.16288	0.96023	0.99991	FALSE
BGIBMGA009821	239.957	15.0741	3.9926	3.7558e-52	3.0143e-49	TRUE	23.646	15.3065	0.62745	0.14795	0.77623	FALSE	23.559	245.426	-3.3809	9.6991e-46	1.7962e-43	TRUE	207.363	14.3	3.8581	3.9576e-41	4.5597e-39	TRUE	206.9	228.955	-0.14613	0.038051	0.26745	FALSE	210.32	22.5373	3.2222	4.6504e-35	1.1045e-32	TRUE
BGIBMGA009856	10.7888	5.93828	0.86142	0.22952	0.99996	FALSE	27.4843	6.02984	2.1884	8.3046e-05	0.0016281	TRUE	27.3832	11.0348	1.3112	0.0050748	0.054148	FALSE	29.3302	5.63335	2.3803	8.5982e-05	0.0013067	TRUE	29.2648	10.2942	1.5073	0.0052285	0.05364	FALSE	29.7484	26.1957	0.18349	0.991	0.99991	FALSE
BGIBMGA009872	123.882	95.4692	0.37586	0.051488	0.98252	FALSE	62.5979	96.9413	-0.631	0.011844	0.12558	FALSE	62.3676	126.706	-1.0226	8.6087e-06	0.00018242	TRUE	57.5515	90.5669	-0.65413	0.00084218	0.010191	FALSE	57.4231	118.202	-1.0416	1.4237e-07	3.6851e-06	TRUE	58.3722	59.6629	-0.031553	0.40827	0.99991	FALSE
BGIBMGA009890	7.59014	7.41016	0.034622	0.95746	0.99996	FALSE	10.3303	7.52442	0.45723	0.46101	0.99928	FALSE	10.2923	7.76314	0.40685	0.49394	0.99983	FALSE	31.548	7.02965	2.166	0.00013272	0.0019489	TRUE	31.4776	7.24215	2.1198	0.00016207	0.0024874	TRUE	31.9979	9.84596	1.7004	0.0017683	0.041852	FALSE
BGIBMGA009891	58.8778	60.2963	-0.034347	0.91195	0.99996	FALSE	100.128	61.2261	0.70963	0.00099586	0.015211	FALSE	99.7599	60.2198	0.72822	0.00067064	0.0093564	FALSE	213.018	57.2002	1.8969	1.9252e-19	1.1382e-17	TRUE	212.543	56.1784	1.9197	7.4275e-20	5.2343e-18	TRUE	216.056	95.4335	1.1788	5.6447e-09	3.7644e-07	TRUE
BGIBMGA009892	22.6078	17.6626	0.35612	0.42866	0.99996	FALSE	22.6983	17.9349	0.33981	0.39163	0.99928	FALSE	22.6148	23.1231	-0.032068	0.94797	0.99983	FALSE	86.4382	16.7556	2.367	1.8545e-11	6.527e-10	TRUE	86.2453	21.5713	1.9993	2.1369e-09	7.0153e-08	TRUE	87.6708	21.634	2.0188	3.0543e-09	2.0674e-07	TRUE
BGIBMGA009927	16.9152	16.3429	0.049649	0.91284	0.99996	FALSE	53.3101	16.595	1.6837	3.6104e-06	9.1264e-05	TRUE	53.114	17.3007	1.6183	5.9218e-06	0.00012892	TRUE	16.9106	15.5037	0.12531	0.96589	0.99929	FALSE	16.8729	16.1396	0.064097	0.87896	0.99943	FALSE	17.1518	50.8106	-1.5668	2.9026e-06	0.0001332	TRUE
BGIBMGA009959	94.7683	169.215	-0.83639	4.5366e-06	0.00033458	FALSE	91.0774	171.825	-0.91577	2.0267e-06	5.3515e-05	FALSE	90.7423	96.9284	-0.095144	0.86716	0.99983	FALSE	68.6959	160.526	-1.2245	5.4503e-12	2.0019e-10	TRUE	68.5426	90.4234	-0.3997	0.01873	0.15326	FALSE	69.6755	86.807	-0.31716	0.028877	0.40978	FALSE
BGIBMGA009966	57.4682	57.5048	-0.00092018	0.98754	0.99996	FALSE	26.1575	58.3916	-1.1585	0.00067594	0.010746	FALSE	26.0613	58.7781	-1.1734	0.00063868	0.0089754	FALSE	18.8512	54.552	-1.533	3.0727e-06	6.0912e-05	TRUE	18.8091	54.8334	-1.5436	2.8588e-06	6.079e-05	TRUE	19.12	24.9311	-0.38286	0.19074	0.99991	FALSE
BGIBMGA009974	603.253	551.752	0.12874	0.11494	0.99996	FALSE	256.836	560.26	-1.1252	9.234e-25	1.0573e-22	TRUE	255.891	617.003	-1.2697	2.9412e-32	3.7161e-30	TRUE	309.825	523.42	-0.75652	5.8929e-19	3.3517e-17	FALSE	309.133	575.596	-0.89683	1.4504e-25	1.276e-23	FALSE	314.243	244.794	0.36031	0.15868	0.99991	FALSE
BGIBMGA009987	44.7276	35.8327	0.31989	0.31349	0.99996	FALSE	96.053	36.3852	1.4005	4.6562e-08	1.602e-06	TRUE	95.6996	45.7471	1.0648	7.2983e-06	0.00015736	TRUE	79.064	33.9927	1.2178	0.00015591	0.0022359	TRUE	78.8876	42.677	0.88634	0.0053336	0.054552	FALSE	80.1915	91.5493	-0.1911	0.085236	0.86631	FALSE
BGIBMGA010013	91.4069	107.397	-0.23257	0.26712	0.99996	FALSE	26.0627	109.053	-2.065	5.4231e-13	3.1309e-11	TRUE	25.9668	93.4904	-1.8481	7.6009e-10	2.6829e-08	TRUE	28.1659	101.882	-1.8549	6.668e-13	2.6282e-11	TRUE	28.103	87.2162	-1.6339	9.1787e-10	3.1198e-08	TRUE	28.5675	24.8407	0.20167	0.97206	0.99991	FALSE
BGIBMGA010014	74.1665	60.8039	0.2866	0.2413	0.99996	FALSE	195.755	61.7415	1.6647	1.257e-18	1.0704e-16	TRUE	195.035	75.857	1.3624	1.4773e-14	7.6815e-13	TRUE	81.3373	57.6816	0.4958	0.15679	0.69477	FALSE	81.1558	70.7661	0.19763	0.8074	0.99943	FALSE	82.4971	186.576	-1.1774	8.5687e-14	8.2859e-12	TRUE
BGIBMGA010026	32.8002	41.0096	-0.32226	0.34652	0.99996	FALSE	87.6656	41.642	1.074	1.8709e-05	0.00041517	TRUE	87.343	33.5479	1.3805	2.0493e-07	5.5744e-06	TRUE	84.7194	38.9038	1.1228	0.00028756	0.003888	TRUE	84.5304	31.2964	1.4335	5.426e-06	0.00010804	TRUE	85.9275	83.5552	0.040391	0.50544	0.99991	FALSE
BGIBMGA010029	81.3771	54.9164	0.56739	0.021771	0.5227	FALSE	36.4404	55.7632	-0.61377	0.063198	0.43928	FALSE	36.3064	83.232	-1.1969	3.5902e-05	0.00067883	TRUE	74.8502	52.0964	0.52282	0.14521	0.66107	FALSE	74.6832	77.6462	-0.056131	0.39996	0.99943	FALSE	75.9176	34.7318	1.1282	0.00094559	0.024199	FALSE
BGIBMGA010030	109.298	78.2634	0.48186	0.021703	0.5227	FALSE	204.664	79.4702	1.3648	4.9624e-15	3.2351e-13	TRUE	203.911	111.789	0.86715	2.348e-08	7.0697e-07	FALSE	216.068	74.2447	1.5411	1.4087e-14	6.0863e-13	TRUE	215.586	104.287	1.0477	5.0895e-08	1.3784e-06	TRUE	219.149	195.067	0.16794	0.88835	0.99991	FALSE
BGIBMGA010039	1319.65	1324.49	-0.0052768	0.99778	0.99996	FALSE	639.295	1344.91	-1.073	9.4034e-53	2.5624e-50	TRUE	636.943	1349.73	-1.0834	9.7277e-53	2.0548e-50	TRUE	477.711	1256.48	-1.3952	1.8318e-98	4.7486e-96	TRUE	476.645	1259.15	-1.4015	1.9877e-98	6.5254e-96	TRUE	484.523	609.32	-0.33064	3.0045e-09	2.044e-07	FALSE
BGIBMGA010057	50.5286	88.2621	-0.80469	0.0013617	0.053695	FALSE	114.629	89.6231	0.35503	0.046017	0.35085	FALSE	114.207	51.6803	1.144	2.3087e-07	6.2547e-06	TRUE	72.7433	83.7299	-0.20293	0.12949	0.61351	FALSE	72.581	48.212	0.5902	0.089859	0.50645	FALSE	73.7807	109.254	-0.56637	0.00045401	0.012778	FALSE
BGIBMGA010073	26.4028	56.8958	-1.1076	0.00076762	0.033568	FALSE	38.6676	57.7731	-0.57927	0.07409	0.48673	FALSE	38.5254	27.0046	0.5126	0.11097	0.59527	FALSE	18.4076	53.9742	-1.552	2.8946e-06	5.772e-05	TRUE	18.3665	25.1923	-0.4559	0.1749	0.79316	FALSE	18.6701	36.8546	-0.98111	0.0033084	0.070646	FALSE
BGIBMGA010077	40.7157	68.6201	-0.75305	0.0076937	0.22984	FALSE	113.207	69.6782	0.70018	0.00053579	0.0087323	FALSE	112.791	41.6437	1.4375	1.2275e-09	4.2227e-08	TRUE	246.008	65.0965	1.9181	1.4854e-22	1.0268e-20	TRUE	245.459	38.849	2.6595	2.8058e-34	3.2279e-32	TRUE	249.516	107.899	1.2094	1.3514e-10	1.0637e-08	TRUE
[truncated: 344 more rows]
