# Supplementary material for: Comparative Analysis of Transcriptomes among Bombyx mori Strains and Sexes Reveals the Genes Regulating Melanic Morph and the Related Phenotypes
Source: PLoS One. 2016 May 6;11(5):e0155061. doi: 10.1371/journal.pone.0155061 (PMC4859508; doi:10.1371/journal.pone.0155061)
Supplement: S4 Table — (XLSX) [file pone.0155061.s008.xlsx]

## Sheet: sml_M vs sml_F.DEG_GOenrichment
##The most enriched (significantly enriched) GO terms: Corrected P-Value<0.05
GO_accession	Description	Term_type	Over_represented_pValue	Corrected p-Value	DEG_item	DEG_list	Bg_item	Bg_list	Up	Up_Gene_names	Down	Down_Gene_names
GO:0005576	extracellular region	cellular_component	1.6114e-15	5.361e-12	25	111	268	8842	9	BGIBMGA010077,BGIBMGA009891,BGIBMGA007920,BGIBMGA009892,BGIBMGA003773,BGIBMGA007677,BGIBMGA010654,BGIBMGA006297,BGIBMGA007900	16	BGIBMGA004396,BGIBMGA004585,BGIBMGA011266,BGIBMGA014360,BGIBMGA000667,BGIBMGA004457,BGIBMGA004394,BGIBMGA006775,BGIBMGA004397,BGIBMGA009028,Novel00887,BGIBMGA004468,BGIBMGA007804,BGIBMGA000462,BGIBMGA013108,BGIBMGA012305
GO:0042302	structural constituent of cuticle	molecular_function	3.2393e-07	0.00053886	12	111	152	8842	12	BGIBMGA010899,BGIBMGA000283,BGIBMGA010143,BGIBMGA005990,BGIBMGA010231,BGIBMGA012654,BGIBMGA000246,BGIBMGA010232,Novel00711,BGIBMGA000338,BGIBMGA007014,BGIBMGA000166	0
GO:0008061	chitin binding	molecular_function	1.8069e-06	0.0017917	7	111	47	8842	7	BGIBMGA007920,BGIBMGA009892,BGIBMGA009891,BGIBMGA003773,BGIBMGA007677,BGIBMGA010077,BGIBMGA007900	0
GO:0045735	nutrient reservoir activity	molecular_function	2.1542e-06	0.0017917	3	111	3	8842	0		3	BGIBMGA004585,BGIBMGA011266,BGIBMGA009028
GO:0097367	carbohydrate derivative binding	molecular_function	2.7621e-06	0.0018379	7	111	50	8842	7	BGIBMGA007900,BGIBMGA009891,BGIBMGA009892,BGIBMGA007920,BGIBMGA003773,BGIBMGA007677,BGIBMGA010077	0
GO:0006030	chitin metabolic process	biological_process	5.2711e-06	0.0027556	7	111	55	8842	7	BGIBMGA009891,BGIBMGA009892,BGIBMGA003773,BGIBMGA007920,BGIBMGA007677,BGIBMGA010077,BGIBMGA007900	0
GO:0006040	amino sugar metabolic process	biological_process	6.6963e-06	0.0027556	7	111	57	8842	7	BGIBMGA010077,BGIBMGA007677,BGIBMGA009892,BGIBMGA003773,BGIBMGA009891,BGIBMGA007920,BGIBMGA007900	0
GO:1901071	glucosamine-containing compound metabolic process	biological_process	6.6963e-06	0.0027556	7	111	57	8842	7	BGIBMGA007900,BGIBMGA009892,BGIBMGA009891,BGIBMGA007920,BGIBMGA003773,BGIBMGA010077,BGIBMGA007677	0
GO:0005344	oxygen transporter activity	molecular_function	7.4544e-06	0.0027556	4	111	11	8842	0		4	BGIBMGA009028,BGIBMGA011266,BGIBMGA009027,BGIBMGA008859
GO:0006022	aminoglycan metabolic process	biological_process	2.3479e-05	0.0078113	7	111	69	8842	7	BGIBMGA009891,BGIBMGA009892,BGIBMGA003773,BGIBMGA007920,BGIBMGA010077,BGIBMGA007677,BGIBMGA007900	0
GO:0055114	oxidation-reduction process	biological_process	3.6739e-05	0.011112	20	111	589	8842	9	BGIBMGA006746,BGIBMGA001004,BGIBMGA002044,BGIBMGA008418,BGIBMGA006745,BGIBMGA012618,BGIBMGA013007,BGIBMGA011431,BGIBMGA011430	11	BGIBMGA004655,BGIBMGA001162,BGIBMGA014047,BGIBMGA004950,BGIBMGA002661,BGIBMGA001573,BGIBMGA005751,BGIBMGA013951,BGIBMGA011563,BGIBMGA000391,BGIBMGA009276
GO:1901605	alpha-amino acid metabolic process	biological_process	9.8207e-05	0.027228	6	111	60	8842	0		6	BGIBMGA004950,BGIBMGA009276,BGIBMGA012485,BGIBMGA007079,BGIBMGA013705,BGIBMGA000391
GO:0005507	copper ion binding	molecular_function	0.00020396	0.052198	4	111	24	8842	3	BGIBMGA006746,BGIBMGA001004,BGIBMGA006745	1	Novel00887
GO:0016491	oxidoreductase activity	molecular_function	0.00033136	0.078745	20	111	693	8842	9	BGIBMGA012618,BGIBMGA011431,BGIBMGA011430,BGIBMGA013007,BGIBMGA001004,BGIBMGA006746,BGIBMGA006745,BGIBMGA008418,BGIBMGA002044	11	BGIBMGA013951,BGIBMGA005751,BGIBMGA009276,BGIBMGA011563,BGIBMGA000391,BGIBMGA004950,BGIBMGA014047,BGIBMGA001162,BGIBMGA004655,BGIBMGA001573,BGIBMGA002661
GO:1901564	organonitrogen compound metabolic process	biological_process	0.00035997	0.079841	16	111	488	8842	7	BGIBMGA010077,BGIBMGA007920,BGIBMGA009891,BGIBMGA007677,BGIBMGA009892,BGIBMGA003773,BGIBMGA007900	9	BGIBMGA009276,BGIBMGA000391,BGIBMGA007935,BGIBMGA007079,BGIBMGA014119,BGIBMGA013705,BGIBMGA012485,BGIBMGA004950,BGIBMGA007647
GO:0005615	extracellular space	cellular_component	0.00054869	0.11409	4	111	31	8842	0		4	BGIBMGA009028,BGIBMGA011266,BGIBMGA004394,BGIBMGA004396
GO:0009069	serine family amino acid metabolic process	biological_process	0.00077047	0.15079	3	111	15	8842	0		3	BGIBMGA012485,BGIBMGA007079,BGIBMGA000391
GO:0009113	purine nucleobase biosynthetic process	biological_process	0.00092394	0.15827	2	111	4	8842	0		2	BGIBMGA014119,BGIBMGA007647
GO:0016742	hydroxymethyl-, formyl- and related transferase activity	molecular_function	0.00092702	0.15827	2	111	4	8842	0		2	BGIBMGA014119,BGIBMGA007079
GO:0006189	'de novo' IMP biosynthetic process	biological_process	0.00095145	0.15827	2	111	4	8842	0		2	BGIBMGA007935,BGIBMGA014119
GO:0006869	lipid transport	biological_process	0.0012701	0.18537	3	111	17	8842	0		3	BGIBMGA013108,BGIBMGA004585,BGIBMGA013893
GO:0010876	lipid localization	biological_process	0.0012701	0.18537	3	111	17	8842	0		3	BGIBMGA013108,BGIBMGA004585,BGIBMGA013893
GO:0006950	response to stress	biological_process	0.0012815	0.18537	8	111	169	8842	3	BGIBMGA011430,BGIBMGA011431,BGIBMGA003986	5	Novel00887,BGIBMGA014360,BGIBMGA005781,BGIBMGA006775,BGIBMGA010439
GO:0006563	L-serine metabolic process	biological_process	0.0014915	0.18989	2	111	5	8842	0		2	BGIBMGA012485,BGIBMGA007079
GO:0006144	purine nucleobase metabolic process	biological_process	0.0015192	0.18989	2	111	5	8842	0		2	BGIBMGA014119,BGIBMGA007647
GO:0015669	gas transport	biological_process	0.001541	0.18989	2	111	5	8842	0		2	BGIBMGA011266,BGIBMGA009028
GO:0015671	oxygen transport	biological_process	0.001541	0.18989	2	111	5	8842	0		2	BGIBMGA009028,BGIBMGA011266
GO:0044710	single-organism metabolic process	biological_process	0.0020089	0.2387	27	111	1223	8842	9	BGIBMGA012618,BGIBMGA011431,BGIBMGA011430,BGIBMGA013007,BGIBMGA001004,BGIBMGA006746,BGIBMGA008418,BGIBMGA006745,BGIBMGA002044	18	BGIBMGA013951,BGIBMGA005751,BGIBMGA009276,BGIBMGA011563,BGIBMGA007935,BGIBMGA000391,BGIBMGA007647,BGIBMGA004950,BGIBMGA012485,BGIBMGA004276,BGIBMGA014047,BGIBMGA001162,BGIBMGA004655,BGIBMGA014119,BGIBMGA001573,BGIBMGA007079,BGIBMGA002661,BGIBMGA013705
GO:0007218	neuropeptide signaling pathway	biological_process	0.0020888	0.23963	4	111	44	8842	3	BGIBMGA011762,BGIBMGA011763,BGIBMGA011717	1	BGIBMGA009927
GO:0006188	IMP biosynthetic process	biological_process	0.0023345	0.24704	2	111	6	8842	0		2	BGIBMGA007935,BGIBMGA014119
GO:0046040	IMP metabolic process	biological_process	0.0023345	0.24704	2	111	6	8842	0		2	BGIBMGA014119,BGIBMGA007935
GO:0005198	structural molecule activity	molecular_function	0.0023761	0.24704	12	111	376	8842	12	BGIBMGA012654,BGIBMGA000246,BGIBMGA010232,BGIBMGA000166,Novel00711,BGIBMGA000338,BGIBMGA007014,BGIBMGA010899,BGIBMGA000283,BGIBMGA010231,BGIBMGA010143,BGIBMGA005990	0
GO:0009617	response to bacterium	biological_process	0.0031069	0.2946	3	111	24	8842	0		3	BGIBMGA006775,BGIBMGA014360,BGIBMGA010439
GO:0042742	defense response to bacterium	biological_process	0.0031069	0.2946	3	111	24	8842	0		3	BGIBMGA006775,BGIBMGA014360,BGIBMGA010439
GO:0004096	catalase activity	molecular_function	0.0031338	0.2946	2	111	7	8842	2	BGIBMGA011431,BGIBMGA011430	0
GO:0007160	cell-matrix adhesion	biological_process	0.0032763	0.2946	2	111	7	8842	1	BGIBMGA005876	1	BGIBMGA006803
GO:0031589	cell-substrate adhesion	biological_process	0.0032763	0.2946	2	111	7	8842	1	BGIBMGA005876	1	BGIBMGA006803
GO:0044421	extracellular region part	cellular_component	0.0035415	0.29658	4	111	50	8842	0		4	BGIBMGA009028,BGIBMGA011266,BGIBMGA004394,BGIBMGA004396
GO:0009607	response to biotic stimulus	biological_process	0.0035658	0.29658	3	111	25	8842	0		3	BGIBMGA006775,BGIBMGA010439,BGIBMGA014360
GO:0051707	response to other organism	biological_process	0.0035658	0.29658	3	111	25	8842	0		3	BGIBMGA006775,BGIBMGA014360,BGIBMGA010439
GO:0005509	calcium ion binding	molecular_function	0.003976	0.32264	8	111	199	8842	2	BGIBMGA005876,BGIBMGA002162	6	BGIBMGA014545,BGIBMGA008814,BGIBMGA009343,BGIBMGA002661,BGIBMGA007804,BGIBMGA012379
GO:0005975	carbohydrate metabolic process	biological_process	0.0040781	0.32304	10	111	296	8842	8	BGIBMGA009892,BGIBMGA003773,BGIBMGA007677,BGIBMGA010077,BGIBMGA007900,BGIBMGA005500,BGIBMGA007920,BGIBMGA009891	2	Novel00887,BGIBMGA004276
GO:0046112	nucleobase biosynthetic process	biological_process	0.0043025	0.3329	2	111	8	8842	0		2	BGIBMGA014119,BGIBMGA007647
GO:0006544	glycine metabolic process	biological_process	0.005316	0.40196	2	111	9	8842	0		2	BGIBMGA000391,BGIBMGA007079
GO:0051704	multi-organism process	biological_process	0.0056555	0.41813	4	111	57	8842	0		4	BGIBMGA010439,Novel00359,BGIBMGA014360,BGIBMGA006775
GO:0002376	immune system process	biological_process	0.0061054	0.44158	3	111	30	8842	0		3	Novel00470,BGIBMGA014360,BGIBMGA006775
GO:1901135	carbohydrate derivative metabolic process	biological_process	0.0066735	0.4666	10	111	320	8842	7	BGIBMGA007900,BGIBMGA009891,BGIBMGA007920,BGIBMGA007677,BGIBMGA010077,BGIBMGA009892,BGIBMGA003773	3	BGIBMGA007647,BGIBMGA007935,BGIBMGA014119
GO:0009112	nucleobase metabolic process	biological_process	0.0067318	0.4666	2	111	10	8842	0		2	BGIBMGA014119,BGIBMGA007647
GO:0008812	choline dehydrogenase activity	molecular_function	0.0074435	0.5054	3	111	32	8842	2	BGIBMGA013007,BGIBMGA012618	1	BGIBMGA013951
GO:0005506	iron ion binding	molecular_function	0.0098317	0.52345	6	111	146	8842	1	BGIBMGA001004	5	BGIBMGA011563,Novel00359,BGIBMGA001162,BGIBMGA001573,BGIBMGA009276
GO:0006952	defense response	biological_process	0.011043	0.52345	3	111	37	8842	0		3	BGIBMGA006775,BGIBMGA010439,BGIBMGA014360
GO:0009126	purine nucleoside monophosphate metabolic process	biological_process	0.01125	0.52345	2	111	13	8842	0		2	BGIBMGA014119,BGIBMGA007935
GO:0009127	purine nucleoside monophosphate biosynthetic process	biological_process	0.01125	0.52345	2	111	13	8842	0		2	BGIBMGA014119,BGIBMGA007935
GO:0009167	purine ribonucleoside monophosphate metabolic process	biological_process	0.01125	0.52345	2	111	13	8842	0		2	BGIBMGA014119,BGIBMGA007935
GO:0009168	purine ribonucleoside monophosphate biosynthetic process	biological_process	0.01125	0.52345	2	111	13	8842	0		2	BGIBMGA007935,BGIBMGA014119
GO:0004601	peroxidase activity	molecular_function	0.011323	0.52345	3	111	37	8842	2	BGIBMGA011431,BGIBMGA011430	1	BGIBMGA002661
GO:0016684	oxidoreductase activity, acting on peroxide as acceptor	molecular_function	0.011323	0.52345	3	111	37	8842	2	BGIBMGA011430,BGIBMGA011431	1	BGIBMGA002661
GO:0004497	monooxygenase activity	molecular_function	0.011717	0.52345	3	111	38	8842	1	BGIBMGA001004	2	BGIBMGA001573,BGIBMGA001162
GO:0001562	response to protozoan	biological_process	0.012259	0.52345	1	111	1	8842	0		1	BGIBMGA014360
GO:0042832	defense response to protozoan	biological_process	0.012259	0.52345	1	111	1	8842	0		1	BGIBMGA014360
GO:0009372	quorum sensing	biological_process	0.012311	0.52345	1	111	1	8842	0		1	Novel00359
GO:0043768	S-ribosylhomocysteine lyase activity	molecular_function	0.012311	0.52345	1	111	1	8842	0		1	Novel00359
GO:0048872	homeostasis of number of cells	biological_process	0.012311	0.52345	1	111	1	8842	0		1	Novel00359
GO:0048874	homeostasis of number of cells in a free-living population	biological_process	0.012311	0.52345	1	111	1	8842	0		1	Novel00359
GO:0004731	purine-nucleoside phosphorylase activity	molecular_function	0.012387	0.52345	1	111	1	8842	0		1	BGIBMGA011774
GO:0004648	O-phospho-L-serine:2-oxoglutarate aminotransferase activity	molecular_function	0.012424	0.52345	1	111	1	8842	0		1	BGIBMGA012485
GO:0006564	L-serine biosynthetic process	biological_process	0.012424	0.52345	1	111	1	8842	0		1	BGIBMGA012485
GO:0004833	tryptophan 2,3-dioxygenase activity	molecular_function	0.012465	0.52345	1	111	1	8842	0		1	BGIBMGA009276
GO:0019441	tryptophan catabolic process to kynurenine	biological_process	0.012465	0.52345	1	111	1	8842	0		1	BGIBMGA009276
GO:0042537	benzene-containing compound metabolic process	biological_process	0.012465	0.52345	1	111	1	8842	0		1	BGIBMGA009276
GO:0070189	kynurenine metabolic process	biological_process	0.012465	0.52345	1	111	1	8842	0		1	BGIBMGA009276
GO:0004638	phosphoribosylaminoimidazole carboxylase activity	molecular_function	0.012476	0.52345	1	111	1	8842	0		1	BGIBMGA007935
GO:0004639	phosphoribosylaminoimidazolesuccinocarboxamide synthase activity	molecular_function	0.012476	0.52345	1	111	1	8842	0		1	BGIBMGA007935
GO:0004372	glycine hydroxymethyltransferase activity	molecular_function	0.01251	0.52345	1	111	1	8842	0		1	BGIBMGA007079
GO:0004044	amidophosphoribosyltransferase activity	molecular_function	0.012544	0.52345	1	111	1	8842	0		1	BGIBMGA007647
GO:0004329	formate-tetrahydrofolate ligase activity	molecular_function	0.012909	0.52345	1	111	1	8842	0		1	BGIBMGA004950
GO:0004375	glycine dehydrogenase (decarboxylating) activity	molecular_function	0.012945	0.52345	1	111	1	8842	0		1	BGIBMGA000391
GO:0016642	oxidoreductase activity, acting on the CH-NH2 group of donors, disulfide as acceptor	molecular_function	0.012945	0.52345	1	111	1	8842	0		1	BGIBMGA000391
GO:0016762	xyloglucan:xyloglucosyl transferase activity	molecular_function	0.013005	0.52345	1	111	1	8842	0		1	Novel00887
GO:0048046	apoplast	cellular_component	0.013005	0.52345	1	111	1	8842	0		1	Novel00887
GO:0004641	phosphoribosylformylglycinamidine cyclo-ligase activity	molecular_function	0.013041	0.52345	1	111	1	8842	0		1	BGIBMGA014119
GO:0004644	phosphoribosylglycinamide formyltransferase activity	molecular_function	0.013041	0.52345	1	111	1	8842	0		1	BGIBMGA014119
GO:0006082	organic acid metabolic process	biological_process	0.013373	0.52345	7	111	201	8842	0		7	BGIBMGA013705,BGIBMGA011563,BGIBMGA000391,BGIBMGA004950,BGIBMGA007079,BGIBMGA012485,BGIBMGA009276
GO:0019752	carboxylic acid metabolic process	biological_process	0.013373	0.52345	7	111	201	8842	0		7	BGIBMGA004950,BGIBMGA009276,BGIBMGA012485,BGIBMGA007079,BGIBMGA011563,BGIBMGA000391,BGIBMGA013705
GO:0043436	oxoacid metabolic process	biological_process	0.013373	0.52345	7	111	201	8842	0		7	BGIBMGA007079,BGIBMGA012485,BGIBMGA009276,BGIBMGA004950,BGIBMGA013705,BGIBMGA000391,BGIBMGA011563
GO:0006520	cellular amino acid metabolic process	biological_process	0.013535	0.52362	6	111	155	8842	0		6	BGIBMGA004950,BGIBMGA007079,BGIBMGA012485,BGIBMGA009276,BGIBMGA000391,BGIBMGA013705
GO:0005319	lipid transporter activity	molecular_function	0.01779	0.6567	2	111	16	8842	0		2	BGIBMGA013893,BGIBMGA004585
GO:0045087	innate immune response	biological_process	0.017842	0.6567	2	111	17	8842	0		2	BGIBMGA006775,BGIBMGA014360
GO:0046148	pigment biosynthetic process	biological_process	0.01885	0.6567	2	111	17	8842	0		2	BGIBMGA007647,BGIBMGA014119
GO:0016763	transferase activity, transferring pentosyl groups	molecular_function	0.018974	0.6567	2	111	17	8842	0		2	BGIBMGA011774,BGIBMGA007647
GO:0006575	cellular modified amino acid metabolic process	biological_process	0.019137	0.6567	2	111	17	8842	0		2	BGIBMGA009276,BGIBMGA004950
GO:0007155	cell adhesion	biological_process	0.019558	0.6567	4	111	80	8842	3	BGIBMGA005876,BGIBMGA002162,BGIBMGA003986	1	BGIBMGA006803
GO:0022610	biological adhesion	biological_process	0.019558	0.6567	4	111	80	8842	3	BGIBMGA003986,BGIBMGA002162,BGIBMGA005876	1	BGIBMGA006803
GO:0044281	small molecule metabolic process	biological_process	0.019619	0.6567	14	111	608	8842	2	BGIBMGA013007,BGIBMGA012618	12	BGIBMGA000391,BGIBMGA007935,BGIBMGA011563,BGIBMGA013705,BGIBMGA009276,BGIBMGA007079,BGIBMGA014119,BGIBMGA004276,BGIBMGA012485,BGIBMGA004950,BGIBMGA013951,BGIBMGA007647
GO:0042440	pigment metabolic process	biological_process	0.02099	0.6567	2	111	18	8842	0		2	BGIBMGA014119,BGIBMGA007647
GO:0009156	ribonucleoside monophosphate biosynthetic process	biological_process	0.021107	0.6567	2	111	18	8842	0		2	BGIBMGA014119,BGIBMGA007935
GO:0009161	ribonucleoside monophosphate metabolic process	biological_process	0.021107	0.6567	2	111	18	8842	0		2	BGIBMGA014119,BGIBMGA007935
GO:0016209	antioxidant activity	molecular_function	0.021175	0.6567	3	111	47	8842	2	BGIBMGA011430,BGIBMGA011431	1	BGIBMGA002661
GO:0006066	alcohol metabolic process	biological_process	0.022208	0.6567	3	111	48	8842	2	BGIBMGA012618,BGIBMGA013007	1	BGIBMGA013951
GO:0016831	carboxy-lyase activity	molecular_function	0.02308	0.6567	2	111	19	8842	0		2	BGIBMGA004276,BGIBMGA007935
GO:0016614	oxidoreductase activity, acting on CH-OH group of donors	molecular_function	0.023167	0.6567	5	111	129	8842	3	BGIBMGA012618,BGIBMGA008418,BGIBMGA013007	2	BGIBMGA013951,BGIBMGA014047
GO:0009123	nucleoside monophosphate metabolic process	biological_process	0.023349	0.6567	2	111	19	8842	0		2	BGIBMGA007935,BGIBMGA014119
GO:0009124	nucleoside monophosphate biosynthetic process	biological_process	0.023349	0.6567	2	111	19	8842	0		2	BGIBMGA007935,BGIBMGA014119
GO:0050660	flavin adenine dinucleotide binding	molecular_function	0.02363	0.6567	4	111	86	8842	3	BGIBMGA013007,BGIBMGA008418,BGIBMGA012618	1	BGIBMGA013951
GO:0031099	regeneration	biological_process	0.024359	0.6567	1	111	2	8842	1	BGIBMGA003986	0
GO:0042246	tissue regeneration	biological_process	0.024359	0.6567	1	111	2	8842	1	BGIBMGA003986	0
GO:0048589	developmental growth	biological_process	0.024359	0.6567	1	111	2	8842	1	BGIBMGA003986	0
GO:0005542	folic acid binding	molecular_function	0.024571	0.6567	1	111	2	8842	0		1	BGIBMGA013705
GO:0017174	glycine N-methyltransferase activity	molecular_function	0.024571	0.6567	1	111	2	8842	0		1	BGIBMGA013705
GO:0006568	tryptophan metabolic process	biological_process	0.024788	0.6567	1	111	2	8842	0		1	BGIBMGA009276
GO:0006569	tryptophan catabolic process	biological_process	0.024788	0.6567	1	111	2	8842	0		1	BGIBMGA009276
GO:0006586	indolalkylamine metabolic process	biological_process	0.024788	0.6567	1	111	2	8842	0		1	BGIBMGA009276
GO:0009310	amine catabolic process	biological_process	0.024788	0.6567	1	111	2	8842	0		1	BGIBMGA009276
GO:0042402	cellular biogenic amine catabolic process	biological_process	0.024788	0.6567	1	111	2	8842	0		1	BGIBMGA009276
GO:0042436	indole-containing compound catabolic process	biological_process	0.024788	0.6567	1	111	2	8842	0		1	BGIBMGA009276
GO:0046218	indolalkylamine catabolic process	biological_process	0.024788	0.6567	1	111	2	8842	0		1	BGIBMGA009276
GO:0019835	cytolysis	biological_process	0.024999	0.6567	1	111	2	8842	0		1	BGIBMGA010439
GO:0016530	metallochaperone activity	molecular_function	0.02502	0.6567	1	111	2	8842	0		1	Novel00887
GO:0016531	copper chaperone activity	molecular_function	0.02502	0.6567	1	111	2	8842	0		1	Novel00887
GO:0004488	methylenetetrahydrofolate dehydrogenase (NADP+) activity	molecular_function	0.02512	0.6567	1	111	2	8842	0		1	BGIBMGA004950
GO:0004611	phosphoenolpyruvate carboxykinase activity	molecular_function	0.025159	0.6567	1	111	2	8842	0		1	BGIBMGA004276
GO:0004613	phosphoenolpyruvate carboxykinase (GTP) activity	molecular_function	0.025159	0.6567	1	111	2	8842	0		1	BGIBMGA004276
GO:0048037	cofactor binding	molecular_function	0.025269	0.6567	7	111	229	8842	3	BGIBMGA008418,BGIBMGA012618,BGIBMGA013007	4	BGIBMGA012485,BGIBMGA007079,BGIBMGA013951,BGIBMGA004655
GO:0004637	phosphoribosylamine-glycine ligase activity	molecular_function	0.025299	0.6567	1	111	2	8842	0		1	BGIBMGA014119
GO:0009986	cell surface	cellular_component	0.025431	0.6567	1	111	2	8842	0		1	Novel00470
GO:0045321	leukocyte activation	biological_process	0.025431	0.6567	1	111	2	8842	0		1	Novel00470
GO:0046649	lymphocyte activation	biological_process	0.025431	0.6567	1	111	2	8842	0		1	Novel00470
GO:0006073	cellular glucan metabolic process	biological_process	0.025523	0.6567	1	111	2	8842	0		1	Novel00887
GO:0044042	glucan metabolic process	biological_process	0.025523	0.6567	1	111	2	8842	0		1	Novel00887
GO:0005618	cell wall	cellular_component	0.02566	0.6567	1	111	2	8842	0		1	Novel00887
GO:1901615	organic hydroxy compound metabolic process	biological_process	0.026057	0.66177	3	111	51	8842	2	BGIBMGA013007,BGIBMGA012618	1	BGIBMGA013951
GO:0016053	organic acid biosynthetic process	biological_process	0.036381	0.89833	3	111	58	8842	0		3	BGIBMGA004950,BGIBMGA012485,BGIBMGA011563
GO:0046394	carboxylic acid biosynthetic process	biological_process	0.036381	0.89833	3	111	58	8842	0		3	BGIBMGA011563,BGIBMGA012485,BGIBMGA004950
GO:0003796	lysozyme activity	molecular_function	0.036421	0.89833	1	111	3	8842	0		1	BGIBMGA010439
GO:0016846	carbon-sulfur lyase activity	molecular_function	0.036451	0.89833	1	111	3	8842	0		1	Novel00359
GO:0042430	indole-containing compound metabolic process	biological_process	0.037021	0.89961	1	111	3	8842	0		1	BGIBMGA009276
GO:0016882	cyclo-ligase activity	molecular_function	0.037198	0.89961	1	111	3	8842	0		1	BGIBMGA014119
GO:0072522	purine-containing compound biosynthetic process	biological_process	0.037315	0.89961	3	111	59	8842	0		3	BGIBMGA007935,BGIBMGA007647,BGIBMGA014119
GO:0020037	heme binding	molecular_function	0.037888	0.90038	5	111	148	8842	3	BGIBMGA011431,BGIBMGA001004,BGIBMGA011430	2	BGIBMGA001573,BGIBMGA001162
GO:0046906	tetrapyrrole binding	molecular_function	0.037888	0.90038	5	111	148	8842	3	BGIBMGA011430,BGIBMGA001004,BGIBMGA011431	2	BGIBMGA001573,BGIBMGA001162
GO:1901566	organonitrogen compound biosynthetic process	biological_process	0.039424	0.93025	5	111	149	8842	0		5	BGIBMGA007935,BGIBMGA007647,BGIBMGA014119,BGIBMGA012485,BGIBMGA004950
GO:0008150	biological_process	biological_process	0.040308	0.94439	75	111	5219	8842	26	BGIBMGA011762,BGIBMGA009891,BGIBMGA009892,BGIBMGA011763,BGIBMGA001004,BGIBMGA010077,BGIBMGA002044,BGIBMGA008418,BGIBMGA007900,BGIBMGA005500,BGIBMGA005876,BGIBMGA002162,BGIBMGA013007,BGIBMGA011430,BGIBMGA012618,BGIBMGA007920,BGIBMGA010654,BGIBMGA003986,BGIBMGA006746,BGIBMGA006297,BGIBMGA011431,BGIBMGA006745,BGIBMGA011717,BGIBMGA003773,BGIBMGA007677,BGIBMGA012964	49	BGIBMGA014246,BGIBMGA002551,BGIBMGA011211,BGIBMGA005751,BGIBMGA008814,BGIBMGA007079,BGIBMGA004276,BGIBMGA010439,BGIBMGA004063,BGIBMGA007647,BGIBMGA011266,BGIBMGA011563,BGIBMGA007809,BGIBMGA006803,BGIBMGA007804,BGIBMGA002043,BGIBMGA009927,BGIBMGA002661,Novel00887,BGIBMGA013108,BGIBMGA004655,BGIBMGA004950,BGIBMGA013893,BGIBMGA014360,BGIBMGA000391,Novel01028,BGIBMGA001147,Novel00359,BGIBMGA006775,BG…
GO:0016830	carbon-carbon lyase activity	molecular_function	0.044302	1	2	111	27	8842	0		2	BGIBMGA004276,BGIBMGA007935
GO:0006955	immune response	biological_process	0.047624	1	2	111	28	8842	0		2	BGIBMGA014360,BGIBMGA006775
GO:0042060	wound healing	biological_process	0.048361	1	1	111	4	8842	1	BGIBMGA003986	0
GO:0010466	negative regulation of peptidase activity	biological_process	0.048465	1	1	111	4	8842	1	BGIBMGA006297	0
GO:0051346	negative regulation of hydrolase activity	biological_process	0.048465	1	1	111	4	8842	1	BGIBMGA006297	0
GO:0016998	cell wall macromolecule catabolic process	biological_process	0.048727	1	1	111	4	8842	0		1	BGIBMGA010439
GO:0044036	cell wall macromolecule metabolic process	biological_process	0.048727	1	1	111	4	8842	0		1	BGIBMGA010439
GO:0009074	aromatic amino acid family catabolic process	biological_process	0.049012	1	1	111	4	8842	0		1	BGIBMGA009276
GO:0001775	cell activation	biological_process	0.049406	1	1	111	4	8842	0		1	Novel00470
GO:0008305	integrin complex	cellular_component	0.049564	1	1	111	4	8842	0		1	BGIBMGA006803
GO:0043235	receptor complex	cellular_component	0.049564	1	1	111	4	8842	0		1	BGIBMGA006803
GO:0006094	gluconeogenesis	biological_process	0.050062	1	1	111	4	8842	0		1	BGIBMGA004276
GO:0006979	response to oxidative stress	biological_process	0.051607	1	2	111	29	8842	2	BGIBMGA011430,BGIBMGA011431	0
GO:0044283	small molecule biosynthetic process	biological_process	0.053723	1	3	111	68	8842	0		3	BGIBMGA011563,BGIBMGA004950,BGIBMGA012485
GO:0004872	receptor activity	molecular_function	0.05834	1	6	111	219	8842	1	BGIBMGA005876	5	BGIBMGA007809,Novel00887,BGIBMGA006803,Novel00470,BGIBMGA009927
GO:0043086	negative regulation of catalytic activity	biological_process	0.060083	1	1	111	5	8842	1	BGIBMGA006297	0
GO:0044092	negative regulation of molecular function	biological_process	0.060083	1	1	111	5	8842	1	BGIBMGA006297	0
GO:0052547	regulation of peptidase activity	biological_process	0.060177	1	1	111	5	8842	1	BGIBMGA006297	0
GO:0009611	response to wounding	biological_process	0.060191	1	1	111	5	8842	1	BGIBMGA003986	0
GO:0009070	serine family amino acid biosynthetic process	biological_process	0.060355	1	1	111	5	8842	0		1	BGIBMGA012485
GO:0071554	cell wall organization or biogenesis	biological_process	0.060463	1	1	111	5	8842	0		1	BGIBMGA010439
GO:0046872	metal ion binding	molecular_function	0.06172	1	25	111	1454	8842	8	BGIBMGA006745,BGIBMGA008418,BGIBMGA002044,BGIBMGA005876,BGIBMGA012964,BGIBMGA002162,BGIBMGA001004,BGIBMGA006746	17	BGIBMGA014545,BGIBMGA002551,BGIBMGA009276,BGIBMGA004585,BGIBMGA011563,Novel00359,BGIBMGA009343,BGIBMGA008814,BGIBMGA001573,BGIBMGA002661,Novel00887,BGIBMGA007804,BGIBMGA004667,BGIBMGA005143,BGIBMGA012379,BGIBMGA001162,BGIBMGA004655
GO:0044711	single-organism biosynthetic process	biological_process	0.061768	1	3	111	72	8842	0		3	BGIBMGA011563,BGIBMGA004950,BGIBMGA012485
GO:0019319	hexose biosynthetic process	biological_process	0.061777	1	1	111	5	8842	0		1	BGIBMGA004276
GO:0046364	monosaccharide biosynthetic process	biological_process	0.061777	1	1	111	5	8842	0		1	BGIBMGA004276
GO:0007166	cell surface receptor signaling pathway	biological_process	0.06554	1	6	111	227	8842	3	BGIBMGA011762,BGIBMGA011717,BGIBMGA011763	3	BGIBMGA006803,BGIBMGA009927,Novel00887
GO:1901607	alpha-amino acid biosynthetic process	biological_process	0.067332	1	2	111	34	8842	0		2	BGIBMGA004950,BGIBMGA012485
GO:0005886	plasma membrane	cellular_component	0.071411	1	3	111	75	8842	1	BGIBMGA002162	2	BGIBMGA006803,BGIBMGA009927
GO:0005758	mitochondrial intermembrane space	cellular_component	0.071702	1	1	111	6	8842	0		1	Novel00887
GO:0031970	organelle envelope lumen	cellular_component	0.071702	1	1	111	6	8842	0		1	Novel00887
GO:0009888	tissue development	biological_process	0.071847	1	1	111	5	8842	1	BGIBMGA003986	0
GO:0043169	cation binding	molecular_function	0.07222	1	25	111	1478	8842	8	BGIBMGA008418,BGIBMGA006745,BGIBMGA002044,BGIBMGA001004,BGIBMGA002162,BGIBMGA005876,BGIBMGA012964,BGIBMGA006746	17	BGIBMGA009276,BGIBMGA002551,BGIBMGA014545,BGIBMGA011563,BGIBMGA004585,Novel00359,BGIBMGA002661,Novel00887,BGIBMGA001573,BGIBMGA009343,BGIBMGA008814,BGIBMGA007804,BGIBMGA004667,BGIBMGA012379,BGIBMGA001162,BGIBMGA004655,BGIBMGA005143
GO:0006730	one-carbon metabolic process	biological_process	0.07237	1	1	111	6	8842	0		1	BGIBMGA007079
GO:0006760	folic acid-containing compound metabolic process	biological_process	0.072433	1	1	111	6	8842	0		1	BGIBMGA004950
GO:0009396	folic acid-containing compound biosynthetic process	biological_process	0.072433	1	1	111	6	8842	0		1	BGIBMGA004950
GO:0007229	integrin-mediated signaling pathway	biological_process	0.072885	1	1	111	6	8842	0		1	BGIBMGA006803
GO:0006555	methionine metabolic process	biological_process	0.073003	1	1	111	6	8842	0		1	BGIBMGA013705
GO:0071944	cell periphery	cellular_component	0.074106	1	4	111	125	8842	1	BGIBMGA002162	3	BGIBMGA009927,BGIBMGA006803,Novel00887
GO:0004427	inorganic diphosphatase activity	molecular_function	0.074893	1	1	111	6	8842	0		1	BGIBMGA007804
GO:0016705	oxidoreductase activity, acting on paired donors, with incorporation or reduction of molecular oxygen	molecular_function	0.080816	1	4	111	131	8842	1	BGIBMGA001004	3	BGIBMGA011563,BGIBMGA001162,BGIBMGA001573
GO:0007186	G-protein coupled receptor signaling pathway	biological_process	0.08339	1	5	111	186	8842	3	BGIBMGA011717,BGIBMGA011763,BGIBMGA011762	2	Novel00887,BGIBMGA009927
GO:0004768	stearoyl-CoA 9-desaturase activity	molecular_function	0.083625	1	1	111	7	8842	0		1	BGIBMGA011563
GO:0016215	acyl-CoA desaturase activity	molecular_function	0.083625	1	1	111	7	8842	0		1	BGIBMGA011563
GO:0016717	oxidoreductase activity, acting on paired donors, with oxidation of a pair of donors resulting in the reduction of molecular oxygen to two molecules of water	molecular_function	0.083625	1	1	111	7	8842	0		1	BGIBMGA011563
GO:0042180	cellular ketone metabolic process	biological_process	0.083718	1	1	111	7	8842	0		1	BGIBMGA009276
GO:0040007	growth	biological_process	0.083733	1	1	111	7	8842	1	BGIBMGA003986	0
GO:0016646	oxidoreductase activity, acting on the CH-NH group of donors, NAD or NADP as acceptor	molecular_function	0.083941	1	1	111	7	8842	0		1	BGIBMGA004950
GO:0016638	oxidoreductase activity, acting on the CH-NH2 group of donors	molecular_function	0.085593	1	1	111	7	8842	0		1	BGIBMGA000391
GO:0000036	ACP phosphopantetheine attachment site binding involved in fatty acid biosynthetic process	molecular_function	0.087157	1	1	111	7	8842	0		1	BGIBMGA004655
GO:0044620	ACP phosphopantetheine attachment site binding	molecular_function	0.087157	1	1	111	7	8842	0		1	BGIBMGA004655
GO:0051192	prosthetic group binding	molecular_function	0.087157	1	1	111	7	8842	0		1	BGIBMGA004655
GO:0006825	copper ion transport	biological_process	0.095661	1	1	111	8	8842	0		1	Novel00887
GO:0006576	cellular biogenic amine metabolic process	biological_process	0.095739	1	1	111	8	8842	0		1	BGIBMGA009276
GO:0022892	substrate-specific transporter activity	molecular_function	0.096566	1	8	111	372	8842	0		8	BGIBMGA013893,BGIBMGA004585,BGIBMGA011266,BGIBMGA009027,BGIBMGA008859,BGIBMGA007809,BGIBMGA009028,BGIBMGA003739
GO:0050896	response to stimulus	biological_process	0.097587	1	15	111	830	8842	6	BGIBMGA003986,BGIBMGA011763,BGIBMGA011431,BGIBMGA011762,BGIBMGA011430,BGIBMGA011717	9	BGIBMGA006803,BGIBMGA010439,BGIBMGA006775,BGIBMGA005781,BGIBMGA014360,BGIBMGA011252,BGIBMGA009927,BGIBMGA002043,Novel00887
GO:0008652	cellular amino acid biosynthetic process	biological_process	0.098045	1	2	111	42	8842	0		2	BGIBMGA012485,BGIBMGA004950
GO:0016829	lyase activity	molecular_function	0.098708	1	3	111	88	8842	0		3	BGIBMGA007935,Novel00359,BGIBMGA004276
GO:0030170	pyridoxal phosphate binding	molecular_function	0.10058	1	2	111	43	8842	0		2	BGIBMGA007079,BGIBMGA012485
GO:0008289	lipid binding	molecular_function	0.10504	1	2	111	44	8842	0		2	BGIBMGA013108,BGIBMGA003344
GO:0016702	oxidoreductase activity, acting on single donors with incorporation of molecular oxygen, incorporation of two atoms of oxygen	molecular_function	0.10598	1	1	111	9	8842	0		1	BGIBMGA009276
GO:0016645	oxidoreductase activity, acting on the CH-NH group of donors	molecular_function	0.10686	1	1	111	9	8842	0		1	BGIBMGA004950
GO:0009308	amine metabolic process	biological_process	0.10698	1	1	111	9	8842	0		1	BGIBMGA009276
GO:0044106	cellular amine metabolic process	biological_process	0.10698	1	1	111	9	8842	0		1	BGIBMGA009276
GO:0009066	aspartate family amino acid metabolic process	biological_process	0.1075	1	1	111	9	8842	0		1	BGIBMGA013705
GO:0004112	cyclic-nucleotide phosphodiesterase activity	molecular_function	0.108	1	1	111	9	8842	0		1	BGIBMGA002043
GO:0004114	3',5'-cyclic-nucleotide phosphodiesterase activity	molecular_function	0.108	1	1	111	9	8842	0		1	BGIBMGA002043
GO:0005179	hormone activity	molecular_function	0.11494	1	2	111	47	8842	0		2	BGIBMGA000667,BGIBMGA012305
GO:0005215	transporter activity	molecular_function	0.11513	1	11	111	583	8842	2	BGIBMGA010654,BGIBMGA011431	9	BGIBMGA013893,BGIBMGA009027,BGIBMGA011266,BGIBMGA008859,BGIBMGA004585,BGIBMGA007809,BGIBMGA001147,BGIBMGA009028,BGIBMGA003739
GO:0042559	pteridine-containing compound biosynthetic process	biological_process	0.11843	1	1	111	10	8842	0		1	BGIBMGA004950
GO:0008483	transaminase activity	molecular_function	0.11904	1	1	111	10	8842	0		1	BGIBMGA012485
GO:0000096	sulfur amino acid metabolic process	biological_process	0.12877	1	1	111	11	8842	0		1	BGIBMGA013705
GO:0042558	pteridine-containing compound metabolic process	biological_process	0.1294	1	1	111	11	8842	0		1	BGIBMGA004950
GO:0072341	modified amino acid binding	molecular_function	0.1321	1	1	111	11	8842	0		1	BGIBMGA013705
GO:0009152	purine ribonucleotide biosynthetic process	biological_process	0.1334	1	2	111	51	8842	0		2	BGIBMGA014119,BGIBMGA007935
GO:0050790	regulation of catalytic activity	biological_process	0.13429	1	2	111	51	8842	1	BGIBMGA006297	1	BGIBMGA007061
GO:0065009	regulation of molecular function	biological_process	0.13858	1	2	111	52	8842	1	BGIBMGA006297	1	BGIBMGA007061
GO:0004222	metalloendopeptidase activity	molecular_function	0.13983	1	2	111	52	8842	1	BGIBMGA012964	1	BGIBMGA007804
GO:0009260	ribonucleotide biosynthetic process	biological_process	0.14638	1	2	111	54	8842	0		2	BGIBMGA014119,BGIBMGA007935
GO:0046390	ribose phosphate biosynthetic process	biological_process	0.14638	1	2	111	54	8842	0		2	BGIBMGA007935,BGIBMGA014119
GO:0006164	purine nucleotide biosynthetic process	biological_process	0.15062	1	2	111	55	8842	0		2	BGIBMGA014119,BGIBMGA007935
GO:1901606	alpha-amino acid catabolic process	biological_process	0.15233	1	1	111	13	8842	0		1	BGIBMGA009276
GO:0044264	cellular polysaccharide metabolic process	biological_process	0.15577	1	1	111	13	8842	0		1	Novel00887
GO:0016701	oxidoreductase activity, acting on single donors with incorporation of molecular oxygen	molecular_function	0.16034	1	1	111	14	8842	0		1	BGIBMGA009276
GO:0008484	sulfuric ester hydrolase activity	molecular_function	0.16159	1	1	111	14	8842	0		1	BGIBMGA001098
GO:0030414	peptidase inhibitor activity	molecular_function	0.16184	1	2	111	56	8842	1	BGIBMGA006297	1	BGIBMGA013932
GO:0061134	peptidase regulator activity	molecular_function	0.16184	1	2	111	56	8842	1	BGIBMGA006297	1	BGIBMGA013932
GO:0000041	transition metal ion transport	biological_process	0.16216	1	1	111	14	8842	0		1	Novel00887
GO:0009072	aromatic amino acid family metabolic process	biological_process	0.16223	1	1	111	14	8842	0		1	BGIBMGA009276
GO:0016879	ligase activity, forming carbon-nitrogen bonds	molecular_function	0.16414	1	3	111	110	8842	0		3	BGIBMGA007935,BGIBMGA014119,BGIBMGA004950
GO:0044764	multi-organism cellular process	biological_process	0.16488	1	1	111	14	8842	0		1	Novel00359
GO:0004930	G-protein coupled receptor activity	molecular_function	0.16538	1	2	111	58	8842	0		2	BGIBMGA009927,Novel00887
GO:0005976	polysaccharide metabolic process	biological_process	0.1664	1	1	111	14	8842	0		1	Novel00887
GO:0008168	methyltransferase activity	molecular_function	0.16939	1	3	111	112	8842	0		3	BGIBMGA007079,BGIBMGA014119,BGIBMGA013705
GO:0051213	dioxygenase activity	molecular_function	0.17144	1	1	111	15	8842	0		1	BGIBMGA009276
GO:0006633	fatty acid biosynthetic process	biological_process	0.17276	1	1	111	15	8842	0		1	BGIBMGA011563
GO:0009063	cellular amino acid catabolic process	biological_process	0.17339	1	1	111	15	8842	0		1	BGIBMGA009276
GO:0050662	coenzyme binding	molecular_function	0.17358	1	4	111	173	8842	3	BGIBMGA008418,BGIBMGA012618,BGIBMGA013007	1	BGIBMGA013951
GO:0016597	amino acid binding	molecular_function	0.17629	1	1	111	15	8842	0		1	BGIBMGA013705
GO:0016741	transferase activity, transferring one-carbon groups	molecular_function	0.17899	1	3	111	115	8842	0		3	BGIBMGA013705,BGIBMGA014119,BGIBMGA007079
GO:0072330	monocarboxylic acid biosynthetic process	biological_process	0.18305	1	1	111	16	8842	0		1	BGIBMGA011563
GO:0008219	cell death	biological_process	0.18349	1	1	111	16	8842	0		1	BGIBMGA010439
GO:0016265	death	biological_process	0.18349	1	1	111	16	8842	0		1	BGIBMGA010439
GO:0042398	cellular modified amino acid biosynthetic process	biological_process	0.18499	1	1	111	16	8842	0		1	BGIBMGA004950
GO:0016757	transferase activity, transferring glycosyl groups	molecular_function	0.18517	1	3	111	118	8842	0		3	Novel00887,BGIBMGA011774,BGIBMGA007647
GO:0004857	enzyme inhibitor activity	molecular_function	0.19785	1	2	111	64	8842	1	BGIBMGA006297	1	BGIBMGA013932
GO:0009055	electron carrier activity	molecular_function	0.21619	1	3	111	128	8842	1	BGIBMGA001004	2	BGIBMGA001573,BGIBMGA001162
GO:0003854	3-beta-hydroxy-delta5-steroid dehydrogenase activity	molecular_function	0.22192	1	1	111	20	8842	0		1	BGIBMGA014047
GO:0016229	steroid dehydrogenase activity	molecular_function	0.22192	1	1	111	20	8842	0		1	BGIBMGA014047
GO:0033764	steroid dehydrogenase activity, acting on the CH-OH group of donors, NAD or NADP as acceptor	molecular_function	0.22192	1	1	111	20	8842	0		1	BGIBMGA014047
GO:0005887	integral to plasma membrane	cellular_component	0.22297	1	1	111	20	8842	0		1	BGIBMGA006803
GO:0031226	intrinsic to plasma membrane	cellular_component	0.22297	1	1	111	20	8842	0		1	BGIBMGA006803
GO:0016769	transferase activity, transferring nitrogenous groups	molecular_function	0.22313	1	1	111	20	8842	0		1	BGIBMGA012485
GO:0019842	vitamin binding	molecular_function	0.22554	1	1	111	20	8842	0		1	BGIBMGA013705
GO:0031406	carboxylic acid binding	molecular_function	0.22624	1	1	111	20	8842	0		1	BGIBMGA013705
GO:0008170	N-methyltransferase activity	molecular_function	0.22825	1	1	111	20	8842	0		1	BGIBMGA013705
GO:0006694	steroid biosynthetic process	biological_process	0.23149	1	1	111	21	8842	0		1	BGIBMGA014047
GO:0008202	steroid metabolic process	biological_process	0.24108	1	1	111	22	8842	0		1	BGIBMGA014047
GO:0016747	transferase activity, transferring acyl groups other than amino-acyl groups	molecular_function	0.24653	1	2	111	76	8842	0		2	BGIBMGA008049,BGIBMGA004655
GO:0043167	ion binding	molecular_function	0.24885	1	35	111	2477	8842	11	BGIBMGA013007,BGIBMGA012618,BGIBMGA001004,BGIBMGA006746,BGIBMGA008418,BGIBMGA006745,BGIBMGA002044,BGIBMGA009821,BGIBMGA012964,BGIBMGA005876,BGIBMGA002162	24	BGIBMGA014545,BGIBMGA002551,Novel00359,BGIBMGA001573,BGIBMGA008814,BGIBMGA007079,BGIBMGA013705,BGIBMGA004667,BGIBMGA012485,BGIBMGA004276,BGIBMGA009276,BGIBMGA004585,BGIBMGA007935,BGIBMGA011563,BGIBMGA013951,BGIBMGA009343,Novel00887,BGIBMGA002661,BGIBMGA007804,BGIBMGA004950,BGIBMGA005143,BGIBMGA001162,BGIBMGA012379,BGIBMGA004655
GO:0006790	sulfur compound metabolic process	biological_process	0.25358	1	1	111	23	8842	0		1	BGIBMGA013705
GO:0016054	organic acid catabolic process	biological_process	0.25361	1	1	111	23	8842	0		1	BGIBMGA009276
GO:0046395	carboxylic acid catabolic process	biological_process	0.25361	1	1	111	23	8842	0		1	BGIBMGA009276
GO:0008081	phosphoric diester hydrolase activity	molecular_function	0.25379	1	1	111	23	8842	0		1	BGIBMGA002043
GO:0007156	homophilic cell adhesion	biological_process	0.25397	1	1	111	22	8842	1	BGIBMGA002162	0
GO:0008610	lipid biosynthetic process	biological_process	0.26123	1	2	111	79	8842	0		2	BGIBMGA011563,BGIBMGA014047
GO:0016337	cell-cell adhesion	biological_process	0.26313	1	1	111	23	8842	1	BGIBMGA002162	0
GO:0016051	carbohydrate biosynthetic process	biological_process	0.26542	1	1	111	24	8842	0		1	BGIBMGA004276
GO:0006006	glucose metabolic process	biological_process	0.27028	1	1	111	25	8842	0		1	BGIBMGA004276
GO:0031012	extracellular matrix	cellular_component	0.286	1	1	111	26	8842	0		1	BGIBMGA007804
GO:0005102	receptor binding	molecular_function	0.28643	1	2	111	85	8842	0		2	BGIBMGA012305,BGIBMGA000667
GO:0006631	fatty acid metabolic process	biological_process	0.29794	1	1	111	28	8842	0		1	BGIBMGA011563
GO:0006810	transport	biological_process	0.30017	1	14	111	947	8842	2	BGIBMGA010654,BGIBMGA011431	12	BGIBMGA009028,BGIBMGA001147,BGIBMGA013108,BGIBMGA003739,BGIBMGA014246,BGIBMGA011266,BGIBMGA013893,BGIBMGA008859,BGIBMGA009027,BGIBMGA004585,BGIBMGA007809,Novel00887
GO:0051234	establishment of localization	biological_process	0.30017	1	14	111	947	8842	2	BGIBMGA010654,BGIBMGA011431	12	BGIBMGA014246,BGIBMGA009027,BGIBMGA013893,BGIBMGA011266,BGIBMGA004585,BGIBMGA008859,Novel00887,BGIBMGA007809,BGIBMGA009028,BGIBMGA001147,BGIBMGA013108,BGIBMGA003739
GO:0016620	oxidoreductase activity, acting on the aldehyde or oxo group of donors, NAD or NADP as acceptor	molecular_function	0.30643	1	1	111	29	8842	0		1	BGIBMGA014047
GO:0044282	small molecule catabolic process	biological_process	0.30829	1	1	111	29	8842	0		1	BGIBMGA009276
GO:0044712	single-organism catabolic process	biological_process	0.30829	1	1	111	29	8842	0		1	BGIBMGA009276
GO:0051179	localization	biological_process	0.31774	1	14	111	959	8842	2	BGIBMGA011431,BGIBMGA010654	12	BGIBMGA003739,BGIBMGA009028,BGIBMGA013108,BGIBMGA001147,Novel00887,BGIBMGA007809,BGIBMGA014246,BGIBMGA013893,BGIBMGA008859,BGIBMGA011266,BGIBMGA009027,BGIBMGA004585
GO:0006807	nitrogen compound metabolic process	biological_process	0.32293	1	19	111	1340	8842	7	BGIBMGA009891,BGIBMGA007920,BGIBMGA010077,BGIBMGA007900,BGIBMGA007677,BGIBMGA003773,BGIBMGA009892	12	Novel01028,BGIBMGA009276,BGIBMGA002551,BGIBMGA007935,BGIBMGA000391,BGIBMGA004950,BGIBMGA011774,BGIBMGA012485,BGIBMGA007647,BGIBMGA007079,BGIBMGA014119,BGIBMGA013705
GO:0032787	monocarboxylic acid metabolic process	biological_process	0.32404	1	1	111	31	8842	0		1	BGIBMGA011563
GO:0009165	nucleotide biosynthetic process	biological_process	0.33203	1	2	111	94	8842	0		2	BGIBMGA014119,BGIBMGA007935
GO:0031072	heat shock protein binding	molecular_function	0.33239	1	1	111	32	8842	1	BGIBMGA008001	0
GO:0004867	serine-type endopeptidase inhibitor activity	molecular_function	0.33285	1	1	111	31	8842	0		1	BGIBMGA013932
GO:0044765	single-organism transport	biological_process	0.33794	1	10	111	672	8842	0		10	BGIBMGA003739,BGIBMGA009028,BGIBMGA013108,BGIBMGA001147,Novel00887,BGIBMGA007809,BGIBMGA014246,BGIBMGA013893,BGIBMGA011266,BGIBMGA004585
GO:0009108	coenzyme biosynthetic process	biological_process	0.34087	1	1	111	33	8842	0		1	BGIBMGA004950
GO:0004197	cysteine-type endopeptidase activity	molecular_function	0.34717	1	1	111	33	8842	0		1	BGIBMGA007061
GO:0016903	oxidoreductase activity, acting on the aldehyde or oxo group of donors	molecular_function	0.34999	1	1	111	34	8842	0		1	BGIBMGA014047
GO:1901293	nucleoside phosphate biosynthetic process	biological_process	0.35486	1	2	111	99	8842	0		2	BGIBMGA014119,BGIBMGA007935
GO:1901137	carbohydrate derivative biosynthetic process	biological_process	0.35486	1	2	111	99	8842	0		2	BGIBMGA007935,BGIBMGA014119
GO:0044262	cellular carbohydrate metabolic process	biological_process	0.35992	1	1	111	35	8842	0		1	Novel00887
GO:0044767	single-organism developmental process	biological_process	0.36131	1	1	111	36	8842	1	BGIBMGA003986	0
GO:0044459	plasma membrane part	cellular_component	0.36848	1	1	111	36	8842	0		1	BGIBMGA006803
GO:0008152	metabolic process	biological_process	0.36942	1	48	111	3649	8842	19	BGIBMGA009892,BGIBMGA006746,BGIBMGA006297,BGIBMGA001004,BGIBMGA013007,BGIBMGA011430,BGIBMGA007920,BGIBMGA012618,BGIBMGA009891,BGIBMGA002044,BGIBMGA003773,BGIBMGA008418,BGIBMGA006745,BGIBMGA007677,BGIBMGA007900,BGIBMGA005500,BGIBMGA012964,BGIBMGA010077,BGIBMGA011431	29	BGIBMGA013705,BGIBMGA008814,BGIBMGA001573,BGIBMGA014119,BGIBMGA007079,BGIBMGA004276,BGIBMGA004063,BGIBMGA010439,BGIBMGA007647,BGIBMGA012485,BGIBMGA011774,BGIBMGA000391,BGIBMGA002551,BGIBMGA011211,Novel01028,BGIBMGA005751,BGIBMGA007804,Novel00887,BGIBMGA002661,BGIBMGA001098,BGIBMGA014047,BGIBMGA004655,BGIBMGA001162,BGIBMGA007061,BGIBMGA004950,BGIBMGA011563,BGIBMGA007935,BGIBMGA009276,BGIBMGA013951
GO:0051336	regulation of hydrolase activity	biological_process	0.37457	1	1	111	37	8842	1	BGIBMGA006297	0
GO:0008757	S-adenosylmethionine-dependent methyltransferase activity	molecular_function	0.37711	1	1	111	37	8842	0		1	BGIBMGA013705
GO:0016740	transferase activity	molecular_function	0.3845	1	13	111	925	8842	1	BGIBMGA001696	12	BGIBMGA008049,BGIBMGA013705,BGIBMGA007079,Novel00887,BGIBMGA014119,BGIBMGA008814,BGIBMGA004063,BGIBMGA004655,BGIBMGA004276,BGIBMGA011774,BGIBMGA012485,BGIBMGA007647
GO:0005996	monosaccharide metabolic process	biological_process	0.39726	1	1	111	40	8842	0		1	BGIBMGA004276
GO:0019318	hexose metabolic process	biological_process	0.39726	1	1	111	40	8842	0		1	BGIBMGA004276
GO:0016746	transferase activity, transferring acyl groups	molecular_function	0.3979	1	2	111	109	8842	0		2	BGIBMGA008049,BGIBMGA004655
GO:0030312	external encapsulating structure	cellular_component	0.4021	1	1	111	41	8842	0		1	Novel00887
GO:0008234	cysteine-type peptidase activity	molecular_function	0.40309	1	1	111	40	8842	0		1	BGIBMGA007061
GO:0006732	coenzyme metabolic process	biological_process	0.40383	1	1	111	41	8842	0		1	BGIBMGA004950
GO:0000287	magnesium ion binding	molecular_function	0.40658	1	1	111	41	8842	0		1	BGIBMGA007804
GO:0048856	anatomical structure development	biological_process	0.41623	1	1	111	42	8842	1	BGIBMGA003986	0
GO:0004553	hydrolase activity, hydrolyzing O-glycosyl compounds	molecular_function	0.41906	1	2	111	113	8842	1	BGIBMGA005500	1	BGIBMGA010439
GO:0051188	cofactor biosynthetic process	biological_process	0.42701	1	1	111	44	8842	0		1	BGIBMGA004950
GO:0004866	endopeptidase inhibitor activity	molecular_function	0.43015	1	1	111	43	8842	0		1	BGIBMGA013932
GO:0061135	endopeptidase regulator activity	molecular_function	0.43015	1	1	111	43	8842	0		1	BGIBMGA013932
GO:0072521	purine-containing compound metabolic process	biological_process	0.43025	1	3	111	192	8842	0		3	BGIBMGA007935,BGIBMGA014119,BGIBMGA007647
GO:0016798	hydrolase activity, acting on glycosyl bonds	molecular_function	0.43624	1	2	111	117	8842	1	BGIBMGA005500	1	BGIBMGA010439
GO:0016874	ligase activity	molecular_function	0.43869	1	3	111	191	8842	0		3	BGIBMGA007935,BGIBMGA004950,BGIBMGA014119
GO:0046914	transition metal ion binding	molecular_function	0.43941	1	15	111	1118	8842	5	BGIBMGA006746,BGIBMGA001004,BGIBMGA012964,BGIBMGA002044,BGIBMGA006745	10	BGIBMGA004655,BGIBMGA001162,Novel00359,BGIBMGA005143,BGIBMGA011563,BGIBMGA007804,Novel00887,BGIBMGA009276,BGIBMGA002551,BGIBMGA001573
GO:0005740	mitochondrial envelope	cellular_component	0.44423	1	1	111	47	8842	0		1	Novel00887
GO:0003824	catalytic activity	molecular_function	0.4474	1	45	111	3485	8842	12	BGIBMGA005500,BGIBMGA012964,BGIBMGA002044,BGIBMGA008418,BGIBMGA006745,BGIBMGA011431,BGIBMGA006746,BGIBMGA001696,BGIBMGA001004,BGIBMGA012618,BGIBMGA013007,BGIBMGA011430	33	BGIBMGA007061,BGIBMGA001162,BGIBMGA004655,BGIBMGA014047,BGIBMGA004950,BGIBMGA007804,BGIBMGA002043,BGIBMGA001098,Novel00887,BGIBMGA002661,BGIBMGA013951,BGIBMGA011563,BGIBMGA007935,BGIBMGA004585,BGIBMGA009276,BGIBMGA004063,BGIBMGA010439,BGIBMGA004276,BGIBMGA012485,BGIBMGA011774,BGIBMGA004667,BGIBMGA007647,BGIBMGA013705,BGIBMGA007079,BGIBMGA014119,BGIBMGA001573,BGIBMGA008814,Novel00359,BGIBMGA005751…
GO:0042592	homeostatic process	biological_process	0.46945	1	1	111	50	8842	0		1	Novel00359
GO:0005230	extracellular ligand-gated ion channel activity	molecular_function	0.48267	1	1	111	52	8842	0		1	BGIBMGA007809
GO:0032259	methylation	biological_process	0.48327	1	1	111	51	8842	0		1	BGIBMGA007079
GO:0044429	mitochondrial part	cellular_component	0.48539	1	1	111	53	8842	0		1	Novel00887
GO:0090407	organophosphate biosynthetic process	biological_process	0.48918	1	2	111	130	8842	0		2	BGIBMGA007935,BGIBMGA014119
GO:0008237	metallopeptidase activity	molecular_function	0.49477	1	2	111	131	8842	1	BGIBMGA012964	1	BGIBMGA007804
GO:0015276	ligand-gated ion channel activity	molecular_function	0.49617	1	1	111	54	8842	0		1	BGIBMGA007809
GO:0022834	ligand-gated channel activity	molecular_function	0.49617	1	1	111	54	8842	0		1	BGIBMGA007809
GO:0005783	endoplasmic reticulum	cellular_component	0.50698	1	1	111	56	8842	0		1	BGIBMGA011563
GO:0031967	organelle envelope	cellular_component	0.51252	1	1	111	57	8842	0		1	Novel00887
GO:0004175	endopeptidase activity	molecular_function	0.51257	1	4	111	297	8842	1	BGIBMGA012964	3	BGIBMGA011211,BGIBMGA007804,BGIBMGA007061
GO:0004888	transmembrane signaling receptor activity	molecular_function	0.52662	1	2	111	139	8842	0		2	Novel00887,BGIBMGA009927
GO:0007165	signal transduction	biological_process	0.54713	1	8	111	631	8842	3	BGIBMGA011763,BGIBMGA011762,BGIBMGA011717	5	BGIBMGA006803,Novel00887,BGIBMGA011252,BGIBMGA002043,BGIBMGA009927
GO:0033036	macromolecule localization	biological_process	0.55262	1	3	111	228	8842	0		3	BGIBMGA013108,BGIBMGA013893,BGIBMGA004585
GO:0023052	signaling	biological_process	0.55805	1	8	111	637	8842	3	BGIBMGA011763,BGIBMGA011762,BGIBMGA011717	5	BGIBMGA006803,BGIBMGA002043,BGIBMGA009927,BGIBMGA011252,Novel00887
GO:0044700	single organism signaling	biological_process	0.55805	1	8	111	637	8842	3	BGIBMGA011763,BGIBMGA011717,BGIBMGA011762	5	BGIBMGA006803,Novel00887,BGIBMGA002043,BGIBMGA009927,BGIBMGA011252
GO:0031974	membrane-enclosed lumen	cellular_component	0.56087	1	1	111	65	8842	0		1	Novel00887
GO:0016021	integral to membrane	cellular_component	0.56364	1	10	111	805	8842	2	BGIBMGA010923,BGIBMGA003986	8	BGIBMGA009927,BGIBMGA014246,Novel00887,BGIBMGA007809,BGIBMGA001147,Novel00470,BGIBMGA006803,BGIBMGA003739
GO:0031224	intrinsic to membrane	cellular_component	0.58161	1	10	111	816	8842	2	BGIBMGA003986,BGIBMGA010923	8	BGIBMGA001147,BGIBMGA006803,Novel00470,BGIBMGA003739,BGIBMGA009927,BGIBMGA014246,Novel00887,BGIBMGA007809
GO:0031975	envelope	cellular_component	0.58259	1	1	111	69	8842	0		1	Novel00887
GO:0065008	regulation of biological quality	biological_process	0.58841	1	1	111	70	8842	0		1	Novel00359
GO:0007154	cell communication	biological_process	0.5919	1	8	111	656	8842	3	BGIBMGA011763,BGIBMGA011762,BGIBMGA011717	5	BGIBMGA006803,Novel00887,BGIBMGA002043,BGIBMGA009927,BGIBMGA011252
GO:0051186	cofactor metabolic process	biological_process	0.59728	1	1	111	72	8842	0		1	BGIBMGA004950
GO:0071702	organic substance transport	biological_process	0.60628	1	3	111	247	8842	0		3	BGIBMGA004585,BGIBMGA013893,BGIBMGA013108
GO:0038023	signaling receptor activity	molecular_function	0.61249	1	2	111	163	8842	0		2	Novel00887,BGIBMGA009927
GO:0016616	oxidoreductase activity, acting on the CH-OH group of donors, NAD or NADP as acceptor	molecular_function	0.61722	1	1	111	76	8842	0		1	BGIBMGA014047
GO:0005739	mitochondrion	cellular_component	0.61845	1	1	111	77	8842	0		1	Novel00887
GO:0022836	gated channel activity	molecular_function	0.61922	1	1	111	76	8842	0		1	BGIBMGA007809
GO:0022839	ion gated channel activity	molecular_function	0.61922	1	1	111	76	8842	0		1	BGIBMGA007809
GO:0016881	acid-amino acid ligase activity	molecular_function	0.63414	1	1	111	78	8842	0		1	BGIBMGA007935
GO:0030001	metal ion transport	biological_process	0.64674	1	1	111	82	8842	0		1	Novel00887
GO:0065007	biological regulation	biological_process	0.64751	1	13	111	1106	8842	4	BGIBMGA006297,BGIBMGA011763,BGIBMGA011762,BGIBMGA011717	9	Novel00359,BGIBMGA007061,BGIBMGA006803,BGIBMGA011252,BGIBMGA002043,BGIBMGA009927,Novel01028,Novel00887,BGIBMGA002551
GO:0016758	transferase activity, transferring hexosyl groups	molecular_function	0.65584	1	1	111	84	8842	0		1	Novel00887
GO:0009150	purine ribonucleotide metabolic process	biological_process	0.65788	1	2	111	179	8842	0		2	BGIBMGA014119,BGIBMGA007935
GO:0055086	nucleobase-containing small molecule metabolic process	biological_process	0.65888	1	3	111	269	8842	0		3	BGIBMGA007935,BGIBMGA007647,BGIBMGA014119
GO:0009259	ribonucleotide metabolic process	biological_process	0.66696	1	2	111	182	8842	0		2	BGIBMGA007935,BGIBMGA014119
GO:0019693	ribose phosphate metabolic process	biological_process	0.66696	1	2	111	182	8842	0		2	BGIBMGA007935,BGIBMGA014119
GO:0051716	cellular response to stimulus	biological_process	0.66962	1	8	111	702	8842	3	BGIBMGA011762,BGIBMGA011717,BGIBMGA011763	5	Novel00887,BGIBMGA002043,BGIBMGA009927,BGIBMGA011252,BGIBMGA006803
GO:0030234	enzyme regulator activity	molecular_function	0.67423	1	2	111	180	8842	1	BGIBMGA006297	1	BGIBMGA013932
GO:0006163	purine nucleotide metabolic process	biological_process	0.67562	1	2	111	185	8842	0		2	BGIBMGA007935,BGIBMGA014119
GO:1901362	organic cyclic compound biosynthetic process	biological_process	0.68153	1	7	111	627	8842	0		7	BGIBMGA004950,Novel01028,BGIBMGA014119,BGIBMGA002551,BGIBMGA007647,BGIBMGA007935,BGIBMGA014047
GO:0044723	single-organism carbohydrate metabolic process	biological_process	0.68268	1	1	111	90	8842	0		1	BGIBMGA004276
GO:0032502	developmental process	biological_process	0.71017	1	1	111	97	8842	1	BGIBMGA003986	0
GO:0016788	hydrolase activity, acting on ester bonds	molecular_function	0.71028	1	3	111	288	8842	0		3	BGIBMGA001098,BGIBMGA002043,BGIBMGA004655
GO:0050789	regulation of biological process	biological_process	0.71954	1	12	111	1079	8842	4	BGIBMGA011717,BGIBMGA011762,BGIBMGA011763,BGIBMGA006297	8	BGIBMGA011252,BGIBMGA009927,BGIBMGA002043,BGIBMGA002551,Novel01028,Novel00887,BGIBMGA006803,BGIBMGA007061
GO:0044699	single-organism process	biological_process	0.72242	1	22	111	1911	8842	6	BGIBMGA011762,BGIBMGA003986,BGIBMGA011763,BGIBMGA005876,BGIBMGA002162,BGIBMGA011717	16	BGIBMGA001147,BGIBMGA009028,BGIBMGA006803,BGIBMGA004585,BGIBMGA013893,BGIBMGA011266,BGIBMGA014246,BGIBMGA007809,BGIBMGA013108,Novel00470,BGIBMGA010439,BGIBMGA003739,BGIBMGA009927,BGIBMGA002043,BGIBMGA011252,Novel00887
GO:0006629	lipid metabolic process	biological_process	0.72243	1	2	111	201	8842	0		2	BGIBMGA014047,BGIBMGA011563
GO:0044425	membrane part	cellular_component	0.73476	1	10	111	922	8842	2	BGIBMGA010923,BGIBMGA003986	8	BGIBMGA014246,BGIBMGA009927,BGIBMGA007809,Novel00887,Novel00470,BGIBMGA006803,BGIBMGA001147,BGIBMGA003739
GO:0004871	signal transducer activity	molecular_function	0.74203	1	2	111	208	8842	0		2	Novel00887,BGIBMGA009927
GO:0060089	molecular transducer activity	molecular_function	0.74203	1	2	111	208	8842	0		2	BGIBMGA009927,Novel00887
GO:0019438	aromatic compound biosynthetic process	biological_process	0.76291	1	6	111	592	8842	0		6	BGIBMGA007935,BGIBMGA004950,Novel01028,BGIBMGA014119,BGIBMGA007647,BGIBMGA002551
GO:0018130	heterocycle biosynthetic process	biological_process	0.77689	1	6	111	602	8842	0		6	Novel01028,BGIBMGA004950,BGIBMGA002551,BGIBMGA007647,BGIBMGA014119,BGIBMGA007935
GO:0071704	organic substance metabolic process	biological_process	0.78214	1	32	111	2811	8842	11	BGIBMGA010077,BGIBMGA003773,BGIBMGA007677,BGIBMGA005500,BGIBMGA012964,BGIBMGA007900,BGIBMGA013007,BGIBMGA009891,BGIBMGA007920,BGIBMGA012618,BGIBMGA009892	21	BGIBMGA009276,BGIBMGA007935,BGIBMGA011563,BGIBMGA013951,Novel00887,BGIBMGA007804,BGIBMGA004950,BGIBMGA014047,BGIBMGA007061,BGIBMGA002551,Novel01028,BGIBMGA011211,BGIBMGA000391,BGIBMGA014119,BGIBMGA007079,BGIBMGA013705,BGIBMGA007647,BGIBMGA011774,BGIBMGA012485,BGIBMGA004276,BGIBMGA010439
GO:0044271	cellular nitrogen compound biosynthetic process	biological_process	0.78411	1	6	111	607	8842	0		6	Novel01028,BGIBMGA004950,BGIBMGA014119,BGIBMGA007647,BGIBMGA002551,BGIBMGA007935
GO:0042578	phosphoric ester hydrolase activity	molecular_function	0.7862	1	1	111	121	8842	0		1	BGIBMGA002043
GO:0044255	cellular lipid metabolic process	biological_process	0.78622	1	1	111	121	8842	0		1	BGIBMGA011563
GO:0070011	peptidase activity, acting on L-amino acid peptides	molecular_function	0.7871	1	4	111	425	8842	1	BGIBMGA012964	3	BGIBMGA007061,BGIBMGA007804,BGIBMGA011211
GO:0005737	cytoplasm	cellular_component	0.79734	1	6	111	620	8842	1	BGIBMGA008001	5	Novel00887,BGIBMGA014119,BGIBMGA011563,BGIBMGA007804,BGIBMGA013705
GO:0005216	ion channel activity	molecular_function	0.80414	1	1	111	127	8842	0		1	BGIBMGA007809
GO:0015267	channel activity	molecular_function	0.80414	1	1	111	127	8842	0		1	BGIBMGA007809
GO:0022803	passive transmembrane transporter activity	molecular_function	0.80414	1	1	111	127	8842	0		1	BGIBMGA007809
GO:0022838	substrate-specific channel activity	molecular_function	0.80414	1	1	111	127	8842	0		1	BGIBMGA007809
GO:0044248	cellular catabolic process	biological_process	0.80686	1	2	111	240	8842	0		2	BGIBMGA010439,BGIBMGA009276
GO:0005575	cellular_component	cellular_component	0.80698	1	41	111	3573	8842	13	BGIBMGA003773,BGIBMGA007677,BGIBMGA007900,BGIBMGA002162,BGIBMGA010923,BGIBMGA010077,BGIBMGA010654,BGIBMGA009892,BGIBMGA003986,BGIBMGA008001,BGIBMGA006297,BGIBMGA007920,BGIBMGA009891	28	BGIBMGA007804,BGIBMGA009927,Novel00887,BGIBMGA013108,BGIBMGA012305,BGIBMGA004585,BGIBMGA011266,BGIBMGA011563,BGIBMGA007809,BGIBMGA004397,BGIBMGA006803,BGIBMGA009028,BGIBMGA000667,BGIBMGA004457,BGIBMGA004394,BGIBMGA000462,BGIBMGA013705,BGIBMGA014119,BGIBMGA004468,Novel00470,BGIBMGA003739,BGIBMGA014246,BGIBMGA014360,BGIBMGA004396,BGIBMGA002551,Novel01028,BGIBMGA001147,BGIBMGA006775
GO:0008233	peptidase activity	molecular_function	0.80779	1	4	111	439	8842	1	BGIBMGA012964	3	BGIBMGA007804,BGIBMGA007061,BGIBMGA011211
GO:0006508	proteolysis	biological_process	0.81289	1	4	111	443	8842	1	BGIBMGA012964	3	BGIBMGA011211,BGIBMGA007061,BGIBMGA007804
GO:0009117	nucleotide metabolic process	biological_process	0.8247	1	2	111	250	8842	0		2	BGIBMGA007935,BGIBMGA014119
GO:0044270	cellular nitrogen compound catabolic process	biological_process	0.82985	1	1	111	140	8842	0		1	BGIBMGA009276
GO:0046700	heterocycle catabolic process	biological_process	0.83201	1	1	111	141	8842	0		1	BGIBMGA009276
GO:0019439	aromatic compound catabolic process	biological_process	0.83414	1	1	111	142	8842	0		1	BGIBMGA009276
GO:0006753	nucleoside phosphate metabolic process	biological_process	0.83473	1	2	111	256	8842	0		2	BGIBMGA007935,BGIBMGA014119
GO:1901361	organic cyclic compound catabolic process	biological_process	0.83625	1	1	111	143	8842	0		1	BGIBMGA009276
GO:0043168	anion binding	molecular_function	0.8428	1	11	111	1102	8842	4	BGIBMGA008418,BGIBMGA009821,BGIBMGA013007,BGIBMGA012618	7	BGIBMGA007079,BGIBMGA013705,BGIBMGA007935,BGIBMGA013951,BGIBMGA004950,BGIBMGA012485,BGIBMGA004276
GO:0009058	biosynthetic process	biological_process	0.84455	1	11	111	1116	8842	0		11	BGIBMGA014119,BGIBMGA002551,Novel01028,BGIBMGA011563,BGIBMGA007935,BGIBMGA007647,BGIBMGA004950,BGIBMGA012485,BGIBMGA004276,BGIBMGA014047,BGIBMGA004655
GO:0006811	ion transport	biological_process	0.84555	1	2	111	261	8842	0		2	Novel00887,BGIBMGA007809
GO:0019222	regulation of metabolic process	biological_process	0.85028	1	4	111	472	8842	1	BGIBMGA006297	3	Novel01028,BGIBMGA002551,BGIBMGA007061
GO:0005525	GTP binding	molecular_function	0.86473	1	1	111	158	8842	0		1	BGIBMGA004276
GO:0032561	guanyl ribonucleotide binding	molecular_function	0.86473	1	1	111	158	8842	0		1	BGIBMGA004276
GO:0050794	regulation of cellular process	biological_process	0.86912	1	10	111	1055	8842	3	BGIBMGA011717,BGIBMGA011762,BGIBMGA011763	7	BGIBMGA011252,BGIBMGA009927,BGIBMGA002043,BGIBMGA002551,Novel01028,Novel00887,BGIBMGA006803
GO:0019001	guanyl nucleotide binding	molecular_function	0.87136	1	1	111	162	8842	0		1	BGIBMGA004276
GO:1901565	organonitrogen compound catabolic process	biological_process	0.8715	1	1	111	162	8842	0		1	BGIBMGA009276
GO:0034641	cellular nitrogen compound metabolic process	biological_process	0.8816	1	12	111	1253	8842	0		12	BGIBMGA007647,BGIBMGA004950,BGIBMGA012485,BGIBMGA011774,BGIBMGA014119,BGIBMGA002551,Novel01028,BGIBMGA009276,BGIBMGA007079,BGIBMGA013705,BGIBMGA007935,BGIBMGA000391
GO:1901576	organic substance biosynthetic process	biological_process	0.88296	1	10	111	1076	8842	0		10	BGIBMGA007647,BGIBMGA012485,BGIBMGA004950,BGIBMGA014047,BGIBMGA004276,BGIBMGA002551,BGIBMGA014119,Novel01028,BGIBMGA007935,BGIBMGA011563
GO:0003674	molecular_function	molecular_function	0.88685	1	96	111	7913	8842	37	BGIBMGA009892,BGIBMGA001696,BGIBMGA001004,BGIBMGA010143,BGIBMGA009891,BGIBMGA012654,BGIBMGA010232,BGIBMGA008418,BGIBMGA010899,BGIBMGA002044,BGIBMGA009821,Novel00711,BGIBMGA007014,BGIBMGA000338,BGIBMGA002162,BGIBMGA005876,BGIBMGA005500,BGIBMGA007900,BGIBMGA010077,BGIBMGA010231,BGIBMGA000283,BGIBMGA010654,BGIBMGA006297,BGIBMGA008001,BGIBMGA006746,BGIBMGA011430,BGIBMGA013007,BGIBMGA000166,BGIBMGA007…	59	BGIBMGA007079,BGIBMGA008814,BGIBMGA007647,BGIBMGA010439,BGIBMGA004063,BGIBMGA004276,BGIBMGA011211,BGIBMGA002551,BGIBMGA005751,BGIBMGA000772,BGIBMGA003344,BGIBMGA013932,Novel00887,BGIBMGA002661,BGIBMGA009343,BGIBMGA007683,BGIBMGA007804,BGIBMGA002043,BGIBMGA009927,BGIBMGA004950,BGIBMGA012305,BGIBMGA012379,BGIBMGA004655,BGIBMGA013108,BGIBMGA007809,BGIBMGA011563,BGIBMGA011266,BGIBMGA006803,Novel01185…
GO:0006812	cation transport	biological_process	0.88786	1	1	111	172	8842	0		1	Novel00887
GO:0004252	serine-type endopeptidase activity	molecular_function	0.90113	1	1	111	183	8842	0		1	BGIBMGA011211
GO:0016310	phosphorylation	biological_process	0.90201	1	2	111	304	8842	0		2	BGIBMGA008814,BGIBMGA004276
GO:0009116	nucleoside metabolic process	biological_process	0.90276	1	1	111	184	8842	0		1	BGIBMGA007647
GO:1901657	glycosyl compound metabolic process	biological_process	0.90276	1	1	111	184	8842	0		1	BGIBMGA007647
GO:0044763	single-organism cellular process	biological_process	0.9212	1	16	111	1680	8842	6	BGIBMGA011762,BGIBMGA011717,BGIBMGA005876,BGIBMGA011763,BGIBMGA002162,BGIBMGA003986	10	BGIBMGA014246,BGIBMGA001147,BGIBMGA006803,Novel00887,BGIBMGA011252,BGIBMGA009927,BGIBMGA002043,BGIBMGA003739,BGIBMGA010439,Novel00470
GO:0006796	phosphate-containing compound metabolic process	biological_process	0.92167	1	5	111	653	8842	0		5	BGIBMGA007935,BGIBMGA007804,BGIBMGA004276,BGIBMGA014119,BGIBMGA008814
GO:0044238	primary metabolic process	biological_process	0.92177	1	28	111	2728	8842	9	BGIBMGA010077,BGIBMGA007920,BGIBMGA009891,BGIBMGA009892,BGIBMGA003773,BGIBMGA007677,BGIBMGA007900,BGIBMGA012964,BGIBMGA005500	19	BGIBMGA000391,BGIBMGA011563,BGIBMGA007935,BGIBMGA002551,BGIBMGA009276,BGIBMGA011211,Novel01028,BGIBMGA013705,BGIBMGA007804,BGIBMGA014119,BGIBMGA007079,Novel00887,BGIBMGA014047,BGIBMGA004276,BGIBMGA007061,BGIBMGA007647,BGIBMGA012485,BGIBMGA011774,BGIBMGA004950
GO:0019637	organophosphate metabolic process	biological_process	0.92264	1	2	111	330	8842	0		2	BGIBMGA014119,BGIBMGA007935
GO:0006793	phosphorus metabolic process	biological_process	0.9229	1	5	111	655	8842	0		5	BGIBMGA007935,BGIBMGA007804,BGIBMGA004276,BGIBMGA014119,BGIBMGA008814
GO:0022891	substrate-specific transmembrane transporter activity	molecular_function	0.92534	1	2	111	332	8842	0		2	BGIBMGA003739,BGIBMGA007809
GO:0009056	catabolic process	biological_process	0.92553	1	2	111	334	8842	0		2	BGIBMGA010439,BGIBMGA009276
GO:0034654	nucleobase-containing compound biosynthetic process	biological_process	0.92856	1	4	111	561	8842	0		4	Novel01028,BGIBMGA014119,BGIBMGA002551,BGIBMGA007935
GO:0016301	kinase activity	molecular_function	0.9286	1	2	111	334	8842	0		2	BGIBMGA004276,BGIBMGA008814
GO:0055085	transmembrane transport	biological_process	0.92937	1	3	111	453	8842	0		3	BGIBMGA003739,BGIBMGA014246,BGIBMGA001147
GO:0008236	serine-type peptidase activity	molecular_function	0.93306	1	1	111	213	8842	0		1	BGIBMGA011211
GO:0017171	serine hydrolase activity	molecular_function	0.93306	1	1	111	213	8842	0		1	BGIBMGA011211
GO:0043565	sequence-specific DNA binding	molecular_function	0.93444	1	1	111	215	8842	0		1	BGIBMGA002551
GO:0071840	cellular component organization or biogenesis	biological_process	0.94454	1	1	111	225	8842	0		1	BGIBMGA010439
GO:0022857	transmembrane transporter activity	molecular_function	0.94479	1	3	111	479	8842	0		3	BGIBMGA003739,BGIBMGA007809,BGIBMGA001147
GO:0016772	transferase activity, transferring phosphorus-containing groups	molecular_function	0.95645	1	3	111	499	8842	1	BGIBMGA001696	2	BGIBMGA004276,BGIBMGA008814
GO:0044444	cytoplasmic part	cellular_component	0.95953	1	2	111	392	8842	0		2	Novel00887,BGIBMGA011563
GO:0006355	regulation of transcription, DNA-dependent	biological_process	0.96261	1	2	111	397	8842	0		2	BGIBMGA002551,Novel01028
GO:0051252	regulation of RNA metabolic process	biological_process	0.96261	1	2	111	397	8842	0		2	Novel01028,BGIBMGA002551
GO:2001141	regulation of RNA biosynthetic process	biological_process	0.96261	1	2	111	397	8842	0		2	BGIBMGA002551,Novel01028
GO:0044249	cellular biosynthetic process	biological_process	0.96301	1	8	111	1056	8842	0		8	BGIBMGA007935,BGIBMGA011563,BGIBMGA002551,BGIBMGA014119,Novel01028,BGIBMGA007647,BGIBMGA012485,BGIBMGA004950
GO:0001071	nucleic acid binding transcription factor activity	molecular_function	0.96356	1	1	111	259	8842	0		1	BGIBMGA002551
GO:0003700	sequence-specific DNA binding transcription factor activity	molecular_function	0.96356	1	1	111	259	8842	0		1	BGIBMGA002551
GO:0035556	intracellular signal transduction	biological_process	0.96415	1	1	111	258	8842	0		1	BGIBMGA011252
GO:0009889	regulation of biosynthetic process	biological_process	0.96644	1	2	111	407	8842	0		2	BGIBMGA002551,Novel01028
GO:0010556	regulation of macromolecule biosynthetic process	biological_process	0.96644	1	2	111	407	8842	0		2	BGIBMGA002551,Novel01028
GO:0031326	regulation of cellular biosynthetic process	biological_process	0.96644	1	2	111	407	8842	0		2	Novel01028,BGIBMGA002551
GO:2000112	regulation of cellular macromolecule biosynthetic process	biological_process	0.96644	1	2	111	407	8842	0		2	BGIBMGA002551,Novel01028
GO:0010468	regulation of gene expression	biological_process	0.96871	1	2	111	413	8842	0		2	Novel01028,BGIBMGA002551
GO:0036094	small molecule binding	molecular_function	0.9691	1	9	111	1168	8842	4	BGIBMGA012618,BGIBMGA008418,BGIBMGA013007,BGIBMGA009821	5	BGIBMGA004950,BGIBMGA013951,BGIBMGA004276,BGIBMGA007935,BGIBMGA013705
GO:0060255	regulation of macromolecule metabolic process	biological_process	0.9732	1	2	111	427	8842	0		2	BGIBMGA002551,Novel01028
GO:0016020	membrane	cellular_component	0.97402	1	12	111	1495	8842	3	BGIBMGA010923,BGIBMGA002162,BGIBMGA003986	9	BGIBMGA007809,Novel00887,BGIBMGA009927,BGIBMGA014246,BGIBMGA011563,BGIBMGA003739,BGIBMGA001147,Novel00470,BGIBMGA006803
GO:1901360	organic cyclic compound metabolic process	biological_process	0.97472	1	9	111	1204	8842	0		9	Novel01028,BGIBMGA009276,BGIBMGA014119,BGIBMGA002551,BGIBMGA007935,BGIBMGA004950,BGIBMGA011774,BGIBMGA007647,BGIBMGA014047
GO:0019219	regulation of nucleobase-containing compound metabolic process	biological_process	0.9755	1	2	111	435	8842	0		2	Novel01028,BGIBMGA002551
GO:0051171	regulation of nitrogen compound metabolic process	biological_process	0.9755	1	2	111	435	8842	0		2	BGIBMGA002551,Novel01028
GO:1901575	organic substance catabolic process	biological_process	0.97934	1	1	111	303	8842	0		1	BGIBMGA009276
GO:0031323	regulation of cellular metabolic process	biological_process	0.9795	1	2	111	451	8842	0		2	BGIBMGA002551,Novel01028
GO:0080090	regulation of primary metabolic process	biological_process	0.97974	1	2	111	452	8842	0		2	BGIBMGA002551,Novel01028
GO:0006351	transcription, DNA-dependent	biological_process	0.98087	1	2	111	456	8842	0		2	BGIBMGA002551,Novel01028
GO:0032774	RNA biosynthetic process	biological_process	0.9813	1	2	111	458	8842	0		2	Novel01028,BGIBMGA002551
GO:0015075	ion transmembrane transporter activity	molecular_function	0.98224	1	1	111	313	8842	0		1	BGIBMGA007809
GO:0000166	nucleotide binding	molecular_function	0.98334	1	8	111	1146	8842	4	BGIBMGA008418,BGIBMGA013007,BGIBMGA009821,BGIBMGA012618	4	BGIBMGA007935,BGIBMGA004950,BGIBMGA013951,BGIBMGA004276
GO:1901265	nucleoside phosphate binding	molecular_function	0.98334	1	8	111	1146	8842	4	BGIBMGA008418,BGIBMGA013007,BGIBMGA009821,BGIBMGA012618	4	BGIBMGA007935,BGIBMGA004950,BGIBMGA013951,BGIBMGA004276
GO:0046483	heterocycle metabolic process	biological_process	0.9854	1	8	111	1171	8842	0		8	BGIBMGA007647,BGIBMGA011774,BGIBMGA004950,BGIBMGA007935,BGIBMGA002551,BGIBMGA014119,BGIBMGA009276,Novel01028
GO:0006725	cellular aromatic compound metabolic process	biological_process	0.98541	1	8	111	1171	8842	0		8	BGIBMGA007935,BGIBMGA009276,Novel01028,BGIBMGA002551,BGIBMGA014119,BGIBMGA011774,BGIBMGA004950,BGIBMGA007647
GO:0016787	hydrolase activity	molecular_function	0.98559	1	11	111	1473	8842	2	BGIBMGA005500,BGIBMGA012964	9	BGIBMGA010439,BGIBMGA007061,BGIBMGA004655,BGIBMGA000772,BGIBMGA004667,BGIBMGA007804,BGIBMGA002043,BGIBMGA001098,BGIBMGA011211
GO:0044446	intracellular organelle part	cellular_component	0.98572	1	1	111	328	8842	0		1	Novel00887
GO:0044422	organelle part	cellular_component	0.98592	1	1	111	329	8842	0		1	Novel00887
GO:0005488	binding	molecular_function	0.98828	1	57	111	5405	8842	23	BGIBMGA010077,BGIBMGA011431,BGIBMGA003773,BGIBMGA006745,BGIBMGA008418,BGIBMGA007677,BGIBMGA009821,BGIBMGA002044,BGIBMGA012964,BGIBMGA005876,BGIBMGA002162,BGIBMGA007900,BGIBMGA011430,BGIBMGA013007,BGIBMGA012618,BGIBMGA007920,BGIBMGA009891,BGIBMGA009892,BGIBMGA008001,BGIBMGA001696,BGIBMGA006297,BGIBMGA001004,BGIBMGA006746	34	BGIBMGA009276,BGIBMGA004585,BGIBMGA011563,BGIBMGA007935,BGIBMGA013951,BGIBMGA000667,Novel01185,BGIBMGA006803,BGIBMGA009343,BGIBMGA002661,Novel00887,BGIBMGA002043,BGIBMGA007804,BGIBMGA007683,BGIBMGA004950,BGIBMGA012714,BGIBMGA013108,BGIBMGA005143,BGIBMGA004655,BGIBMGA012379,BGIBMGA001162,BGIBMGA012305,BGIBMGA002551,BGIBMGA014545,BGIBMGA003344,Novel00359,BGIBMGA008814,BGIBMGA001573,BGIBMGA007079,BG…
GO:0043227	membrane-bounded organelle	cellular_component	0.98983	1	4	111	768	8842	0		4	Novel01028,Novel00887,BGIBMGA002551,BGIBMGA011563
GO:0043231	intracellular membrane-bounded organelle	cellular_component	0.98983	1	4	111	768	8842	0		4	BGIBMGA002551,Novel01028,Novel00887,BGIBMGA011563
GO:0009987	cellular process	biological_process	0.99014	1	33	111	3516	8842	6	BGIBMGA011762,BGIBMGA011763,BGIBMGA003986,BGIBMGA002162,BGIBMGA005876,BGIBMGA011717	27	Novel00359,BGIBMGA001147,Novel01028,BGIBMGA002551,BGIBMGA014246,BGIBMGA000391,BGIBMGA011774,BGIBMGA012485,BGIBMGA003739,BGIBMGA007647,BGIBMGA010439,Novel00470,BGIBMGA004276,BGIBMGA007079,BGIBMGA014119,BGIBMGA008814,BGIBMGA011252,BGIBMGA013705,BGIBMGA006803,BGIBMGA009276,BGIBMGA007935,BGIBMGA011563,BGIBMGA004950,Novel00887,BGIBMGA007804,BGIBMGA009927,BGIBMGA002043
GO:0044237	cellular metabolic process	biological_process	0.99311	1	18	111	2249	8842	0		18	BGIBMGA007647,BGIBMGA011774,BGIBMGA012485,BGIBMGA004950,BGIBMGA004276,BGIBMGA010439,BGIBMGA008814,BGIBMGA014119,Novel00887,BGIBMGA007079,BGIBMGA013705,BGIBMGA007804,BGIBMGA002551,BGIBMGA009276,Novel01028,BGIBMGA000391,BGIBMGA007935,BGIBMGA011563
GO:0043234	protein complex	cellular_component	0.99319	1	1	111	384	8842	0		1	BGIBMGA006803
GO:0008270	zinc ion binding	molecular_function	0.99403	1	5	111	938	8842	1	BGIBMGA012964	4	BGIBMGA002551,BGIBMGA004655,BGIBMGA007804,BGIBMGA005143
GO:0005634	nucleus	cellular_component	0.99525	1	2	111	573	8842	0		2	BGIBMGA002551,Novel01028
GO:0043170	macromolecule metabolic process	biological_process	0.99636	1	15	111	2045	8842	8	BGIBMGA009892,BGIBMGA003773,BGIBMGA010077,BGIBMGA007677,BGIBMGA009891,BGIBMGA007920,BGIBMGA012964,BGIBMGA007900	7	BGIBMGA002551,Novel00887,BGIBMGA011211,Novel01028,BGIBMGA007804,BGIBMGA007061,BGIBMGA010439
GO:0006139	nucleobase-containing compound metabolic process	biological_process	0.99718	1	6	111	1133	8842	0		6	BGIBMGA007935,BGIBMGA007647,BGIBMGA002551,BGIBMGA014119,BGIBMGA011774,Novel01028
GO:0044424	intracellular part	cellular_component	0.99742	1	8	111	1367	8842	1	BGIBMGA008001	7	BGIBMGA002551,BGIBMGA014119,Novel00887,Novel01028,BGIBMGA013705,BGIBMGA007804,BGIBMGA011563
GO:0005524	ATP binding	molecular_function	0.99754	1	3	111	763	8842	1	BGIBMGA009821	2	BGIBMGA007935,BGIBMGA004950
GO:0032559	adenyl ribonucleotide binding	molecular_function	0.99765	1	3	111	767	8842	1	BGIBMGA009821	2	BGIBMGA004950,BGIBMGA007935
GO:0030554	adenyl nucleotide binding	molecular_function	0.9977	1	3	111	769	8842	1	BGIBMGA009821	2	BGIBMGA007935,BGIBMGA004950
GO:0035639	purine ribonucleoside triphosphate binding	molecular_function	0.99772	1	4	111	903	8842	1	BGIBMGA009821	3	BGIBMGA004276,BGIBMGA007935,BGIBMGA004950
GO:0001883	purine nucleoside binding	molecular_function	0.99782	1	4	111	907	8842	1	BGIBMGA009821	3	BGIBMGA004950,BGIBMGA004276,BGIBMGA007935
GO:0032549	ribonucleoside binding	molecular_function	0.99782	1	4	111	907	8842	1	BGIBMGA009821	3	BGIBMGA007935,BGIBMGA004276,BGIBMGA004950
GO:0032550	purine ribonucleoside binding	molecular_function	0.99782	1	4	111	907	8842	1	BGIBMGA009821	3	BGIBMGA007935,BGIBMGA004276,BGIBMGA004950
GO:0032555	purine ribonucleotide binding	molecular_function	0.99782	1	4	111	907	8842	1	BGIBMGA009821	3	BGIBMGA004276,BGIBMGA007935,BGIBMGA004950
GO:0001882	nucleoside binding	molecular_function	0.99785	1	4	111	908	8842	1	BGIBMGA009821	3	BGIBMGA004950,BGIBMGA007935,BGIBMGA004276
GO:0016070	RNA metabolic process	biological_process	0.99794	1	2	111	644	8842	0		2	Novel01028,BGIBMGA002551
GO:0017076	purine nucleotide binding	molecular_function	0.99795	1	4	111	913	8842	1	BGIBMGA009821	3	BGIBMGA007935,BGIBMGA004276,BGIBMGA004950
GO:0032553	ribonucleotide binding	molecular_function	0.998	1	4	111	915	8842	1	BGIBMGA009821	3	BGIBMGA007935,BGIBMGA004276,BGIBMGA004950
GO:0016462	pyrophosphatase activity	molecular_function	0.99815	1	1	111	477	8842	0		1	BGIBMGA007804
GO:0016818	hydrolase activity, acting on acid anhydrides, in phosphorus-containing anhydrides	molecular_function	0.99817	1	1	111	478	8842	0		1	BGIBMGA007804
GO:0005515	protein binding	molecular_function	0.99826	1	17	111	2314	8842	4	BGIBMGA001696,BGIBMGA006297,BGIBMGA005876,BGIBMGA008001	13	BGIBMGA011252,BGIBMGA007683,BGIBMGA002043,BGIBMGA002661,BGIBMGA009343,BGIBMGA012305,BGIBMGA012379,BGIBMGA012714,BGIBMGA005143,BGIBMGA002551,BGIBMGA014545,Novel01185,BGIBMGA000667
GO:0016817	hydrolase activity, acting on acid anhydrides	molecular_function	0.99838	1	1	111	487	8842	0		1	BGIBMGA007804
GO:0043226	organelle	cellular_component	0.9995	1	4	111	1048	8842	0		4	Novel01028,Novel00887,BGIBMGA002551,BGIBMGA011563
GO:0043229	intracellular organelle	cellular_component	0.9995	1	4	111	1048	8842	0		4	Novel01028,Novel00887,BGIBMGA002551,BGIBMGA011563
GO:0032991	macromolecular complex	cellular_component	0.99951	1	1	111	583	8842	0		1	BGIBMGA006803
GO:0010467	gene expression	biological_process	0.99977	1	2	111	822	8842	0		2	BGIBMGA002551,Novel01028
GO:1901363	heterocyclic compound binding	molecular_function	0.99977	1	16	111	2456	8842	7	BGIBMGA008418,BGIBMGA009821,BGIBMGA001004,BGIBMGA011430,BGIBMGA011431,BGIBMGA013007,BGIBMGA012618	9	BGIBMGA001573,BGIBMGA013705,BGIBMGA004667,BGIBMGA004950,BGIBMGA004276,BGIBMGA001162,BGIBMGA002551,BGIBMGA007935,BGIBMGA013951
GO:0097159	organic cyclic compound binding	molecular_function	0.99978	1	16	111	2459	8842	7	BGIBMGA012618,BGIBMGA013007,BGIBMGA011430,BGIBMGA011431,BGIBMGA001004,BGIBMGA009821,BGIBMGA008418	9	BGIBMGA013951,BGIBMGA007935,BGIBMGA002551,BGIBMGA004276,BGIBMGA001162,BGIBMGA004667,BGIBMGA004950,BGIBMGA013705,BGIBMGA001573
GO:0034645	cellular macromolecule biosynthetic process	biological_process	0.9998	1	2	111	831	8842	0		2	BGIBMGA002551,Novel01028
GO:0009059	macromolecule biosynthetic process	biological_process	0.9998	1	2	111	833	8842	0		2	BGIBMGA002551,Novel01028
GO:0090304	nucleic acid metabolic process	biological_process	0.99987	1	2	111	860	8842	0		2	Novel01028,BGIBMGA002551
GO:0019538	protein metabolic process	biological_process	0.99989	1	4	111	1182	8842	1	BGIBMGA012964	3	BGIBMGA011211,BGIBMGA007804,BGIBMGA007061
GO:0003677	DNA binding	molecular_function	0.99989	1	1	111	691	8842	0		1	BGIBMGA002551
GO:0044464	cell part	cellular_component	0.99991	1	12	111	2141	8842	2	BGIBMGA008001,BGIBMGA002162	10	BGIBMGA007804,BGIBMGA013705,BGIBMGA009927,BGIBMGA011563,BGIBMGA014119,BGIBMGA002551,Novel01028,Novel00887,BGIBMGA006803,Novel00470
GO:0005622	intracellular	cellular_component	1	1	8	111	2023	8842	1	BGIBMGA008001	7	Novel00887,Novel01028,BGIBMGA002551,BGIBMGA014119,BGIBMGA011563,BGIBMGA013705,BGIBMGA007804
GO:0005623	cell	cellular_component	1	1	18	111	3171	8842	4	BGIBMGA002162,BGIBMGA008001,BGIBMGA003986,BGIBMGA010923	14	BGIBMGA003739,Novel00470,Novel00887,BGIBMGA014119,BGIBMGA007804,BGIBMGA013705,BGIBMGA009927,BGIBMGA006803,BGIBMGA001147,Novel01028,BGIBMGA007809,BGIBMGA002551,BGIBMGA011563,BGIBMGA014246
GO:0044260	cellular macromolecule metabolic process	biological_process	1	1	4	111	1589	8842	0		4	BGIBMGA010439,BGIBMGA002551,Novel00887,Novel01028
GO:0003676	nucleic acid binding	molecular_function	1	1	2	111	1380	8842	0		2	BGIBMGA002551,BGIBMGA004667

## Sheet: sml_M vs DZ_M.DEG_GO_enrichment
##The most enriched (significantly enriched) GO terms: Corrected P-Value<0.05
GO_accession	Description	Term_type	Over_represented_pValue	Corrected p-Value	DEG_item	DEG_list	Bg_item	Bg_list	Up	Up_Gene_names	Down	Down_Gene_names
GO:0042302	structural constituent of cuticle	molecular_function	1.03e-19	3.43e-16	34	322	152	8842	30	BGIBMGA008136,BGIBMGA010232,BGIBMGA000332,BGIBMGA000388,BGIBMGA000282,BGIBMGA002548,BGIBMGA012655,BGIBMGA000336,BGIBMGA000252,BGIBMGA011094,BGIBMGA000334,BGIBMGA012654,BGIBMGA007014,BGIBMGA005990,BGIBMGA000250,BGIBMGA000333,BGIBMGA000327,BGIBMGA000328,BGIBMGA000324,BGIBMGA010143,BGIBMGA000246,BGIBMGA002549,BGIBMGA010231,BGIBMGA000166,BGIBMGA000343,BGIBMGA000280,BGIBMGA010483,BGIBMGA005631,BGIBMGA…	4	BGIBMGA002664,BGIBMGA000283,BGIBMGA003065,BGIBMGA010913
GO:0005198	structural molecule activity	molecular_function	3.68e-11	6.12e-08	40	322	376	8842	34	BGIBMGA000336,Novel00833,BGIBMGA012655,BGIBMGA002548,BGIBMGA000282,BGIBMGA008136,BGIBMGA000332,BGIBMGA010232,BGIBMGA000388,BGIBMGA012654,BGIBMGA007014,BGIBMGA000334,BGIBMGA011094,BGIBMGA000252,BGIBMGA000246,BGIBMGA000327,Novel00834,BGIBMGA000333,BGIBMGA010143,BGIBMGA000324,BGIBMGA000328,BGIBMGA000250,BGIBMGA005990,BGIBMGA000338,BGIBMGA000280,BGIBMGA000343,BGIBMGA010501,BGIBMGA010483,BGIBMGA005631…	6	BGIBMGA003620,Novel00908,BGIBMGA003065,BGIBMGA000283,BGIBMGA002664,BGIBMGA010913
GO:0055114	oxidation-reduction process	biological_process	1.87e-09	2.07e-06	52	322	589	8842	24	BGIBMGA013007,BGIBMGA006569,BGIBMGA012618,BGIBMGA006745,BGIBMGA009523,BGIBMGA012831,BGIBMGA008418,BGIBMGA011430,BGIBMGA002573,BGIBMGA009521,BGIBMGA006746,BGIBMGA002044,BGIBMGA012863,BGIBMGA007042,BGIBMGA011886,Novel00899,BGIBMGA011431,BGIBMGA008268,BGIBMGA009522,BGIBMGA011148,BGIBMGA012862,BGIBMGA005680,BGIBMGA002798,BGIBMGA010461	28	BGIBMGA001367,BGIBMGA014047,BGIBMGA001351,BGIBMGA010402,BGIBMGA001813,BGIBMGA013063,BGIBMGA002818,BGIBMGA011138,BGIBMGA009043,BGIBMGA011140,BGIBMGA011139,BGIBMGA002907,BGIBMGA005727,BGIBMGA006916,BGIBMGA001003,BGIBMGA000672,BGIBMGA009801,BGIBMGA002576,BGIBMGA001004,BGIBMGA006519,BGIBMGA007160,Novel01287,BGIBMGA009966,BGIBMGA004884,BGIBMGA007409,BGIBMGA000563,BGIBMGA010403,BGIBMGA006013
GO:0016491	oxidoreductase activity	molecular_function	1.01e-07	8.43e-05	53	322	693	8842	25	BGIBMGA009522,BGIBMGA008268,Novel00899,BGIBMGA011431,BGIBMGA011886,BGIBMGA012863,BGIBMGA007042,BGIBMGA002044,BGIBMGA009521,BGIBMGA006746,BGIBMGA010461,BGIBMGA005680,BGIBMGA012862,BGIBMGA011148,BGIBMGA006745,BGIBMGA009523,BGIBMGA008579,BGIBMGA012618,BGIBMGA006569,BGIBMGA013007,BGIBMGA010738,BGIBMGA011430,BGIBMGA002573,BGIBMGA008418,BGIBMGA012831	28	BGIBMGA006519,BGIBMGA001004,BGIBMGA002576,BGIBMGA010403,BGIBMGA006013,BGIBMGA007409,BGIBMGA000563,BGIBMGA007160,Novel01287,BGIBMGA009966,BGIBMGA009043,BGIBMGA002818,BGIBMGA013063,BGIBMGA011138,BGIBMGA001813,BGIBMGA010402,BGIBMGA001351,BGIBMGA014047,BGIBMGA001367,BGIBMGA009801,BGIBMGA013646,BGIBMGA001003,BGIBMGA006916,BGIBMGA005208,BGIBMGA002907,BGIBMGA005727,BGIBMGA011139,BGIBMGA011140
GO:0006030	chitin metabolic process	biological_process	6.44e-07	0.00035729	12	322	55	8842	9	BGIBMGA007901,BGIBMGA007677,BGIBMGA010573,BGIBMGA003773,BGIBMGA010077,BGIBMGA009890,BGIBMGA007920,BGIBMGA009891,BGIBMGA009892	3	BGIBMGA001857,BGIBMGA006874,BGIBMGA001052
GO:0005576	extracellular region	cellular_component	7.86e-07	0.00035729	27	322	268	8842	17	BGIBMGA007920,BGIBMGA000388,BGIBMGA009892,Novel00833,Novel00834,BGIBMGA004397,BGIBMGA004396,BGIBMGA007901,BGIBMGA007677,BGIBMGA010077,BGIBMGA004991,BGIBMGA001983,BGIBMGA003773,BGIBMGA010654,BGIBMGA009891,BGIBMGA005119,BGIBMGA010573	10	BGIBMGA001857,BGIBMGA004468,BGIBMGA000667,BGIBMGA004473,BGIBMGA006874,BGIBMGA001052,BGIBMGA010913,BGIBMGA012305,Novel01244,BGIBMGA014360
GO:0008061	chitin binding	molecular_function	9.05e-07	0.00035729	11	322	47	8842	8	BGIBMGA010573,BGIBMGA007901,BGIBMGA007677,BGIBMGA010077,BGIBMGA003773,BGIBMGA007920,BGIBMGA009892,BGIBMGA009891	3	BGIBMGA001857,BGIBMGA006874,BGIBMGA001052
GO:0006040	amino sugar metabolic process	biological_process	9.67e-07	0.00035729	12	322	57	8842	9	BGIBMGA010077,BGIBMGA009890,BGIBMGA003773,BGIBMGA010573,BGIBMGA007901,BGIBMGA007677,BGIBMGA009892,BGIBMGA009891,BGIBMGA007920	3	BGIBMGA006874,BGIBMGA001857,BGIBMGA001052
GO:1901071	glucosamine-containing compound metabolic process	biological_process	9.67e-07	0.00035729	12	322	57	8842	9	BGIBMGA003773,BGIBMGA010077,BGIBMGA009890,BGIBMGA007677,BGIBMGA007901,BGIBMGA010573,BGIBMGA009891,BGIBMGA009892,BGIBMGA007920	3	BGIBMGA006874,BGIBMGA001857,BGIBMGA001052
GO:0097367	carbohydrate derivative binding	molecular_function	1.73e-06	0.00057423	11	322	50	8842	8	BGIBMGA009891,BGIBMGA009892,BGIBMGA007920,BGIBMGA003773,BGIBMGA010077,BGIBMGA007901,BGIBMGA007677,BGIBMGA010573	3	BGIBMGA001052,BGIBMGA006874,BGIBMGA001857
GO:0044710	single-organism metabolic process	biological_process	3.49e-06	0.0010554	75	322	1223	8842	28	BGIBMGA002647,BGIBMGA011148,BGIBMGA007042,BGIBMGA009521,BGIBMGA011431,BGIBMGA008268,BGIBMGA009522,BGIBMGA002573,BGIBMGA010640,BGIBMGA008418,BGIBMGA006569,BGIBMGA012564,BGIBMGA013007,BGIBMGA009523,BGIBMGA006745,BGIBMGA012862,BGIBMGA005680,BGIBMGA010461,BGIBMGA002798,BGIBMGA002044,BGIBMGA012863,BGIBMGA006746,Novel00899,BGIBMGA011886,BGIBMGA012831,BGIBMGA011430,BGIBMGA012618,Novel00195	47	BGIBMGA007409,BGIBMGA001999,BGIBMGA007160,BGIBMGA004884,BGIBMGA006013,BGIBMGA010403,BGIBMGA006519,BGIBMGA008442,BGIBMGA002986,BGIBMGA007767,BGIBMGA002907,BGIBMGA011521,BGIBMGA011140,BGIBMGA000672,BGIBMGA005673,BGIBMGA010402,BGIBMGA007438,Novel01276,BGIBMGA011138,BGIBMGA009043,BGIBMGA000563,BGIBMGA002077,Novel01287,BGIBMGA009966,BGIBMGA012088,BGIBMGA001004,Novel00028,BGIBMGA002576,BGIBMGA004166,BG…
GO:0006022	aminoglycan metabolic process	biological_process	6.33e-06	0.001755	12	322	69	8842	9	BGIBMGA007920,BGIBMGA009892,BGIBMGA009891,BGIBMGA007901,BGIBMGA007677,BGIBMGA010573,BGIBMGA003773,BGIBMGA010077,BGIBMGA009890	3	BGIBMGA001052,BGIBMGA001857,BGIBMGA006874
GO:0016614	oxidoreductase activity, acting on CH-OH group of donors	molecular_function	2.71e-05	0.0069277	16	322	129	8842	7	BGIBMGA010461,BGIBMGA008418,BGIBMGA012862,BGIBMGA008268,BGIBMGA012618,BGIBMGA012863,BGIBMGA013007	9	BGIBMGA007409,BGIBMGA005727,BGIBMGA007160,BGIBMGA009966,BGIBMGA011140,BGIBMGA013063,BGIBMGA011138,BGIBMGA009043,BGIBMGA014047
GO:0004857	enzyme inhibitor activity	molecular_function	0.00010479	0.024902	10	322	64	8842	3	BGIBMGA001983,BGIBMGA004991,BGIBMGA005119	7	Novel00341,BGIBMGA013565,BGIBMGA013849,Novel01191,Novel00867,Novel00384,Novel00383
GO:0048037	cofactor binding	molecular_function	0.00014985	0.033236	21	322	229	8842	10	BGIBMGA006569,BGIBMGA012863,BGIBMGA013007,BGIBMGA008268,BGIBMGA012618,BGIBMGA012862,BGIBMGA000031,BGIBMGA010461,BGIBMGA002573,BGIBMGA008418	11	BGIBMGA003116,BGIBMGA002576,BGIBMGA002818,BGIBMGA009043,BGIBMGA003656,BGIBMGA002986,BGIBMGA009966,BGIBMGA007160,BGIBMGA011140,BGIBMGA012088,BGIBMGA006013
GO:0030414	peptidase inhibitor activity	molecular_function	0.00020173	0.039479	9	322	56	8842	3	BGIBMGA001983,BGIBMGA004991,BGIBMGA005119	6	BGIBMGA013565,BGIBMGA013849,Novel00384,Novel01191,Novel00867,Novel00383
GO:0061134	peptidase regulator activity	molecular_function	0.00020173	0.039479	9	322	56	8842	3	BGIBMGA004991,BGIBMGA001983,BGIBMGA005119	6	BGIBMGA013565,Novel01191,Novel00867,Novel00384,BGIBMGA013849,Novel00383
GO:0016209	antioxidant activity	molecular_function	0.00028975	0.053556	8	322	47	8842	5	BGIBMGA011886,BGIBMGA005680,BGIBMGA011431,BGIBMGA011430,BGIBMGA007042	3	BGIBMGA002818,BGIBMGA002907,BGIBMGA006519
GO:0020037	heme binding	molecular_function	0.0003672	0.061084	15	322	148	8842	10	BGIBMGA007042,BGIBMGA000031,BGIBMGA009521,BGIBMGA011430,BGIBMGA009522,BGIBMGA009523,BGIBMGA005680,BGIBMGA011431,Novel00899,BGIBMGA011886	5	BGIBMGA006519,BGIBMGA001004,BGIBMGA004884,BGIBMGA001003,BGIBMGA006916
GO:0046906	tetrapyrrole binding	molecular_function	0.0003672	0.061084	15	322	148	8842	10	BGIBMGA007042,BGIBMGA009521,BGIBMGA000031,BGIBMGA005680,Novel00899,BGIBMGA011431,BGIBMGA011430,BGIBMGA009522,BGIBMGA009523,BGIBMGA011886	5	BGIBMGA001004,BGIBMGA006519,BGIBMGA004884,BGIBMGA006916,BGIBMGA001003
GO:0050660	flavin adenine dinucleotide binding	molecular_function	0.00048309	0.076535	11	322	86	8842	8	BGIBMGA012862,BGIBMGA012863,BGIBMGA013007,BGIBMGA008268,BGIBMGA002573,BGIBMGA010461,BGIBMGA012618,BGIBMGA008418	3	BGIBMGA002576,BGIBMGA009966,BGIBMGA002818
GO:0016620	oxidoreductase activity, acting on the aldehyde or oxo group of donors, NAD or NADP as acceptor	molecular_function	0.00060317	0.091216	6	322	29	8842	2	BGIBMGA011148,BGIBMGA006569	4	BGIBMGA014047,BGIBMGA011139,BGIBMGA011138,BGIBMGA010403
GO:0006979	response to oxidative stress	biological_process	0.0007231	0.1046	6	322	29	8842	5	BGIBMGA011886,BGIBMGA011430,BGIBMGA007042,BGIBMGA005680,BGIBMGA011431	1	BGIBMGA006519
GO:0050662	coenzyme binding	molecular_function	0.00085518	0.11855	16	322	173	8842	9	BGIBMGA008418,BGIBMGA010461,BGIBMGA002573,BGIBMGA012862,BGIBMGA012618,BGIBMGA008268,BGIBMGA013007,BGIBMGA006569,BGIBMGA012863	7	BGIBMGA006013,BGIBMGA011140,BGIBMGA009966,BGIBMGA007160,BGIBMGA009043,BGIBMGA002818,BGIBMGA002576
GO:0016903	oxidoreductase activity, acting on the aldehyde or oxo group of donors	molecular_function	0.0015249	0.20293	6	322	34	8842	2	BGIBMGA006569,BGIBMGA011148	4	BGIBMGA011138,BGIBMGA010403,BGIBMGA014047,BGIBMGA011139
GO:0055085	transmembrane transport	biological_process	0.0016429	0.21023	30	322	453	8842	3	Novel00318,BGIBMGA000688,BGIBMGA008579	27	BGIBMGA011391,BGIBMGA001498,BGIBMGA011090,BGIBMGA014265,BGIBMGA004562,BGIBMGA011231,BGIBMGA012800,BGIBMGA013242,BGIBMGA014246,BGIBMGA002430,BGIBMGA003964,BGIBMGA012153,BGIBMGA009452,BGIBMGA006273,BGIBMGA007154,BGIBMGA007462,BGIBMGA001691,BGIBMGA002324,BGIBMGA013576,BGIBMGA004623,BGIBMGA011261,Novel00193,BGIBMGA006540,BGIBMGA001472,BGIBMGA010422,BGIBMGA007572,BGIBMGA001600
GO:0044262	cellular carbohydrate metabolic process	biological_process	0.0018529	0.22758	6	322	35	8842	0		6	BGIBMGA000672,BGIBMGA013063,BGIBMGA005182,BGIBMGA007767,BGIBMGA005664,BGIBMGA014294
GO:0016616	oxidoreductase activity, acting on the CH-OH group of donors, NAD or NADP as acceptor	molecular_function	0.0019217	0.22758	9	322	76	8842	0		9	BGIBMGA011140,BGIBMGA009966,BGIBMGA007160,BGIBMGA014047,BGIBMGA005727,BGIBMGA007409,BGIBMGA009043,BGIBMGA011138,BGIBMGA013063
GO:0051701	interaction with host	biological_process	0.0019837	0.22758	3	322	7	8842	1	BGIBMGA004806	2	Novel00108,Novel00813
GO:0004601	peroxidase activity	molecular_function	0.0026975	0.2895	6	322	37	8842	5	BGIBMGA011886,BGIBMGA011430,BGIBMGA007042,BGIBMGA005680,BGIBMGA011431	1	BGIBMGA006519
GO:0016684	oxidoreductase activity, acting on peroxide as acceptor	molecular_function	0.0026975	0.2895	6	322	37	8842	5	BGIBMGA011886,BGIBMGA005680,BGIBMGA011431,BGIBMGA011430,BGIBMGA007042	1	BGIBMGA006519
GO:0005975	carbohydrate metabolic process	biological_process	0.0040751	0.42368	21	322	296	8842	9	BGIBMGA009891,BGIBMGA009890,BGIBMGA010573,BGIBMGA009892,BGIBMGA007920,BGIBMGA010077,BGIBMGA003773,BGIBMGA007677,BGIBMGA007901	12	BGIBMGA010445,BGIBMGA007767,BGIBMGA005182,BGIBMGA001052,BGIBMGA000672,BGIBMGA005664,Novel00028,BGIBMGA006874,BGIBMGA014294,BGIBMGA001857,BGIBMGA008442,BGIBMGA013063
GO:0004866	endopeptidase inhibitor activity	molecular_function	0.0052923	0.51786	6	322	43	8842	2	BGIBMGA001983,BGIBMGA005119	4	Novel00867,Novel01191,BGIBMGA013565,BGIBMGA013849
GO:0061135	endopeptidase regulator activity	molecular_function	0.0052923	0.51786	6	322	43	8842	2	BGIBMGA001983,BGIBMGA005119	4	Novel01191,BGIBMGA013565,Novel00867,BGIBMGA013849
GO:0016746	transferase activity, transferring acyl groups	molecular_function	0.0070286	0.66812	10	322	109	8842	2	BGIBMGA008579,Novel00195	8	BGIBMGA014181,BGIBMGA008049,BGIBMGA012659,BGIBMGA014294,Novel01341,BGIBMGA012193,Novel01404,BGIBMGA000672
GO:0016247	channel regulator activity	molecular_function	0.0078921	0.72937	2	322	4	8842	1	Novel00833	1	Novel00341
GO:0006950	response to stress	biological_process	0.0094017	0.84539	13	322	169	8842	7	BGIBMGA004806,BGIBMGA007042,BGIBMGA011886,BGIBMGA003986,BGIBMGA005680,BGIBMGA011431,BGIBMGA011430	6	BGIBMGA004613,BGIBMGA014536,BGIBMGA014618,BGIBMGA006519,BGIBMGA014360,BGIBMGA004614
GO:0005507	copper ion binding	molecular_function	0.010508	0.92001	4	322	24	8842	2	BGIBMGA006746,BGIBMGA006745	2	BGIBMGA001003,BGIBMGA001004
GO:1901135	carbohydrate derivative metabolic process	biological_process	0.012523	1	20	322	320	8842	10	BGIBMGA007901,BGIBMGA007677,BGIBMGA010077,Novel00195,BGIBMGA003773,BGIBMGA007920,BGIBMGA009892,BGIBMGA010573,BGIBMGA009890,BGIBMGA009891	10	BGIBMGA001857,BGIBMGA009300,BGIBMGA006874,BGIBMGA012153,Novel01341,BGIBMGA006032,BGIBMGA001999,BGIBMGA001052,BGIBMGA005226,BGIBMGA013114
GO:0005984	disaccharide metabolic process	biological_process	0.012662	1	2	322	5	8842	0		2	BGIBMGA005664,BGIBMGA005182
GO:0005991	trehalose metabolic process	biological_process	0.012662	1	2	322	5	8842	0		2	BGIBMGA005664,BGIBMGA005182
GO:0051704	multi-organism process	biological_process	0.013019	1	6	322	57	8842	2	BGIBMGA004806,Novel00833	4	Novel00359,BGIBMGA014360,Novel00813,Novel00108
GO:0009072	aromatic amino acid family metabolic process	biological_process	0.014882	1	3	322	14	8842	0		3	BGIBMGA002986,BGIBMGA007438,BGIBMGA000563
GO:0044764	multi-organism cellular process	biological_process	0.015497	1	3	322	14	8842	0		3	Novel00108,Novel00813,Novel00359
GO:0019201	nucleotide kinase activity	molecular_function	0.01589	1	2	322	6	8842	0		2	BGIBMGA004166,BGIBMGA006032
GO:0008150	biological_process	biological_process	0.016511	1	210	322	5219	8842	75	BGIBMGA010573,BGIBMGA002647,BGIBMGA002527,Novel00742,BGIBMGA008268,BGIBMGA009521,BGIBMGA007920,BGIBMGA009211,BGIBMGA010640,BGIBMGA008418,BGIBMGA009890,BGIBMGA009249,BGIBMGA002573,BGIBMGA003337,BGIBMGA009523,BGIBMGA006745,BGIBMGA013007,BGIBMGA012564,BGIBMGA010738,BGIBMGA004365,BGIBMGA002798,BGIBMGA011172,BGIBMGA005680,Novel00741,BGIBMGA001983,Novel00899,BGIBMGA003099,BGIBMGA002044,BGIBMGA006839,BG…	135	BGIBMGA001167,Novel00108,BGIBMGA006013,BGIBMGA010403,BGIBMGA012800,BGIBMGA014618,BGIBMGA007160,BGIBMGA001498,BGIBMGA006423,Novel00193,BGIBMGA005726,BGIBMGA012193,BGIBMGA013829,BGIBMGA009562,BGIBMGA006273,BGIBMGA007154,BGIBMGA006272,Novel01244,BGIBMGA000672,BGIBMGA005673,BGIBMGA004614,BGIBMGA011211,BGIBMGA011140,BGIBMGA007767,BGIBMGA011521,BGIBMGA001857,BGIBMGA011138,BGIBMGA008521,Novel01276,BGIBM…
GO:0003824	catalytic activity	molecular_function	0.017685	1	148	322	3485	8842	45	BGIBMGA011431,BGIBMGA009522,BGIBMGA007042,BGIBMGA011148,BGIBMGA011442,BGIBMGA014520,BGIBMGA006569,BGIBMGA012964,BGIBMGA011886,BGIBMGA006746,BGIBMGA012863,BGIBMGA010461,BGIBMGA000031,BGIBMGA012862,BGIBMGA012618,Novel01175,BGIBMGA012831,BGIBMGA009184,Novel00742,BGIBMGA008268,BGIBMGA002527,BGIBMGA009521,BGIBMGA009211,BGIBMGA006613,BGIBMGA010573,BGIBMGA002647,BGIBMGA012491,BGIBMGA006745,BGIBMGA009523…	103	BGIBMGA003594,BGIBMGA002986,BGIBMGA012941,BGIBMGA008442,BGIBMGA006324,BGIBMGA000721,BGIBMGA014181,BGIBMGA006519,Novel01008,Novel01404,BGIBMGA007409,BGIBMGA001999,BGIBMGA001600,BGIBMGA009043,BGIBMGA003709,BGIBMGA005664,BGIBMGA010402,Novel00359,BGIBMGA007438,BGIBMGA014404,BGIBMGA002907,BGIBMGA005182,BGIBMGA006176,BGIBMGA004166,BGIBMGA002576,BGIBMGA003385,Novel00028,BGIBMGA001004,BGIBMGA013812,Novel…
GO:1901564	organonitrogen compound metabolic process	biological_process	0.020461	1	27	322	488	8842	10	BGIBMGA009891,BGIBMGA010573,BGIBMGA009890,BGIBMGA007920,BGIBMGA009892,BGIBMGA007677,BGIBMGA007901,BGIBMGA003773,Novel00195,BGIBMGA010077	17	BGIBMGA005727,BGIBMGA001052,BGIBMGA000563,BGIBMGA001999,BGIBMGA011521,BGIBMGA002077,BGIBMGA005226,BGIBMGA006032,Novel01341,BGIBMGA007438,BGIBMGA012153,Novel01276,BGIBMGA001857,BGIBMGA003656,BGIBMGA002986,BGIBMGA006874,BGIBMGA009300
GO:0006801	superoxide metabolic process	biological_process	0.02113	1	2	322	7	8842	1	BGIBMGA002798	1	BGIBMGA002907
GO:0016747	transferase activity, transferring acyl groups other than amino-acyl groups	molecular_function	0.021462	1	7	322	76	8842	2	BGIBMGA008579,Novel00195	5	BGIBMGA008049,BGIBMGA012659,Novel01341,BGIBMGA014181,Novel01404
GO:0070011	peptidase activity, acting on L-amino acid peptides	molecular_function	0.024055	1	24	322	425	8842	8	BGIBMGA002527,BGIBMGA011442,BGIBMGA008579,BGIBMGA002480,BGIBMGA014520,BGIBMGA004365,BGIBMGA009184,BGIBMGA012964	16	BGIBMGA008521,BGIBMGA006181,BGIBMGA006423,BGIBMGA003335,BGIBMGA009562,Novel00156,BGIBMGA006324,BGIBMGA000841,Novel01244,Novel00615,BGIBMGA006272,BGIBMGA008063,BGIBMGA010679,BGIBMGA014404,BGIBMGA011211,BGIBMGA002592
GO:0046912	transferase activity, transferring acyl groups, acyl groups converted into alkyl on transfer	molecular_function	0.024576	1	2	322	7	8842	0		2	BGIBMGA014294,BGIBMGA000672
GO:0032787	monocarboxylic acid metabolic process	biological_process	0.026491	1	4	322	31	8842	1	BGIBMGA002573	3	BGIBMGA002576,BGIBMGA002077,BGIBMGA007409
GO:0008152	metabolic process	biological_process	0.027263	1	151	322	3649	8842	58	Novel01175,BGIBMGA009184,BGIBMGA007888,BGIBMGA012831,BGIBMGA007677,BGIBMGA012618,BGIBMGA010077,BGIBMGA000475,BGIBMGA010461,BGIBMGA012862,BGIBMGA000031,BGIBMGA011886,BGIBMGA012863,BGIBMGA006746,BGIBMGA012964,BGIBMGA009891,BGIBMGA001800,BGIBMGA011442,BGIBMGA006569,BGIBMGA014520,BGIBMGA011148,BGIBMGA011431,BGIBMGA009522,BGIBMGA007042,Novel00774,BGIBMGA011430,BGIBMGA006839,BGIBMGA007901,BGIBMGA003773…	93	BGIBMGA009801,BGIBMGA006916,BGIBMGA006032,BGIBMGA002750,BGIBMGA005509,BGIBMGA005226,BGIBMGA011139,BGIBMGA013114,BGIBMGA002818,BGIBMGA013063,BGIBMGA006181,BGIBMGA001813,BGIBMGA003656,BGIBMGA006874,BGIBMGA013859,BGIBMGA012153,BGIBMGA010013,BGIBMGA003116,BGIBMGA001351,BGIBMGA007968,Novel00615,BGIBMGA000563,BGIBMGA010445,Novel01287,BGIBMGA004166,Novel00028,BGIBMGA001004,BGIBMGA002576,BGIBMGA003385,BG…
GO:0004867	serine-type endopeptidase inhibitor activity	molecular_function	0.027782	1	4	322	31	8842	2	BGIBMGA001983,BGIBMGA005119	2	Novel00867,BGIBMGA013849
GO:0004096	catalase activity	molecular_function	0.027979	1	2	322	7	8842	2	BGIBMGA011431,BGIBMGA011430	0
GO:0003997	acyl-CoA oxidase activity	molecular_function	0.028175	1	2	322	7	8842	1	BGIBMGA002573	1	BGIBMGA002576
GO:0044403	symbiosis, encompassing mutualism through parasitism	biological_process	0.028244	1	3	322	17	8842	1	BGIBMGA004806	2	Novel00813,Novel00108
GO:0044419	interspecies interaction between organisms	biological_process	0.028244	1	3	322	17	8842	1	BGIBMGA004806	2	Novel00108,Novel00813
GO:0072593	reactive oxygen species metabolic process	biological_process	0.028659	1	2	322	8	8842	1	BGIBMGA002798	1	BGIBMGA002907
GO:0001562	response to protozoan	biological_process	0.030722	1	1	322	1	8842	0		1	BGIBMGA014360
GO:0042832	defense response to protozoan	biological_process	0.030722	1	1	322	1	8842	0		1	BGIBMGA014360
GO:0008233	peptidase activity	molecular_function	0.03333	1	24	322	439	8842	8	BGIBMGA004365,BGIBMGA009184,BGIBMGA012964,BGIBMGA002527,BGIBMGA011442,BGIBMGA002480,BGIBMGA008579,BGIBMGA014520	16	BGIBMGA000841,Novel01244,BGIBMGA006272,Novel00615,BGIBMGA014404,BGIBMGA010679,BGIBMGA008063,BGIBMGA002592,BGIBMGA011211,BGIBMGA008521,BGIBMGA006181,BGIBMGA006423,BGIBMGA003335,Novel00156,BGIBMGA009562,BGIBMGA006324
GO:0009372	quorum sensing	biological_process	0.033772	1	1	322	1	8842	0		1	Novel00359
GO:0043768	S-ribosylhomocysteine lyase activity	molecular_function	0.033772	1	1	322	1	8842	0		1	Novel00359
GO:0048872	homeostasis of number of cells	biological_process	0.033772	1	1	322	1	8842	0		1	Novel00359
GO:0048874	homeostasis of number of cells in a free-living population	biological_process	0.033772	1	1	322	1	8842	0		1	Novel00359
GO:0006635	fatty acid beta-oxidation	biological_process	0.036679	1	2	322	8	8842	1	BGIBMGA002573	1	BGIBMGA002576
GO:0009062	fatty acid catabolic process	biological_process	0.036679	1	2	322	8	8842	1	BGIBMGA002573	1	BGIBMGA002576
GO:0019395	fatty acid oxidation	biological_process	0.036679	1	2	322	8	8842	1	BGIBMGA002573	1	BGIBMGA002576
GO:0034440	lipid oxidation	biological_process	0.036679	1	2	322	8	8842	1	BGIBMGA002573	1	BGIBMGA002576
GO:0072329	monocarboxylic acid catabolic process	biological_process	0.036679	1	2	322	8	8842	1	BGIBMGA002573	1	BGIBMGA002576
GO:0017080	sodium channel regulator activity	molecular_function	0.037587	1	1	322	1	8842	1	Novel00833	0
GO:0019871	sodium channel inhibitor activity	molecular_function	0.037587	1	1	322	1	8842	1	Novel00833	0
GO:0017000	antibiotic biosynthetic process	biological_process	0.037885	1	1	322	1	8842	0		1	BGIBMGA002077
GO:0030653	beta-lactam antibiotic metabolic process	biological_process	0.037885	1	1	322	1	8842	0		1	BGIBMGA002077
GO:0030654	beta-lactam antibiotic biosynthetic process	biological_process	0.037885	1	1	322	1	8842	0		1	BGIBMGA002077
GO:0042316	penicillin metabolic process	biological_process	0.037885	1	1	322	1	8842	0		1	BGIBMGA002077
GO:0042318	penicillin biosynthetic process	biological_process	0.037885	1	1	322	1	8842	0		1	BGIBMGA002077
GO:0072338	cellular lactam metabolic process	biological_process	0.037885	1	1	322	1	8842	0		1	BGIBMGA002077
GO:0072339	cellular lactam biosynthetic process	biological_process	0.037885	1	1	322	1	8842	0		1	BGIBMGA002077
GO:0003854	3-beta-hydroxy-delta5-steroid dehydrogenase activity	molecular_function	0.038146	1	3	322	20	8842	0		3	BGIBMGA011138,BGIBMGA011140,BGIBMGA014047
GO:0016229	steroid dehydrogenase activity	molecular_function	0.038146	1	3	322	20	8842	0		3	BGIBMGA014047,BGIBMGA011140,BGIBMGA011138
GO:0033764	steroid dehydrogenase activity, acting on the CH-OH group of donors, NAD or NADP as acceptor	molecular_function	0.038146	1	3	322	20	8842	0		3	BGIBMGA011138,BGIBMGA011140,BGIBMGA014047
GO:0004334	fumarylacetoacetase activity	molecular_function	0.038762	1	1	322	1	8842	0		1	BGIBMGA007438
GO:0004838	L-tyrosine:2-oxoglutarate aminotransferase activity	molecular_function	0.038943	1	1	322	1	8842	0		1	BGIBMGA002986
GO:0070547	L-tyrosine aminotransferase activity	molecular_function	0.038943	1	1	322	1	8842	0		1	BGIBMGA002986
GO:0004791	thioredoxin-disulfide reductase activity	molecular_function	0.039092	1	1	322	1	8842	0		1	BGIBMGA002818
GO:0004108	citrate (Si)-synthase activity	molecular_function	0.039111	1	1	322	1	8842	0		1	BGIBMGA000672
GO:0071929	alpha-tubulin acetylation	biological_process	0.039335	1	1	322	1	8842	1	Novel00195	0
GO:0004511	tyrosine 3-monooxygenase activity	molecular_function	0.039417	1	1	322	1	8842	0		1	BGIBMGA000563
GO:0006584	catecholamine metabolic process	biological_process	0.039417	1	1	322	1	8842	0		1	BGIBMGA000563
GO:0009712	catechol-containing compound metabolic process	biological_process	0.039417	1	1	322	1	8842	0		1	BGIBMGA000563
GO:0009713	catechol-containing compound biosynthetic process	biological_process	0.039417	1	1	322	1	8842	0		1	BGIBMGA000563
GO:0042423	catecholamine biosynthetic process	biological_process	0.039417	1	1	322	1	8842	0		1	BGIBMGA000563
GO:0016323	basolateral plasma membrane	cellular_component	0.039437	1	1	322	1	8842	0		1	BGIBMGA005664
GO:0003987	acetate-CoA ligase activity	molecular_function	0.039486	1	1	322	1	8842	0		1	BGIBMGA000721
GO:0016208	AMP binding	molecular_function	0.039486	1	1	322	1	8842	0		1	BGIBMGA000721
GO:0044000	movement in host	biological_process	0.039791	1	1	322	1	8842	0		1	Novel00813
GO:0046739	spread of virus in multicellular host	biological_process	0.039791	1	1	322	1	8842	0		1	Novel00813
GO:0046740	spread of virus in host, cell to cell	biological_process	0.039791	1	1	322	1	8842	0		1	Novel00813
GO:0051814	movement in other organism involved in symbiotic interaction	biological_process	0.039791	1	1	322	1	8842	0		1	Novel00813
GO:0015377	cation:chloride symporter activity	molecular_function	0.039864	1	1	322	1	8842	0		1	BGIBMGA001472
GO:0004736	pyruvate carboxylase activity	molecular_function	0.040475	1	1	322	1	8842	0		1	BGIBMGA008442
GO:0006694	steroid biosynthetic process	biological_process	0.04243	1	3	322	21	8842	0		3	BGIBMGA011140,BGIBMGA014047,BGIBMGA011138
GO:0004175	endopeptidase activity	molecular_function	0.0427	1	17	322	297	8842	6	BGIBMGA004365,BGIBMGA012964,BGIBMGA011442,BGIBMGA002480,BGIBMGA008579,BGIBMGA014520	11	Novel00615,BGIBMGA006272,BGIBMGA000841,BGIBMGA014404,BGIBMGA011211,BGIBMGA002592,BGIBMGA006423,BGIBMGA006324,BGIBMGA003335,BGIBMGA009562,Novel00156
GO:0005506	iron ion binding	molecular_function	0.042955	1	10	322	146	8842	4	BGIBMGA009523,BGIBMGA009522,Novel00899,BGIBMGA009521	6	BGIBMGA001003,BGIBMGA006916,BGIBMGA004884,Novel00359,BGIBMGA000563,BGIBMGA001004
GO:0009311	oligosaccharide metabolic process	biological_process	0.043526	1	2	322	9	8842	0		2	BGIBMGA005182,BGIBMGA005664
GO:0004529	exodeoxyribonuclease activity	molecular_function	0.045218	1	1	322	1	8842	0		1	Novel00320
GO:0006308	DNA catabolic process	biological_process	0.045218	1	1	322	1	8842	0		1	Novel00320
GO:0008855	exodeoxyribonuclease VII activity	molecular_function	0.045218	1	1	322	1	8842	0		1	Novel00320
GO:0009318	exodeoxyribonuclease VII complex	cellular_component	0.045218	1	1	322	1	8842	0		1	Novel00320
GO:0016895	exodeoxyribonuclease activity, producing 5'-phosphomonoesters	molecular_function	0.045218	1	1	322	1	8842	0		1	Novel00320
GO:1901615	organic hydroxy compound metabolic process	biological_process	0.045793	1	5	322	51	8842	3	BGIBMGA012618,BGIBMGA013007,BGIBMGA010461	2	BGIBMGA007767,BGIBMGA000563
GO:0046917	triphosphoribosyl-dephospho-CoA synthase activity	molecular_function	0.046508	1	1	322	1	8842	0		1	Novel01008
GO:0030682	evasion or tolerance of host defense response	biological_process	0.047197	1	1	322	1	8842	1	BGIBMGA004806	0
GO:0044413	avoidance of host defenses	biological_process	0.047197	1	1	322	1	8842	1	BGIBMGA004806	0
GO:0044415	evasion or tolerance of host defenses	biological_process	0.047197	1	1	322	1	8842	1	BGIBMGA004806	0
GO:0051807	evasion or tolerance of defense response of other organism involved in symbiotic interaction	biological_process	0.047197	1	1	322	1	8842	1	BGIBMGA004806	0
GO:0051832	avoidance of defenses of other organism involved in symbiotic interaction	biological_process	0.047197	1	1	322	1	8842	1	BGIBMGA004806	0
GO:0051834	evasion or tolerance of defenses of other organism involved in symbiotic interaction	biological_process	0.047197	1	1	322	1	8842	1	BGIBMGA004806	0
GO:0052173	response to defenses of other organism involved in symbiotic interaction	biological_process	0.047197	1	1	322	1	8842	1	BGIBMGA004806	0
GO:0052200	response to host defenses	biological_process	0.047197	1	1	322	1	8842	1	BGIBMGA004806	0
GO:0075136	response to host	biological_process	0.047197	1	1	322	1	8842	1	BGIBMGA004806	0
GO:0008202	steroid metabolic process	biological_process	0.047904	1	3	322	22	8842	0		3	BGIBMGA011138,BGIBMGA014047,BGIBMGA011140
GO:0007218	neuropeptide signaling pathway	biological_process	0.053073	1	4	322	44	8842	4	BGIBMGA011717,BGIBMGA011716,BGIBMGA011763,BGIBMGA011715	0
GO:0004568	chitinase activity	molecular_function	0.054182	1	2	322	10	8842	1	BGIBMGA009890	1	BGIBMGA006874
GO:0016634	oxidoreductase activity, acting on the CH-CH group of donors, oxygen as acceptor	molecular_function	0.055054	1	2	322	10	8842	1	BGIBMGA002573	1	BGIBMGA002576
GO:0044242	cellular lipid catabolic process	biological_process	0.056117	1	2	322	10	8842	1	BGIBMGA002573	1	BGIBMGA002576
GO:0016776	phosphotransferase activity, phosphate group as acceptor	molecular_function	0.05954	1	2	322	12	8842	0		2	BGIBMGA006032,BGIBMGA004166
GO:0031099	regeneration	biological_process	0.059855	1	1	322	2	8842	1	BGIBMGA003986	0
GO:0042246	tissue regeneration	biological_process	0.059855	1	1	322	2	8842	1	BGIBMGA003986	0
GO:0048589	developmental growth	biological_process	0.059855	1	1	322	2	8842	1	BGIBMGA003986	0
GO:0044765	single-organism transport	biological_process	0.061907	1	33	322	672	8842	4	Novel00318,BGIBMGA000688,BGIBMGA008579,BGIBMGA009004	29	BGIBMGA011090,BGIBMGA014246,BGIBMGA013242,BGIBMGA011231,BGIBMGA011261,BGIBMGA004623,BGIBMGA013576,BGIBMGA002324,BGIBMGA009452,BGIBMGA012153,BGIBMGA003964,BGIBMGA007572,BGIBMGA001600,BGIBMGA001472,BGIBMGA004562,BGIBMGA014265,BGIBMGA001498,BGIBMGA011391,BGIBMGA002430,Novel00341,BGIBMGA012800,BGIBMGA001691,BGIBMGA006273,BGIBMGA007154,BGIBMGA007462,BGIBMGA010422,BGIBMGA006540,Novel00193,BGIBMGA005726
GO:0006032	chitin catabolic process	biological_process	0.064818	1	2	322	11	8842	1	BGIBMGA009890	1	BGIBMGA006874
GO:0046348	amino sugar catabolic process	biological_process	0.064818	1	2	322	11	8842	1	BGIBMGA009890	1	BGIBMGA006874
GO:1901072	glucosamine-containing compound catabolic process	biological_process	0.064818	1	2	322	11	8842	1	BGIBMGA009890	1	BGIBMGA006874
GO:0005992	trehalose biosynthetic process	biological_process	0.065505	1	1	322	2	8842	0		1	BGIBMGA005182
GO:0046351	disaccharide biosynthetic process	biological_process	0.065505	1	1	322	2	8842	0		1	BGIBMGA005182
GO:0004735	pyrroline-5-carboxylate reductase activity	molecular_function	0.065706	1	1	322	2	8842	0		1	BGIBMGA005727
GO:0004089	carbonate dehydratase activity	molecular_function	0.067511	1	1	322	2	8842	1	BGIBMGA002647	0
GO:0030258	lipid modification	biological_process	0.068563	1	3	322	25	8842	1	BGIBMGA002573	2	BGIBMGA002576,Novel00028
GO:0008200	ion channel inhibitor activity	molecular_function	0.068815	1	1	322	2	8842	1	Novel00833	0
GO:0016248	channel inhibitor activity	molecular_function	0.068815	1	1	322	2	8842	1	Novel00833	0
GO:0008509	anion transmembrane transporter activity	molecular_function	0.069979	1	3	322	25	8842	0		3	BGIBMGA001472,BGIBMGA011391,BGIBMGA014265
GO:0019205	nucleobase-containing compound kinase activity	molecular_function	0.071761	1	2	322	13	8842	0		2	BGIBMGA006032,BGIBMGA004166
GO:0005788	endoplasmic reticulum lumen	cellular_component	0.071807	1	1	322	2	8842	1	BGIBMGA000475	0
GO:0043027	cysteine-type endopeptidase inhibitor activity involved in apoptotic process	molecular_function	0.071952	1	1	322	2	8842	0		1	Novel01191
GO:0043028	cysteine-type endopeptidase regulator activity involved in apoptotic process	molecular_function	0.071952	1	1	322	2	8842	0		1	Novel01191
GO:0043066	negative regulation of apoptotic process	biological_process	0.071952	1	1	322	2	8842	0		1	Novel01191
GO:0043069	negative regulation of programmed cell death	biological_process	0.071952	1	1	322	2	8842	0		1	Novel01191
GO:0060548	negative regulation of cell death	biological_process	0.071952	1	1	322	2	8842	0		1	Novel01191
GO:0006629	lipid metabolic process	biological_process	0.072355	1	12	322	201	8842	3	BGIBMGA012564,BGIBMGA002573,BGIBMGA010640	9	BGIBMGA007767,BGIBMGA007409,Novel00028,BGIBMGA002576,BGIBMGA014047,BGIBMGA013114,BGIBMGA011140,BGIBMGA011138,BGIBMGA005673
GO:0030060	L-malate dehydrogenase activity	molecular_function	0.073222	1	1	322	2	8842	0		1	BGIBMGA013063
GO:0019799	tubulin N-acetyltransferase activity	molecular_function	0.073767	1	1	322	2	8842	1	Novel00195	0
GO:0034212	peptide N-acetyltransferase activity	molecular_function	0.073767	1	1	322	2	8842	1	Novel00195	0
GO:0031386	protein tag	molecular_function	0.074839	1	1	322	2	8842	0		1	Novel00908
GO:0005342	organic acid transmembrane transporter activity	molecular_function	0.074907	1	2	322	12	8842	0		2	BGIBMGA014265,BGIBMGA011391
GO:0008514	organic anion transmembrane transporter activity	molecular_function	0.074907	1	2	322	12	8842	0		2	BGIBMGA014265,BGIBMGA011391
GO:0046943	carboxylic acid transmembrane transporter activity	molecular_function	0.074907	1	2	322	12	8842	0		2	BGIBMGA014265,BGIBMGA011391
GO:0019087	transformation of host cell by virus	biological_process	0.075309	1	1	322	2	8842	0		1	Novel00108
GO:0006082	organic acid metabolic process	biological_process	0.076016	1	12	322	201	8842	1	BGIBMGA002573	11	BGIBMGA007438,BGIBMGA000563,BGIBMGA005727,BGIBMGA011521,BGIBMGA007409,BGIBMGA002576,BGIBMGA002077,BGIBMGA012088,BGIBMGA013063,BGIBMGA002986,BGIBMGA003656
GO:0019752	carboxylic acid metabolic process	biological_process	0.076016	1	12	322	201	8842	1	BGIBMGA002573	11	BGIBMGA013063,BGIBMGA012088,BGIBMGA002986,BGIBMGA003656,BGIBMGA007438,BGIBMGA005727,BGIBMGA000563,BGIBMGA007409,BGIBMGA011521,BGIBMGA002576,BGIBMGA002077
GO:0043436	oxoacid metabolic process	biological_process	0.076016	1	12	322	201	8842	1	BGIBMGA002573	11	BGIBMGA007409,BGIBMGA011521,BGIBMGA000563,BGIBMGA005727,BGIBMGA007438,BGIBMGA002576,BGIBMGA002077,BGIBMGA012088,BGIBMGA013063,BGIBMGA003656,BGIBMGA002986
GO:0016822	hydrolase activity, acting on acid carbon-carbon bonds	molecular_function	0.076056	1	1	322	2	8842	0		1	BGIBMGA007438
GO:0016823	hydrolase activity, acting on acid carbon-carbon bonds, in ketonic substances	molecular_function	0.076056	1	1	322	2	8842	0		1	BGIBMGA007438
GO:0016999	antibiotic metabolic process	biological_process	0.076215	1	1	322	2	8842	0		1	BGIBMGA002077
GO:0017144	drug metabolic process	biological_process	0.076215	1	1	322	2	8842	0		1	BGIBMGA002077
GO:0030170	pyridoxal phosphate binding	molecular_function	0.076291	1	4	322	43	8842	0		4	BGIBMGA012088,BGIBMGA003656,BGIBMGA003116,BGIBMGA002986
GO:0052126	movement in host environment	biological_process	0.076682	1	1	322	2	8842	0		1	Novel00813
GO:0052192	movement in environment of other organism involved in symbiotic interaction	biological_process	0.076682	1	1	322	2	8842	0		1	Novel00813
GO:0008053	mitochondrial fusion	biological_process	0.077273	1	1	322	2	8842	1	Novel00195	0
GO:0005246	calcium channel regulator activity	molecular_function	0.077359	1	1	322	2	8842	0		1	Novel00341
GO:0042030	ATPase inhibitor activity	molecular_function	0.077359	1	1	322	2	8842	0		1	Novel00341
GO:0006842	tricarboxylic acid transport	biological_process	0.077421	1	1	322	2	8842	0		1	BGIBMGA011391
GO:0015137	citrate transmembrane transporter activity	molecular_function	0.077421	1	1	322	2	8842	0		1	BGIBMGA011391
GO:0015142	tricarboxylic acid transmembrane transporter activity	molecular_function	0.077421	1	1	322	2	8842	0		1	BGIBMGA011391
GO:0015746	citrate transport	biological_process	0.077421	1	1	322	2	8842	0		1	BGIBMGA011391
GO:0043604	amide biosynthetic process	biological_process	0.078182	1	2	322	12	8842	0		2	BGIBMGA011521,BGIBMGA002077
GO:0016032	viral process	biological_process	0.078911	1	2	322	12	8842	0		2	Novel00813,Novel00108
GO:0006473	protein acetylation	biological_process	0.079784	1	1	322	2	8842	1	Novel00195	0
GO:0006475	internal protein amino acid acetylation	biological_process	0.079784	1	1	322	2	8842	1	Novel00195	0
GO:0018393	internal peptidyl-lysine acetylation	biological_process	0.079784	1	1	322	2	8842	1	Novel00195	0
GO:0018394	peptidyl-lysine acetylation	biological_process	0.079784	1	1	322	2	8842	1	Novel00195	0
GO:0030234	enzyme regulator activity	molecular_function	0.08044	1	11	322	180	8842	3	BGIBMGA005119,BGIBMGA001983,BGIBMGA004991	8	Novel00383,BGIBMGA013849,Novel00867,Novel01191,Novel00384,BGIBMGA004600,Novel00341,BGIBMGA013565
GO:0006631	fatty acid metabolic process	biological_process	0.08261	1	3	322	28	8842	1	BGIBMGA002573	2	BGIBMGA007409,BGIBMGA002576
GO:0015849	organic acid transport	biological_process	0.089588	1	2	322	13	8842	0		2	BGIBMGA014265,BGIBMGA011391
GO:0046942	carboxylic acid transport	biological_process	0.089588	1	2	322	13	8842	0		2	BGIBMGA011391,BGIBMGA014265
GO:0016884	carbon-nitrogen ligase activity, with glutamine as amido-N-donor	molecular_function	0.090851	1	2	322	13	8842	1	BGIBMGA012491	1	BGIBMGA011521
GO:0004190	aspartic-type endopeptidase activity	molecular_function	0.094428	1	2	322	14	8842	1	BGIBMGA008579	1	Novel00615
GO:0070001	aspartic-type peptidase activity	molecular_function	0.094428	1	2	322	14	8842	1	BGIBMGA008579	1	Novel00615
GO:0016846	carbon-sulfur lyase activity	molecular_function	0.095969	1	1	322	3	8842	0		1	Novel00359
GO:0004019	adenylosuccinate synthase activity	molecular_function	0.10044	1	1	322	3	8842	0		1	Novel01276
GO:0004298	threonine-type endopeptidase activity	molecular_function	0.10242	1	2	322	16	8842	0		2	BGIBMGA003335,BGIBMGA009562
GO:0005839	proteasome core complex	cellular_component	0.10242	1	2	322	16	8842	0		2	BGIBMGA009562,BGIBMGA003335
GO:0070003	threonine-type peptidase activity	molecular_function	0.10242	1	2	322	16	8842	0		2	BGIBMGA003335,BGIBMGA009562
GO:0006099	tricarboxylic acid cycle	biological_process	0.10554	1	2	322	15	8842	0		2	BGIBMGA000672,BGIBMGA004884
GO:0015296	anion:cation symporter activity	molecular_function	0.10589	1	1	322	3	8842	0		1	BGIBMGA001472
GO:0008889	glycerophosphodiester phosphodiesterase activity	molecular_function	0.1089	1	1	322	3	8842	0		1	BGIBMGA007767
GO:0016405	CoA-ligase activity	molecular_function	0.10961	1	1	322	3	8842	0		1	BGIBMGA000721
GO:0016877	ligase activity, forming carbon-sulfur bonds	molecular_function	0.10961	1	1	322	3	8842	0		1	BGIBMGA000721
GO:0016878	acid-thiol ligase activity	molecular_function	0.10961	1	1	322	3	8842	0		1	BGIBMGA000721
GO:0005971	ribonucleoside-diphosphate reductase complex	cellular_component	0.10965	1	1	322	3	8842	0		1	Novel01287
GO:0006108	malate metabolic process	biological_process	0.10974	1	1	322	3	8842	0		1	BGIBMGA013063
GO:0006944	cellular membrane fusion	biological_process	0.11136	1	1	322	3	8842	1	Novel00195	0
GO:0048284	organelle fusion	biological_process	0.11136	1	1	322	3	8842	1	Novel00195	0
GO:0016705	oxidoreductase activity, acting on paired donors, with incorporation or reduction of molecular oxygen	molecular_function	0.11153	1	8	322	131	8842	4	BGIBMGA009521,BGIBMGA009522,BGIBMGA009523,Novel00899	4	BGIBMGA000563,BGIBMGA001004,BGIBMGA001003,BGIBMGA006916
GO:0031224	intrinsic to membrane	cellular_component	0.11161	1	37	322	816	8842	8	BGIBMGA010923,BGIBMGA000688,BGIBMGA008584,BGIBMGA003986,BGIBMGA008579,Novel00195,BGIBMGA009306,BGIBMGA010945	29	BGIBMGA011090,Novel00813,BGIBMGA005226,BGIBMGA013114,BGIBMGA013242,BGIBMGA011231,BGIBMGA014246,BGIBMGA013576,BGIBMGA003964,BGIBMGA009452,BGIBMGA004623,BGIBMGA011261,BGIBMGA001472,BGIBMGA001600,BGIBMGA007572,BGIBMGA011391,BGIBMGA001498,BGIBMGA004562,BGIBMGA004884,Novel00108,BGIBMGA002430,BGIBMGA001691,BGIBMGA006273,BGIBMGA007154,BGIBMGA007462,Novel00193,BGIBMGA006540,BGIBMGA010422,BGIBMGA009375
GO:0004869	cysteine-type endopeptidase inhibitor activity	molecular_function	0.11199	1	1	322	3	8842	0		1	Novel01191
GO:0006066	alcohol metabolic process	biological_process	0.11244	1	4	322	48	8842	3	BGIBMGA010461,BGIBMGA013007,BGIBMGA012618	1	BGIBMGA007767
GO:0004066	asparagine synthase (glutamine-hydrolyzing) activity	molecular_function	0.11321	1	1	322	3	8842	0		1	BGIBMGA011521
GO:0006528	asparagine metabolic process	biological_process	0.11321	1	1	322	3	8842	0		1	BGIBMGA011521
GO:0006529	asparagine biosynthetic process	biological_process	0.11321	1	1	322	3	8842	0		1	BGIBMGA011521
GO:0016714	oxidoreductase activity, acting on paired donors, with incorporation or reduction of molecular oxygen, reduced pteridine as one donor, and incorporation of one atom of oxygen	molecular_function	0.11321	1	1	322	3	8842	0		1	BGIBMGA000563
GO:0004555	alpha,alpha-trehalase activity	molecular_function	0.1137	1	1	322	3	8842	0		1	BGIBMGA005664
GO:0015927	trehalase activity	molecular_function	0.1137	1	1	322	3	8842	0		1	BGIBMGA005664
GO:0018958	phenol-containing compound metabolic process	biological_process	0.11379	1	1	322	3	8842	0		1	BGIBMGA000563
GO:0046189	phenol-containing compound biosynthetic process	biological_process	0.11379	1	1	322	3	8842	0		1	BGIBMGA000563
GO:0051287	NAD binding	molecular_function	0.11422	1	3	322	32	8842	0		3	BGIBMGA007160,BGIBMGA006013,BGIBMGA009043
GO:0019048	modulation by virus of host morphology or physiology	biological_process	0.11512	1	1	322	3	8842	0		1	Novel00108
GO:0017048	Rho GTPase binding	molecular_function	0.11527	1	1	322	3	8842	0		1	BGIBMGA011175
GO:0004075	biotin carboxylase activity	molecular_function	0.11535	1	1	322	3	8842	0		1	BGIBMGA008442
GO:0043543	protein acylation	biological_process	0.11581	1	1	322	3	8842	1	Novel00195	0
GO:0009060	aerobic respiration	biological_process	0.11847	1	2	322	16	8842	0		2	BGIBMGA000672,BGIBMGA004884
GO:0016796	exonuclease activity, active with either ribo- or deoxyribonucleic acids and producing 5'-phosphomonoesters	molecular_function	0.11901	1	1	322	3	8842	0		1	Novel00320
GO:0004784	superoxide dismutase activity	molecular_function	0.12012	1	1	322	4	8842	0		1	BGIBMGA002907
GO:0016721	oxidoreductase activity, acting on superoxide radicals as acceptor	molecular_function	0.12012	1	1	322	4	8842	0		1	BGIBMGA002907
GO:0042060	wound healing	biological_process	0.12583	1	1	322	4	8842	1	BGIBMGA003986	0
GO:0008237	metallopeptidase activity	molecular_function	0.12632	1	8	322	131	8842	5	BGIBMGA004365,BGIBMGA002480,BGIBMGA002527,BGIBMGA014520,BGIBMGA012964	3	Novel01244,BGIBMGA010679,BGIBMGA008063
GO:0010466	negative regulation of peptidase activity	biological_process	0.13004	1	1	322	4	8842	1	BGIBMGA001983	0
GO:0051346	negative regulation of hydrolase activity	biological_process	0.13004	1	1	322	4	8842	1	BGIBMGA001983	0
GO:0008812	choline dehydrogenase activity	molecular_function	0.13039	1	3	322	32	8842	3	BGIBMGA010461,BGIBMGA012618,BGIBMGA013007	0
GO:0016021	integral to membrane	cellular_component	0.1313	1	36	322	805	8842	8	BGIBMGA009306,BGIBMGA010945,BGIBMGA000688,BGIBMGA010923,BGIBMGA003986,Novel00195,BGIBMGA008579,BGIBMGA008584	28	BGIBMGA002430,Novel00108,BGIBMGA001498,BGIBMGA011391,BGIBMGA004884,BGIBMGA004562,BGIBMGA006540,Novel00193,BGIBMGA009375,BGIBMGA010422,BGIBMGA001691,BGIBMGA007154,BGIBMGA006273,BGIBMGA007462,BGIBMGA013242,BGIBMGA011231,BGIBMGA014246,BGIBMGA011090,Novel00813,BGIBMGA005226,BGIBMGA001472,BGIBMGA001600,BGIBMGA007572,BGIBMGA013576,BGIBMGA003964,BGIBMGA009452,BGIBMGA011261,BGIBMGA004623
GO:0004017	adenylate kinase activity	molecular_function	0.13301	1	1	322	4	8842	0		1	BGIBMGA006032
GO:0006164	purine nucleotide biosynthetic process	biological_process	0.13385	1	4	322	55	8842	0		4	BGIBMGA012153,Novel01341,BGIBMGA009300,Novel01276
GO:0004222	metalloendopeptidase activity	molecular_function	0.13675	1	4	322	52	8842	4	BGIBMGA012964,BGIBMGA002480,BGIBMGA014520,BGIBMGA004365	0
GO:0005777	peroxisome	cellular_component	0.13737	1	2	322	17	8842	1	BGIBMGA002573	1	BGIBMGA002576
GO:0042579	microbody	cellular_component	0.13737	1	2	322	17	8842	1	BGIBMGA002573	1	BGIBMGA002576
GO:0006561	proline biosynthetic process	biological_process	0.138	1	1	322	4	8842	0		1	BGIBMGA005727
GO:0060590	ATPase regulator activity	molecular_function	0.14139	1	1	322	4	8842	0		1	Novel00341
GO:0018205	peptidyl-lysine modification	biological_process	0.14146	1	1	322	4	8842	1	Novel00195	0
GO:0005578	proteinaceous extracellular matrix	cellular_component	0.14174	1	2	322	17	8842	1	BGIBMGA000388	1	Novel01244
GO:0006189	'de novo' IMP biosynthetic process	biological_process	0.14179	1	1	322	4	8842	0		1	Novel01341
GO:0008440	inositol-1,4,5-trisphosphate 3-kinase activity	molecular_function	0.14443	1	1	322	4	8842	0		1	BGIBMGA007362
GO:0016615	malate dehydrogenase activity	molecular_function	0.145	1	1	322	4	8842	0		1	BGIBMGA013063
GO:0006820	anion transport	biological_process	0.14503	1	3	322	34	8842	0		3	BGIBMGA014265,BGIBMGA011391,BGIBMGA001472
GO:0061025	membrane fusion	biological_process	0.14551	1	1	322	4	8842	1	Novel00195	0
GO:0044003	modification by symbiont of host morphology or physiology	biological_process	0.14653	1	1	322	4	8842	0		1	Novel00108
GO:0051817	modification of morphology or physiology of other organism involved in symbiotic interaction	biological_process	0.14653	1	1	322	4	8842	0		1	Novel00108
GO:0015108	chloride transmembrane transporter activity	molecular_function	0.14921	1	1	322	4	8842	0		1	BGIBMGA001472
GO:0006094	gluconeogenesis	biological_process	0.14961	1	1	322	4	8842	0		1	BGIBMGA008442
GO:0016885	ligase activity, forming carbon-carbon bonds	molecular_function	0.15143	1	1	322	4	8842	0		1	BGIBMGA008442
GO:0003707	steroid hormone receptor activity	molecular_function	0.15262	1	2	322	19	8842	2	BGIBMGA007888,BGIBMGA006839	0
GO:0014070	response to organic cyclic compound	biological_process	0.15262	1	2	322	19	8842	2	BGIBMGA007888,BGIBMGA006839	0
GO:0033993	response to lipid	biological_process	0.15262	1	2	322	19	8842	2	BGIBMGA007888,BGIBMGA006839	0
GO:0043401	steroid hormone mediated signaling pathway	biological_process	0.15262	1	2	322	19	8842	2	BGIBMGA007888,BGIBMGA006839	0
GO:0048545	response to steroid hormone stimulus	biological_process	0.15262	1	2	322	19	8842	2	BGIBMGA007888,BGIBMGA006839	0
GO:0071383	cellular response to steroid hormone stimulus	biological_process	0.15262	1	2	322	19	8842	2	BGIBMGA007888,BGIBMGA006839	0
GO:0071396	cellular response to lipid	biological_process	0.15262	1	2	322	19	8842	2	BGIBMGA006839,BGIBMGA007888	0
GO:0071407	cellular response to organic cyclic compound	biological_process	0.15262	1	2	322	19	8842	2	BGIBMGA006839,BGIBMGA007888	0
GO:0043086	negative regulation of catalytic activity	biological_process	0.15356	1	1	322	5	8842	1	BGIBMGA001983	0
GO:0044092	negative regulation of molecular function	biological_process	0.15356	1	1	322	5	8842	1	BGIBMGA001983	0
GO:0044425	membrane part	cellular_component	0.15367	1	40	322	922	8842	9	BGIBMGA003986,Novel00195,BGIBMGA008579,BGIBMGA008584,BGIBMGA000688,BGIBMGA010923,Novel00318,BGIBMGA010945,BGIBMGA009306	31	BGIBMGA001472,BGIBMGA007572,BGIBMGA001600,BGIBMGA003964,BGIBMGA009452,BGIBMGA012153,BGIBMGA013576,BGIBMGA005664,BGIBMGA011261,BGIBMGA004623,BGIBMGA011231,BGIBMGA013242,BGIBMGA014246,BGIBMGA011090,BGIBMGA013114,BGIBMGA005226,Novel00813,BGIBMGA006540,Novel00193,BGIBMGA009375,BGIBMGA010422,BGIBMGA007462,BGIBMGA006273,BGIBMGA007154,BGIBMGA001691,BGIBMGA002430,Novel00108,BGIBMGA001498,BGIBMGA011391,BG…
GO:0015711	organic anion transport	biological_process	0.15618	1	2	322	18	8842	0		2	BGIBMGA011391,BGIBMGA014265
GO:0003993	acid phosphatase activity	molecular_function	0.15662	1	2	322	19	8842	0		2	BGIBMGA009488,BGIBMGA006176
GO:0043603	cellular amide metabolic process	biological_process	0.15845	1	2	322	19	8842	0		2	BGIBMGA002077,BGIBMGA011521
GO:0009611	response to wounding	biological_process	0.15902	1	1	322	5	8842	1	BGIBMGA003986	0
GO:0052547	regulation of peptidase activity	biological_process	0.15905	1	1	322	5	8842	1	BGIBMGA001983	0
GO:0072522	purine-containing compound biosynthetic process	biological_process	0.16124	1	4	322	59	8842	0		4	BGIBMGA009300,Novel01341,Novel01276,BGIBMGA012153
GO:0009755	hormone-mediated signaling pathway	biological_process	0.16197	1	2	322	20	8842	2	BGIBMGA006839,BGIBMGA007888	0
GO:0032870	cellular response to hormone stimulus	biological_process	0.16197	1	2	322	20	8842	2	BGIBMGA007888,BGIBMGA006839	0
GO:0006071	glycerol metabolic process	biological_process	0.16435	1	1	322	5	8842	0		1	BGIBMGA007767
GO:0019400	alditol metabolic process	biological_process	0.16435	1	1	322	5	8842	0		1	BGIBMGA007767
GO:0004536	deoxyribonuclease activity	molecular_function	0.16802	1	1	322	5	8842	0		1	Novel00320
GO:0003995	acyl-CoA dehydrogenase activity	molecular_function	0.16906	1	2	322	19	8842	1	BGIBMGA002573	1	BGIBMGA002576
GO:0009312	oligosaccharide biosynthetic process	biological_process	0.17139	1	1	322	5	8842	0		1	BGIBMGA005182
GO:0009607	response to biotic stimulus	biological_process	0.17152	1	2	322	25	8842	1	BGIBMGA004806	1	BGIBMGA014360
GO:0051707	response to other organism	biological_process	0.17152	1	2	322	25	8842	1	BGIBMGA004806	1	BGIBMGA014360
GO:0006560	proline metabolic process	biological_process	0.17181	1	1	322	5	8842	0		1	BGIBMGA005727
GO:0004497	monooxygenase activity	molecular_function	0.17344	1	3	322	38	8842	0		3	BGIBMGA000563,BGIBMGA001004,BGIBMGA006916
GO:0030259	lipid glycosylation	biological_process	0.1741	1	1	322	5	8842	0		1	Novel00028
GO:0044550	secondary metabolite biosynthetic process	biological_process	0.17456	1	1	322	5	8842	0		1	BGIBMGA002077
GO:1901617	organic hydroxy compound biosynthetic process	biological_process	0.17555	1	1	322	5	8842	0		1	BGIBMGA000563
GO:0009725	response to hormone stimulus	biological_process	0.17635	1	2	322	21	8842	2	BGIBMGA007888,BGIBMGA006839	0
GO:0006821	chloride transport	biological_process	0.17669	1	1	322	5	8842	0		1	BGIBMGA001472
GO:0051766	inositol trisphosphate kinase activity	molecular_function	0.17684	1	1	322	5	8842	0		1	BGIBMGA007362
GO:0004748	ribonucleoside-diphosphate reductase activity, thioredoxin disulfide as acceptor	molecular_function	0.17742	1	1	322	5	8842	0		1	Novel01287
GO:0016728	oxidoreductase activity, acting on CH or CH2 groups, disulfide as acceptor	molecular_function	0.17742	1	1	322	5	8842	0		1	Novel01287
GO:0000152	nuclear ubiquitin ligase complex	cellular_component	0.17804	1	1	322	5	8842	0		1	Novel00908
GO:0005680	anaphase-promoting complex	cellular_component	0.17804	1	1	322	5	8842	0		1	Novel00908
GO:0033961	cis-stilbene-oxide hydrolase activity	molecular_function	0.17874	1	1	322	5	8842	1	BGIBMGA009211	0
GO:0019319	hexose biosynthetic process	biological_process	0.17897	1	1	322	5	8842	0		1	BGIBMGA008442
GO:0046364	monosaccharide biosynthetic process	biological_process	0.17897	1	1	322	5	8842	0		1	BGIBMGA008442
GO:0040011	locomotion	biological_process	0.18061	1	1	322	5	8842	0		1	Novel00813
GO:0016769	transferase activity, transferring nitrogenous groups	molecular_function	0.18081	1	2	322	20	8842	0		2	BGIBMGA003116,BGIBMGA002986
GO:0033179	proton-transporting V-type ATPase, V0 domain	cellular_component	0.1811	1	1	322	6	8842	1	Novel00318	0
GO:1901566	organonitrogen compound biosynthetic process	biological_process	0.18228	1	8	322	149	8842	0		8	BGIBMGA012153,BGIBMGA000563,BGIBMGA005727,BGIBMGA011521,BGIBMGA002077,Novel01276,Novel01341,BGIBMGA009300
GO:0003857	3-hydroxyacyl-CoA dehydrogenase activity	molecular_function	0.18258	1	1	322	6	8842	0		1	BGIBMGA007409
GO:0044281	small molecule metabolic process	biological_process	0.18324	1	27	322	608	8842	6	BGIBMGA013007,BGIBMGA012618,Novel00195,BGIBMGA002647,BGIBMGA002573,BGIBMGA010461	21	Novel01276,BGIBMGA002576,BGIBMGA007438,BGIBMGA012153,BGIBMGA004166,BGIBMGA002986,BGIBMGA003656,BGIBMGA009300,BGIBMGA013063,BGIBMGA008442,BGIBMGA002077,BGIBMGA005226,BGIBMGA011521,BGIBMGA001999,BGIBMGA007409,BGIBMGA000563,BGIBMGA007767,BGIBMGA005727,BGIBMGA006032,Novel01341,BGIBMGA012088
GO:0016668	oxidoreductase activity, acting on a sulfur group of donors, NAD(P) as acceptor	molecular_function	0.18429	1	1	322	5	8842	0		1	BGIBMGA002818
GO:0017016	Ras GTPase binding	molecular_function	0.18624	1	1	322	5	8842	0		1	BGIBMGA011175
GO:0031267	small GTPase binding	molecular_function	0.18624	1	1	322	5	8842	0		1	BGIBMGA011175
GO:0046034	ATP metabolic process	biological_process	0.18734	1	3	322	42	8842	0		3	BGIBMGA012153,BGIBMGA006032,BGIBMGA005226
GO:0008762	UDP-N-acetylmuramate dehydrogenase activity	molecular_function	0.18775	1	1	322	5	8842	0		1	BGIBMGA009966
GO:0005086	ARF guanyl-nucleotide exchange factor activity	molecular_function	0.18878	1	1	322	5	8842	0		1	BGIBMGA004600
GO:0033177	proton-transporting two-sector ATPase complex, proton-transporting domain	cellular_component	0.19198	1	2	322	24	8842	1	Novel00318	1	BGIBMGA012153
GO:0006026	aminoglycan catabolic process	biological_process	0.19292	1	2	322	23	8842	1	BGIBMGA009890	1	BGIBMGA006874
GO:0009055	electron carrier activity	molecular_function	0.19294	1	7	322	128	8842	4	BGIBMGA009522,BGIBMGA009523,BGIBMGA008268,BGIBMGA009521	3	BGIBMGA001004,BGIBMGA001003,BGIBMGA006916
GO:0008234	cysteine-type peptidase activity	molecular_function	0.19417	1	3	322	40	8842	2	BGIBMGA009184,BGIBMGA011442	1	Novel00156
GO:0019773	proteasome core complex, alpha-subunit complex	cellular_component	0.19429	1	1	322	6	8842	0		1	BGIBMGA009562
GO:0005740	mitochondrial envelope	cellular_component	0.19443	1	3	322	47	8842	1	Novel00195	2	BGIBMGA012153,BGIBMGA004884
GO:0009888	tissue development	biological_process	0.19777	1	1	322	5	8842	1	BGIBMGA003986	0
GO:0006508	proteolysis	biological_process	0.19902	1	20	322	443	8842	8	BGIBMGA012964,BGIBMGA009184,BGIBMGA004365,BGIBMGA014520,BGIBMGA008579,BGIBMGA002480,BGIBMGA011442,BGIBMGA002527	12	BGIBMGA002592,BGIBMGA011211,BGIBMGA014404,Novel00615,BGIBMGA006272,BGIBMGA000841,BGIBMGA006324,Novel00156,BGIBMGA009562,BGIBMGA003335,BGIBMGA006423,BGIBMGA006181
GO:0016868	intramolecular transferase activity, phosphotransferases	molecular_function	0.19936	1	1	322	6	8842	0		1	BGIBMGA010445
GO:0005741	mitochondrial outer membrane	cellular_component	0.20029	1	1	322	6	8842	1	Novel00195	0
GO:0031968	organelle outer membrane	cellular_component	0.20029	1	1	322	6	8842	1	Novel00195	0
GO:0007005	mitochondrion organization	biological_process	0.2004	1	1	322	7	8842	1	Novel00195	0
GO:0019748	secondary metabolic process	biological_process	0.20168	1	1	322	6	8842	0		1	BGIBMGA002077
GO:0006730	one-carbon metabolic process	biological_process	0.20395	1	1	322	6	8842	1	BGIBMGA002647	0
GO:0040007	growth	biological_process	0.20428	1	1	322	7	8842	1	BGIBMGA003986	0
GO:0010941	regulation of cell death	biological_process	0.20729	1	1	322	6	8842	0		1	Novel01191
GO:0042981	regulation of apoptotic process	biological_process	0.20729	1	1	322	6	8842	0		1	Novel01191
GO:0043067	regulation of programmed cell death	biological_process	0.20729	1	1	322	6	8842	0		1	Novel01191
GO:0035821	modification of morphology or physiology of other organism	biological_process	0.20786	1	1	322	6	8842	0		1	Novel00108
GO:0006188	IMP biosynthetic process	biological_process	0.20825	1	1	322	6	8842	0		1	Novel01341
GO:0046040	IMP metabolic process	biological_process	0.20825	1	1	322	6	8842	0		1	Novel01341
GO:0009067	aspartate family amino acid biosynthetic process	biological_process	0.21036	1	1	322	6	8842	0		1	BGIBMGA011521
GO:0004301	epoxide hydrolase activity	molecular_function	0.21118	1	1	322	6	8842	1	BGIBMGA009211	0
GO:0016803	ether hydrolase activity	molecular_function	0.21118	1	1	322	6	8842	1	BGIBMGA009211	0
GO:0003333	amino acid transmembrane transport	biological_process	0.21407	1	1	322	6	8842	0		1	BGIBMGA014265
GO:0015171	amino acid transmembrane transporter activity	molecular_function	0.21407	1	1	322	6	8842	0		1	BGIBMGA014265
GO:0006200	ATP catabolic process	biological_process	0.21433	1	1	322	6	8842	0		1	BGIBMGA005226
GO:0016725	oxidoreductase activity, acting on CH or CH2 groups	molecular_function	0.21537	1	1	322	6	8842	0		1	Novel01287
GO:0016054	organic acid catabolic process	biological_process	0.21915	1	2	322	23	8842	1	BGIBMGA002573	1	BGIBMGA002576
GO:0046395	carboxylic acid catabolic process	biological_process	0.21915	1	2	322	23	8842	1	BGIBMGA002573	1	BGIBMGA002576
GO:0000502	proteasome complex	cellular_component	0.22016	1	2	322	25	8842	0		2	BGIBMGA003335,BGIBMGA009562
GO:0008081	phosphoric diester hydrolase activity	molecular_function	0.22153	1	2	322	23	8842	1	BGIBMGA003099	1	BGIBMGA007767
GO:0016646	oxidoreductase activity, acting on the CH-NH group of donors, NAD or NADP as acceptor	molecular_function	0.22377	1	1	322	7	8842	0		1	BGIBMGA005727
GO:0030145	manganese ion binding	molecular_function	0.22944	1	1	322	7	8842	0		1	BGIBMGA008521
GO:0071310	cellular response to organic substance	biological_process	0.22978	1	2	322	25	8842	2	BGIBMGA006839,BGIBMGA007888	0
GO:0071495	cellular response to endogenous stimulus	biological_process	0.22978	1	2	322	25	8842	2	BGIBMGA006839,BGIBMGA007888	0
GO:0019867	outer membrane	cellular_component	0.23159	1	1	322	7	8842	1	Novel00195	0
GO:0004383	guanylate cyclase activity	molecular_function	0.23444	1	1	322	7	8842	0		1	BGIBMGA009300
GO:0006182	cGMP biosynthetic process	biological_process	0.23444	1	1	322	7	8842	0		1	BGIBMGA009300
GO:0046068	cGMP metabolic process	biological_process	0.23444	1	1	322	7	8842	0		1	BGIBMGA009300
GO:0052652	cyclic purine nucleotide metabolic process	biological_process	0.23444	1	1	322	7	8842	0		1	BGIBMGA009300
GO:0046939	nucleotide phosphorylation	biological_process	0.23739	1	1	322	8	8842	0		1	BGIBMGA004166
GO:0007160	cell-matrix adhesion	biological_process	0.23907	1	1	322	7	8842	1	BGIBMGA005876	0
GO:0031589	cell-substrate adhesion	biological_process	0.23907	1	1	322	7	8842	1	BGIBMGA005876	0
GO:0016051	carbohydrate biosynthetic process	biological_process	0.23925	1	2	322	24	8842	0		2	BGIBMGA008442,BGIBMGA005182
GO:0015934	large ribosomal subunit	cellular_component	0.23943	1	1	322	8	8842	1	BGIBMGA003337	0
GO:0019899	enzyme binding	molecular_function	0.2406	1	2	322	24	8842	0		2	BGIBMGA011175,Novel00908
GO:0009636	response to toxic substance	biological_process	0.24061	1	1	322	7	8842	1	BGIBMGA009211	0
GO:0000042	protein targeting to Golgi	biological_process	0.24208	1	1	322	7	8842	1	BGIBMGA009004	0
GO:0000301	retrograde transport, vesicle recycling within Golgi	biological_process	0.24208	1	1	322	7	8842	1	BGIBMGA009004	0
GO:0034067	protein localization to Golgi apparatus	biological_process	0.24208	1	1	322	7	8842	1	BGIBMGA009004	0
GO:0072600	establishment of protein localization to Golgi	biological_process	0.24208	1	1	322	7	8842	1	BGIBMGA009004	0
GO:0070887	cellular response to chemical stimulus	biological_process	0.24449	1	2	322	26	8842	2	BGIBMGA007888,BGIBMGA006839	0
GO:0009719	response to endogenous stimulus	biological_process	0.24475	1	2	322	26	8842	2	BGIBMGA006839,BGIBMGA007888	0
GO:0000036	ACP phosphopantetheine attachment site binding involved in fatty acid biosynthetic process	molecular_function	0.24546	1	1	322	7	8842	1	BGIBMGA000031	0
GO:0044620	ACP phosphopantetheine attachment site binding	molecular_function	0.24546	1	1	322	7	8842	1	BGIBMGA000031	0
GO:0051192	prosthetic group binding	molecular_function	0.24546	1	1	322	7	8842	1	BGIBMGA000031	0
GO:0003916	DNA topoisomerase activity	molecular_function	0.24579	1	1	322	7	8842	1	Novel01175	0
GO:0006265	DNA topological change	biological_process	0.24579	1	1	322	7	8842	1	Novel01175	0
GO:0006865	amino acid transport	biological_process	0.24709	1	1	322	7	8842	0		1	BGIBMGA014265
GO:0008241	peptidyl-dipeptidase activity	molecular_function	0.25033	1	1	322	8	8842	1	BGIBMGA002527	0
GO:0005581	collagen	cellular_component	0.25423	1	1	322	7	8842	1	BGIBMGA000388	0
GO:0044429	mitochondrial part	cellular_component	0.2554	1	3	322	53	8842	1	Novel00195	2	BGIBMGA012153,BGIBMGA004884
GO:0010033	response to organic substance	biological_process	0.25614	1	2	322	27	8842	2	BGIBMGA007888,BGIBMGA006839	0
GO:0006816	calcium ion transport	biological_process	0.25842	1	1	322	7	8842	0		1	Novel00341
GO:0070838	divalent metal ion transport	biological_process	0.25842	1	1	322	7	8842	0		1	Novel00341
GO:0072511	divalent inorganic cation transport	biological_process	0.25842	1	1	322	7	8842	0		1	Novel00341
GO:0044421	extracellular region part	cellular_component	0.26068	1	3	322	50	8842	2	BGIBMGA000388,BGIBMGA004396	1	Novel01244
GO:0016044	cellular membrane organization	biological_process	0.26077	1	1	322	9	8842	1	Novel00195	0
GO:0006814	sodium ion transport	biological_process	0.26404	1	2	322	28	8842	0		2	BGIBMGA012800,BGIBMGA001472
GO:0006891	intra-Golgi vesicle-mediated transport	biological_process	0.27122	1	1	322	8	8842	1	BGIBMGA009004	0
GO:0031012	extracellular matrix	cellular_component	0.27243	1	2	322	26	8842	1	BGIBMGA000388	1	Novel01244
GO:0043648	dicarboxylic acid metabolic process	biological_process	0.27433	1	1	322	8	8842	0		1	BGIBMGA013063
GO:0019028	viral capsid	cellular_component	0.27488	1	2	322	26	8842	1	Novel01001	1	Novel00908
GO:0071103	DNA conformation change	biological_process	0.27545	1	2	322	31	8842	2	BGIBMGA009249,Novel01175	0
GO:0015103	inorganic anion transmembrane transporter activity	molecular_function	0.27587	1	1	322	8	8842	0		1	BGIBMGA001472
GO:0009152	purine ribonucleotide biosynthetic process	biological_process	0.27594	1	3	322	51	8842	0		3	Novel01341,BGIBMGA009300,BGIBMGA012153
GO:0005549	odorant binding	molecular_function	0.2775	1	3	322	58	8842	0		3	Novel01552,BGIBMGA010039,BGIBMGA002626
GO:0016272	prefoldin complex	cellular_component	0.28043	1	1	322	10	8842	1	Novel00195	0
GO:0051020	GTPase binding	molecular_function	0.28103	1	1	322	8	8842	0		1	BGIBMGA011175
GO:0016645	oxidoreductase activity, acting on the CH-NH group of donors	molecular_function	0.28368	1	1	322	9	8842	0		1	BGIBMGA005727
GO:0009057	macromolecule catabolic process	biological_process	0.29056	1	5	322	98	8842	1	BGIBMGA009890	4	BGIBMGA009562,BGIBMGA003335,Novel00320,BGIBMGA006874
GO:0044255	cellular lipid metabolic process	biological_process	0.29102	1	6	322	121	8842	2	BGIBMGA012564,BGIBMGA002573	4	BGIBMGA013114,BGIBMGA002576,BGIBMGA007409,Novel00028
GO:0042221	response to chemical stimulus	biological_process	0.29128	1	3	322	52	8842	3	BGIBMGA006839,BGIBMGA007888,BGIBMGA009211	0
GO:0044420	extracellular matrix part	cellular_component	0.29163	1	1	322	8	8842	1	BGIBMGA000388	0
GO:0009066	aspartate family amino acid metabolic process	biological_process	0.29199	1	1	322	9	8842	0		1	BGIBMGA011521
GO:0009308	amine metabolic process	biological_process	0.29203	1	1	322	9	8842	0		1	BGIBMGA002077
GO:0044106	cellular amine metabolic process	biological_process	0.29203	1	1	322	9	8842	0		1	BGIBMGA002077
GO:0016042	lipid catabolic process	biological_process	0.29314	1	2	322	30	8842	1	BGIBMGA002573	1	BGIBMGA002576
GO:0016801	hydrolase activity, acting on ether bonds	molecular_function	0.29372	1	1	322	9	8842	1	BGIBMGA009211	0
GO:0019900	kinase binding	molecular_function	0.29609	1	1	322	9	8842	0		1	Novel00908
GO:0019901	protein kinase binding	molecular_function	0.29609	1	1	322	9	8842	0		1	Novel00908
GO:0042578	phosphoric ester hydrolase activity	molecular_function	0.29646	1	6	322	121	8842	1	BGIBMGA003099	5	BGIBMGA009872,BGIBMGA004441,BGIBMGA007767,BGIBMGA006176,BGIBMGA009488
GO:0004112	cyclic-nucleotide phosphodiesterase activity	molecular_function	0.30126	1	1	322	9	8842	1	BGIBMGA003099	0
GO:0004114	3',5'-cyclic-nucleotide phosphodiesterase activity	molecular_function	0.30126	1	1	322	9	8842	1	BGIBMGA003099	0
GO:0031967	organelle envelope	cellular_component	0.30134	1	3	322	57	8842	1	Novel00195	2	BGIBMGA012153,BGIBMGA004884
GO:0044282	small molecule catabolic process	biological_process	0.30391	1	2	322	29	8842	1	BGIBMGA002573	1	BGIBMGA002576
GO:0044712	single-organism catabolic process	biological_process	0.30391	1	2	322	29	8842	1	BGIBMGA002573	1	BGIBMGA002576
GO:0006914	autophagy	biological_process	0.3067	1	1	322	10	8842	1	Novel00195	0
GO:0009260	ribonucleotide biosynthetic process	biological_process	0.30757	1	3	322	54	8842	0		3	BGIBMGA012153,BGIBMGA009300,Novel01341
GO:0046390	ribose phosphate biosynthetic process	biological_process	0.30757	1	3	322	54	8842	0		3	Novel01341,BGIBMGA009300,BGIBMGA012153
GO:0019751	polyol metabolic process	biological_process	0.30811	1	1	322	10	8842	0		1	BGIBMGA007767
GO:0016651	oxidoreductase activity, acting on NAD(P)H	molecular_function	0.3235	1	2	322	33	8842	0		2	BGIBMGA006013,BGIBMGA002818
GO:0016780	phosphotransferase activity, for other substituted phosphate groups	molecular_function	0.326	1	1	322	10	8842	0		1	Novel01008
GO:0015698	inorganic anion transport	biological_process	0.32734	1	1	322	10	8842	0		1	BGIBMGA001472
GO:0010181	FMN binding	molecular_function	0.32818	1	1	322	10	8842	0		1	BGIBMGA006013
GO:0008483	transaminase activity	molecular_function	0.32856	1	1	322	10	8842	0		1	BGIBMGA002986
GO:0000276	mitochondrial proton-transporting ATP synthase complex, coupling factor F(o)	cellular_component	0.33153	1	1	322	12	8842	0		1	BGIBMGA012153
GO:0045263	proton-transporting ATP synthase complex, coupling factor F(o)	cellular_component	0.33153	1	1	322	12	8842	0		1	BGIBMGA012153
GO:0009975	cyclase activity	molecular_function	0.33671	1	1	322	11	8842	0		1	BGIBMGA009300
GO:0006163	purine nucleotide metabolic process	biological_process	0.33882	1	8	322	185	8842	1	Novel00195	7	BGIBMGA006032,Novel01341,BGIBMGA009300,BGIBMGA001999,BGIBMGA012153,Novel01276,BGIBMGA005226
GO:0006952	defense response	biological_process	0.3416	1	2	322	37	8842	1	BGIBMGA004806	1	BGIBMGA014360
GO:0008610	lipid biosynthetic process	biological_process	0.34408	1	4	322	79	8842	1	BGIBMGA012564	3	BGIBMGA011140,BGIBMGA014047,BGIBMGA011138
GO:0016836	hydro-lyase activity	molecular_function	0.34502	1	1	322	11	8842	1	BGIBMGA002647	0
GO:0044423	virion part	cellular_component	0.34663	1	2	322	31	8842	1	Novel01001	1	Novel00908
GO:0005753	mitochondrial proton-transporting ATP synthase complex	cellular_component	0.35168	1	1	322	13	8842	0		1	BGIBMGA012153
GO:0031461	cullin-RING ubiquitin ligase complex	cellular_component	0.35456	1	1	322	11	8842	0		1	Novel00908
GO:0009405	pathogenesis	biological_process	0.3555	1	1	322	12	8842	1	Novel00833	0
GO:0008643	carbohydrate transport	biological_process	0.35583	1	1	322	11	8842	0		1	BGIBMGA004562
GO:0004177	aminopeptidase activity	molecular_function	0.35861	1	1	322	11	8842	0		1	BGIBMGA008521
GO:1901607	alpha-amino acid biosynthetic process	biological_process	0.35963	1	2	322	34	8842	0		2	BGIBMGA005727,BGIBMGA011521
GO:0045333	cellular respiration	biological_process	0.36085	1	2	322	35	8842	0		2	BGIBMGA004884,BGIBMGA000672
GO:0004197	cysteine-type endopeptidase activity	molecular_function	0.36257	1	2	322	33	8842	1	BGIBMGA011442	1	Novel00156
GO:0051539	4 iron, 4 sulfur cluster binding	molecular_function	0.36271	1	1	322	11	8842	0		1	BGIBMGA006013
GO:0006810	transport	biological_process	0.36959	1	37	322	947	8842	6	BGIBMGA010654,BGIBMGA009004,BGIBMGA011431,BGIBMGA000688,Novel00318,BGIBMGA008579	31	BGIBMGA012800,Novel00341,BGIBMGA002430,BGIBMGA011391,BGIBMGA001498,BGIBMGA001999,BGIBMGA014265,BGIBMGA004562,Novel00193,BGIBMGA005726,BGIBMGA006540,BGIBMGA010422,BGIBMGA007154,BGIBMGA006273,BGIBMGA007462,BGIBMGA001691,BGIBMGA011231,BGIBMGA013242,BGIBMGA014246,BGIBMGA011090,BGIBMGA013114,BGIBMGA001472,BGIBMGA007572,BGIBMGA001600,BGIBMGA003964,BGIBMGA012153,BGIBMGA009452,BGIBMGA002324,BGIBMGA013576…
GO:0051234	establishment of localization	biological_process	0.36959	1	37	322	947	8842	6	BGIBMGA010654,BGIBMGA011431,BGIBMGA009004,BGIBMGA000688,Novel00318,BGIBMGA008579	31	BGIBMGA002430,Novel00341,BGIBMGA012800,BGIBMGA014265,BGIBMGA004562,BGIBMGA001999,BGIBMGA011391,BGIBMGA001498,BGIBMGA010422,BGIBMGA005726,Novel00193,BGIBMGA006540,BGIBMGA001691,BGIBMGA007154,BGIBMGA006273,BGIBMGA007462,BGIBMGA014246,BGIBMGA013242,BGIBMGA011231,BGIBMGA013114,BGIBMGA011090,BGIBMGA007572,BGIBMGA001600,BGIBMGA001472,BGIBMGA004623,BGIBMGA011261,BGIBMGA002324,BGIBMGA013576,BGIBMGA012153…
GO:0016053	organic acid biosynthetic process	biological_process	0.37037	1	3	322	58	8842	0		3	BGIBMGA002077,BGIBMGA005727,BGIBMGA011521
GO:0046394	carboxylic acid biosynthetic process	biological_process	0.37037	1	3	322	58	8842	0		3	BGIBMGA011521,BGIBMGA005727,BGIBMGA002077
GO:0045087	innate immune response	biological_process	0.37118	1	1	322	17	8842	0		1	BGIBMGA014360
GO:0015980	energy derivation by oxidation of organic compounds	biological_process	0.37518	1	2	322	36	8842	0		2	BGIBMGA000672,BGIBMGA004884
GO:0007155	cell adhesion	biological_process	0.37589	1	4	322	80	8842	4	BGIBMGA005876,BGIBMGA011172,BGIBMGA003986,BGIBMGA002162	0
GO:0022610	biological adhesion	biological_process	0.37589	1	4	322	80	8842	4	BGIBMGA005876,BGIBMGA011172,BGIBMGA003986,BGIBMGA002162	0
GO:0072521	purine-containing compound metabolic process	biological_process	0.3775	1	8	322	192	8842	1	Novel00195	7	BGIBMGA006032,BGIBMGA009300,Novel01341,BGIBMGA001999,BGIBMGA012153,Novel01276,BGIBMGA005226
GO:0050661	NADP binding	molecular_function	0.37882	1	1	322	12	8842	0		1	BGIBMGA002818
GO:0044432	endoplasmic reticulum part	cellular_component	0.37916	1	2	322	35	8842	1	BGIBMGA000475	1	BGIBMGA013114
GO:0032011	ARF protein signal transduction	biological_process	0.37927	1	1	322	12	8842	0		1	BGIBMGA004600
GO:0032012	regulation of ARF protein signal transduction	biological_process	0.37927	1	1	322	12	8842	0		1	BGIBMGA004600
GO:0034220	ion transmembrane transport	biological_process	0.38001	1	3	322	63	8842	1	Novel00318	2	BGIBMGA012153,BGIBMGA014265
GO:0031966	mitochondrial membrane	cellular_component	0.39019	1	2	322	41	8842	1	Novel00195	1	BGIBMGA012153
GO:0030246	carbohydrate binding	molecular_function	0.39192	1	2	322	36	8842	0		2	Novel00192,Novel00028
GO:0008138	protein tyrosine/serine/threonine phosphatase activity	molecular_function	0.39685	1	1	322	14	8842	0		1	BGIBMGA004441
GO:0016879	ligase activity, forming carbon-nitrogen bonds	molecular_function	0.39827	1	5	322	110	8842	1	BGIBMGA012491	4	BGIBMGA011521,Novel00908,BGIBMGA008442,Novel01276
GO:0009126	purine nucleoside monophosphate metabolic process	biological_process	0.39939	1	1	322	13	8842	0		1	Novel01341
GO:0009127	purine nucleoside monophosphate biosynthetic process	biological_process	0.39939	1	1	322	13	8842	0		1	Novel01341
GO:0009167	purine ribonucleoside monophosphate metabolic process	biological_process	0.39939	1	1	322	13	8842	0		1	Novel01341
GO:0009168	purine ribonucleoside monophosphate biosynthetic process	biological_process	0.39939	1	1	322	13	8842	0		1	Novel01341
GO:0016627	oxidoreductase activity, acting on the CH-CH group of donors	molecular_function	0.40165	1	2	322	36	8842	1	BGIBMGA002573	1	BGIBMGA002576
GO:0006720	isoprenoid metabolic process	biological_process	0.40236	1	1	322	14	8842	1	BGIBMGA012564	0
GO:0008299	isoprenoid biosynthetic process	biological_process	0.40236	1	1	322	14	8842	1	BGIBMGA012564	0
GO:0006915	apoptotic process	biological_process	0.40382	1	1	322	14	8842	0		1	Novel01191
GO:0012501	programmed cell death	biological_process	0.40382	1	1	322	14	8842	0		1	Novel01191
GO:0051179	localization	biological_process	0.40462	1	37	322	959	8842	6	BGIBMGA010654,BGIBMGA011431,BGIBMGA009004,Novel00318,BGIBMGA000688,BGIBMGA008579	31	BGIBMGA014265,BGIBMGA004562,BGIBMGA001999,BGIBMGA011391,BGIBMGA001498,BGIBMGA002430,Novel00341,BGIBMGA012800,BGIBMGA001691,BGIBMGA006273,BGIBMGA007462,BGIBMGA007154,BGIBMGA010422,BGIBMGA005726,Novel00193,BGIBMGA006540,BGIBMGA013114,BGIBMGA011090,BGIBMGA014246,BGIBMGA013242,BGIBMGA011231,BGIBMGA004623,BGIBMGA011261,BGIBMGA013576,BGIBMGA002324,BGIBMGA003964,BGIBMGA009452,BGIBMGA012153,BGIBMGA007572…
GO:0033176	proton-transporting V-type ATPase complex	cellular_component	0.40791	1	1	322	15	8842	1	Novel00318	0
GO:0016829	lyase activity	molecular_function	0.4114	1	4	322	88	8842	1	BGIBMGA002647	3	Novel00359,BGIBMGA012088,BGIBMGA009300
GO:0016835	carbon-oxygen lyase activity	molecular_function	0.41238	1	1	322	14	8842	1	BGIBMGA002647	0
GO:0009084	glutamine family amino acid biosynthetic process	biological_process	0.4136	1	1	322	14	8842	0		1	BGIBMGA005727
GO:0005179	hormone activity	molecular_function	0.42063	1	2	322	47	8842	0		2	BGIBMGA012305,BGIBMGA000667
GO:0016866	intramolecular transferase activity	molecular_function	0.42393	1	1	322	15	8842	0		1	BGIBMGA010445
GO:0003777	microtubule motor activity	molecular_function	0.42626	1	2	322	36	8842	0		2	BGIBMGA003594,BGIBMGA003620
GO:0019012	virion	cellular_component	0.42989	1	2	322	37	8842	1	Novel01001	1	Novel00908
GO:0016791	phosphatase activity	molecular_function	0.43	1	4	322	90	8842	0		4	BGIBMGA009488,BGIBMGA006176,BGIBMGA004441,BGIBMGA009872
GO:0031975	envelope	cellular_component	0.43071	1	3	322	69	8842	1	Novel00195	2	BGIBMGA012153,BGIBMGA004884
GO:0044391	ribosomal subunit	cellular_component	0.43122	1	1	322	17	8842	1	BGIBMGA003337	0
GO:0061024	membrane organization	biological_process	0.43187	1	1	322	16	8842	1	Novel00195	0
GO:0044265	cellular macromolecule catabolic process	biological_process	0.43244	1	3	322	65	8842	0		3	BGIBMGA009562,BGIBMGA003335,Novel00320
GO:0016567	protein ubiquitination	biological_process	0.4341	1	1	322	14	8842	0		1	Novel00908
GO:0051082	unfolded protein binding	molecular_function	0.43865	1	2	322	41	8842	2	BGIBMGA000475,Novel00195	0
GO:0008137	NADH dehydrogenase (ubiquinone) activity	molecular_function	0.43896	1	1	322	17	8842	0		1	BGIBMGA006013
GO:0050136	NADH dehydrogenase (quinone) activity	molecular_function	0.43896	1	1	322	17	8842	0		1	BGIBMGA006013
GO:0006505	GPI anchor metabolic process	biological_process	0.44199	1	1	322	15	8842	0		1	BGIBMGA013114
GO:0008219	cell death	biological_process	0.44402	1	1	322	16	8842	0		1	Novel01191
GO:0016265	death	biological_process	0.44402	1	1	322	16	8842	0		1	Novel01191
GO:0015672	monovalent inorganic cation transport	biological_process	0.44733	1	4	322	98	8842	1	Novel00318	3	BGIBMGA001472,BGIBMGA012800,BGIBMGA012153
GO:0034637	cellular carbohydrate biosynthetic process	biological_process	0.44993	1	1	322	15	8842	0		1	BGIBMGA005182
GO:0043168	anion binding	molecular_function	0.4519	1	43	322	1102	8842	9	BGIBMGA002573,Novel01175,BGIBMGA008418,BGIBMGA012618,BGIBMGA013007,BGIBMGA010461,BGIBMGA012862,BGIBMGA008268,BGIBMGA012863	34	BGIBMGA004614,BGIBMGA014236,BGIBMGA006032,BGIBMGA004613,BGIBMGA005509,BGIBMGA005226,BGIBMGA002818,BGIBMGA003656,BGIBMGA009452,Novel01276,BGIBMGA003116,BGIBMGA014536,BGIBMGA012088,BGIBMGA006013,Novel01008,BGIBMGA006640,BGIBMGA000802,BGIBMGA001999,BGIBMGA010271,BGIBMGA009966,BGIBMGA010679,BGIBMGA014618,BGIBMGA005726,BGIBMGA008442,BGIBMGA007362,BGIBMGA003594,BGIBMGA004166,BGIBMGA010726,BGIBMGA002986…
GO:0003774	motor activity	molecular_function	0.45215	1	3	322	63	8842	0		3	BGIBMGA003620,BGIBMGA003594,BGIBMGA014236
GO:0003954	NADH dehydrogenase activity	molecular_function	0.45239	1	1	322	18	8842	0		1	BGIBMGA006013
GO:0044723	single-organism carbohydrate metabolic process	biological_process	0.45316	1	4	322	90	8842	0		4	Novel00028,BGIBMGA008442,BGIBMGA005182,BGIBMGA005664
GO:0009165	nucleotide biosynthetic process	biological_process	0.45328	1	4	322	94	8842	0		4	Novel01341,BGIBMGA009300,Novel01276,BGIBMGA012153
GO:0009150	purine ribonucleotide metabolic process	biological_process	0.45579	1	7	322	179	8842	1	Novel00195	6	BGIBMGA009300,Novel01341,BGIBMGA005226,BGIBMGA006032,BGIBMGA012153,BGIBMGA001999
GO:0032446	protein modification by small protein conjugation	biological_process	0.45646	1	1	322	15	8842	0		1	Novel00908
GO:0070647	protein modification by small protein conjugation or removal	biological_process	0.45646	1	1	322	15	8842	0		1	Novel00908
GO:0072330	monocarboxylic acid biosynthetic process	biological_process	0.45678	1	1	322	16	8842	0		1	BGIBMGA002077
GO:0005739	mitochondrion	cellular_component	0.46254	1	3	322	77	8842	1	Novel00195	2	BGIBMGA012153,BGIBMGA004884
GO:0016655	oxidoreductase activity, acting on NAD(P)H, quinone or similar compound as acceptor	molecular_function	0.46291	1	1	322	18	8842	0		1	BGIBMGA006013
GO:0044272	sulfur compound biosynthetic process	biological_process	0.46312	1	1	322	16	8842	0		1	BGIBMGA002077
GO:0006664	glycolipid metabolic process	biological_process	0.46398	1	1	322	16	8842	0		1	BGIBMGA013114
GO:0044283	small molecule biosynthetic process	biological_process	0.46463	1	3	322	68	8842	0		3	BGIBMGA002077,BGIBMGA011521,BGIBMGA005727
GO:0065008	regulation of biological quality	biological_process	0.46496	1	3	322	70	8842	0		3	Novel00359,BGIBMGA002818,Novel00108
GO:0000287	magnesium ion binding	molecular_function	0.46693	1	2	322	41	8842	0		2	BGIBMGA007160,BGIBMGA010445
GO:0008652	cellular amino acid biosynthetic process	biological_process	0.4701	1	2	322	42	8842	0		2	BGIBMGA011521,BGIBMGA005727
GO:0044445	cytosolic part	cellular_component	0.47373	1	1	322	18	8842	1	Novel00195	0
GO:0009259	ribonucleotide metabolic process	biological_process	0.47448	1	7	322	182	8842	1	Novel00195	6	Novel01341,BGIBMGA009300,BGIBMGA005226,BGIBMGA006032,BGIBMGA012153,BGIBMGA001999
GO:0019693	ribose phosphate metabolic process	biological_process	0.47448	1	7	322	182	8842	1	Novel00195	6	Novel01341,BGIBMGA005226,BGIBMGA009300,BGIBMGA006032,BGIBMGA012153,BGIBMGA001999
GO:0004252	serine-type endopeptidase activity	molecular_function	0.47684	1	7	322	183	8842	0		7	BGIBMGA000841,BGIBMGA006272,BGIBMGA011211,BGIBMGA002592,BGIBMGA006423,BGIBMGA006324,BGIBMGA014404
GO:0008146	sulfotransferase activity	molecular_function	0.48005	1	1	322	18	8842	1	BGIBMGA006732	0
GO:0016469	proton-transporting two-sector ATPase complex	cellular_component	0.48733	1	2	322	48	8842	1	Novel00318	1	BGIBMGA012153
GO:0005829	cytosol	cellular_component	0.49576	1	1	322	19	8842	1	Novel00195	0
GO:1901293	nucleoside phosphate biosynthetic process	biological_process	0.49576	1	4	322	99	8842	0		4	BGIBMGA012153,BGIBMGA009300,Novel01341,Novel01276
GO:0003779	actin binding	molecular_function	0.4967	1	2	322	43	8842	0		2	BGIBMGA001755,BGIBMGA011175
GO:0008236	serine-type peptidase activity	molecular_function	0.49849	1	8	322	213	8842	0		8	BGIBMGA014404,BGIBMGA006324,BGIBMGA002592,BGIBMGA011211,BGIBMGA006423,BGIBMGA006272,BGIBMGA000841,BGIBMGA006181
GO:0017171	serine hydrolase activity	molecular_function	0.49849	1	8	322	213	8842	0		8	BGIBMGA006181,BGIBMGA000841,BGIBMGA006272,BGIBMGA006423,BGIBMGA011211,BGIBMGA002592,BGIBMGA006324,BGIBMGA014404
GO:0009064	glutamine family amino acid metabolic process	biological_process	0.50134	1	1	322	18	8842	0		1	BGIBMGA005727
GO:0045259	proton-transporting ATP synthase complex	cellular_component	0.50223	1	1	322	20	8842	0		1	BGIBMGA012153
GO:0044711	single-organism biosynthetic process	biological_process	0.50317	1	3	322	72	8842	0		3	BGIBMGA011521,BGIBMGA005727,BGIBMGA002077
GO:0007018	microtubule-based movement	biological_process	0.50434	1	2	322	42	8842	0		2	BGIBMGA003620,BGIBMGA003594
GO:0009156	ribonucleoside monophosphate biosynthetic process	biological_process	0.50515	1	1	322	18	8842	0		1	Novel01341
GO:0009161	ribonucleoside monophosphate metabolic process	biological_process	0.50515	1	1	322	18	8842	0		1	Novel01341
GO:0031227	intrinsic to endoplasmic reticulum membrane	cellular_component	0.50819	1	1	322	18	8842	0		1	BGIBMGA013114
GO:0009617	response to bacterium	biological_process	0.50981	1	1	322	24	8842	0		1	BGIBMGA014360
GO:0042742	defense response to bacterium	biological_process	0.50981	1	1	322	24	8842	0		1	BGIBMGA014360
GO:0051536	iron-sulfur cluster binding	molecular_function	0.51018	1	2	322	45	8842	1	BGIBMGA008268	1	BGIBMGA006013
GO:0051540	metal cluster binding	molecular_function	0.51018	1	2	322	45	8842	1	BGIBMGA008268	1	BGIBMGA006013
GO:0016667	oxidoreductase activity, acting on a sulfur group of donors	molecular_function	0.51212	1	1	322	20	8842	0		1	BGIBMGA002818
GO:0016831	carboxy-lyase activity	molecular_function	0.51489	1	1	322	19	8842	0		1	BGIBMGA012088
GO:0018193	peptidyl-amino acid modification	biological_process	0.5153	1	1	322	20	8842	1	Novel00195	0
GO:0044455	mitochondrial membrane part	cellular_component	0.51887	1	1	322	22	8842	0		1	BGIBMGA012153
GO:0016020	membrane	cellular_component	0.5199	1	55	322	1495	8842	14	BGIBMGA003986,BGIBMGA008579,Novel00195,BGIBMGA008584,BGIBMGA002162,BGIBMGA000688,BGIBMGA010923,Novel00318,BGIBMGA002527,BGIBMGA011428,BGIBMGA009211,BGIBMGA010945,BGIBMGA011172,BGIBMGA009306	41	BGIBMGA006181,BGIBMGA001472,BGIBMGA007572,BGIBMGA001600,BGIBMGA012153,BGIBMGA009452,BGIBMGA003964,BGIBMGA013576,BGIBMGA002324,BGIBMGA005664,BGIBMGA004623,BGIBMGA011261,BGIBMGA011231,BGIBMGA013242,BGIBMGA014246,BGIBMGA011090,BGIBMGA003340,BGIBMGA005226,BGIBMGA013114,Novel00813,BGIBMGA005726,Novel00193,BGIBMGA006540,BGIBMGA010422,BGIBMGA009375,BGIBMGA010726,BGIBMGA007154,BGIBMGA007462,BGIBMGA006273…
GO:0048193	Golgi vesicle transport	biological_process	0.51994	1	1	322	20	8842	1	BGIBMGA009004	0
GO:0072594	establishment of protein localization to organelle	biological_process	0.52082	1	1	322	21	8842	1	BGIBMGA009004	0
GO:0009123	nucleoside monophosphate metabolic process	biological_process	0.52232	1	1	322	19	8842	0		1	Novel01341
GO:0009124	nucleoside monophosphate biosynthetic process	biological_process	0.52232	1	1	322	19	8842	0		1	Novel01341
GO:0006928	cellular component movement	biological_process	0.52867	1	2	322	44	8842	0		2	BGIBMGA003594,BGIBMGA003620
GO:0071705	nitrogen compound transport	biological_process	0.53091	1	1	322	19	8842	0		1	BGIBMGA014265
GO:0015985	energy coupled proton transport, down electrochemical gradient	biological_process	0.53227	1	1	322	22	8842	0		1	BGIBMGA012153
GO:0015986	ATP synthesis coupled proton transport	biological_process	0.53227	1	1	322	22	8842	0		1	BGIBMGA012153
GO:0008080	N-acetyltransferase activity	molecular_function	0.53453	1	1	322	22	8842	1	Novel00195	0
GO:0006323	DNA packaging	biological_process	0.53535	1	1	322	24	8842	1	BGIBMGA009249	0
GO:0006334	nucleosome assembly	biological_process	0.53535	1	1	322	24	8842	1	BGIBMGA009249	0
GO:0031497	chromatin assembly	biological_process	0.53535	1	1	322	24	8842	1	BGIBMGA009249	0
GO:0034728	nucleosome organization	biological_process	0.53535	1	1	322	24	8842	1	BGIBMGA009249	0
GO:0065004	protein-DNA complex assembly	biological_process	0.53535	1	1	322	24	8842	1	BGIBMGA009249	0
GO:0071824	protein-DNA complex subunit organization	biological_process	0.53535	1	1	322	24	8842	1	BGIBMGA009249	0
GO:0006520	cellular amino acid metabolic process	biological_process	0.53538	1	6	322	155	8842	0		6	BGIBMGA005727,BGIBMGA000563,BGIBMGA011521,BGIBMGA007438,BGIBMGA002986,BGIBMGA003656
GO:0006818	hydrogen transport	biological_process	0.54368	1	2	322	53	8842	1	Novel00318	1	BGIBMGA012153
GO:0015992	proton transport	biological_process	0.54368	1	2	322	53	8842	1	Novel00318	1	BGIBMGA012153
GO:0042592	homeostatic process	biological_process	0.5439	1	2	322	50	8842	0		2	BGIBMGA002818,Novel00359
GO:0000151	ubiquitin ligase complex	cellular_component	0.54531	1	1	322	20	8842	0		1	Novel00908
GO:0031300	intrinsic to organelle membrane	cellular_component	0.54558	1	1	322	20	8842	0		1	BGIBMGA013114
GO:0009117	nucleotide metabolic process	biological_process	0.54798	1	9	322	250	8842	1	Novel00195	8	BGIBMGA006032,BGIBMGA004166,Novel01341,BGIBMGA009300,BGIBMGA001999,BGIBMGA012153,Novel01276,BGIBMGA005226
GO:0006333	chromatin assembly or disassembly	biological_process	0.55072	1	1	322	25	8842	1	BGIBMGA009249	0
GO:0030029	actin filament-based process	biological_process	0.55234	1	1	322	21	8842	0		1	BGIBMGA011175
GO:0030036	actin cytoskeleton organization	biological_process	0.55234	1	1	322	21	8842	0		1	BGIBMGA011175
GO:0004527	exonuclease activity	molecular_function	0.5533	1	1	322	21	8842	0		1	Novel00320
GO:0000166	nucleotide binding	molecular_function	0.55377	1	43	322	1146	8842	10	BGIBMGA012618,BGIBMGA013007,BGIBMGA008418,BGIBMGA004882,Novel01175,BGIBMGA002573,BGIBMGA008268,BGIBMGA012863,BGIBMGA010461,BGIBMGA012862	33	BGIBMGA004881,BGIBMGA009043,BGIBMGA002818,BGIBMGA014536,Novel01276,BGIBMGA009452,BGIBMGA006032,BGIBMGA014236,BGIBMGA004614,BGIBMGA005226,BGIBMGA004613,BGIBMGA005509,BGIBMGA010726,BGIBMGA003620,BGIBMGA004166,BGIBMGA003594,BGIBMGA007362,BGIBMGA008442,BGIBMGA005726,BGIBMGA000721,BGIBMGA005576,BGIBMGA003385,BGIBMGA002576,Novel01008,BGIBMGA006013,BGIBMGA014618,BGIBMGA010679,BGIBMGA009966,BGIBMGA007160…
GO:1901265	nucleoside phosphate binding	molecular_function	0.55377	1	43	322	1146	8842	10	BGIBMGA013007,BGIBMGA012618,BGIBMGA002573,BGIBMGA008418,Novel01175,BGIBMGA004882,BGIBMGA012863,BGIBMGA008268,BGIBMGA012862,BGIBMGA010461	33	BGIBMGA009452,BGIBMGA014536,Novel01276,BGIBMGA009043,BGIBMGA004881,BGIBMGA002818,BGIBMGA005226,BGIBMGA004613,BGIBMGA005509,BGIBMGA014236,BGIBMGA004614,BGIBMGA006032,BGIBMGA005576,BGIBMGA003385,BGIBMGA000721,BGIBMGA002576,BGIBMGA007362,BGIBMGA005726,BGIBMGA008442,BGIBMGA004166,BGIBMGA003594,BGIBMGA010726,BGIBMGA003620,BGIBMGA010271,BGIBMGA000802,BGIBMGA006640,BGIBMGA001999,BGIBMGA014618,BGIBMGA007…
GO:0016782	transferase activity, transferring sulfur-containing groups	molecular_function	0.55933	1	1	322	22	8842	1	BGIBMGA006732	0
GO:0009056	catabolic process	biological_process	0.55988	1	12	322	334	8842	3	BGIBMGA002573,Novel00195,BGIBMGA009890	9	BGIBMGA003335,Novel00320,BGIBMGA001999,BGIBMGA009562,BGIBMGA002576,BGIBMGA004884,BGIBMGA005226,BGIBMGA000672,BGIBMGA006874
GO:0016410	N-acyltransferase activity	molecular_function	0.57041	1	1	322	24	8842	1	Novel00195	0
GO:0016407	acetyltransferase activity	molecular_function	0.57043	1	1	322	24	8842	1	Novel00195	0
GO:0051537	2 iron, 2 sulfur cluster binding	molecular_function	0.57596	1	1	322	22	8842	1	BGIBMGA008268	0
GO:0030001	metal ion transport	biological_process	0.57604	1	3	322	82	8842	0		3	BGIBMGA012800,BGIBMGA001472,Novel00341
GO:1901136	carbohydrate derivative catabolic process	biological_process	0.57777	1	5	322	143	8842	2	Novel00195,BGIBMGA009890	3	BGIBMGA005226,BGIBMGA006874,BGIBMGA001999
GO:0006790	sulfur compound metabolic process	biological_process	0.5788	1	1	322	23	8842	0		1	BGIBMGA002077
GO:0006753	nucleoside phosphate metabolic process	biological_process	0.57903	1	9	322	256	8842	1	Novel00195	8	BGIBMGA004166,BGIBMGA006032,Novel01341,BGIBMGA009300,Novel01276,BGIBMGA005226,BGIBMGA001999,BGIBMGA012153
GO:0006812	cation transport	biological_process	0.58529	1	6	322	172	8842	1	Novel00318	5	BGIBMGA012153,BGIBMGA005726,BGIBMGA012800,BGIBMGA001472,Novel00341
GO:0005215	transporter activity	molecular_function	0.58867	1	21	322	583	8842	3	BGIBMGA011431,Novel00318,BGIBMGA010654	18	BGIBMGA001600,BGIBMGA001472,BGIBMGA005726,Novel00193,BGIBMGA004623,BGIBMGA012153,BGIBMGA006273,BGIBMGA003964,BGIBMGA009452,BGIBMGA013576,BGIBMGA002324,BGIBMGA002430,BGIBMGA012800,BGIBMGA014265,BGIBMGA004562,BGIBMGA001498,BGIBMGA011391,BGIBMGA011090
GO:0006955	immune response	biological_process	0.59157	1	1	322	28	8842	0		1	BGIBMGA014360
GO:0004842	ubiquitin-protein ligase activity	molecular_function	0.59664	1	1	322	22	8842	0		1	Novel00908
GO:0019787	small conjugating protein ligase activity	molecular_function	0.59664	1	1	322	22	8842	0		1	Novel00908
GO:0007156	homophilic cell adhesion	biological_process	0.59795	1	1	322	22	8842	1	BGIBMGA002162	0
GO:0036094	small molecule binding	molecular_function	0.60852	1	43	322	1168	8842	10	BGIBMGA002573,BGIBMGA008418,BGIBMGA004882,Novel01175,BGIBMGA012618,BGIBMGA013007,BGIBMGA010461,BGIBMGA012862,BGIBMGA008268,BGIBMGA012863	33	BGIBMGA014236,BGIBMGA004614,BGIBMGA006032,BGIBMGA005226,BGIBMGA004613,BGIBMGA005509,BGIBMGA009043,BGIBMGA004881,BGIBMGA002818,BGIBMGA009452,BGIBMGA014536,Novel01276,BGIBMGA006013,Novel01008,BGIBMGA010271,BGIBMGA001999,BGIBMGA006640,BGIBMGA000802,BGIBMGA014618,BGIBMGA007160,BGIBMGA009966,BGIBMGA010679,BGIBMGA007362,BGIBMGA005726,BGIBMGA008442,BGIBMGA004166,BGIBMGA003594,BGIBMGA003620,BGIBMGA010726…
GO:0005509	calcium ion binding	molecular_function	0.60898	1	7	322	199	8842	3	BGIBMGA005876,BGIBMGA000475,BGIBMGA002162	4	BGIBMGA006743,BGIBMGA002393,BGIBMGA005345,BGIBMGA011952
GO:0033365	protein localization to organelle	biological_process	0.60984	1	1	322	26	8842	1	BGIBMGA009004	0
GO:0016337	cell-cell adhesion	biological_process	0.60985	1	1	322	23	8842	1	BGIBMGA002162	0
GO:0005783	endoplasmic reticulum	cellular_component	0.61149	1	2	322	56	8842	1	BGIBMGA000475	1	BGIBMGA013114
GO:0006754	ATP biosynthetic process	biological_process	0.61861	1	1	322	27	8842	0		1	BGIBMGA012153
GO:0070085	glycosylation	biological_process	0.61944	1	1	322	25	8842	0		1	Novel00028
GO:0006091	generation of precursor metabolites and energy	biological_process	0.62022	1	2	322	57	8842	0		2	BGIBMGA000672,BGIBMGA004884
GO:0016758	transferase activity, transferring hexosyl groups	molecular_function	0.62056	1	3	322	84	8842	0		3	BGIBMGA013829,BGIBMGA013859,Novel00028
GO:0006006	glucose metabolic process	biological_process	0.62091	1	1	322	25	8842	0		1	BGIBMGA008442
GO:0015662	ATPase activity, coupled to transmembrane movement of ions, phosphorylative mechanism	molecular_function	0.62209	1	1	322	25	8842	0		1	BGIBMGA005726
GO:0002376	immune system process	biological_process	0.62342	1	1	322	30	8842	0		1	BGIBMGA014360
GO:0006643	membrane lipid metabolic process	biological_process	0.62427	1	1	322	25	8842	0		1	BGIBMGA013114
GO:0006605	protein targeting	biological_process	0.62745	1	1	322	28	8842	1	BGIBMGA009004	0
GO:0016459	myosin complex	cellular_component	0.63158	1	1	322	26	8842	0		1	BGIBMGA014236
GO:0003674	molecular_function	molecular_function	0.63192	1	288	322	7913	8842	116	BGIBMGA009523,BGIBMGA010143,BGIBMGA012491,BGIBMGA002573,BGIBMGA000280,BGIBMGA008418,BGIBMGA009890,BGIBMGA013877,BGIBMGA000388,BGIBMGA008917,BGIBMGA008268,BGIBMGA002647,BGIBMGA006277,BGIBMGA009892,BGIBMGA002549,BGIBMGA006732,BGIBMGA011430,Novel00774,BGIBMGA006839,BGIBMGA012965,BGIBMGA011471,BGIBMGA002044,Novel00899,BGIBMGA001983,BGIBMGA002798,BGIBMGA012654,BGIBMGA007014,BGIBMGA005680,BGIBMGA013530…	172	BGIBMGA003964,Novel00156,Novel00320,BGIBMGA005706,BGIBMGA011138,BGIBMGA011521,BGIBMGA006743,Novel00867,BGIBMGA000672,Novel01244,BGIBMGA004614,BGIBMGA013565,BGIBMGA006272,BGIBMGA009562,Novel00193,BGIBMGA006423,BGIBMGA010271,BGIBMGA001498,BGIBMGA008411,BGIBMGA000802,BGIBMGA014618,BGIBMGA007160,BGIBMGA008063,BGIBMGA010403,BGIBMGA003341,BGIBMGA001167,BGIBMGA003335,BGIBMGA013978,BGIBMGA001367,BGIBMGA0…
GO:0016830	carbon-carbon lyase activity	molecular_function	0.64011	1	1	322	27	8842	0		1	BGIBMGA012088
GO:0055086	nucleobase-containing small molecule metabolic process	biological_process	0.64014	1	9	322	269	8842	1	Novel00195	8	Novel01276,BGIBMGA005226,BGIBMGA001999,BGIBMGA012153,BGIBMGA006032,BGIBMGA004166,BGIBMGA009300,Novel01341
GO:0015074	DNA integration	biological_process	0.64299	1	1	322	26	8842	1	Novel00741	0
GO:0005615	extracellular space	cellular_component	0.64775	1	1	322	31	8842	1	BGIBMGA004396	0
GO:0044248	cellular catabolic process	biological_process	0.65062	1	8	322	240	8842	2	BGIBMGA002573,Novel00195	6	BGIBMGA009562,BGIBMGA003335,Novel00320,BGIBMGA001999,BGIBMGA005226,BGIBMGA002576
GO:1901605	alpha-amino acid metabolic process	biological_process	0.65686	1	2	322	60	8842	0		2	BGIBMGA011521,BGIBMGA005727
GO:0044257	cellular protein catabolic process	biological_process	0.66298	1	2	322	61	8842	0		2	BGIBMGA009562,BGIBMGA003335
GO:0051603	proteolysis involved in cellular protein catabolic process	biological_process	0.66298	1	2	322	61	8842	0		2	BGIBMGA003335,BGIBMGA009562
GO:0015988	energy coupled proton transmembrane transport, against electrochemical gradient	biological_process	0.66416	1	1	322	31	8842	1	Novel00318	0
GO:0015991	ATP hydrolysis coupled proton transport	biological_process	0.66416	1	1	322	31	8842	1	Novel00318	0
GO:0009144	purine nucleoside triphosphate metabolic process	biological_process	0.66784	1	5	322	159	8842	1	Novel00195	4	BGIBMGA005226,BGIBMGA006032,BGIBMGA012153,BGIBMGA001999
GO:0009199	ribonucleoside triphosphate metabolic process	biological_process	0.66784	1	5	322	159	8842	1	Novel00195	4	BGIBMGA006032,BGIBMGA005226,BGIBMGA001999,BGIBMGA012153
GO:0009205	purine ribonucleoside triphosphate metabolic process	biological_process	0.66784	1	5	322	159	8842	1	Novel00195	4	BGIBMGA001999,BGIBMGA012153,BGIBMGA006032,BGIBMGA005226
GO:0005743	mitochondrial inner membrane	cellular_component	0.66799	1	1	322	34	8842	0		1	BGIBMGA012153
GO:0019866	organelle inner membrane	cellular_component	0.66799	1	1	322	34	8842	0		1	BGIBMGA012153
GO:1901575	organic substance catabolic process	biological_process	0.66946	1	10	322	303	8842	3	BGIBMGA002573,BGIBMGA009890,Novel00195	7	BGIBMGA001999,Novel00320,BGIBMGA003335,BGIBMGA009562,BGIBMGA002576,BGIBMGA005226,BGIBMGA006874
GO:0009141	nucleoside triphosphate metabolic process	biological_process	0.67232	1	5	322	160	8842	1	Novel00195	4	BGIBMGA012153,BGIBMGA001999,BGIBMGA005226,BGIBMGA006032
GO:0009187	cyclic nucleotide metabolic process	biological_process	0.6726	1	1	322	29	8842	0		1	BGIBMGA009300
GO:0009190	cyclic nucleotide biosynthetic process	biological_process	0.6726	1	1	322	29	8842	0		1	BGIBMGA009300
GO:0016849	phosphorus-oxygen lyase activity	molecular_function	0.6726	1	1	322	29	8842	0		1	BGIBMGA009300
GO:0046488	phosphatidylinositol metabolic process	biological_process	0.67669	1	1	322	29	8842	0		1	BGIBMGA013114
GO:0009142	nucleoside triphosphate biosynthetic process	biological_process	0.67843	1	1	322	32	8842	0		1	BGIBMGA012153
GO:0009145	purine nucleoside triphosphate biosynthetic process	biological_process	0.67843	1	1	322	32	8842	0		1	BGIBMGA012153
GO:0009201	ribonucleoside triphosphate biosynthetic process	biological_process	0.67843	1	1	322	32	8842	0		1	BGIBMGA012153
GO:0009206	purine ribonucleoside triphosphate biosynthetic process	biological_process	0.67843	1	1	322	32	8842	0		1	BGIBMGA012153
GO:0015293	symporter activity	molecular_function	0.68094	1	1	322	30	8842	0		1	BGIBMGA001472
GO:0015294	solute:cation symporter activity	molecular_function	0.68094	1	1	322	30	8842	0		1	BGIBMGA001472
GO:0004725	protein tyrosine phosphatase activity	molecular_function	0.68246	1	1	322	30	8842	0		1	BGIBMGA004441
GO:0045454	cell redox homeostasis	biological_process	0.68657	1	1	322	32	8842	0		1	BGIBMGA002818
GO:0008092	cytoskeletal protein binding	molecular_function	0.68724	1	2	322	61	8842	0		2	BGIBMGA001755,BGIBMGA011175
GO:0044767	single-organism developmental process	biological_process	0.68788	1	1	322	36	8842	1	BGIBMGA003986	0
GO:1901565	organonitrogen compound catabolic process	biological_process	0.69429	1	5	322	162	8842	2	BGIBMGA009890,Novel00195	3	BGIBMGA005226,BGIBMGA006874,BGIBMGA001999
GO:0016853	isomerase activity	molecular_function	0.69739	1	2	322	67	8842	1	Novel01175	1	BGIBMGA010445
GO:0006650	glycerophospholipid metabolic process	biological_process	0.69949	1	1	322	31	8842	0		1	BGIBMGA013114
GO:0046486	glycerolipid metabolic process	biological_process	0.69949	1	1	322	31	8842	0		1	BGIBMGA013114
GO:0022857	transmembrane transporter activity	molecular_function	0.70167	1	16	322	479	8842	1	Novel00318	15	BGIBMGA002430,BGIBMGA011090,BGIBMGA011391,BGIBMGA001498,BGIBMGA004562,BGIBMGA014265,Novel00193,BGIBMGA005726,BGIBMGA001472,BGIBMGA001600,BGIBMGA013576,BGIBMGA009452,BGIBMGA006273,BGIBMGA012153,BGIBMGA004623
GO:0050896	response to stimulus	biological_process	0.70188	1	28	322	830	8842	16	BGIBMGA003099,BGIBMGA009211,BGIBMGA007042,BGIBMGA004806,BGIBMGA011763,BGIBMGA011716,BGIBMGA011886,BGIBMGA011431,BGIBMGA003986,BGIBMGA011717,BGIBMGA007888,BGIBMGA009306,BGIBMGA006839,BGIBMGA005680,BGIBMGA011430,BGIBMGA011715	12	BGIBMGA014536,BGIBMGA010013,BGIBMGA006519,BGIBMGA009637,BGIBMGA009300,BGIBMGA004613,BGIBMGA014618,BGIBMGA001999,Novel00908,BGIBMGA004600,BGIBMGA014360,BGIBMGA004614
GO:0031090	organelle membrane	cellular_component	0.70279	1	3	322	101	8842	1	Novel00195	2	BGIBMGA012153,BGIBMGA013114
GO:0043169	cation binding	molecular_function	0.7062	1	52	322	1478	8842	25	BGIBMGA006745,BGIBMGA009523,BGIBMGA002162,BGIBMGA014520,BGIBMGA010026,BGIBMGA000475,BGIBMGA008418,BGIBMGA004833,BGIBMGA006839,BGIBMGA012964,BGIBMGA007888,BGIBMGA001410,BGIBMGA009522,Novel00899,BGIBMGA008268,BGIBMGA014493,BGIBMGA009521,BGIBMGA006746,BGIBMGA011048,BGIBMGA012965,BGIBMGA013877,BGIBMGA002044,BGIBMGA002798,BGIBMGA002647,BGIBMGA005876	27	BGIBMGA011952,BGIBMGA002393,BGIBMGA008521,Novel01191,BGIBMGA009637,Novel00359,Novel00156,BGIBMGA001003,BGIBMGA006916,BGIBMGA005345,Novel01244,BGIBMGA002907,BGIBMGA006743,BGIBMGA005726,BGIBMGA008442,BGIBMGA000721,BGIBMGA002091,BGIBMGA001004,Novel00615,BGIBMGA003341,BGIBMGA004884,BGIBMGA007160,BGIBMGA010679,BGIBMGA008063,BGIBMGA010445,Novel00908,BGIBMGA000563
GO:0046872	metal ion binding	molecular_function	0.71087	1	51	322	1454	8842	25	BGIBMGA004833,BGIBMGA006839,BGIBMGA008418,BGIBMGA012964,BGIBMGA007888,BGIBMGA006745,BGIBMGA009523,BGIBMGA010026,BGIBMGA002162,BGIBMGA014520,BGIBMGA000475,BGIBMGA002798,BGIBMGA005876,BGIBMGA002647,BGIBMGA001410,Novel00899,BGIBMGA008268,BGIBMGA009522,BGIBMGA011048,BGIBMGA009521,BGIBMGA014493,BGIBMGA006746,BGIBMGA013877,BGIBMGA002044,BGIBMGA012965	26	BGIBMGA006916,BGIBMGA001003,BGIBMGA005345,Novel01244,BGIBMGA002907,BGIBMGA006743,BGIBMGA011952,BGIBMGA008521,BGIBMGA002393,Novel01191,BGIBMGA009637,Novel00359,Novel00156,BGIBMGA003341,Novel00615,BGIBMGA007160,BGIBMGA010679,BGIBMGA008063,BGIBMGA004884,Novel00908,BGIBMGA000563,BGIBMGA010445,BGIBMGA005726,BGIBMGA008442,BGIBMGA002091,BGIBMGA001004
GO:0090407	organophosphate biosynthetic process	biological_process	0.71173	1	4	322	130	8842	0		4	BGIBMGA012153,Novel01276,BGIBMGA009300,Novel01341
GO:0043167	ion binding	molecular_function	0.71272	1	89	322	2477	8842	32	BGIBMGA014520,BGIBMGA013007,BGIBMGA010026,BGIBMGA009523,BGIBMGA006745,BGIBMGA012964,BGIBMGA008418,BGIBMGA002573,BGIBMGA014493,BGIBMGA009521,BGIBMGA013877,BGIBMGA001410,BGIBMGA009522,BGIBMGA008268,BGIBMGA002647,BGIBMGA002162,BGIBMGA000475,BGIBMGA012618,BGIBMGA007888,BGIBMGA006839,BGIBMGA004833,Novel01175,BGIBMGA006746,BGIBMGA011048,BGIBMGA012965,BGIBMGA012863,BGIBMGA002044,Novel00899,BGIBMGA012862…	57	Novel01276,Novel00156,Novel00359,BGIBMGA009452,BGIBMGA009637,BGIBMGA008521,BGIBMGA006743,BGIBMGA002907,Novel01244,BGIBMGA004614,BGIBMGA000721,BGIBMGA005576,BGIBMGA002986,BGIBMGA010726,BGIBMGA003594,BGIBMGA007362,BGIBMGA008442,BGIBMGA005726,BGIBMGA014618,BGIBMGA004884,BGIBMGA008063,BGIBMGA007160,BGIBMGA010271,BGIBMGA001999,BGIBMGA000802,Novel01008,BGIBMGA003341,BGIBMGA006013,BGIBMGA014536,Novel011…
GO:1901137	carbohydrate derivative biosynthetic process	biological_process	0.71624	1	3	322	99	8842	0		3	Novel01341,BGIBMGA009300,BGIBMGA012153
GO:0042278	purine nucleoside metabolic process	biological_process	0.71636	1	5	322	168	8842	1	Novel00195	4	BGIBMGA006032,BGIBMGA005226,BGIBMGA001999,BGIBMGA012153
GO:0046128	purine ribonucleoside metabolic process	biological_process	0.71636	1	5	322	168	8842	1	Novel00195	4	BGIBMGA001999,BGIBMGA012153,BGIBMGA006032,BGIBMGA005226
GO:0005789	endoplasmic reticulum membrane	cellular_component	0.71735	1	1	322	33	8842	0		1	BGIBMGA013114
GO:0042175	nuclear outer membrane-endoplasmic reticulum membrane network	cellular_component	0.71735	1	1	322	33	8842	0		1	BGIBMGA013114
GO:0006325	chromatin organization	biological_process	0.72234	1	1	322	37	8842	1	BGIBMGA009249	0
GO:0034655	nucleobase-containing compound catabolic process	biological_process	0.72534	1	4	322	136	8842	1	Novel00195	3	BGIBMGA005226,Novel00320,BGIBMGA001999
GO:0048523	negative regulation of cellular process	biological_process	0.72659	1	1	322	36	8842	0		1	Novel01191
GO:0016482	cytoplasmic transport	biological_process	0.72681	1	1	322	36	8842	1	BGIBMGA009004	0
GO:0003924	GTPase activity	molecular_function	0.73643	1	3	322	108	8842	1	Novel00195	2	BGIBMGA000802,BGIBMGA001999
GO:0044459	plasma membrane part	cellular_component	0.7374	1	1	322	36	8842	0		1	BGIBMGA005664
GO:0016874	ligase activity	molecular_function	0.73966	1	6	322	191	8842	1	BGIBMGA012491	5	BGIBMGA008442,BGIBMGA011521,Novel00908,Novel01276,BGIBMGA000721
GO:0009119	ribonucleoside metabolic process	biological_process	0.74187	1	5	322	173	8842	1	Novel00195	4	BGIBMGA012153,BGIBMGA001999,BGIBMGA005226,BGIBMGA006032
GO:0016787	hydrolase activity	molecular_function	0.74323	1	51	322	1473	8842	13	BGIBMGA002527,BGIBMGA003099,BGIBMGA009211,BGIBMGA004365,BGIBMGA010573,BGIBMGA002480,BGIBMGA008579,Novel00195,BGIBMGA011442,BGIBMGA014520,BGIBMGA009890,BGIBMGA012964,BGIBMGA009184	38	BGIBMGA003594,BGIBMGA006423,BGIBMGA010726,BGIBMGA003620,BGIBMGA009488,BGIBMGA005726,BGIBMGA006324,BGIBMGA009562,BGIBMGA013812,Novel00615,BGIBMGA002592,BGIBMGA002077,BGIBMGA010679,BGIBMGA008063,BGIBMGA010271,BGIBMGA001999,BGIBMGA000802,BGIBMGA006874,BGIBMGA006181,BGIBMGA008521,BGIBMGA005664,BGIBMGA004441,BGIBMGA009452,Novel00156,BGIBMGA007438,BGIBMGA003335,Novel00320,BGIBMGA006272,Novel01244,BGIBM…
GO:0051186	cofactor metabolic process	biological_process	0.74405	1	2	322	72	8842	0		2	BGIBMGA000672,BGIBMGA004884
GO:0042451	purine nucleoside biosynthetic process	biological_process	0.74447	1	1	322	38	8842	0		1	BGIBMGA012153
GO:0046129	purine ribonucleoside biosynthetic process	biological_process	0.74447	1	1	322	38	8842	0		1	BGIBMGA012153
GO:0030163	protein catabolic process	biological_process	0.74584	1	2	322	71	8842	0		2	BGIBMGA009562,BGIBMGA003335
GO:0044270	cellular nitrogen compound catabolic process	biological_process	0.74707	1	4	322	140	8842	1	Novel00195	3	BGIBMGA001999,Novel00320,BGIBMGA005226
GO:0042626	ATPase activity, coupled to transmembrane movement of substances	molecular_function	0.74845	1	2	322	70	8842	0		2	BGIBMGA005726,BGIBMGA009452
GO:0043492	ATPase activity, coupled to movement of substances	molecular_function	0.74845	1	2	322	70	8842	0		2	BGIBMGA005726,BGIBMGA009452
GO:0006811	ion transport	biological_process	0.75086	1	8	322	261	8842	1	Novel00318	7	BGIBMGA012153,BGIBMGA011391,BGIBMGA014265,BGIBMGA001472,BGIBMGA012800,BGIBMGA005726,Novel00341
GO:0046700	heterocycle catabolic process	biological_process	0.7525	1	4	322	141	8842	1	Novel00195	3	Novel00320,BGIBMGA001999,BGIBMGA005226
GO:0048519	negative regulation of biological process	biological_process	0.75548	1	1	322	39	8842	0		1	Novel01191
GO:0051336	regulation of hydrolase activity	biological_process	0.75764	1	1	322	37	8842	1	BGIBMGA001983	0
GO:0019439	aromatic compound catabolic process	biological_process	0.75777	1	4	322	142	8842	1	Novel00195	3	BGIBMGA005226,Novel00320,BGIBMGA001999
GO:0007017	microtubule-based process	biological_process	0.7587	1	2	322	69	8842	0		2	BGIBMGA003594,BGIBMGA003620
GO:0006457	protein folding	biological_process	0.75912	1	2	322	77	8842	2	BGIBMGA000475,Novel00195	0
GO:1901361	organic cyclic compound catabolic process	biological_process	0.76303	1	4	322	143	8842	1	Novel00195	3	Novel00320,BGIBMGA001999,BGIBMGA005226
GO:0019637	organophosphate metabolic process	biological_process	0.76322	1	10	322	330	8842	1	Novel00195	9	Novel01276,BGIBMGA013114,BGIBMGA005226,BGIBMGA001999,BGIBMGA012153,BGIBMGA006032,BGIBMGA004166,Novel01341,BGIBMGA009300
GO:0006470	protein dephosphorylation	biological_process	0.76334	1	1	322	38	8842	0		1	BGIBMGA004441
GO:0048856	anatomical structure development	biological_process	0.76514	1	1	322	42	8842	1	BGIBMGA003986	0
GO:0015078	hydrogen ion transmembrane transporter activity	molecular_function	0.77093	1	2	322	83	8842	1	Novel00318	1	BGIBMGA012153
GO:0015399	primary active transmembrane transporter activity	molecular_function	0.77341	1	2	322	74	8842	0		2	BGIBMGA009452,BGIBMGA005726
GO:0015405	P-P-bond-hydrolysis-driven transmembrane transporter activity	molecular_function	0.77341	1	2	322	74	8842	0		2	BGIBMGA009452,BGIBMGA005726
GO:0005102	receptor binding	molecular_function	0.77708	1	2	322	85	8842	0		2	BGIBMGA012305,BGIBMGA000667
GO:0003964	RNA-directed DNA polymerase activity	molecular_function	0.77917	1	1	322	38	8842	1	Novel00742	0
GO:0007186	G-protein coupled receptor signaling pathway	biological_process	0.78062	1	5	322	186	8842	5	BGIBMGA011717,BGIBMGA011716,BGIBMGA009306,BGIBMGA011715,BGIBMGA011763	0
GO:0051276	chromosome organization	biological_process	0.78299	1	1	322	43	8842	1	BGIBMGA009249	0
GO:0044763	single-organism cellular process	biological_process	0.78548	1	57	322	1680	8842	18	BGIBMGA000688,BGIBMGA009249,BGIBMGA006839,BGIBMGA007888,BGIBMGA011717,Novel00318,BGIBMGA003986,Novel00195,BGIBMGA008579,BGIBMGA011763,BGIBMGA002162,BGIBMGA011172,BGIBMGA011715,BGIBMGA009306,BGIBMGA005876,BGIBMGA009004,BGIBMGA011716,BGIBMGA003099	39	BGIBMGA013242,BGIBMGA011231,BGIBMGA004600,BGIBMGA014246,BGIBMGA011090,BGIBMGA013114,BGIBMGA001472,BGIBMGA002818,BGIBMGA007572,BGIBMGA001600,BGIBMGA013576,BGIBMGA002324,BGIBMGA010013,BGIBMGA012153,BGIBMGA009637,BGIBMGA003964,BGIBMGA009452,BGIBMGA011261,BGIBMGA004623,Novel01191,BGIBMGA011175,BGIBMGA012800,BGIBMGA002430,Novel00908,BGIBMGA001999,BGIBMGA001498,BGIBMGA011391,BGIBMGA014265,BGIBMGA004562…
GO:0008238	exopeptidase activity	molecular_function	0.78678	1	2	322	76	8842	1	BGIBMGA002527	1	BGIBMGA008521
GO:0005886	plasma membrane	cellular_component	0.78699	1	2	322	75	8842	1	BGIBMGA002162	1	BGIBMGA005664
GO:0016820	hydrolase activity, acting on acid anhydrides, catalyzing transmembrane movement of substances	molecular_function	0.78718	1	2	322	77	8842	0		2	BGIBMGA009452,BGIBMGA005726
GO:0006278	RNA-dependent DNA replication	biological_process	0.78797	1	1	322	39	8842	1	Novel00742	0
GO:0009116	nucleoside metabolic process	biological_process	0.78916	1	5	322	184	8842	1	Novel00195	4	BGIBMGA005226,BGIBMGA006032,BGIBMGA012153,BGIBMGA001999
GO:1901657	glycosyl compound metabolic process	biological_process	0.78916	1	5	322	184	8842	1	Novel00195	4	BGIBMGA012153,BGIBMGA001999,BGIBMGA005226,BGIBMGA006032
GO:0009163	nucleoside biosynthetic process	biological_process	0.79002	1	1	322	43	8842	0		1	BGIBMGA012153
GO:0042455	ribonucleoside biosynthetic process	biological_process	0.79002	1	1	322	43	8842	0		1	BGIBMGA012153
GO:1901659	glycosyl compound biosynthetic process	biological_process	0.79002	1	1	322	43	8842	0		1	BGIBMGA012153
GO:0005996	monosaccharide metabolic process	biological_process	0.79006	1	1	322	40	8842	0		1	BGIBMGA008442
GO:0019318	hexose metabolic process	biological_process	0.79006	1	1	322	40	8842	0		1	BGIBMGA008442
GO:0042625	ATPase activity, coupled to transmembrane movement of ions	molecular_function	0.79132	1	1	322	42	8842	0		1	BGIBMGA005726
GO:0015629	actin cytoskeleton	cellular_component	0.79307	1	1	322	41	8842	0		1	BGIBMGA014236
GO:0006152	purine nucleoside catabolic process	biological_process	0.79645	1	3	322	118	8842	1	Novel00195	2	BGIBMGA001999,BGIBMGA005226
GO:0009143	nucleoside triphosphate catabolic process	biological_process	0.79645	1	3	322	118	8842	1	Novel00195	2	BGIBMGA001999,BGIBMGA005226
GO:0009146	purine nucleoside triphosphate catabolic process	biological_process	0.79645	1	3	322	118	8842	1	Novel00195	2	BGIBMGA005226,BGIBMGA001999
GO:0009154	purine ribonucleotide catabolic process	biological_process	0.79645	1	3	322	118	8842	1	Novel00195	2	BGIBMGA001999,BGIBMGA005226
GO:0009164	nucleoside catabolic process	biological_process	0.79645	1	3	322	118	8842	1	Novel00195	2	BGIBMGA001999,BGIBMGA005226
GO:0009203	ribonucleoside triphosphate catabolic process	biological_process	0.79645	1	3	322	118	8842	1	Novel00195	2	BGIBMGA001999,BGIBMGA005226
GO:0009207	purine ribonucleoside triphosphate catabolic process	biological_process	0.79645	1	3	322	118	8842	1	Novel00195	2	BGIBMGA005226,BGIBMGA001999
GO:0009261	ribonucleotide catabolic process	biological_process	0.79645	1	3	322	118	8842	1	Novel00195	2	BGIBMGA001999,BGIBMGA005226
GO:0042454	ribonucleoside catabolic process	biological_process	0.79645	1	3	322	118	8842	1	Novel00195	2	BGIBMGA005226,BGIBMGA001999
GO:0046130	purine ribonucleoside catabolic process	biological_process	0.79645	1	3	322	118	8842	1	Novel00195	2	BGIBMGA005226,BGIBMGA001999
GO:1901658	glycosyl compound catabolic process	biological_process	0.79645	1	3	322	118	8842	1	Novel00195	2	BGIBMGA001999,BGIBMGA005226
GO:0044444	cytoplasmic part	cellular_component	0.79864	1	11	322	392	8842	5	BGIBMGA000475,BGIBMGA003337,BGIBMGA001800,BGIBMGA002573,Novel00195	6	BGIBMGA012153,BGIBMGA002576,Novel01287,BGIBMGA004884,BGIBMGA013114,BGIBMGA003620
GO:0019725	cellular homeostasis	biological_process	0.80062	1	1	322	44	8842	0		1	BGIBMGA002818
GO:0006195	purine nucleotide catabolic process	biological_process	0.80135	1	3	322	119	8842	1	Novel00195	2	BGIBMGA001999,BGIBMGA005226
GO:0072523	purine-containing compound catabolic process	biological_process	0.80135	1	3	322	119	8842	1	Novel00195	2	BGIBMGA005226,BGIBMGA001999
GO:0004553	hydrolase activity, hydrolyzing O-glycosyl compounds	molecular_function	0.8126	1	3	322	113	8842	1	BGIBMGA009890	2	BGIBMGA005664,BGIBMGA006874
GO:0016757	transferase activity, transferring glycosyl groups	molecular_function	0.8287	1	3	322	118	8842	0		3	BGIBMGA013829,BGIBMGA013859,Novel00028
GO:0005085	guanyl-nucleotide exchange factor activity	molecular_function	0.82892	1	1	322	44	8842	0		1	BGIBMGA004600
GO:0006996	organelle organization	biological_process	0.82912	1	3	322	124	8842	2	Novel00195,BGIBMGA009249	1	BGIBMGA011175
GO:0016798	hydrolase activity, acting on glycosyl bonds	molecular_function	0.83061	1	3	322	117	8842	1	BGIBMGA009890	2	BGIBMGA005664,BGIBMGA006874
GO:0015291	secondary active transmembrane transporter activity	molecular_function	0.83401	1	1	322	47	8842	0		1	BGIBMGA001472
GO:0003735	structural constituent of ribosome	molecular_function	0.83421	1	3	322	138	8842	2	BGIBMGA001800,BGIBMGA003337	1	BGIBMGA003620
GO:0016311	dephosphorylation	biological_process	0.83481	1	1	322	47	8842	0		1	BGIBMGA004441
GO:0022804	active transmembrane transporter activity	molecular_function	0.8383	1	3	322	121	8842	0		3	BGIBMGA001472,BGIBMGA005726,BGIBMGA009452
GO:0004721	phosphoprotein phosphatase activity	molecular_function	0.84152	1	1	322	49	8842	0		1	BGIBMGA004441
GO:0016788	hydrolase activity, acting on ester bonds	molecular_function	0.84805	1	8	322	288	8842	1	BGIBMGA003099	7	BGIBMGA009488,BGIBMGA006176,BGIBMGA007767,Novel00320,BGIBMGA013114,BGIBMGA009872,BGIBMGA004441
GO:0009166	nucleotide catabolic process	biological_process	0.85364	1	3	322	131	8842	1	Novel00195	2	BGIBMGA001999,BGIBMGA005226
GO:1901292	nucleoside phosphate catabolic process	biological_process	0.85364	1	3	322	131	8842	1	Novel00195	2	BGIBMGA005226,BGIBMGA001999
GO:0050790	regulation of catalytic activity	biological_process	0.858	1	1	322	51	8842	1	BGIBMGA001983	0
GO:0006511	ubiquitin-dependent protein catabolic process	biological_process	0.85802	1	1	322	51	8842	0		1	BGIBMGA009562
GO:0019941	modification-dependent protein catabolic process	biological_process	0.85802	1	1	322	51	8842	0		1	BGIBMGA009562
GO:0043632	modification-dependent macromolecule catabolic process	biological_process	0.85802	1	1	322	51	8842	0		1	BGIBMGA009562
GO:0032502	developmental process	biological_process	0.85906	1	2	322	97	8842	1	BGIBMGA003986	1	Novel01244
GO:0065009	regulation of molecular function	biological_process	0.86363	1	1	322	52	8842	1	BGIBMGA001983	0
GO:0005840	ribosome	cellular_component	0.86378	1	3	322	147	8842	2	BGIBMGA003337,BGIBMGA001800	1	BGIBMGA003620
GO:0046434	organophosphate catabolic process	biological_process	0.86491	1	3	322	134	8842	1	Novel00195	2	BGIBMGA001999,BGIBMGA005226
GO:0043565	sequence-specific DNA binding	molecular_function	0.86636	1	5	322	215	8842	3	BGIBMGA006839,Novel00774,BGIBMGA007888	2	BGIBMGA001167,BGIBMGA007968
GO:0007010	cytoskeleton organization	biological_process	0.86716	1	1	322	53	8842	0		1	BGIBMGA011175
GO:0034622	cellular macromolecular complex assembly	biological_process	0.87211	1	1	322	59	8842	1	BGIBMGA009249	0
GO:0006260	DNA replication	biological_process	0.87247	1	2	322	91	8842	1	Novel00742	1	Novel01287
GO:0016810	hydrolase activity, acting on carbon-nitrogen (but not peptide) bonds	molecular_function	0.88271	1	1	322	58	8842	1	BGIBMGA010573	0
GO:0032559	adenyl ribonucleotide binding	molecular_function	0.88389	1	24	322	767	8842	1	Novel01175	23	BGIBMGA009452,BGIBMGA005576,BGIBMGA003385,BGIBMGA014536,BGIBMGA000721,BGIBMGA007362,BGIBMGA005726,BGIBMGA008442,BGIBMGA004166,BGIBMGA003594,BGIBMGA010726,BGIBMGA003620,BGIBMGA010271,BGIBMGA006640,BGIBMGA005226,BGIBMGA014618,BGIBMGA010679,BGIBMGA005509,BGIBMGA004613,BGIBMGA014236,BGIBMGA004614,Novel01008,BGIBMGA006032
GO:0030554	adenyl nucleotide binding	molecular_function	0.88657	1	24	322	769	8842	1	Novel01175	23	BGIBMGA014236,BGIBMGA004614,Novel01008,BGIBMGA006032,BGIBMGA010271,BGIBMGA006640,BGIBMGA005226,BGIBMGA014618,BGIBMGA004613,BGIBMGA010679,BGIBMGA005509,BGIBMGA007362,BGIBMGA005726,BGIBMGA008442,BGIBMGA004166,BGIBMGA003594,BGIBMGA010726,BGIBMGA003620,BGIBMGA009452,BGIBMGA005576,BGIBMGA003385,BGIBMGA000721,BGIBMGA014536
GO:0071702	organic substance transport	biological_process	0.88953	1	6	322	247	8842	1	BGIBMGA009004	5	BGIBMGA013114,BGIBMGA004562,BGIBMGA014265,BGIBMGA011391,BGIBMGA001999
GO:0034061	DNA polymerase activity	molecular_function	0.89056	1	1	322	55	8842	1	Novel00742	0
GO:0046914	transition metal ion binding	molecular_function	0.89108	1	35	322	1118	8842	18	BGIBMGA006745,BGIBMGA009523,BGIBMGA014520,BGIBMGA010026,BGIBMGA004833,BGIBMGA006839,BGIBMGA012964,BGIBMGA007888,BGIBMGA001410,BGIBMGA009522,Novel00899,BGIBMGA014493,BGIBMGA009521,BGIBMGA006746,BGIBMGA011048,BGIBMGA013877,BGIBMGA002044,BGIBMGA002647	17	BGIBMGA008521,Novel01191,BGIBMGA009637,Novel00156,Novel00359,BGIBMGA001003,BGIBMGA006916,Novel01244,BGIBMGA002091,BGIBMGA001004,Novel00615,BGIBMGA003341,BGIBMGA004884,BGIBMGA010679,BGIBMGA008063,Novel00908,BGIBMGA000563
GO:0043233	organelle lumen	cellular_component	0.89263	1	1	322	59	8842	1	BGIBMGA000475	0
GO:0070013	intracellular organelle lumen	cellular_component	0.89263	1	1	322	59	8842	1	BGIBMGA000475	0
GO:0001071	nucleic acid binding transcription factor activity	molecular_function	0.8956	1	6	322	259	8842	3	BGIBMGA006839,BGIBMGA007888,Novel00774	3	BGIBMGA006272,BGIBMGA007968,BGIBMGA001167
GO:0003700	sequence-specific DNA binding transcription factor activity	molecular_function	0.8956	1	6	322	259	8842	3	Novel00774,BGIBMGA007888,BGIBMGA006839	3	BGIBMGA006272,BGIBMGA007968,BGIBMGA001167
GO:0005694	chromosome	cellular_component	0.89611	1	1	322	62	8842	1	Novel01175	0
GO:0006259	DNA metabolic process	biological_process	0.89615	1	6	322	241	8842	4	Novel01175,Novel00741,BGIBMGA009249,Novel00742	2	Novel01287,Novel00320
GO:0006644	phospholipid metabolic process	biological_process	0.89794	1	1	322	61	8842	0		1	BGIBMGA013114
GO:0065003	macromolecular complex assembly	biological_process	0.89956	1	1	322	65	8842	1	BGIBMGA009249	0
GO:0060589	nucleoside-triphosphatase regulator activity	molecular_function	0.90737	1	2	322	101	8842	0		2	Novel00341,BGIBMGA004600
GO:0007166	cell surface receptor signaling pathway	biological_process	0.9089	1	5	322	227	8842	5	BGIBMGA011717,BGIBMGA011716,BGIBMGA009306,BGIBMGA011715,BGIBMGA011763	0
GO:0006807	nitrogen compound metabolic process	biological_process	0.90954	1	41	322	1340	8842	17	BGIBMGA009892,BGIBMGA007677,BGIBMGA007901,BGIBMGA003773,BGIBMGA010077,Novel00195,BGIBMGA007888,BGIBMGA009891,Novel00774,BGIBMGA009249,Novel01175,BGIBMGA006839,BGIBMGA009890,BGIBMGA007920,Novel00742,Novel00741,BGIBMGA010573	24	Novel00320,BGIBMGA012153,BGIBMGA007438,BGIBMGA010013,Novel01276,BGIBMGA007968,BGIBMGA001857,BGIBMGA006874,BGIBMGA003656,BGIBMGA011521,BGIBMGA005727,BGIBMGA001052,BGIBMGA005226,BGIBMGA006032,Novel01341,BGIBMGA006272,BGIBMGA004166,BGIBMGA002986,BGIBMGA009300,BGIBMGA001999,BGIBMGA000563,BGIBMGA002077,Novel01287,BGIBMGA001167
GO:0031974	membrane-enclosed lumen	cellular_component	0.90955	1	1	322	65	8842	1	BGIBMGA000475	0
GO:0006184	GTP catabolic process	biological_process	0.91078	1	2	322	112	8842	1	Novel00195	1	BGIBMGA001999
GO:1901069	guanosine-containing compound catabolic process	biological_process	0.91078	1	2	322	112	8842	1	Novel00195	1	BGIBMGA001999
GO:0032553	ribonucleotide binding	molecular_function	0.91169	1	28	322	915	8842	1	Novel01175	27	BGIBMGA006013,BGIBMGA014236,BGIBMGA004614,Novel01008,BGIBMGA006032,BGIBMGA010271,BGIBMGA001999,BGIBMGA006640,BGIBMGA000802,BGIBMGA014618,BGIBMGA005226,BGIBMGA005509,BGIBMGA010679,BGIBMGA004613,BGIBMGA007362,BGIBMGA008442,BGIBMGA005726,BGIBMGA010726,BGIBMGA003620,BGIBMGA004166,BGIBMGA003594,BGIBMGA009452,BGIBMGA014536,BGIBMGA000721,BGIBMGA005576,BGIBMGA003385,Novel01276
GO:1901362	organic cyclic compound biosynthetic process	biological_process	0.91299	1	17	322	627	8842	3	BGIBMGA007888,Novel00774,BGIBMGA006839	14	BGIBMGA010013,BGIBMGA012153,BGIBMGA007968,BGIBMGA014047,Novel01276,BGIBMGA011138,BGIBMGA009300,BGIBMGA005727,BGIBMGA000563,BGIBMGA011140,BGIBMGA002077,BGIBMGA006272,Novel01341,BGIBMGA001167
GO:0007265	Ras protein signal transduction	biological_process	0.91411	1	1	322	62	8842	0		1	BGIBMGA004600
GO:0046578	regulation of Ras protein signal transduction	biological_process	0.91411	1	1	322	62	8842	0		1	BGIBMGA004600
GO:0044446	intracellular organelle part	cellular_component	0.91511	1	8	322	328	8842	3	BGIBMGA000475,BGIBMGA003337,Novel00195	5	Novel00908,BGIBMGA012153,BGIBMGA013114,BGIBMGA004884,BGIBMGA014236
GO:0005524	ATP binding	molecular_function	0.91554	1	23	322	763	8842	1	Novel01175	22	BGIBMGA006032,Novel01008,BGIBMGA004614,BGIBMGA014236,BGIBMGA004613,BGIBMGA010679,BGIBMGA005509,BGIBMGA005226,BGIBMGA014618,BGIBMGA006640,BGIBMGA010271,BGIBMGA004166,BGIBMGA003594,BGIBMGA010726,BGIBMGA003620,BGIBMGA005726,BGIBMGA008442,BGIBMGA007362,BGIBMGA005576,BGIBMGA003385,BGIBMGA014536,BGIBMGA009452
GO:0044422	organelle part	cellular_component	0.91693	1	8	322	329	8842	3	Novel00195,BGIBMGA000475,BGIBMGA003337	5	BGIBMGA014236,BGIBMGA013114,BGIBMGA004884,Novel00908,BGIBMGA012153
GO:0012505	endomembrane system	cellular_component	0.91967	1	1	322	65	8842	0		1	BGIBMGA013114
GO:0071704	organic substance metabolic process	biological_process	0.92111	1	92	322	2811	8842	34	BGIBMGA000475,BGIBMGA009892,BGIBMGA007677,BGIBMGA007901,Novel00195,BGIBMGA010077,BGIBMGA008579,BGIBMGA002480,BGIBMGA012618,BGIBMGA003773,BGIBMGA007888,BGIBMGA009184,Novel00774,BGIBMGA006839,Novel01175,Novel00741,BGIBMGA010461,BGIBMGA004365,BGIBMGA014520,BGIBMGA013007,BGIBMGA012564,BGIBMGA011442,BGIBMGA003337,BGIBMGA001800,BGIBMGA012964,BGIBMGA009891,BGIBMGA002573,BGIBMGA009249,BGIBMGA010640,BGIBM…	58	BGIBMGA010013,BGIBMGA012153,BGIBMGA003335,BGIBMGA007968,BGIBMGA014047,BGIBMGA004441,BGIBMGA006181,BGIBMGA013063,BGIBMGA006874,BGIBMGA003656,BGIBMGA005727,BGIBMGA013114,BGIBMGA005226,BGIBMGA005509,BGIBMGA000841,Novel01341,BGIBMGA006032,Novel00028,BGIBMGA003385,BGIBMGA002576,BGIBMGA009300,BGIBMGA014294,BGIBMGA003620,BGIBMGA004166,BGIBMGA010445,BGIBMGA000563,Novel00908,BGIBMGA006640,BGIBMGA002592,BG…
GO:0005525	GTP binding	molecular_function	0.92128	1	3	322	158	8842	0		3	BGIBMGA000802,BGIBMGA001999,Novel01276
GO:0032561	guanyl ribonucleotide binding	molecular_function	0.92128	1	3	322	158	8842	0		3	Novel01276,BGIBMGA001999,BGIBMGA000802
GO:0046039	GTP metabolic process	biological_process	0.92231	1	2	322	117	8842	1	Novel00195	1	BGIBMGA001999
GO:0022891	substrate-specific transmembrane transporter activity	molecular_function	0.9245	1	8	322	332	8842	1	Novel00318	7	BGIBMGA005726,BGIBMGA001472,BGIBMGA014265,BGIBMGA004562,BGIBMGA006273,BGIBMGA012153,BGIBMGA011391
GO:1901068	guanosine-containing compound metabolic process	biological_process	0.92483	1	2	322	118	8842	1	Novel00195	1	BGIBMGA001999
GO:0019001	guanyl nucleotide binding	molecular_function	0.92791	1	3	322	162	8842	0		3	Novel01276,BGIBMGA000802,BGIBMGA001999
GO:0022607	cellular component assembly	biological_process	0.92901	1	1	322	75	8842	1	BGIBMGA009249	0
GO:0001883	purine nucleoside binding	molecular_function	0.93226	1	27	322	907	8842	1	Novel01175	26	Novel01008,BGIBMGA006032,BGIBMGA014236,BGIBMGA004614,BGIBMGA005226,BGIBMGA014618,BGIBMGA010679,BGIBMGA005509,BGIBMGA004613,BGIBMGA010271,BGIBMGA001999,BGIBMGA006640,BGIBMGA000802,BGIBMGA003594,BGIBMGA004166,BGIBMGA010726,BGIBMGA003620,BGIBMGA007362,BGIBMGA005726,BGIBMGA008442,BGIBMGA003385,BGIBMGA005576,BGIBMGA014536,BGIBMGA000721,Novel01276,BGIBMGA009452
GO:0032549	ribonucleoside binding	molecular_function	0.93226	1	27	322	907	8842	1	Novel01175	26	BGIBMGA006640,BGIBMGA001999,BGIBMGA000802,BGIBMGA010271,BGIBMGA004613,BGIBMGA010679,BGIBMGA005509,BGIBMGA014618,BGIBMGA005226,BGIBMGA004614,BGIBMGA014236,BGIBMGA006032,Novel01008,BGIBMGA009452,Novel01276,BGIBMGA014536,BGIBMGA000721,BGIBMGA005576,BGIBMGA003385,BGIBMGA008442,BGIBMGA005726,BGIBMGA007362,BGIBMGA010726,BGIBMGA003620,BGIBMGA004166,BGIBMGA003594
GO:0032550	purine ribonucleoside binding	molecular_function	0.93226	1	27	322	907	8842	1	Novel01175	26	Novel01008,BGIBMGA006032,BGIBMGA014236,BGIBMGA004614,BGIBMGA014618,BGIBMGA005226,BGIBMGA005509,BGIBMGA010679,BGIBMGA004613,BGIBMGA010271,BGIBMGA001999,BGIBMGA006640,BGIBMGA000802,BGIBMGA010726,BGIBMGA003620,BGIBMGA004166,BGIBMGA003594,BGIBMGA007362,BGIBMGA008442,BGIBMGA005726,BGIBMGA014536,BGIBMGA000721,BGIBMGA003385,BGIBMGA005576,Novel01276,BGIBMGA009452
GO:0032555	purine ribonucleotide binding	molecular_function	0.93226	1	27	322	907	8842	1	Novel01175	26	BGIBMGA010679,BGIBMGA004613,BGIBMGA005509,BGIBMGA005226,BGIBMGA014618,BGIBMGA006640,BGIBMGA001999,BGIBMGA000802,BGIBMGA010271,BGIBMGA006032,Novel01008,BGIBMGA004614,BGIBMGA014236,Novel01276,BGIBMGA003385,BGIBMGA005576,BGIBMGA000721,BGIBMGA014536,BGIBMGA009452,BGIBMGA004166,BGIBMGA003594,BGIBMGA010726,BGIBMGA003620,BGIBMGA005726,BGIBMGA008442,BGIBMGA007362
GO:0043933	macromolecular complex subunit organization	biological_process	0.93234	1	1	322	76	8842	1	BGIBMGA009249	0
GO:0004518	nuclease activity	molecular_function	0.93243	1	1	322	70	8842	0		1	Novel00320
GO:0001882	nucleoside binding	molecular_function	0.93321	1	27	322	908	8842	1	Novel01175	26	BGIBMGA003620,BGIBMGA010726,BGIBMGA003594,BGIBMGA004166,BGIBMGA008442,BGIBMGA005726,BGIBMGA007362,Novel01276,BGIBMGA000721,BGIBMGA014536,BGIBMGA005576,BGIBMGA003385,BGIBMGA009452,BGIBMGA006032,Novel01008,BGIBMGA004614,BGIBMGA014236,BGIBMGA010679,BGIBMGA004613,BGIBMGA005509,BGIBMGA014618,BGIBMGA005226,BGIBMGA006640,BGIBMGA000802,BGIBMGA001999,BGIBMGA010271
GO:0030529	ribonucleoprotein complex	cellular_component	0.93382	1	3	322	177	8842	2	BGIBMGA001800,BGIBMGA003337	1	BGIBMGA003620
GO:0044699	single-organism process	biological_process	0.93569	1	60	322	1911	8842	18	BGIBMGA009306,BGIBMGA005876,BGIBMGA011172,BGIBMGA011715,BGIBMGA003099,BGIBMGA009004,BGIBMGA011716,BGIBMGA007888,BGIBMGA011717,Novel00318,BGIBMGA009249,BGIBMGA000688,BGIBMGA006839,BGIBMGA011763,BGIBMGA002162,BGIBMGA003986,BGIBMGA008579,Novel00195	42	BGIBMGA001999,Novel00908,BGIBMGA011391,BGIBMGA001498,BGIBMGA004562,BGIBMGA014265,BGIBMGA012800,BGIBMGA011175,BGIBMGA002430,Novel00341,BGIBMGA001691,BGIBMGA007462,BGIBMGA007154,BGIBMGA006273,Novel00193,BGIBMGA005726,BGIBMGA006540,BGIBMGA003594,BGIBMGA003620,BGIBMGA009300,BGIBMGA010422,BGIBMGA011090,BGIBMGA013114,BGIBMGA013242,Novel01244,BGIBMGA011231,BGIBMGA004600,BGIBMGA014246,BGIBMGA002324,BGIBM…
GO:0017076	purine nucleotide binding	molecular_function	0.93661	1	27	322	913	8842	1	Novel01175	26	BGIBMGA006640,BGIBMGA001999,BGIBMGA000802,BGIBMGA010271,BGIBMGA010679,BGIBMGA004613,BGIBMGA005509,BGIBMGA014618,BGIBMGA005226,BGIBMGA004614,BGIBMGA014236,BGIBMGA006032,Novel01008,BGIBMGA009452,Novel01276,BGIBMGA014536,BGIBMGA000721,BGIBMGA005576,BGIBMGA003385,BGIBMGA008442,BGIBMGA005726,BGIBMGA007362,BGIBMGA003620,BGIBMGA010726,BGIBMGA004166,BGIBMGA003594
GO:0044238	primary metabolic process	biological_process	0.93802	1	88	322	2728	8842	31	BGIBMGA010573,Novel00742,BGIBMGA002527,BGIBMGA007920,BGIBMGA009249,BGIBMGA002573,BGIBMGA009890,BGIBMGA010640,BGIBMGA003337,BGIBMGA009891,BGIBMGA012964,BGIBMGA001800,BGIBMGA011442,BGIBMGA012564,BGIBMGA014520,BGIBMGA004365,Novel00741,Novel00774,Novel01175,BGIBMGA006839,BGIBMGA009184,BGIBMGA007888,BGIBMGA007901,BGIBMGA007677,BGIBMGA003773,BGIBMGA002480,BGIBMGA010077,BGIBMGA008579,Novel00195,BGIBMGA0…	57	BGIBMGA001167,BGIBMGA007409,BGIBMGA001999,BGIBMGA004884,BGIBMGA008442,BGIBMGA002986,BGIBMGA006423,BGIBMGA009562,BGIBMGA006324,BGIBMGA000672,BGIBMGA005673,BGIBMGA006272,BGIBMGA011521,BGIBMGA007767,BGIBMGA005182,BGIBMGA001052,BGIBMGA014404,BGIBMGA011211,BGIBMGA011140,BGIBMGA011138,BGIBMGA001857,Novel00320,Novel00156,BGIBMGA007438,Novel01276,BGIBMGA005664,Novel00615,BGIBMGA006640,Novel00908,BGIBMGA0…
GO:0071944	cell periphery	cellular_component	0.94735	1	2	322	125	8842	1	BGIBMGA002162	1	BGIBMGA005664
GO:0043234	protein complex	cellular_component	0.94798	1	9	322	384	8842	2	Novel00195,Novel00318	7	BGIBMGA014236,Novel00908,Novel00320,BGIBMGA003335,BGIBMGA009562,BGIBMGA012153,Novel01287
GO:0005083	small GTPase regulator activity	molecular_function	0.94891	1	1	322	75	8842	0		1	BGIBMGA004600
GO:0016881	acid-amino acid ligase activity	molecular_function	0.94957	1	1	322	78	8842	0		1	Novel00908
GO:0051056	regulation of small GTPase mediated signal transduction	biological_process	0.95001	1	1	322	75	8842	0		1	BGIBMGA004600
GO:0044428	nuclear part	cellular_component	0.95084	1	1	322	79	8842	0		1	Novel00908
GO:0035639	purine ribonucleoside triphosphate binding	molecular_function	0.95188	1	26	322	903	8842	1	Novel01175	25	BGIBMGA004166,BGIBMGA003594,BGIBMGA003620,BGIBMGA010726,BGIBMGA005726,BGIBMGA008442,BGIBMGA007362,Novel01276,BGIBMGA005576,BGIBMGA003385,BGIBMGA014536,BGIBMGA009452,BGIBMGA006032,Novel01008,BGIBMGA004614,BGIBMGA014236,BGIBMGA010679,BGIBMGA004613,BGIBMGA005509,BGIBMGA005226,BGIBMGA014618,BGIBMGA006640,BGIBMGA001999,BGIBMGA000802,BGIBMGA010271
GO:0007275	multicellular organismal development	biological_process	0.95565	1	1	322	87	8842	0		1	Novel01244
GO:0044430	cytoskeletal part	cellular_component	0.95833	1	1	322	80	8842	0		1	BGIBMGA014236
GO:0005737	cytoplasm	cellular_component	0.96116	1	15	322	620	8842	6	BGIBMGA000475,BGIBMGA003337,BGIBMGA011428,BGIBMGA001800,BGIBMGA002573,Novel00195	9	BGIBMGA012153,BGIBMGA009562,BGIBMGA002576,Novel01287,BGIBMGA013114,BGIBMGA004884,BGIBMGA002818,BGIBMGA003620,BGIBMGA006032
GO:0015077	monovalent inorganic cation transmembrane transporter activity	molecular_function	0.96231	1	2	322	144	8842	1	Novel00318	1	BGIBMGA012153
GO:0035556	intracellular signal transduction	biological_process	0.96282	1	5	322	258	8842	0		5	BGIBMGA009637,Novel00908,BGIBMGA001999,BGIBMGA009300,BGIBMGA004600
GO:0022892	substrate-specific transporter activity	molecular_function	0.96789	1	8	322	372	8842	1	Novel00318	7	BGIBMGA014265,BGIBMGA004562,BGIBMGA012153,BGIBMGA011391,BGIBMGA006273,BGIBMGA005726,BGIBMGA001472
GO:0006886	intracellular protein transport	biological_process	0.96844	1	2	322	146	8842	1	BGIBMGA009004	1	BGIBMGA013114
GO:0016043	cellular component organization	biological_process	0.9687	1	3	322	189	8842	2	Novel00195,BGIBMGA009249	1	BGIBMGA011175
GO:0016192	vesicle-mediated transport	biological_process	0.97075	1	1	322	94	8842	1	BGIBMGA009004	0
GO:0017111	nucleoside-triphosphatase activity	molecular_function	0.97186	1	11	322	468	8842	1	Novel00195	10	BGIBMGA005226,BGIBMGA000802,BGIBMGA001999,BGIBMGA009452,BGIBMGA010271,BGIBMGA003620,BGIBMGA010726,BGIBMGA003594,BGIBMGA005726,BGIBMGA014236
GO:0015031	protein transport	biological_process	0.97255	1	3	322	196	8842	1	BGIBMGA009004	2	BGIBMGA001999,BGIBMGA013114
GO:0045184	establishment of protein localization	biological_process	0.97255	1	3	322	196	8842	1	BGIBMGA009004	2	BGIBMGA001999,BGIBMGA013114
GO:0008324	cation transmembrane transporter activity	molecular_function	0.97345	1	3	322	198	8842	1	Novel00318	2	BGIBMGA012153,BGIBMGA001472
GO:0016740	transferase activity	molecular_function	0.97416	1	25	322	925	8842	4	BGIBMGA006732,Novel00195,BGIBMGA008579,Novel00742	21	BGIBMGA005509,BGIBMGA006640,Novel01341,BGIBMGA001696,Novel01008,BGIBMGA012659,BGIBMGA006032,BGIBMGA000672,Novel01404,BGIBMGA003385,BGIBMGA013829,BGIBMGA003116,BGIBMGA014181,Novel00028,BGIBMGA013859,BGIBMGA002986,BGIBMGA014294,BGIBMGA004166,BGIBMGA008049,BGIBMGA007362,BGIBMGA012193
GO:0015075	ion transmembrane transporter activity	molecular_function	0.97485	1	6	322	313	8842	1	Novel00318	5	BGIBMGA014265,BGIBMGA011391,BGIBMGA012153,BGIBMGA005726,BGIBMGA001472
GO:0022890	inorganic cation transmembrane transporter activity	molecular_function	0.97502	1	2	322	156	8842	1	Novel00318	1	BGIBMGA012153
GO:0034613	cellular protein localization	biological_process	0.97533	1	2	322	153	8842	1	BGIBMGA009004	1	BGIBMGA013114
GO:0070727	cellular macromolecule localization	biological_process	0.97533	1	2	322	153	8842	1	BGIBMGA009004	1	BGIBMGA013114
GO:0016887	ATPase activity	molecular_function	0.97565	1	4	322	221	8842	0		4	BGIBMGA010726,BGIBMGA005226,BGIBMGA005726,BGIBMGA009452
GO:0009966	regulation of signal transduction	biological_process	0.97624	1	1	322	95	8842	0		1	BGIBMGA004600
GO:0010646	regulation of cell communication	biological_process	0.97624	1	1	322	95	8842	0		1	BGIBMGA004600
GO:0023051	regulation of signaling	biological_process	0.97624	1	1	322	95	8842	0		1	BGIBMGA004600
GO:0016462	pyrophosphatase activity	molecular_function	0.97656	1	11	322	477	8842	1	Novel00195	10	BGIBMGA000802,BGIBMGA001999,BGIBMGA009452,BGIBMGA010271,BGIBMGA005226,BGIBMGA005726,BGIBMGA014236,BGIBMGA003620,BGIBMGA010726,BGIBMGA003594
GO:0016818	hydrolase activity, acting on acid anhydrides, in phosphorus-containing anhydrides	molecular_function	0.97697	1	11	322	478	8842	1	Novel00195	10	BGIBMGA005226,BGIBMGA000802,BGIBMGA001999,BGIBMGA010271,BGIBMGA009452,BGIBMGA010726,BGIBMGA003620,BGIBMGA003594,BGIBMGA005726,BGIBMGA014236
GO:0030695	GTPase regulator activity	molecular_function	0.97888	1	1	322	97	8842	0		1	BGIBMGA004600
GO:0048583	regulation of response to stimulus	biological_process	0.97895	1	1	322	98	8842	0		1	BGIBMGA004600
GO:0044085	cellular component biogenesis	biological_process	0.97924	1	1	322	107	8842	1	BGIBMGA009249	0
GO:0046907	intracellular transport	biological_process	0.98016	1	2	322	161	8842	1	BGIBMGA009004	1	BGIBMGA013114
GO:0016817	hydrolase activity, acting on acid anhydrides	molecular_function	0.98032	1	11	322	487	8842	1	Novel00195	10	BGIBMGA014236,BGIBMGA005726,BGIBMGA003620,BGIBMGA010726,BGIBMGA003594,BGIBMGA009452,BGIBMGA010271,BGIBMGA000802,BGIBMGA001999,BGIBMGA005226
GO:0008104	protein localization	biological_process	0.98034	1	3	322	206	8842	1	BGIBMGA009004	2	BGIBMGA013114,BGIBMGA001999
GO:0042623	ATPase activity, coupled	molecular_function	0.98287	1	2	322	153	8842	0		2	BGIBMGA005726,BGIBMGA009452
GO:0007264	small GTPase mediated signal transduction	biological_process	0.98329	1	2	322	165	8842	0		2	BGIBMGA004600,BGIBMGA001999
GO:0004713	protein tyrosine kinase activity	molecular_function	0.98444	1	3	322	197	8842	0		3	BGIBMGA006640,BGIBMGA003385,BGIBMGA005509
GO:0018130	heterocycle biosynthetic process	biological_process	0.98524	1	13	322	602	8842	3	BGIBMGA007888,Novel00774,BGIBMGA006839	10	BGIBMGA010013,BGIBMGA012153,BGIBMGA005727,BGIBMGA007968,BGIBMGA002077,Novel01276,BGIBMGA006272,BGIBMGA009300,Novel01341,BGIBMGA001167
GO:0004871	signal transducer activity	molecular_function	0.98537	1	3	322	208	8842	2	BGIBMGA007888,BGIBMGA006839	1	BGIBMGA010013
GO:0060089	molecular transducer activity	molecular_function	0.98537	1	3	322	208	8842	2	BGIBMGA006839,BGIBMGA007888	1	BGIBMGA010013
GO:0038023	signaling receptor activity	molecular_function	0.98558	1	2	322	163	8842	2	BGIBMGA007888,BGIBMGA006839	0
GO:0016779	nucleotidyltransferase activity	molecular_function	0.98566	1	1	322	109	8842	1	Novel00742	0
GO:0006796	phosphate-containing compound metabolic process	biological_process	0.98639	1	15	322	653	8842	1	Novel00195	14	BGIBMGA012153,BGIBMGA001999,BGIBMGA006640,BGIBMGA013114,BGIBMGA005226,BGIBMGA003385,BGIBMGA005509,BGIBMGA004441,Novel01276,Novel01341,BGIBMGA009300,Novel01008,BGIBMGA006032,BGIBMGA004166
GO:0044271	cellular nitrogen compound biosynthetic process	biological_process	0.98685	1	13	322	607	8842	3	BGIBMGA007888,BGIBMGA006839,Novel00774	10	BGIBMGA007968,Novel01276,BGIBMGA002077,BGIBMGA012153,BGIBMGA010013,BGIBMGA011521,BGIBMGA009300,Novel01341,BGIBMGA006272,BGIBMGA001167
GO:0006793	phosphorus metabolic process	biological_process	0.9869	1	15	322	655	8842	1	Novel00195	14	Novel01341,Novel01008,BGIBMGA009300,BGIBMGA004166,BGIBMGA006032,BGIBMGA003385,BGIBMGA005226,BGIBMGA013114,Novel01276,BGIBMGA004441,BGIBMGA005509,BGIBMGA012153,BGIBMGA006640,BGIBMGA001999
GO:0007165	signal transduction	biological_process	0.98701	1	14	322	631	8842	8	BGIBMGA011716,BGIBMGA006839,BGIBMGA011715,BGIBMGA011717,BGIBMGA003099,BGIBMGA009306,BGIBMGA007888,BGIBMGA011763	6	BGIBMGA004600,BGIBMGA009300,Novel00908,BGIBMGA001999,BGIBMGA009637,BGIBMGA010013
GO:0032991	macromolecular complex	cellular_component	0.98764	1	12	322	583	8842	4	Novel00195,BGIBMGA003337,Novel00318,BGIBMGA001800	8	BGIBMGA014236,BGIBMGA003620,Novel00908,BGIBMGA003335,Novel00320,BGIBMGA012153,BGIBMGA009562,Novel01287
GO:0009987	cellular process	biological_process	0.98792	1	110	322	3516	8842	30	BGIBMGA000475,BGIBMGA011763,BGIBMGA002162,BGIBMGA003986,Novel00195,BGIBMGA008579,BGIBMGA007888,BGIBMGA011717,Novel00774,BGIBMGA000688,BGIBMGA006839,Novel01175,BGIBMGA003099,BGIBMGA009004,BGIBMGA011716,Novel00741,BGIBMGA005876,BGIBMGA011172,BGIBMGA002798,BGIBMGA006569,BGIBMGA012564,BGIBMGA003337,BGIBMGA001800,Novel00318,BGIBMGA009249,BGIBMGA002573,Novel00742,BGIBMGA009306,BGIBMGA002647,BGIBMGA0117…	80	BGIBMGA013576,BGIBMGA002324,BGIBMGA003335,BGIBMGA010013,BGIBMGA012153,BGIBMGA011261,BGIBMGA004623,BGIBMGA004441,Novel01191,BGIBMGA007968,BGIBMGA001472,BGIBMGA013063,BGIBMGA002818,BGIBMGA003656,BGIBMGA007572,BGIBMGA005727,BGIBMGA005509,Novel00813,BGIBMGA013114,BGIBMGA005226,BGIBMGA006032,BGIBMGA014246,Novel01341,Novel00028,BGIBMGA001691,BGIBMGA002576,BGIBMGA003385,BGIBMGA006540,BGIBMGA014294,BGIBM…
GO:0023052	signaling	biological_process	0.98837	1	14	322	637	8842	8	BGIBMGA006839,BGIBMGA011716,BGIBMGA011715,BGIBMGA003099,BGIBMGA011717,BGIBMGA011763,BGIBMGA009306,BGIBMGA007888	6	BGIBMGA009300,BGIBMGA004600,BGIBMGA010013,BGIBMGA009637,BGIBMGA001999,Novel00908
GO:0044700	single organism signaling	biological_process	0.98837	1	14	322	637	8842	8	BGIBMGA007888,BGIBMGA009306,BGIBMGA011763,BGIBMGA003099,BGIBMGA011717,BGIBMGA011715,BGIBMGA011716,BGIBMGA006839	6	Novel00908,BGIBMGA001999,BGIBMGA010013,BGIBMGA009637,BGIBMGA004600,BGIBMGA009300
GO:0009058	biosynthetic process	biological_process	0.98837	1	28	322	1116	8842	7	BGIBMGA012564,Novel00742,BGIBMGA007888,BGIBMGA003337,BGIBMGA001800,Novel00774,BGIBMGA006839	21	BGIBMGA012153,BGIBMGA010013,BGIBMGA014047,Novel01276,BGIBMGA003116,BGIBMGA007968,BGIBMGA008442,BGIBMGA011138,BGIBMGA003620,BGIBMGA002986,BGIBMGA009300,BGIBMGA011521,BGIBMGA000563,BGIBMGA005727,BGIBMGA005182,Novel01287,BGIBMGA002077,BGIBMGA011140,BGIBMGA001167,Novel01341,BGIBMGA006272
GO:0006355	regulation of transcription, DNA-dependent	biological_process	0.98893	1	7	322	397	8842	3	BGIBMGA006839,BGIBMGA007888,Novel00774	4	BGIBMGA006272,BGIBMGA007968,BGIBMGA001167,BGIBMGA010013
GO:0051252	regulation of RNA metabolic process	biological_process	0.98893	1	7	322	397	8842	3	BGIBMGA007888,Novel00774,BGIBMGA006839	4	BGIBMGA010013,BGIBMGA001167,BGIBMGA006272,BGIBMGA007968
GO:2001141	regulation of RNA biosynthetic process	biological_process	0.98893	1	7	322	397	8842	3	BGIBMGA006839,Novel00774,BGIBMGA007888	4	BGIBMGA001167,BGIBMGA006272,BGIBMGA007968,BGIBMGA010013
GO:0016301	kinase activity	molecular_function	0.98906	1	6	322	334	8842	0		6	BGIBMGA003385,BGIBMGA006032,BGIBMGA005509,BGIBMGA004166,BGIBMGA007362,BGIBMGA006640
GO:0071840	cellular component organization or biogenesis	biological_process	0.98919	1	3	322	225	8842	2	BGIBMGA009249,Novel00195	1	BGIBMGA011175
GO:0004872	receptor activity	molecular_function	0.98954	1	3	322	219	8842	3	BGIBMGA005876,BGIBMGA007888,BGIBMGA006839	0
GO:0051649	establishment of localization in cell	biological_process	0.98959	1	2	322	180	8842	1	BGIBMGA009004	1	BGIBMGA013114
GO:0033036	macromolecule localization	biological_process	0.99033	1	3	322	228	8842	1	BGIBMGA009004	2	BGIBMGA001999,BGIBMGA013114
GO:0004674	protein serine/threonine kinase activity	molecular_function	0.99062	1	3	322	213	8842	0		3	BGIBMGA005509,BGIBMGA003385,BGIBMGA006640
GO:0009889	regulation of biosynthetic process	biological_process	0.99099	1	7	322	407	8842	3	BGIBMGA007888,Novel00774,BGIBMGA006839	4	BGIBMGA010013,BGIBMGA006272,BGIBMGA007968,BGIBMGA001167
GO:0010556	regulation of macromolecule biosynthetic process	biological_process	0.99099	1	7	322	407	8842	3	BGIBMGA006839,Novel00774,BGIBMGA007888	4	BGIBMGA007968,BGIBMGA006272,BGIBMGA001167,BGIBMGA010013
GO:0031326	regulation of cellular biosynthetic process	biological_process	0.99099	1	7	322	407	8842	3	BGIBMGA006839,Novel00774,BGIBMGA007888	4	BGIBMGA007968,BGIBMGA006272,BGIBMGA001167,BGIBMGA010013
GO:2000112	regulation of cellular macromolecule biosynthetic process	biological_process	0.99099	1	7	322	407	8842	3	Novel00774,BGIBMGA007888,BGIBMGA006839	4	BGIBMGA010013,BGIBMGA006272,BGIBMGA007968,BGIBMGA001167
GO:0019438	aromatic compound biosynthetic process	biological_process	0.99113	1	12	322	592	8842	3	BGIBMGA007888,Novel00774,BGIBMGA006839	9	BGIBMGA000563,BGIBMGA012153,BGIBMGA010013,Novel01276,BGIBMGA007968,BGIBMGA001167,BGIBMGA009300,Novel01341,BGIBMGA006272
GO:0016310	phosphorylation	biological_process	0.99122	1	5	322	304	8842	0		5	BGIBMGA005509,BGIBMGA004166,BGIBMGA003385,Novel01008,BGIBMGA006640
GO:0019538	protein metabolic process	biological_process	0.99192	1	30	322	1182	8842	12	BGIBMGA002527,Novel00195,BGIBMGA002480,BGIBMGA008579,BGIBMGA011442,BGIBMGA000475,BGIBMGA014520,BGIBMGA004365,BGIBMGA003337,BGIBMGA009184,BGIBMGA001800,BGIBMGA012964	18	BGIBMGA006181,BGIBMGA003620,BGIBMGA006423,BGIBMGA009562,Novel00156,BGIBMGA003335,BGIBMGA003385,BGIBMGA006324,BGIBMGA004441,BGIBMGA000841,Novel00615,BGIBMGA006272,BGIBMGA006640,Novel00908,BGIBMGA011211,BGIBMGA002592,BGIBMGA005509,BGIBMGA014404
GO:0051641	cellular localization	biological_process	0.99193	1	2	322	187	8842	1	BGIBMGA009004	1	BGIBMGA013114
GO:0007154	cell communication	biological_process	0.99196	1	14	322	656	8842	8	BGIBMGA011717,BGIBMGA003099,BGIBMGA009306,BGIBMGA007888,BGIBMGA011763,BGIBMGA006839,BGIBMGA011716,BGIBMGA011715	6	Novel00908,BGIBMGA001999,BGIBMGA010013,BGIBMGA009637,BGIBMGA004600,BGIBMGA009300
GO:0034654	nucleobase-containing compound biosynthetic process	biological_process	0.99198	1	11	322	561	8842	3	Novel00774,BGIBMGA006839,BGIBMGA007888	8	BGIBMGA006272,Novel01341,BGIBMGA009300,BGIBMGA001167,BGIBMGA010013,BGIBMGA012153,BGIBMGA007968,Novel01276
GO:1901576	organic substance biosynthetic process	biological_process	0.99207	1	26	322	1076	8842	7	Novel00774,BGIBMGA006839,BGIBMGA003337,BGIBMGA007888,BGIBMGA001800,Novel00742,BGIBMGA012564	19	BGIBMGA006272,Novel01341,BGIBMGA001167,BGIBMGA005727,BGIBMGA000563,BGIBMGA005182,BGIBMGA011521,BGIBMGA011140,Novel01287,BGIBMGA002077,BGIBMGA008442,BGIBMGA011138,BGIBMGA009300,BGIBMGA003620,BGIBMGA010013,BGIBMGA012153,BGIBMGA007968,BGIBMGA014047,Novel01276
GO:0010468	regulation of gene expression	biological_process	0.99233	1	7	322	413	8842	3	BGIBMGA006839,BGIBMGA007888,Novel00774	4	BGIBMGA001167,BGIBMGA006272,BGIBMGA007968,BGIBMGA010013
GO:1901360	organic cyclic compound metabolic process	biological_process	0.99351	1	30	322	1204	8842	8	Novel00195,Novel00741,Novel00742,BGIBMGA006839,Novel01175,BGIBMGA009249,Novel00774,BGIBMGA007888	22	BGIBMGA009300,BGIBMGA002986,BGIBMGA004166,BGIBMGA011138,BGIBMGA007968,BGIBMGA014047,Novel01276,BGIBMGA010013,BGIBMGA012153,BGIBMGA007438,Novel00320,BGIBMGA006272,Novel01341,BGIBMGA006032,BGIBMGA001167,BGIBMGA011140,BGIBMGA005226,Novel01287,BGIBMGA002077,BGIBMGA000563,BGIBMGA005727,BGIBMGA001999
GO:1901363	heterocyclic compound binding	molecular_function	0.99368	1	72	322	2456	8842	29	BGIBMGA011431,Novel00742,BGIBMGA008268,BGIBMGA009522,BGIBMGA014493,BGIBMGA009521,BGIBMGA007042,BGIBMGA009523,BGIBMGA013007,BGIBMGA004882,BGIBMGA008418,BGIBMGA002573,BGIBMGA003337,BGIBMGA011886,Novel00899,BGIBMGA011048,BGIBMGA011471,BGIBMGA012863,BGIBMGA005680,BGIBMGA010461,BGIBMGA000031,BGIBMGA012862,BGIBMGA012618,BGIBMGA006277,Novel01175,BGIBMGA006839,Novel00774,BGIBMGA011430,BGIBMGA007888	43	BGIBMGA003594,BGIBMGA010726,BGIBMGA005726,BGIBMGA008442,BGIBMGA007362,BGIBMGA005576,BGIBMGA000721,BGIBMGA006519,BGIBMGA001167,Novel01008,BGIBMGA006013,BGIBMGA007160,BGIBMGA004884,BGIBMGA014618,BGIBMGA000802,BGIBMGA001999,BGIBMGA010271,BGIBMGA009043,BGIBMGA004881,Novel01276,BGIBMGA009452,BGIBMGA006272,BGIBMGA004614,BGIBMGA004166,BGIBMGA003620,BGIBMGA002576,BGIBMGA003385,BGIBMGA001004,Novel00615,BG…
GO:0006412	translation	biological_process	0.99382	1	3	322	254	8842	2	BGIBMGA003337,BGIBMGA001800	1	BGIBMGA003620
GO:0005856	cytoskeleton	cellular_component	0.99388	1	1	322	129	8842	0		1	BGIBMGA014236
GO:0097159	organic cyclic compound binding	molecular_function	0.99393	1	72	322	2459	8842	29	BGIBMGA011048,BGIBMGA011471,BGIBMGA012863,BGIBMGA011886,Novel00899,BGIBMGA000031,BGIBMGA012862,BGIBMGA005680,BGIBMGA010461,BGIBMGA006277,BGIBMGA012618,BGIBMGA007888,BGIBMGA006839,Novel01175,Novel00774,BGIBMGA011430,BGIBMGA014493,BGIBMGA009521,BGIBMGA007042,Novel00742,BGIBMGA011431,BGIBMGA008268,BGIBMGA009522,BGIBMGA013007,BGIBMGA009523,BGIBMGA003337,BGIBMGA004882,BGIBMGA008418,BGIBMGA002573	43	BGIBMGA002576,BGIBMGA003385,BGIBMGA001004,BGIBMGA003620,BGIBMGA004166,BGIBMGA010679,BGIBMGA009966,Novel00908,BGIBMGA006640,Novel00615,BGIBMGA014536,BGIBMGA007968,BGIBMGA002818,BGIBMGA005509,BGIBMGA004613,BGIBMGA005226,BGIBMGA006916,BGIBMGA006032,BGIBMGA001003,BGIBMGA014236,BGIBMGA000721,BGIBMGA005576,BGIBMGA006519,BGIBMGA010726,BGIBMGA003594,BGIBMGA008442,BGIBMGA005726,BGIBMGA007362,BGIBMGA007160…
GO:0044707	single-multicellular organism process	biological_process	0.99405	1	1	322	143	8842	0		1	Novel01244
GO:0032501	multicellular organismal process	biological_process	0.99422	1	1	322	144	8842	0		1	Novel01244
GO:0043228	non-membrane-bounded organelle	cellular_component	0.99428	1	5	322	341	8842	3	BGIBMGA003337,BGIBMGA001800,Novel01175	2	BGIBMGA014236,BGIBMGA003620
GO:0043232	intracellular non-membrane-bounded organelle	cellular_component	0.99428	1	5	322	341	8842	3	Novel01175,BGIBMGA001800,BGIBMGA003337	2	BGIBMGA003620,BGIBMGA014236
GO:0060255	regulation of macromolecule metabolic process	biological_process	0.9946	1	7	322	427	8842	3	BGIBMGA006839,Novel00774,BGIBMGA007888	4	BGIBMGA007968,BGIBMGA006272,BGIBMGA001167,BGIBMGA010013
GO:0019222	regulation of metabolic process	biological_process	0.99535	1	8	322	472	8842	4	BGIBMGA007888,Novel00774,BGIBMGA006839,BGIBMGA001983	4	BGIBMGA010013,BGIBMGA007968,BGIBMGA001167,BGIBMGA006272
GO:0019219	regulation of nucleobase-containing compound metabolic process	biological_process	0.9957	1	7	322	435	8842	3	BGIBMGA006839,Novel00774,BGIBMGA007888	4	BGIBMGA006272,BGIBMGA007968,BGIBMGA001167,BGIBMGA010013
GO:0051171	regulation of nitrogen compound metabolic process	biological_process	0.9957	1	7	322	435	8842	3	BGIBMGA006839,BGIBMGA007888,Novel00774	4	BGIBMGA007968,BGIBMGA006272,BGIBMGA001167,BGIBMGA010013
GO:0006468	protein phosphorylation	biological_process	0.99669	1	3	322	248	8842	0		3	BGIBMGA003385,BGIBMGA005509,BGIBMGA006640
GO:0004672	protein kinase activity	molecular_function	0.99701	1	3	322	251	8842	0		3	BGIBMGA006640,BGIBMGA003385,BGIBMGA005509
GO:0031323	regulation of cellular metabolic process	biological_process	0.99708	1	7	322	451	8842	3	BGIBMGA006839,Novel00774,BGIBMGA007888	4	BGIBMGA001167,BGIBMGA006272,BGIBMGA007968,BGIBMGA010013
GO:0051716	cellular response to stimulus	biological_process	0.99713	1	14	322	702	8842	8	BGIBMGA003099,BGIBMGA011717,BGIBMGA011763,BGIBMGA007888,BGIBMGA009306,BGIBMGA011716,BGIBMGA006839,BGIBMGA011715	6	BGIBMGA009637,BGIBMGA010013,BGIBMGA001999,Novel00908,BGIBMGA009300,BGIBMGA004600
GO:0016772	transferase activity, transferring phosphorus-containing groups	molecular_function	0.99713	1	9	322	499	8842	1	Novel00742	8	BGIBMGA007362,Novel01008,BGIBMGA001696,BGIBMGA006032,BGIBMGA004166,BGIBMGA006640,BGIBMGA003385,BGIBMGA005509
GO:0080090	regulation of primary metabolic process	biological_process	0.99719	1	7	322	452	8842	3	BGIBMGA006839,Novel00774,BGIBMGA007888	4	BGIBMGA001167,BGIBMGA007968,BGIBMGA006272,BGIBMGA010013
GO:0006351	transcription, DNA-dependent	biological_process	0.99737	1	7	322	456	8842	3	BGIBMGA007888,Novel00774,BGIBMGA006839	4	BGIBMGA010013,BGIBMGA001167,BGIBMGA006272,BGIBMGA007968
GO:0005575	cellular_component	cellular_component	0.99749	1	107	322	3573	8842	42	BGIBMGA005119,BGIBMGA009306,BGIBMGA010654,BGIBMGA010573,BGIBMGA010945,BGIBMGA011428,BGIBMGA007920,BGIBMGA009211,BGIBMGA000388,BGIBMGA001410,BGIBMGA002527,BGIBMGA004397,Novel00318,BGIBMGA001800,BGIBMGA009891,BGIBMGA003337,BGIBMGA010923,BGIBMGA002573,BGIBMGA009249,BGIBMGA008584,BGIBMGA004991,Novel00834,BGIBMGA004396,BGIBMGA011172,Novel01001,BGIBMGA001983,Novel00833,BGIBMGA007888,BGIBMGA006839,Novel…	65	BGIBMGA004884,BGIBMGA001498,BGIBMGA011391,BGIBMGA001999,Novel00341,BGIBMGA001167,BGIBMGA002430,BGIBMGA003341,Novel00108,BGIBMGA012800,BGIBMGA009562,BGIBMGA007154,BGIBMGA006273,BGIBMGA007462,BGIBMGA009375,BGIBMGA004473,BGIBMGA010726,Novel00193,BGIBMGA005726,BGIBMGA003340,BGIBMGA012305,BGIBMGA011090,BGIBMGA001052,BGIBMGA004600,BGIBMGA011231,Novel01244,BGIBMGA013242,BGIBMGA005664,BGIBMGA009452,BGIBM…
GO:0032774	RNA biosynthetic process	biological_process	0.9975	1	7	322	458	8842	3	BGIBMGA007888,Novel00774,BGIBMGA006839	4	BGIBMGA010013,BGIBMGA001167,BGIBMGA006272,BGIBMGA007968
GO:0008270	zinc ion binding	molecular_function	0.99767	1	21	322	938	8842	11	BGIBMGA013877,BGIBMGA010026,BGIBMGA011048,BGIBMGA014520,BGIBMGA014493,BGIBMGA001410,BGIBMGA007888,BGIBMGA002647,BGIBMGA012964,BGIBMGA006839,BGIBMGA004833	10	BGIBMGA002091,Novel00156,BGIBMGA009637,Novel01191,Novel00908,BGIBMGA010679,BGIBMGA008063,Novel01244,BGIBMGA003341,Novel00615
GO:0043227	membrane-bounded organelle	cellular_component	0.99829	1	15	322	768	8842	7	BGIBMGA000475,BGIBMGA007888,Novel00195,BGIBMGA006839,BGIBMGA002573,BGIBMGA009249,Novel00774	8	BGIBMGA007968,BGIBMGA013114,BGIBMGA004884,BGIBMGA002576,BGIBMGA012153,BGIBMGA009562,Novel00908,BGIBMGA001167
GO:0043231	intracellular membrane-bounded organelle	cellular_component	0.99829	1	15	322	768	8842	7	BGIBMGA002573,BGIBMGA009249,Novel00774,Novel00195,BGIBMGA006839,BGIBMGA000475,BGIBMGA007888	8	BGIBMGA001167,BGIBMGA012153,BGIBMGA009562,Novel00908,BGIBMGA007968,BGIBMGA013114,BGIBMGA004884,BGIBMGA002576
GO:0034641	cellular nitrogen compound metabolic process	biological_process	0.99837	1	29	322	1253	8842	8	Novel00742,Novel00741,Novel00195,Novel00774,BGIBMGA009249,Novel01175,BGIBMGA006839,BGIBMGA007888	21	BGIBMGA004166,BGIBMGA003656,BGIBMGA002986,BGIBMGA009300,Novel00320,BGIBMGA007438,BGIBMGA012153,BGIBMGA010013,Novel01276,BGIBMGA007968,BGIBMGA006032,BGIBMGA001167,Novel01341,BGIBMGA006272,BGIBMGA001999,BGIBMGA011521,BGIBMGA005727,BGIBMGA000563,Novel01287,BGIBMGA002077,BGIBMGA005226
GO:0043170	macromolecule metabolic process	biological_process	0.9984	1	54	322	2045	8842	28	BGIBMGA004365,BGIBMGA010573,BGIBMGA007920,Novel00741,BGIBMGA002527,Novel00742,BGIBMGA001800,BGIBMGA012964,BGIBMGA009891,BGIBMGA003337,BGIBMGA007888,BGIBMGA009184,BGIBMGA009890,BGIBMGA006839,Novel01175,BGIBMGA009249,Novel00774,BGIBMGA014520,BGIBMGA009892,BGIBMGA000475,Novel00195,BGIBMGA010077,BGIBMGA008579,BGIBMGA002480,BGIBMGA011442,BGIBMGA003773,BGIBMGA007901,BGIBMGA007677	26	BGIBMGA002592,Novel01287,BGIBMGA006640,Novel00908,Novel00615,BGIBMGA001167,BGIBMGA003385,BGIBMGA006324,BGIBMGA009562,BGIBMGA003620,BGIBMGA006423,BGIBMGA011211,BGIBMGA005509,BGIBMGA014404,BGIBMGA001052,BGIBMGA006272,BGIBMGA000841,BGIBMGA007968,BGIBMGA004441,BGIBMGA010013,Novel00156,Novel00320,BGIBMGA003335,BGIBMGA006874,BGIBMGA006181,BGIBMGA001857
GO:0016773	phosphotransferase activity, alcohol group as acceptor	molecular_function	0.99858	1	4	322	319	8842	0		4	BGIBMGA003385,BGIBMGA005509,BGIBMGA007362,BGIBMGA006640
GO:0044237	cellular metabolic process	biological_process	0.99872	1	60	322	2249	8842	16	BGIBMGA002647,BGIBMGA002798,Novel00741,Novel00742,BGIBMGA001800,BGIBMGA007888,BGIBMGA003337,BGIBMGA006839,Novel01175,Novel00774,BGIBMGA009249,BGIBMGA002573,BGIBMGA012564,BGIBMGA000475,BGIBMGA006569,Novel00195	44	BGIBMGA002077,Novel01287,BGIBMGA004884,BGIBMGA000563,Novel00908,BGIBMGA001999,BGIBMGA007409,BGIBMGA006640,BGIBMGA001167,Novel01008,BGIBMGA012088,BGIBMGA002576,BGIBMGA003385,Novel00028,BGIBMGA009562,BGIBMGA003620,BGIBMGA014294,BGIBMGA002986,BGIBMGA004166,BGIBMGA009300,BGIBMGA005509,BGIBMGA013114,BGIBMGA011140,BGIBMGA005226,BGIBMGA007767,BGIBMGA005182,BGIBMGA005727,BGIBMGA011521,BGIBMGA002907,BGIBM…
GO:0003723	RNA binding	molecular_function	0.99875	1	2	322	239	8842	2	BGIBMGA003337,Novel00742	0
GO:0006464	cellular protein modification process	biological_process	0.9988	1	6	322	412	8842	1	Novel00195	5	BGIBMGA006640,Novel00908,BGIBMGA003385,BGIBMGA005509,BGIBMGA004441
GO:0036211	protein modification process	biological_process	0.9988	1	6	322	412	8842	1	Novel00195	5	BGIBMGA003385,BGIBMGA004441,BGIBMGA005509,BGIBMGA006640,Novel00908
GO:0044249	cellular biosynthetic process	biological_process	0.999	1	22	322	1056	8842	7	Novel00774,BGIBMGA006839,BGIBMGA003337,BGIBMGA007888,BGIBMGA001800,Novel00742,BGIBMGA012564	15	Novel01341,BGIBMGA006272,BGIBMGA001167,BGIBMGA011521,BGIBMGA005727,BGIBMGA005182,BGIBMGA000563,BGIBMGA002077,Novel01287,BGIBMGA009300,BGIBMGA003620,BGIBMGA012153,BGIBMGA010013,BGIBMGA007968,Novel01276
GO:0065007	biological regulation	biological_process	0.99931	1	23	322	1106	8842	10	BGIBMGA003099,BGIBMGA011763,BGIBMGA001983,BGIBMGA011716,BGIBMGA011717,BGIBMGA009306,BGIBMGA007888,BGIBMGA006839,BGIBMGA011715,Novel00774	13	Novel01191,BGIBMGA007968,Novel00359,BGIBMGA009637,BGIBMGA010013,BGIBMGA009300,BGIBMGA002818,BGIBMGA001999,Novel00908,BGIBMGA006272,BGIBMGA004600,Novel00108,BGIBMGA001167
GO:0006725	cellular aromatic compound metabolic process	biological_process	0.9994	1	25	322	1171	8842	8	BGIBMGA007888,BGIBMGA009249,Novel00774,BGIBMGA006839,Novel01175,Novel00742,Novel00195,Novel00741	17	BGIBMGA000563,BGIBMGA001999,BGIBMGA005226,Novel01287,BGIBMGA006272,Novel01341,BGIBMGA001167,BGIBMGA006032,BGIBMGA010013,BGIBMGA007438,BGIBMGA012153,Novel00320,BGIBMGA007968,Novel01276,BGIBMGA009300,BGIBMGA002986,BGIBMGA004166
GO:0043412	macromolecule modification	biological_process	0.99959	1	6	322	450	8842	1	Novel00195	5	Novel00908,BGIBMGA006640,BGIBMGA003385,BGIBMGA005509,BGIBMGA004441
GO:0046483	heterocycle metabolic process	biological_process	0.9997	1	24	322	1171	8842	8	Novel00741,Novel00195,Novel00742,BGIBMGA007888,BGIBMGA006839,Novel01175,Novel00774,BGIBMGA009249	16	Novel01276,BGIBMGA007968,Novel00320,BGIBMGA010013,BGIBMGA012153,BGIBMGA004166,BGIBMGA009300,BGIBMGA002077,Novel01287,BGIBMGA005226,BGIBMGA005727,BGIBMGA001999,BGIBMGA001167,BGIBMGA006032,BGIBMGA006272,Novel01341
GO:0050789	regulation of biological process	biological_process	0.99972	1	21	322	1079	8842	10	BGIBMGA011716,BGIBMGA001983,BGIBMGA003099,BGIBMGA011763,BGIBMGA006839,Novel00774,BGIBMGA011715,BGIBMGA011717,BGIBMGA009306,BGIBMGA007888	11	BGIBMGA009300,BGIBMGA002818,BGIBMGA007968,Novel01191,BGIBMGA010013,BGIBMGA009637,BGIBMGA001167,BGIBMGA004600,BGIBMGA006272,BGIBMGA001999,Novel00908
GO:0043226	organelle	cellular_component	0.99977	1	20	322	1048	8842	10	BGIBMGA006839,Novel01175,BGIBMGA009249,BGIBMGA002573,Novel00774,BGIBMGA001800,BGIBMGA003337,BGIBMGA007888,Novel00195,BGIBMGA000475	10	BGIBMGA001167,BGIBMGA014236,BGIBMGA013114,BGIBMGA004884,Novel00908,BGIBMGA003620,BGIBMGA007968,BGIBMGA002576,BGIBMGA009562,BGIBMGA012153
GO:0043229	intracellular organelle	cellular_component	0.99977	1	20	322	1048	8842	10	BGIBMGA006839,Novel01175,Novel00774,BGIBMGA009249,BGIBMGA002573,BGIBMGA001800,BGIBMGA007888,BGIBMGA003337,Novel00195,BGIBMGA000475	10	BGIBMGA001167,BGIBMGA014236,BGIBMGA013114,BGIBMGA004884,Novel00908,BGIBMGA003620,BGIBMGA002576,BGIBMGA007968,BGIBMGA009562,BGIBMGA012153
GO:0050794	regulation of cellular process	biological_process	0.99978	1	20	322	1055	8842	9	BGIBMGA007888,BGIBMGA009306,BGIBMGA011717,BGIBMGA011715,Novel00774,BGIBMGA006839,BGIBMGA011763,BGIBMGA003099,BGIBMGA011716	11	Novel00908,BGIBMGA001999,BGIBMGA006272,BGIBMGA004600,BGIBMGA001167,BGIBMGA009637,BGIBMGA010013,Novel01191,BGIBMGA007968,BGIBMGA002818,BGIBMGA009300
GO:0005634	nucleus	cellular_component	0.99978	1	8	322	573	8842	4	BGIBMGA006839,BGIBMGA009249,Novel00774,BGIBMGA007888	4	BGIBMGA001167,BGIBMGA007968,BGIBMGA009562,Novel00908
GO:0006139	nucleobase-containing compound metabolic process	biological_process	0.99985	1	22	322	1133	8842	8	BGIBMGA009249,Novel00774,BGIBMGA006839,Novel01175,BGIBMGA007888,Novel00742,Novel00195,Novel00741	14	BGIBMGA006272,Novel01341,BGIBMGA006032,BGIBMGA001167,BGIBMGA001999,BGIBMGA005226,Novel01287,BGIBMGA009300,BGIBMGA004166,BGIBMGA010013,BGIBMGA012153,Novel00320,BGIBMGA007968,Novel01276
GO:0044267	cellular protein metabolic process	biological_process	0.99995	1	12	322	794	8842	4	BGIBMGA001800,BGIBMGA000475,BGIBMGA003337,Novel00195	8	BGIBMGA005509,BGIBMGA004441,BGIBMGA003385,BGIBMGA003335,Novel00908,BGIBMGA006640,BGIBMGA009562,BGIBMGA003620
GO:0003677	DNA binding	molecular_function	0.99996	1	9	322	691	8842	5	Novel00774,Novel01175,BGIBMGA006839,BGIBMGA007888,BGIBMGA006277	4	BGIBMGA006272,BGIBMGA001167,Novel00908,BGIBMGA007968
GO:0034645	cellular macromolecule biosynthetic process	biological_process	0.99997	1	12	322	831	8842	6	BGIBMGA007888,BGIBMGA003337,BGIBMGA001800,Novel00742,Novel00774,BGIBMGA006839	6	BGIBMGA010013,Novel01287,BGIBMGA007968,BGIBMGA001167,BGIBMGA003620,BGIBMGA006272
GO:0009059	macromolecule biosynthetic process	biological_process	0.99997	1	12	322	833	8842	6	Novel00742,Novel00774,BGIBMGA006839,BGIBMGA003337,BGIBMGA007888,BGIBMGA001800	6	BGIBMGA006272,BGIBMGA003620,BGIBMGA001167,BGIBMGA010013,BGIBMGA007968,Novel01287
GO:0090304	nucleic acid metabolic process	biological_process	0.99997	1	13	322	860	8842	7	BGIBMGA007888,BGIBMGA006839,Novel00741,Novel01175,Novel00742,Novel00774,BGIBMGA009249	6	Novel01287,BGIBMGA007968,Novel00320,BGIBMGA010013,BGIBMGA001167,BGIBMGA006272
GO:0044424	intracellular part	cellular_component	0.99998	1	26	322	1367	8842	11	BGIBMGA006839,Novel01175,BGIBMGA002573,BGIBMGA009249,Novel00774,BGIBMGA001800,BGIBMGA003337,BGIBMGA007888,Novel00195,BGIBMGA011428,BGIBMGA000475	15	BGIBMGA006032,BGIBMGA001167,BGIBMGA014236,BGIBMGA004884,BGIBMGA013114,Novel01287,Novel00908,BGIBMGA003620,BGIBMGA002818,BGIBMGA007968,BGIBMGA002576,BGIBMGA009562,BGIBMGA012153,BGIBMGA003335,Novel00320
GO:0016070	RNA metabolic process	biological_process	0.99999	1	7	322	644	8842	3	BGIBMGA007888,Novel00774,BGIBMGA006839	4	BGIBMGA010013,BGIBMGA007968,BGIBMGA006272,BGIBMGA001167
GO:0010467	gene expression	biological_process	1	1	10	322	822	8842	5	BGIBMGA007888,BGIBMGA003337,BGIBMGA001800,Novel00774,BGIBMGA006839	5	BGIBMGA010013,BGIBMGA007968,BGIBMGA001167,BGIBMGA003620,BGIBMGA006272
GO:0005488	binding	molecular_function	1	1	156	322	5405	8842	64	BGIBMGA000031,BGIBMGA012862,BGIBMGA005876,BGIBMGA010461,BGIBMGA006746,BGIBMGA004806,BGIBMGA012863,BGIBMGA011886,BGIBMGA009004,BGIBMGA007888,Novel01175,BGIBMGA004833,BGIBMGA003122,BGIBMGA000475,BGIBMGA010077,BGIBMGA012618,BGIBMGA007677,BGIBMGA009306,BGIBMGA007042,BGIBMGA001410,BGIBMGA009522,BGIBMGA011431,BGIBMGA012964,BGIBMGA009891,BGIBMGA004882,BGIBMGA014520,BGIBMGA010026,BGIBMGA004579,BGIBMGA006…	92	BGIBMGA010445,BGIBMGA000563,BGIBMGA010039,Novel00615,BGIBMGA011175,BGIBMGA003385,BGIBMGA002576,BGIBMGA000855,BGIBMGA001004,Novel00028,BGIBMGA002091,BGIBMGA009316,BGIBMGA004166,BGIBMGA005226,BGIBMGA005509,BGIBMGA001721,Novel00192,BGIBMGA006916,BGIBMGA006032,BGIBMGA014236,BGIBMGA005345,BGIBMGA014536,BGIBMGA007968,BGIBMGA003116,BGIBMGA010013,BGIBMGA011952,BGIBMGA009317,BGIBMGA006874,BGIBMGA003656,BG…
GO:0005623	cell	cellular_component	1	1	74	322	3171	8842	23	BGIBMGA008579,Novel00195,BGIBMGA003986,BGIBMGA002162,BGIBMGA000475,Novel01175,BGIBMGA006839,BGIBMGA000688,Novel00774,BGIBMGA007888,BGIBMGA011172,BGIBMGA008584,BGIBMGA002573,BGIBMGA009249,BGIBMGA001800,BGIBMGA003337,BGIBMGA010923,BGIBMGA001410,BGIBMGA002527,BGIBMGA010945,BGIBMGA011428,BGIBMGA009211,BGIBMGA009306	51	BGIBMGA007572,BGIBMGA006181,BGIBMGA002818,BGIBMGA001472,BGIBMGA007968,BGIBMGA004623,BGIBMGA011261,BGIBMGA012153,BGIBMGA003335,BGIBMGA002324,BGIBMGA013576,BGIBMGA014246,BGIBMGA006032,BGIBMGA014236,BGIBMGA005226,BGIBMGA013114,BGIBMGA010422,BGIBMGA003620,BGIBMGA006540,BGIBMGA002576,BGIBMGA001691,BGIBMGA002091,BGIBMGA014265,BGIBMGA004562,Novel01287,Novel00908,BGIBMGA001600,BGIBMGA005664,BGIBMGA003964…
GO:0044260	cellular macromolecule metabolic process	biological_process	1	1	25	322	1589	8842	11	BGIBMGA001800,BGIBMGA003337,BGIBMGA007888,Novel01175,BGIBMGA006839,BGIBMGA009249,Novel00774,BGIBMGA000475,Novel00195,Novel00741,Novel00742	14	BGIBMGA005509,Novel01287,BGIBMGA006640,Novel00908,BGIBMGA006272,BGIBMGA001167,BGIBMGA003385,BGIBMGA007968,BGIBMGA004441,BGIBMGA010013,BGIBMGA009562,Novel00320,BGIBMGA003335,BGIBMGA003620
GO:0003676	nucleic acid binding	molecular_function	1	1	17	322	1380	8842	11	BGIBMGA007888,BGIBMGA003337,Novel01175,BGIBMGA004882,BGIBMGA006839,Novel00774,BGIBMGA011048,BGIBMGA006277,BGIBMGA014493,BGIBMGA011471,Novel00742	6	Novel00908,BGIBMGA001167,BGIBMGA006272,Novel00615,BGIBMGA007968,BGIBMGA004881
GO:0005515	protein binding	molecular_function	1	1	42	322	2314	8842	15	BGIBMGA013417,BGIBMGA009004,BGIBMGA008917,BGIBMGA013418,BGIBMGA007042,BGIBMGA013530,BGIBMGA005876,BGIBMGA009306,Novel00195,Novel00834,BGIBMGA010026,BGIBMGA003122,BGIBMGA000475,BGIBMGA004579,BGIBMGA004833	27	BGIBMGA003594,BGIBMGA003620,BGIBMGA003385,BGIBMGA000855,BGIBMGA001696,Novel01008,BGIBMGA010539,BGIBMGA011175,BGIBMGA008020,BGIBMGA008411,Novel00908,BGIBMGA009317,BGIBMGA000667,BGIBMGA000545,BGIBMGA005706,BGIBMGA008170,BGIBMGA013978,BGIBMGA009637,BGIBMGA010013,BGIBMGA004600,BGIBMGA006032,BGIBMGA004412,BGIBMGA006308,BGIBMGA001755,BGIBMGA014236,BGIBMGA001721,BGIBMGA012305
GO:0005622	intracellular	cellular_component	1	1	31	322	2023	8842	12	BGIBMGA003337,BGIBMGA007888,BGIBMGA001800,BGIBMGA002573,BGIBMGA009249,Novel00774,Novel01175,BGIBMGA006839,BGIBMGA011428,BGIBMGA000475,BGIBMGA001410,Novel00195	19	BGIBMGA001999,Novel00908,BGIBMGA004884,BGIBMGA013114,Novel01287,BGIBMGA014236,BGIBMGA004600,BGIBMGA006032,BGIBMGA001167,BGIBMGA003341,BGIBMGA012153,BGIBMGA009562,Novel00320,BGIBMGA003335,BGIBMGA002091,BGIBMGA007968,BGIBMGA002576,BGIBMGA002818,BGIBMGA003620
GO:0044464	cell part	cellular_component	1	1	33	322	2141	8842	13	BGIBMGA009249,BGIBMGA002573,Novel00774,BGIBMGA006839,Novel01175,BGIBMGA003337,BGIBMGA007888,BGIBMGA001800,Novel00195,BGIBMGA000475,BGIBMGA002162,BGIBMGA001410,BGIBMGA011428	20	BGIBMGA014236,BGIBMGA006032,BGIBMGA004600,BGIBMGA013114,BGIBMGA002818,BGIBMGA012153,BGIBMGA003335,Novel00320,BGIBMGA007968,BGIBMGA005664,BGIBMGA001167,BGIBMGA003341,BGIBMGA001999,Novel00908,BGIBMGA004884,Novel01287,BGIBMGA003620,BGIBMGA009562,BGIBMGA002091,BGIBMGA002576

## Sheet: sml_M vs DZ_F.DEG_GO_enrichment
##The most enriched (significantly enriched) GO terms: Corrected P-Value<0.05
GO_accession	Description	Term_type	Over_represented_pValue	Corrected p-Value	DEG_item	DEG_list	Bg_item	Bg_list	Up	Up_Gene_names	Down	Down_Gene_names
GO:0042302	structural constituent of cuticle	molecular_function	2.5924e-19	8.6248e-16	36	396	152	8842	33	BGIBMGA000283,BGIBMGA012655,BGIBMGA000246,BGIBMGA000333,BGIBMGA000338,BGIBMGA002548,BGIBMGA010232,BGIBMGA000336,BGIBMGA010143,BGIBMGA000332,BGIBMGA000285,Novel00711,BGIBMGA011094,BGIBMGA000282,BGIBMGA010899,BGIBMGA007014,BGIBMGA000280,BGIBMGA000166,BGIBMGA012602,BGIBMGA012654,BGIBMGA010483,BGIBMGA012594,BGIBMGA010231,BGIBMGA008136,BGIBMGA000328,BGIBMGA000343,BGIBMGA010501,BGIBMGA000334,BGIBMGA005…	3	BGIBMGA002664,BGIBMGA010913,BGIBMGA012213
GO:0055114	oxidation-reduction process	biological_process	2.6123e-11	4.3455e-08	64	396	589	8842	26	BGIBMGA006569,BGIBMGA011886,BGIBMGA008268,BGIBMGA012831,BGIBMGA002044,BGIBMGA011148,BGIBMGA006745,BGIBMGA012863,BGIBMGA005680,BGIBMGA012862,BGIBMGA009521,BGIBMGA006746,BGIBMGA010461,BGIBMGA002311,BGIBMGA005015,BGIBMGA012618,BGIBMGA002573,BGIBMGA013007,BGIBMGA011430,Novel00899,BGIBMGA008418,BGIBMGA000553,BGIBMGA009522,BGIBMGA011431,BGIBMGA002798,BGIBMGA009523	38	BGIBMGA001351,BGIBMGA002907,BGIBMGA007111,BGIBMGA006916,BGIBMGA011140,BGIBMGA001367,BGIBMGA009043,BGIBMGA003927,BGIBMGA011138,BGIBMGA002661,BGIBMGA012998,Novel00120,BGIBMGA001813,BGIBMGA008439,BGIBMGA009966,BGIBMGA010403,BGIBMGA002818,BGIBMGA001812,Novel00897,BGIBMGA007160,BGIBMGA004655,BGIBMGA011139,BGIBMGA008581,BGIBMGA001003,BGIBMGA013951,BGIBMGA001402,BGIBMGA011563,BGIBMGA009801,BGIBMGA003318…
GO:0016491	oxidoreductase activity	molecular_function	1.572e-09	1.7434e-06	66	396	693	8842	27	BGIBMGA008579,BGIBMGA005015,BGIBMGA010461,BGIBMGA006746,BGIBMGA009521,BGIBMGA012862,BGIBMGA005680,BGIBMGA012863,BGIBMGA006745,BGIBMGA011148,BGIBMGA012831,BGIBMGA002044,BGIBMGA008268,BGIBMGA011886,BGIBMGA006569,BGIBMGA009523,BGIBMGA010738,BGIBMGA011431,BGIBMGA009987,BGIBMGA009522,BGIBMGA000553,BGIBMGA008418,Novel00899,BGIBMGA011430,BGIBMGA013007,BGIBMGA002573,BGIBMGA012618	39	Novel00897,BGIBMGA001812,BGIBMGA002818,BGIBMGA010403,BGIBMGA009966,BGIBMGA008439,BGIBMGA001813,Novel00120,BGIBMGA002661,BGIBMGA012998,BGIBMGA011138,BGIBMGA003927,BGIBMGA005208,BGIBMGA009043,BGIBMGA001367,BGIBMGA011140,BGIBMGA006916,BGIBMGA007111,BGIBMGA002907,BGIBMGA001351,BGIBMGA001162,BGIBMGA011209,BGIBMGA004950,BGIBMGA013063,BGIBMGA005727,BGIBMGA010457,BGIBMGA013005,BGIBMGA011834,BGIBMGA014047…
GO:0005198	structural molecule activity	molecular_function	7.0674e-09	5.8783e-06	40	396	376	8842	36	BGIBMGA010899,BGIBMGA000282,Novel00711,BGIBMGA011094,BGIBMGA000285,BGIBMGA000332,BGIBMGA000336,BGIBMGA010143,Novel00834,BGIBMGA002548,BGIBMGA000338,BGIBMGA010232,BGIBMGA000283,BGIBMGA012655,BGIBMGA000333,BGIBMGA000246,BGIBMGA000250,BGIBMGA000252,BGIBMGA005631,BGIBMGA000324,BGIBMGA002549,BGIBMGA010501,BGIBMGA000334,BGIBMGA003337,BGIBMGA008136,Novel00833,BGIBMGA000343,BGIBMGA000328,BGIBMGA010483,BG…	4	BGIBMGA002664,Novel00908,BGIBMGA012213,BGIBMGA010913
GO:0005576	extracellular region	cellular_component	1.1599e-08	7.1183e-06	34	396	268	8842	20	BGIBMGA004457,BGIBMGA001983,BGIBMGA007901,BGIBMGA003773,BGIBMGA004394,BGIBMGA011424,Novel00833,BGIBMGA004396,BGIBMGA004397,BGIBMGA009891,BGIBMGA007920,BGIBMGA007899,BGIBMGA004991,BGIBMGA007677,BGIBMGA010573,BGIBMGA010654,Novel00834,BGIBMGA009892,BGIBMGA006297,BGIBMGA010077	14	BGIBMGA013108,BGIBMGA006874,BGIBMGA014360,Novel01244,BGIBMGA004585,BGIBMGA010913,BGIBMGA012305,BGIBMGA012521,Novel01086,BGIBMGA000462,BGIBMGA004473,BGIBMGA000667,BGIBMGA000648,BGIBMGA004468
GO:0044710	single-organism metabolic process	biological_process	1.2837e-08	7.1183e-06	96	396	1223	8842	29	BGIBMGA006569,BGIBMGA011886,BGIBMGA008268,BGIBMGA012564,BGIBMGA011148,BGIBMGA012831,BGIBMGA002044,BGIBMGA005680,BGIBMGA006745,BGIBMGA012863,BGIBMGA006746,BGIBMGA010461,BGIBMGA012862,BGIBMGA009521,BGIBMGA002311,BGIBMGA005015,BGIBMGA010640,Novel00899,BGIBMGA012618,BGIBMGA002573,BGIBMGA013007,BGIBMGA011430,BGIBMGA009522,BGIBMGA008418,BGIBMGA000553,BGIBMGA011431,BGIBMGA002798,Novel00195,BGIBMGA009523	67	BGIBMGA001351,BGIBMGA007647,Novel01276,BGIBMGA002907,BGIBMGA007111,BGIBMGA013114,BGIBMGA001367,BGIBMGA006916,Novel00028,BGIBMGA011140,BGIBMGA001999,BGIBMGA009043,Novel01341,BGIBMGA003927,BGIBMGA011138,BGIBMGA001813,BGIBMGA008439,BGIBMGA009966,BGIBMGA011222,BGIBMGA000680,BGIBMGA013705,BGIBMGA012998,BGIBMGA002661,Novel00120,BGIBMGA002986,BGIBMGA006032,BGIBMGA007935,BGIBMGA010403,BGIBMGA002818,BGIBM…
GO:0048037	cofactor binding	molecular_function	8.6071e-08	4.0908e-05	31	396	229	8842	10	BGIBMGA008418,BGIBMGA012863,BGIBMGA010461,BGIBMGA012618,BGIBMGA002573,BGIBMGA006569,BGIBMGA012862,BGIBMGA013007,BGIBMGA008268,BGIBMGA005015	21	BGIBMGA002986,BGIBMGA012088,BGIBMGA011140,BGIBMGA002818,BGIBMGA009043,BGIBMGA001812,BGIBMGA003116,BGIBMGA013951,BGIBMGA003319,BGIBMGA004655,BGIBMGA012526,BGIBMGA003656,BGIBMGA007160,BGIBMGA003927,BGIBMGA013005,BGIBMGA008439,BGIBMGA007079,BGIBMGA009966,BGIBMGA002906,BGIBMGA012998,BGIBMGA002905
GO:0016614	oxidoreductase activity, acting on CH-OH group of donors	molecular_function	5.4335e-07	0.00022597	21	396	129	8842	7	BGIBMGA012863,BGIBMGA008418,BGIBMGA008268,BGIBMGA012618,BGIBMGA013007,BGIBMGA012862,BGIBMGA010461	14	BGIBMGA013951,BGIBMGA009043,BGIBMGA011140,BGIBMGA013063,BGIBMGA012998,BGIBMGA014047,BGIBMGA010457,BGIBMGA008439,BGIBMGA013005,BGIBMGA009966,BGIBMGA005727,BGIBMGA003318,BGIBMGA007160,BGIBMGA011138
GO:0050660	flavin adenine dinucleotide binding	molecular_function	7.6565e-07	0.00028304	17	396	86	8842	9	BGIBMGA010461,BGIBMGA012862,BGIBMGA013007,BGIBMGA012618,BGIBMGA002573,BGIBMGA005015,BGIBMGA008268,BGIBMGA008418,BGIBMGA012863	8	BGIBMGA003927,BGIBMGA009966,BGIBMGA013005,BGIBMGA008439,BGIBMGA012998,BGIBMGA002818,BGIBMGA001812,BGIBMGA013951
GO:0006030	chitin metabolic process	biological_process	9.6898e-07	0.00032238	13	396	55	8842	11	BGIBMGA007901,BGIBMGA005899,BGIBMGA007920,BGIBMGA009891,BGIBMGA009890,BGIBMGA010077,BGIBMGA007899,BGIBMGA010573,BGIBMGA007677,BGIBMGA009892,BGIBMGA003773	2	BGIBMGA000648,BGIBMGA006874
GO:0006040	amino sugar metabolic process	biological_process	1.4787e-06	0.00040998	13	396	57	8842	11	BGIBMGA005899,BGIBMGA007901,BGIBMGA007920,BGIBMGA009890,BGIBMGA009891,BGIBMGA010077,BGIBMGA007677,BGIBMGA010573,BGIBMGA007899,BGIBMGA009892,BGIBMGA003773	2	BGIBMGA000648,BGIBMGA006874
GO:1901071	glucosamine-containing compound metabolic process	biological_process	1.4787e-06	0.00040998	13	396	57	8842	11	BGIBMGA009890,BGIBMGA009891,BGIBMGA007920,BGIBMGA007901,BGIBMGA005899,BGIBMGA009892,BGIBMGA003773,BGIBMGA007677,BGIBMGA010573,BGIBMGA007899,BGIBMGA010077	2	BGIBMGA000648,BGIBMGA006874
GO:0004857	enzyme inhibitor activity	molecular_function	5.2697e-06	0.0013486	13	396	64	8842	4	BGIBMGA004991,BGIBMGA007729,BGIBMGA006297,BGIBMGA001983	9	BGIBMGA001091,Novel00384,BGIBMGA013849,Novel00383,Novel01191,BGIBMGA013339,Novel00341,Novel00867,BGIBMGA013565
GO:0050662	coenzyme binding	molecular_function	6.0659e-06	0.0014415	23	396	173	8842	10	BGIBMGA010461,BGIBMGA006569,BGIBMGA002573,BGIBMGA012618,BGIBMGA013007,BGIBMGA012862,BGIBMGA008268,BGIBMGA005015,BGIBMGA008418,BGIBMGA012863	13	BGIBMGA007160,BGIBMGA003927,BGIBMGA008439,BGIBMGA013005,BGIBMGA009966,BGIBMGA002906,BGIBMGA012998,BGIBMGA002905,BGIBMGA011140,BGIBMGA002818,BGIBMGA013951,BGIBMGA009043,BGIBMGA001812
GO:0006022	aminoglycan metabolic process	biological_process	1.0118e-05	0.0022441	13	396	69	8842	11	BGIBMGA009892,BGIBMGA003773,BGIBMGA010573,BGIBMGA007899,BGIBMGA007677,BGIBMGA010077,BGIBMGA009890,BGIBMGA009891,BGIBMGA007920,BGIBMGA007901,BGIBMGA005899	2	BGIBMGA006874,BGIBMGA000648
GO:0030414	peptidase inhibitor activity	molecular_function	4.4241e-05	0.0086583	11	396	56	8842	4	BGIBMGA007729,BGIBMGA004991,BGIBMGA006297,BGIBMGA001983	7	BGIBMGA001091,Novel00384,BGIBMGA013849,Novel00383,Novel01191,Novel00867,BGIBMGA013565
GO:0061134	peptidase regulator activity	molecular_function	4.4241e-05	0.0086583	11	396	56	8842	4	BGIBMGA006297,BGIBMGA004991,BGIBMGA007729,BGIBMGA001983	7	Novel00384,BGIBMGA001091,Novel00867,BGIBMGA013565,BGIBMGA013849,Novel00383,Novel01191
GO:0008061	chitin binding	molecular_function	4.8337e-05	0.0089344	10	396	47	8842	9	BGIBMGA007899,BGIBMGA010573,BGIBMGA007677,BGIBMGA010077,BGIBMGA003773,BGIBMGA009892,BGIBMGA007920,BGIBMGA007901,BGIBMGA009891	1	BGIBMGA006874
GO:0006188	IMP biosynthetic process	biological_process	7.3605e-05	0.012244	4	396	6	8842	0		4	BGIBMGA007935,BGIBMGA014119,Novel01341,BGIBMGA000806
GO:0046040	IMP metabolic process	biological_process	7.3605e-05	0.012244	4	396	6	8842	0		4	BGIBMGA014119,BGIBMGA000806,Novel01341,BGIBMGA007935
GO:0097367	carbohydrate derivative binding	molecular_function	8.2576e-05	0.013082	10	396	50	8842	9	BGIBMGA009891,BGIBMGA007920,BGIBMGA007901,BGIBMGA003773,BGIBMGA009892,BGIBMGA007677,BGIBMGA010573,BGIBMGA007899,BGIBMGA010077	1	BGIBMGA006874
GO:0009156	ribonucleoside monophosphate biosynthetic process	biological_process	0.00012926	0.018698	6	396	18	8842	0		6	BGIBMGA001570,BGIBMGA014119,BGIBMGA000806,Novel01341,BGIBMGA007111,BGIBMGA007935
GO:0009161	ribonucleoside monophosphate metabolic process	biological_process	0.00012926	0.018698	6	396	18	8842	0		6	Novel01341,BGIBMGA000806,BGIBMGA014119,BGIBMGA001570,BGIBMGA007111,BGIBMGA007935
GO:0009123	nucleoside monophosphate metabolic process	biological_process	0.00017411	0.023171	6	396	19	8842	0		6	BGIBMGA014119,BGIBMGA001570,Novel01341,BGIBMGA000806,BGIBMGA007111,BGIBMGA007935
GO:0009124	nucleoside monophosphate biosynthetic process	biological_process	0.00017411	0.023171	6	396	19	8842	0		6	BGIBMGA007111,BGIBMGA007935,BGIBMGA001570,BGIBMGA014119,Novel01341,BGIBMGA000806
GO:0016620	oxidoreductase activity, acting on the aldehyde or oxo group of donors, NAD or NADP as acceptor	molecular_function	0.00027808	0.035584	7	396	29	8842	2	BGIBMGA011148,BGIBMGA006569	5	BGIBMGA010457,BGIBMGA010403,BGIBMGA011138,BGIBMGA011139,BGIBMGA014047
GO:0016742	hydroxymethyl-, formyl- and related transferase activity	molecular_function	0.00034778	0.042854	3	396	4	8842	0		3	BGIBMGA014119,BGIBMGA007079,BGIBMGA002462
GO:0006189	'de novo' IMP biosynthetic process	biological_process	0.00039758	0.047241	3	396	4	8842	0		3	BGIBMGA007935,BGIBMGA014119,Novel01341
GO:0016903	oxidoreductase activity, acting on the aldehyde or oxo group of donors	molecular_function	0.00085109	0.09764	7	396	34	8842	2	BGIBMGA006569,BGIBMGA011148	5	BGIBMGA010403,BGIBMGA014047,BGIBMGA011138,BGIBMGA011139,BGIBMGA010457
GO:1901135	carbohydrate derivative metabolic process	biological_process	0.0010054	0.1115	27	396	320	8842	12	BGIBMGA009892,BGIBMGA003773,BGIBMGA010077,BGIBMGA009891,BGIBMGA007920,BGIBMGA005899,BGIBMGA010573,BGIBMGA007899,BGIBMGA007677,Novel00195,BGIBMGA009890,BGIBMGA007901	15	BGIBMGA006032,BGIBMGA007935,BGIBMGA001999,BGIBMGA000648,BGIBMGA011198,BGIBMGA012153,BGIBMGA001570,Novel01341,BGIBMGA006874,BGIBMGA005226,BGIBMGA007647,BGIBMGA000806,BGIBMGA007111,BGIBMGA014119,BGIBMGA013114
GO:1901564	organonitrogen compound metabolic process	biological_process	0.001188	0.12641	37	396	488	8842	12	Novel00195,BGIBMGA009890,BGIBMGA010573,BGIBMGA007899,BGIBMGA007677,BGIBMGA005899,BGIBMGA009892,BGIBMGA010077,BGIBMGA007901,BGIBMGA009891,BGIBMGA007920,BGIBMGA003773	25	BGIBMGA005727,BGIBMGA013705,BGIBMGA000680,BGIBMGA000806,BGIBMGA011198,BGIBMGA000648,BGIBMGA001570,BGIBMGA012153,BGIBMGA006032,BGIBMGA007935,BGIBMGA002986,BGIBMGA002462,BGIBMGA007438,BGIBMGA004950,BGIBMGA007111,BGIBMGA007079,BGIBMGA014119,Novel01276,BGIBMGA006874,BGIBMGA007647,BGIBMGA005226,BGIBMGA002077,BGIBMGA003656,Novel01341,BGIBMGA001999
GO:0016209	antioxidant activity	molecular_function	0.0012159	0.12641	8	396	47	8842	5	BGIBMGA005680,BGIBMGA011886,BGIBMGA000553,BGIBMGA011430,BGIBMGA011431	3	BGIBMGA002661,BGIBMGA002818,BGIBMGA002907
GO:0006032	chitin catabolic process	biological_process	0.0013475	0.12809	4	396	11	8842	2	BGIBMGA005899,BGIBMGA009890	2	BGIBMGA006874,BGIBMGA000648
GO:0046348	amino sugar catabolic process	biological_process	0.0013475	0.12809	4	396	11	8842	2	BGIBMGA009890,BGIBMGA005899	2	BGIBMGA000648,BGIBMGA006874
GO:1901072	glucosamine-containing compound catabolic process	biological_process	0.0013475	0.12809	4	396	11	8842	2	BGIBMGA005899,BGIBMGA009890	2	BGIBMGA000648,BGIBMGA006874
GO:0006801	superoxide metabolic process	biological_process	0.0019787	0.1823	3	396	7	8842	2	BGIBMGA002311,BGIBMGA002798	1	BGIBMGA002907
GO:0055085	transmembrane transport	biological_process	0.0020274	0.1823	35	396	453	8842	6	BGIBMGA008579,BGIBMGA003950,Novel00318,BGIBMGA010743,Novel00089,BGIBMGA000688	29	BGIBMGA011261,BGIBMGA004560,BGIBMGA007572,BGIBMGA013576,BGIBMGA004562,BGIBMGA012153,BGIBMGA001498,BGIBMGA014246,BGIBMGA001600,BGIBMGA011231,BGIBMGA003739,BGIBMGA003630,BGIBMGA013242,BGIBMGA000223,BGIBMGA010422,BGIBMGA003629,BGIBMGA006529,BGIBMGA014265,BGIBMGA002430,BGIBMGA011090,BGIBMGA011391,BGIBMGA007154,Novel00193,BGIBMGA012800,BGIBMGA004615,BGIBMGA004623,BGIBMGA006273,BGIBMGA001472,BGIBMGA006…
GO:0016616	oxidoreductase activity, acting on the CH-OH group of donors, NAD or NADP as acceptor	molecular_function	0.0022441	0.19648	10	396	76	8842	0		10	BGIBMGA009966,BGIBMGA005727,BGIBMGA009043,BGIBMGA010457,BGIBMGA014047,BGIBMGA013063,BGIBMGA011140,BGIBMGA011138,BGIBMGA007160,BGIBMGA003318
GO:0009126	purine nucleoside monophosphate metabolic process	biological_process	0.0026685	0.21138	4	396	13	8842	0		4	BGIBMGA007935,BGIBMGA000806,Novel01341,BGIBMGA014119
GO:0009127	purine nucleoside monophosphate biosynthetic process	biological_process	0.0026685	0.21138	4	396	13	8842	0		4	BGIBMGA014119,Novel01341,BGIBMGA000806,BGIBMGA007935
GO:0009167	purine ribonucleoside monophosphate metabolic process	biological_process	0.0026685	0.21138	4	396	13	8842	0		4	BGIBMGA007935,BGIBMGA014119,BGIBMGA000806,Novel01341
GO:0009168	purine ribonucleoside monophosphate biosynthetic process	biological_process	0.0026685	0.21138	4	396	13	8842	0		4	BGIBMGA000806,Novel01341,BGIBMGA014119,BGIBMGA007935
GO:0020037	heme binding	molecular_function	0.0029692	0.22451	15	396	148	8842	9	BGIBMGA009521,BGIBMGA011430,BGIBMGA011886,BGIBMGA000553,Novel00899,BGIBMGA009522,BGIBMGA011431,BGIBMGA009523,BGIBMGA005680	6	BGIBMGA006916,BGIBMGA001003,BGIBMGA005612,Novel00897,BGIBMGA001162,BGIBMGA014208
GO:0046906	tetrapyrrole binding	molecular_function	0.0029692	0.22451	15	396	148	8842	9	BGIBMGA000553,BGIBMGA011886,BGIBMGA009521,BGIBMGA011430,BGIBMGA011431,BGIBMGA009522,Novel00899,BGIBMGA009523,BGIBMGA005680	6	BGIBMGA006916,BGIBMGA001003,BGIBMGA005612,Novel00897,BGIBMGA014208,BGIBMGA001162
GO:0030170	pyridoxal phosphate binding	molecular_function	0.0032623	0.24101	7	396	43	8842	0		7	BGIBMGA012088,BGIBMGA003656,BGIBMGA003319,BGIBMGA012526,BGIBMGA007079,BGIBMGA002986,BGIBMGA003116
GO:0072593	reactive oxygen species metabolic process	biological_process	0.0033323	0.24101	3	396	8	8842	2	BGIBMGA002311,BGIBMGA002798	1	BGIBMGA002907
GO:0003824	catalytic activity	molecular_function	0.00365	0.25837	186	396	3485	8842	57	BGIBMGA013007,Novel00742,BGIBMGA011430,BGIBMGA004365,BGIBMGA002573,BGIBMGA002222,BGIBMGA001609,Novel00195,BGIBMGA009523,BGIBMGA014520,BGIBMGA008910,BGIBMGA003099,BGIBMGA002696,BGIBMGA011886,BGIBMGA006569,BGIBMGA012965,BGIBMGA008673,BGIBMGA005680,BGIBMGA006745,BGIBMGA011148,BGIBMGA002963,BGIBMGA002044,BGIBMGA005015,BGIBMGA001696,BGIBMGA002527,BGIBMGA012491,BGIBMGA008579,BGIBMGA010987,Novel00899,BG…	129	BGIBMGA007079,BGIBMGA005226,Novel00156,BGIBMGA002077,BGIBMGA004655,BGIBMGA004166,BGIBMGA007160,BGIBMGA001402,BGIBMGA011223,BGIBMGA008668,BGIBMGA011774,BGIBMGA008057,BGIBMGA010433,BGIBMGA006423,BGIBMGA012088,BGIBMGA001272,BGIBMGA013829,BGIBMGA010457,BGIBMGA011834,BGIBMGA007767,BGIBMGA013812,BGIBMGA003318,BGIBMGA011563,BGIBMGA001162,BGIBMGA011209,BGIBMGA005182,BGIBMGA001570,BGIBMGA003788,BGIBMGA012…
GO:0004866	endopeptidase inhibitor activity	molecular_function	0.0038853	0.26356	7	396	43	8842	2	BGIBMGA001983,BGIBMGA007729	5	BGIBMGA013565,Novel00867,BGIBMGA001091,Novel01191,BGIBMGA013849
GO:0061135	endopeptidase regulator activity	molecular_function	0.0038853	0.26356	7	396	43	8842	2	BGIBMGA001983,BGIBMGA007729	5	BGIBMGA013565,Novel00867,BGIBMGA001091,Novel01191,BGIBMGA013849
GO:0072522	purine-containing compound biosynthetic process	biological_process	0.0040174	0.26356	8	396	59	8842	0		8	BGIBMGA007935,Novel01276,BGIBMGA007647,BGIBMGA002462,BGIBMGA000806,BGIBMGA014119,BGIBMGA012153,Novel01341
GO:0051701	interaction with host	biological_process	0.0040401	0.26356	3	396	7	8842	1	BGIBMGA004806	2	Novel00813,Novel00108
GO:0008812	choline dehydrogenase activity	molecular_function	0.0045214	0.28928	6	396	32	8842	3	BGIBMGA013007,BGIBMGA012618,BGIBMGA010461	3	BGIBMGA012998,BGIBMGA013005,BGIBMGA013951
GO:0072330	monocarboxylic acid biosynthetic process	biological_process	0.0051857	0.32381	4	396	16	8842	0		4	BGIBMGA002077,BGIBMGA011222,BGIBMGA011223,BGIBMGA011563
GO:0046112	nucleobase biosynthetic process	biological_process	0.0052557	0.32381	3	396	8	8842	0		3	BGIBMGA007647,BGIBMGA007111,BGIBMGA014119
GO:0004499	N,N-dimethylaniline monooxygenase activity	molecular_function	0.0061048	0.36928	2	396	3	8842	1	BGIBMGA005015	1	BGIBMGA003927
GO:0016747	transferase activity, transferring acyl groups other than amino-acyl groups	molecular_function	0.0070014	0.41596	9	396	76	8842	2	Novel00195,BGIBMGA008579	7	Novel01341,BGIBMGA008581,BGIBMGA011209,BGIBMGA008049,BGIBMGA008538,BGIBMGA014181,BGIBMGA004655
GO:0003989	acetyl-CoA carboxylase activity	molecular_function	0.0076946	0.43719	2	396	3	8842	0		2	BGIBMGA011222,BGIBMGA011223
GO:0016421	CoA carboxylase activity	molecular_function	0.0076946	0.43719	2	396	3	8842	0		2	BGIBMGA011223,BGIBMGA011222
GO:0006066	alcohol metabolic process	biological_process	0.0077529	0.43719	7	396	48	8842	3	BGIBMGA012618,BGIBMGA013007,BGIBMGA010461	4	BGIBMGA007767,BGIBMGA012998,BGIBMGA013951,BGIBMGA013005
GO:0004601	peroxidase activity	molecular_function	0.0082908	0.45219	6	396	37	8842	5	BGIBMGA005680,BGIBMGA011431,BGIBMGA011430,BGIBMGA011886,BGIBMGA000553	1	BGIBMGA002661
GO:0016684	oxidoreductase activity, acting on peroxide as acceptor	molecular_function	0.0082908	0.45219	6	396	37	8842	5	BGIBMGA005680,BGIBMGA011431,BGIBMGA011430,BGIBMGA011886,BGIBMGA000553	1	BGIBMGA002661
GO:0010466	negative regulation of peptidase activity	biological_process	0.0093667	0.49465	2	396	4	8842	2	BGIBMGA006297,BGIBMGA001983	0
GO:0051346	negative regulation of hydrolase activity	biological_process	0.0093667	0.49465	2	396	4	8842	2	BGIBMGA006297,BGIBMGA001983	0
GO:0006164	purine nucleotide biosynthetic process	biological_process	0.0097784	0.50832	7	396	55	8842	0		7	BGIBMGA002462,BGIBMGA007935,Novel01276,Novel01341,BGIBMGA000806,BGIBMGA014119,BGIBMGA012153
GO:0070011	peptidase activity, acting on L-amino acid peptides	molecular_function	0.010049	0.51248	30	396	425	8842	11	BGIBMGA008579,BGIBMGA002480,BGIBMGA012964,BGIBMGA008673,BGIBMGA008910,BGIBMGA009184,BGIBMGA014520,BGIBMGA011442,BGIBMGA002527,BGIBMGA004365,BGIBMGA011732	19	BGIBMGA006423,BGIBMGA003679,BGIBMGA001272,BGIBMGA006584,BGIBMGA008063,BGIBMGA008668,BGIBMGA011211,BGIBMGA008057,Novel00615,BGIBMGA006324,BGIBMGA010679,BGIBMGA003335,Novel00156,BGIBMGA003111,BGIBMGA009562,Novel01244,BGIBMGA006181,BGIBMGA014404,BGIBMGA008521
GO:0009112	nucleobase metabolic process	biological_process	0.010233	0.51248	3	396	10	8842	0		3	BGIBMGA014119,BGIBMGA007647,BGIBMGA007111
GO:0004568	chitinase activity	molecular_function	0.01032	0.51248	3	396	10	8842	1	BGIBMGA009890	2	BGIBMGA000648,BGIBMGA006874
GO:1901615	organic hydroxy compound metabolic process	biological_process	0.010905	0.53353	7	396	51	8842	3	BGIBMGA013007,BGIBMGA012618,BGIBMGA010461	4	BGIBMGA012998,BGIBMGA007767,BGIBMGA013005,BGIBMGA013951
GO:0009113	purine nucleobase biosynthetic process	biological_process	0.011809	0.53777	2	396	4	8842	0		2	BGIBMGA007647,BGIBMGA014119
GO:0016247	channel regulator activity	molecular_function	0.011872	0.53777	2	396	4	8842	1	Novel00833	1	Novel00341
GO:0030234	enzyme regulator activity	molecular_function	0.011901	0.53777	16	396	180	8842	5	BGIBMGA002977,BGIBMGA001983,BGIBMGA004991,BGIBMGA006297,BGIBMGA007729	11	BGIBMGA004600,Novel01191,BGIBMGA013849,BGIBMGA013565,Novel00867,Novel00341,BGIBMGA011198,BGIBMGA013339,Novel00383,Novel00384,BGIBMGA001091
GO:0005975	carbohydrate metabolic process	biological_process	0.012093	0.53777	23	396	296	8842	13	BGIBMGA009890,BGIBMGA007901,BGIBMGA002696,BGIBMGA005500,BGIBMGA010573,BGIBMGA007899,BGIBMGA007677,BGIBMGA009891,BGIBMGA007920,BGIBMGA005899,BGIBMGA003773,BGIBMGA009892,BGIBMGA010077	10	BGIBMGA007767,BGIBMGA006874,BGIBMGA010445,BGIBMGA005182,BGIBMGA000648,BGIBMGA004276,Novel01149,BGIBMGA005664,BGIBMGA013063,Novel00028
GO:0006979	response to oxidative stress	biological_process	0.012155	0.53777	5	396	29	8842	5	BGIBMGA011431,BGIBMGA005680,BGIBMGA000553,BGIBMGA011886,BGIBMGA011430	0
GO:0003854	3-beta-hydroxy-delta5-steroid dehydrogenase activity	molecular_function	0.012323	0.53777	4	396	20	8842	0		4	BGIBMGA014047,BGIBMGA011140,BGIBMGA011138,BGIBMGA010457
GO:0016229	steroid dehydrogenase activity	molecular_function	0.012323	0.53777	4	396	20	8842	0		4	BGIBMGA010457,BGIBMGA014047,BGIBMGA011138,BGIBMGA011140
GO:0033764	steroid dehydrogenase activity, acting on the CH-OH group of donors, NAD or NADP as acceptor	molecular_function	0.012323	0.53777	4	396	20	8842	0		4	BGIBMGA010457,BGIBMGA011140,BGIBMGA011138,BGIBMGA014047
GO:0032787	monocarboxylic acid metabolic process	biological_process	0.012446	0.53777	5	396	31	8842	1	BGIBMGA002573	4	BGIBMGA011563,BGIBMGA002077,BGIBMGA011223,BGIBMGA011222
GO:0043086	negative regulation of catalytic activity	biological_process	0.013759	0.56979	2	396	5	8842	2	BGIBMGA001983,BGIBMGA006297	0
GO:0044092	negative regulation of molecular function	biological_process	0.013759	0.56979	2	396	5	8842	2	BGIBMGA006297,BGIBMGA001983	0
GO:0004867	serine-type endopeptidase inhibitor activity	molecular_function	0.01378	0.56979	5	396	31	8842	2	BGIBMGA001983,BGIBMGA007729	3	Novel00867,BGIBMGA001091,BGIBMGA013849
GO:0016769	transferase activity, transferring nitrogenous groups	molecular_function	0.013882	0.56979	4	396	20	8842	0		4	BGIBMGA012526,BGIBMGA003116,BGIBMGA002986,BGIBMGA003319
GO:0006694	steroid biosynthetic process	biological_process	0.01418	0.56979	4	396	21	8842	0		4	BGIBMGA010457,BGIBMGA014047,BGIBMGA011140,BGIBMGA011138
GO:0000062	fatty-acyl-CoA binding	molecular_function	0.014233	0.56979	2	396	5	8842	0		2	BGIBMGA002905,BGIBMGA002906
GO:0005506	iron ion binding	molecular_function	0.014661	0.56979	13	396	146	8842	5	BGIBMGA011424,BGIBMGA009521,BGIBMGA009522,Novel00899,BGIBMGA009523	8	BGIBMGA006916,BGIBMGA011563,Novel00359,BGIBMGA001003,BGIBMGA005612,BGIBMGA008439,BGIBMGA001162,Novel00897
GO:0052547	regulation of peptidase activity	biological_process	0.014966	0.56979	2	396	5	8842	2	BGIBMGA001983,BGIBMGA006297	0
GO:0016885	ligase activity, forming carbon-carbon bonds	molecular_function	0.015004	0.56979	2	396	4	8842	0		2	BGIBMGA011223,BGIBMGA011222
GO:0072341	modified amino acid binding	molecular_function	0.015098	0.56979	3	396	11	8842	1	BGIBMGA006572	2	BGIBMGA013705,BGIBMGA009563
GO:0008233	peptidase activity	molecular_function	0.015151	0.56979	30	396	439	8842	11	BGIBMGA012964,BGIBMGA002480,BGIBMGA008579,BGIBMGA014520,BGIBMGA009184,BGIBMGA008910,BGIBMGA008673,BGIBMGA004365,BGIBMGA002527,BGIBMGA011442,BGIBMGA011732	19	BGIBMGA001272,BGIBMGA003679,BGIBMGA006423,BGIBMGA010679,BGIBMGA006324,Novel00615,BGIBMGA008057,BGIBMGA011211,BGIBMGA008668,BGIBMGA008063,BGIBMGA006584,Novel01244,BGIBMGA009562,BGIBMGA003111,Novel00156,BGIBMGA003335,BGIBMGA014404,BGIBMGA008521,BGIBMGA006181
GO:0006026	aminoglycan catabolic process	biological_process	0.015242	0.56979	4	396	23	8842	2	BGIBMGA009890,BGIBMGA005899	2	BGIBMGA006874,BGIBMGA000648
GO:0008202	steroid metabolic process	biological_process	0.016761	0.60906	4	396	22	8842	0		4	BGIBMGA014047,BGIBMGA011140,BGIBMGA011138,BGIBMGA010457
GO:0016053	organic acid biosynthetic process	biological_process	0.016842	0.60906	7	396	58	8842	0		7	BGIBMGA004950,BGIBMGA011563,BGIBMGA000680,BGIBMGA005727,BGIBMGA011223,BGIBMGA011222,BGIBMGA002077
GO:0046394	carboxylic acid biosynthetic process	biological_process	0.016842	0.60906	7	396	58	8842	0		7	BGIBMGA011223,BGIBMGA005727,BGIBMGA011222,BGIBMGA002077,BGIBMGA004950,BGIBMGA011563,BGIBMGA000680
GO:1901566	organonitrogen compound biosynthetic process	biological_process	0.017441	0.62393	13	396	149	8842	0		13	BGIBMGA000806,BGIBMGA004950,BGIBMGA002077,BGIBMGA007647,BGIBMGA002462,Novel01276,BGIBMGA007935,BGIBMGA000680,Novel01341,BGIBMGA012153,BGIBMGA014119,BGIBMGA007111,BGIBMGA005727
GO:0050661	NADP binding	molecular_function	0.018134	0.64182	3	396	12	8842	1	BGIBMGA005015	2	BGIBMGA003927,BGIBMGA002818
GO:0044281	small molecule metabolic process	biological_process	0.018529	0.64891	39	396	608	8842	5	BGIBMGA010461,Novel00195,BGIBMGA012618,BGIBMGA002573,BGIBMGA013007	34	BGIBMGA000806,BGIBMGA011563,BGIBMGA000680,BGIBMGA012998,BGIBMGA013705,BGIBMGA007767,BGIBMGA013005,BGIBMGA005727,BGIBMGA011222,BGIBMGA007438,BGIBMGA013063,BGIBMGA004950,BGIBMGA002986,BGIBMGA002462,BGIBMGA007935,BGIBMGA006032,BGIBMGA012153,BGIBMGA001570,BGIBMGA011198,BGIBMGA003656,BGIBMGA004166,BGIBMGA007647,BGIBMGA005226,BGIBMGA002077,Novel01276,BGIBMGA014119,BGIBMGA007079,BGIBMGA007111,BGIBMGA012…
GO:0006144	purine nucleobase metabolic process	biological_process	0.018974	0.65757	2	396	5	8842	0		2	BGIBMGA007647,BGIBMGA014119
GO:0005984	disaccharide metabolic process	biological_process	0.019405	0.6588	2	396	5	8842	0		2	BGIBMGA005182,BGIBMGA005664
GO:0005991	trehalose metabolic process	biological_process	0.019405	0.6588	2	396	5	8842	0		2	BGIBMGA005664,BGIBMGA005182
GO:0019201	nucleotide kinase activity	molecular_function	0.022119	0.74333	2	396	6	8842	0		2	BGIBMGA004166,BGIBMGA006032
GO:0008150	biological_process	biological_process	0.022917	0.76245	255	396	5219	8842	88	BGIBMGA010077,BGIBMGA003099,BGIBMGA009892,BGIBMGA014520,BGIBMGA008910,BGIBMGA009523,BGIBMGA007677,BGIBMGA009306,Novel00195,BGIBMGA001609,BGIBMGA011424,BGIBMGA007920,BGIBMGA004806,BGIBMGA011430,Novel00742,BGIBMGA013007,BGIBMGA004365,BGIBMGA002573,BGIBMGA001983,BGIBMGA003986,BGIBMGA011717,BGIBMGA006297,BGIBMGA008579,BGIBMGA002527,BGIBMGA011716,BGIBMGA005015,BGIBMGA005876,BGIBMGA002311,BGIBMGA000688…	167	BGIBMGA013063,BGIBMGA002462,BGIBMGA001570,BGIBMGA012941,BGIBMGA003788,Novel00615,BGIBMGA004562,BGIBMGA001162,BGIBMGA011209,BGIBMGA011198,BGIBMGA005182,BGIBMGA007572,BGIBMGA011563,BGIBMGA003318,BGIBMGA005612,BGIBMGA011834,BGIBMGA007767,BGIBMGA013829,BGIBMGA010457,BGIBMGA012088,BGIBMGA001272,BGIBMGA012800,BGIBMGA005781,Novel00193,BGIBMGA006423,BGIBMGA010433,BGIBMGA001472,BGIBMGA011774,BGIBMGA001402…
GO:0009165	nucleotide biosynthetic process	biological_process	0.025934	0.85428	9	396	94	8842	0		9	BGIBMGA007935,Novel01276,BGIBMGA002462,BGIBMGA000806,BGIBMGA007111,BGIBMGA014119,BGIBMGA001570,BGIBMGA012153,Novel01341
GO:0007218	neuropeptide signaling pathway	biological_process	0.026369	0.86009	5	396	44	8842	5	BGIBMGA011763,BGIBMGA011716,BGIBMGA011715,BGIBMGA011718,BGIBMGA011717	0
GO:0044765	single-organism transport	biological_process	0.027136	0.87651	42	396	672	8842	7	BGIBMGA008579,BGIBMGA003950,Novel00089,BGIBMGA010743,Novel00318,BGIBMGA000688,BGIBMGA011424	35	BGIBMGA005612,BGIBMGA011261,BGIBMGA004560,BGIBMGA007572,BGIBMGA013576,BGIBMGA012153,BGIBMGA004562,BGIBMGA001600,BGIBMGA014246,BGIBMGA001498,BGIBMGA010422,BGIBMGA004585,BGIBMGA000223,BGIBMGA003629,BGIBMGA003630,BGIBMGA013242,BGIBMGA003739,BGIBMGA011231,BGIBMGA005726,BGIBMGA013108,BGIBMGA006529,BGIBMGA014265,BGIBMGA011391,Novel00341,BGIBMGA013893,BGIBMGA011090,BGIBMGA002430,BGIBMGA006540,BGIBMGA004…
GO:0044764	multi-organism cellular process	biological_process	0.028606	0.91511	3	396	14	8842	0		3	Novel00813,Novel00108,Novel00359
GO:0008610	lipid biosynthetic process	biological_process	0.029042	0.91616	8	396	79	8842	1	BGIBMGA012564	7	BGIBMGA014047,BGIBMGA010457,BGIBMGA011222,BGIBMGA011223,BGIBMGA011563,BGIBMGA011138,BGIBMGA011140
GO:0006633	fatty acid biosynthetic process	biological_process	0.029189	0.91616	3	396	15	8842	0		3	BGIBMGA011563,BGIBMGA011223,BGIBMGA011222
GO:0016709	oxidoreductase activity, acting on paired donors, with incorporation or reduction of molecular oxygen, NAD(P)H as one donor, and incorporation of one atom of oxygen	molecular_function	0.029789	0.92624	2	396	6	8842	1	BGIBMGA005015	1	BGIBMGA003927
GO:0009260	ribonucleotide biosynthetic process	biological_process	0.030508	0.9312	6	396	54	8842	0		6	BGIBMGA007111,BGIBMGA007935,BGIBMGA014119,BGIBMGA012153,BGIBMGA000806,Novel01341
GO:0046390	ribose phosphate biosynthetic process	biological_process	0.030508	0.9312	6	396	54	8842	0		6	BGIBMGA000806,Novel01341,BGIBMGA014119,BGIBMGA012153,BGIBMGA007935,BGIBMGA007111
GO:0051704	multi-organism process	biological_process	0.031589	0.95542	6	396	57	8842	2	BGIBMGA004806,Novel00833	4	BGIBMGA014360,Novel00108,Novel00813,Novel00359
GO:0008073	ornithine decarboxylase inhibitor activity	molecular_function	0.032964	0.97919	1	396	1	8842	0		1	BGIBMGA013339
GO:0042979	ornithine decarboxylase regulator activity	molecular_function	0.032964	0.97919	1	396	1	8842	0		1	BGIBMGA013339
GO:0016646	oxidoreductase activity, acting on the CH-NH group of donors, NAD or NADP as acceptor	molecular_function	0.033503	0.98642	2	396	7	8842	0		2	BGIBMGA005727,BGIBMGA004950
GO:0044283	small molecule biosynthetic process	biological_process	0.034627	0.9986	7	396	68	8842	0		7	BGIBMGA002077,BGIBMGA011222,BGIBMGA005727,BGIBMGA011223,BGIBMGA011563,BGIBMGA000680,BGIBMGA004950
GO:0016705	oxidoreductase activity, acting on paired donors, with incorporation or reduction of molecular oxygen	molecular_function	0.034713	0.9986	11	396	131	8842	5	BGIBMGA009523,BGIBMGA005015,BGIBMGA009521,BGIBMGA009522,Novel00899	6	Novel00897,BGIBMGA001162,BGIBMGA006916,BGIBMGA011563,BGIBMGA003927,BGIBMGA001003
GO:1901293	nucleoside phosphate biosynthetic process	biological_process	0.035341	0.9986	9	396	99	8842	0		9	BGIBMGA007935,Novel01276,BGIBMGA002462,BGIBMGA000806,BGIBMGA007111,BGIBMGA014119,BGIBMGA001570,BGIBMGA012153,Novel01341
GO:0001562	response to protozoan	biological_process	0.035418	0.9986	1	396	1	8842	0		1	BGIBMGA014360
GO:0042832	defense response to protozoan	biological_process	0.035418	0.9986	1	396	1	8842	0		1	BGIBMGA014360
GO:0006631	fatty acid metabolic process	biological_process	0.036434	1	4	396	28	8842	1	BGIBMGA002573	3	BGIBMGA011222,BGIBMGA011223,BGIBMGA011563
GO:0016814	hydrolase activity, acting on carbon-nitrogen (but not peptide) bonds, in cyclic amidines	molecular_function	0.036972	1	2	396	7	8842	0		2	BGIBMGA000806,BGIBMGA002462
GO:0016597	amino acid binding	molecular_function	0.037121	1	3	396	15	8842	1	BGIBMGA006572	2	BGIBMGA013705,BGIBMGA009563
GO:0009372	quorum sensing	biological_process	0.039686	1	1	396	1	8842	0		1	Novel00359
GO:0043768	S-ribosylhomocysteine lyase activity	molecular_function	0.039686	1	1	396	1	8842	0		1	Novel00359
GO:0048872	homeostasis of number of cells	biological_process	0.039686	1	1	396	1	8842	0		1	Novel00359
GO:0048874	homeostasis of number of cells in a free-living population	biological_process	0.039686	1	1	396	1	8842	0		1	Novel00359
GO:0004096	catalase activity	molecular_function	0.042171	1	2	396	7	8842	2	BGIBMGA011430,BGIBMGA011431	0
GO:0004731	purine-nucleoside phosphorylase activity	molecular_function	0.044424	1	1	396	1	8842	0		1	BGIBMGA011774
GO:0006950	response to stress	biological_process	0.045356	1	13	396	169	8842	7	BGIBMGA005680,BGIBMGA004806,BGIBMGA011431,BGIBMGA011430,BGIBMGA000553,BGIBMGA011886,BGIBMGA003986	6	BGIBMGA014618,BGIBMGA014360,BGIBMGA004613,BGIBMGA004614,BGIBMGA014536,BGIBMGA005781
GO:0017080	sodium channel regulator activity	molecular_function	0.045525	1	1	396	1	8842	1	Novel00833	0
GO:0019871	sodium channel inhibitor activity	molecular_function	0.045525	1	1	396	1	8842	1	Novel00833	0
GO:0044711	single-organism biosynthetic process	biological_process	0.045546	1	7	396	72	8842	0		7	BGIBMGA004950,BGIBMGA000680,BGIBMGA011563,BGIBMGA005727,BGIBMGA011223,BGIBMGA011222,BGIBMGA002077
GO:0017000	antibiotic biosynthetic process	biological_process	0.046052	1	1	396	1	8842	0		1	BGIBMGA002077
GO:0030653	beta-lactam antibiotic metabolic process	biological_process	0.046052	1	1	396	1	8842	0		1	BGIBMGA002077
GO:0030654	beta-lactam antibiotic biosynthetic process	biological_process	0.046052	1	1	396	1	8842	0		1	BGIBMGA002077
GO:0042316	penicillin metabolic process	biological_process	0.046052	1	1	396	1	8842	0		1	BGIBMGA002077
GO:0042318	penicillin biosynthetic process	biological_process	0.046052	1	1	396	1	8842	0		1	BGIBMGA002077
GO:0072338	cellular lactam metabolic process	biological_process	0.046052	1	1	396	1	8842	0		1	BGIBMGA002077
GO:0072339	cellular lactam biosynthetic process	biological_process	0.046052	1	1	396	1	8842	0		1	BGIBMGA002077
GO:0008237	metallopeptidase activity	molecular_function	0.046904	1	11	396	131	8842	6	BGIBMGA014520,BGIBMGA008910,BGIBMGA002480,BGIBMGA002527,BGIBMGA012964,BGIBMGA004365	5	BGIBMGA006584,BGIBMGA008063,BGIBMGA010679,BGIBMGA008057,Novel01244
GO:0004334	fumarylacetoacetase activity	molecular_function	0.047785	1	1	396	1	8842	0		1	BGIBMGA007438
GO:0004638	phosphoribosylaminoimidazole carboxylase activity	molecular_function	0.047832	1	1	396	1	8842	0		1	BGIBMGA007935
GO:0004639	phosphoribosylaminoimidazolesuccinocarboxamide synthase activity	molecular_function	0.047832	1	1	396	1	8842	0		1	BGIBMGA007935
GO:0018106	peptidyl-histidine phosphorylation	biological_process	0.047992	1	1	396	1	8842	0		1	BGIBMGA003258
GO:0004838	L-tyrosine:2-oxoglutarate aminotransferase activity	molecular_function	0.048209	1	1	396	1	8842	0		1	BGIBMGA002986
GO:0070547	L-tyrosine aminotransferase activity	molecular_function	0.048209	1	1	396	1	8842	0		1	BGIBMGA002986
GO:0004791	thioredoxin-disulfide reductase activity	molecular_function	0.048599	1	1	396	1	8842	0		1	BGIBMGA002818
GO:0004372	glycine hydroxymethyltransferase activity	molecular_function	0.048652	1	1	396	1	8842	0		1	BGIBMGA007079
GO:0006082	organic acid metabolic process	biological_process	0.048759	1	15	396	201	8842	1	BGIBMGA002573	14	BGIBMGA002986,BGIBMGA002077,BGIBMGA003656,BGIBMGA011563,BGIBMGA012088,BGIBMGA013063,BGIBMGA007438,BGIBMGA004950,BGIBMGA007079,BGIBMGA005727,BGIBMGA011223,BGIBMGA011222,BGIBMGA000680,BGIBMGA013705
GO:0019752	carboxylic acid metabolic process	biological_process	0.048759	1	15	396	201	8842	1	BGIBMGA002573	14	BGIBMGA000680,BGIBMGA013705,BGIBMGA007079,BGIBMGA011222,BGIBMGA011223,BGIBMGA005727,BGIBMGA011563,BGIBMGA003656,BGIBMGA004950,BGIBMGA007438,BGIBMGA013063,BGIBMGA012088,BGIBMGA002077,BGIBMGA002986
GO:0043436	oxoacid metabolic process	biological_process	0.048759	1	15	396	201	8842	1	BGIBMGA002573	14	BGIBMGA013063,BGIBMGA007438,BGIBMGA012088,BGIBMGA004950,BGIBMGA003656,BGIBMGA011563,BGIBMGA002986,BGIBMGA002077,BGIBMGA013705,BGIBMGA000680,BGIBMGA011223,BGIBMGA005727,BGIBMGA011222,BGIBMGA007079
GO:0004044	amidophosphoribosyltransferase activity	molecular_function	0.049266	1	1	396	1	8842	0		1	BGIBMGA007647
GO:0071929	alpha-tubulin acetylation	biological_process	0.049412	1	1	396	1	8842	1	Novel00195	0
GO:0000272	polysaccharide catabolic process	biological_process	0.049636	1	1	396	1	8842	1	BGIBMGA005899	0
GO:0016323	basolateral plasma membrane	cellular_component	0.049998	1	1	396	1	8842	0		1	BGIBMGA005664
GO:0003937	IMP cyclohydrolase activity	molecular_function	0.050067	1	1	396	1	8842	0		1	BGIBMGA002462
GO:0004643	phosphoribosylaminoimidazolecarboxamide formyltransferase activity	molecular_function	0.050067	1	1	396	1	8842	0		1	BGIBMGA002462
GO:0003987	acetate-CoA ligase activity	molecular_function	0.050543	1	1	396	1	8842	0		1	BGIBMGA000721
GO:0016208	AMP binding	molecular_function	0.050543	1	1	396	1	8842	0		1	BGIBMGA000721
GO:0004329	formate-tetrahydrofolate ligase activity	molecular_function	0.050894	1	1	396	1	8842	0		1	BGIBMGA004950
GO:0044000	movement in host	biological_process	0.051244	1	1	396	1	8842	0		1	Novel00813
GO:0046739	spread of virus in multicellular host	biological_process	0.051244	1	1	396	1	8842	0		1	Novel00813
GO:0046740	spread of virus in host, cell to cell	biological_process	0.051244	1	1	396	1	8842	0		1	Novel00813
GO:0051814	movement in other organism involved in symbiotic interaction	biological_process	0.051244	1	1	396	1	8842	0		1	Novel00813
GO:0015377	cation:chloride symporter activity	molecular_function	0.051389	1	1	396	1	8842	0		1	BGIBMGA001472
GO:0004641	phosphoribosylformylglycinamidine cyclo-ligase activity	molecular_function	0.051714	1	1	396	1	8842	0		1	BGIBMGA014119
GO:0004644	phosphoribosylglycinamide formyltransferase activity	molecular_function	0.051714	1	1	396	1	8842	0		1	BGIBMGA014119
GO:0044403	symbiosis, encompassing mutualism through parasitism	biological_process	0.052644	1	3	396	17	8842	1	BGIBMGA004806	2	Novel00108,Novel00813
GO:0044419	interspecies interaction between organisms	biological_process	0.052644	1	3	396	17	8842	1	BGIBMGA004806	2	Novel00108,Novel00813
GO:0006869	lipid transport	biological_process	0.053123	1	3	396	17	8842	0		3	BGIBMGA013108,BGIBMGA013893,BGIBMGA004585
GO:0010876	lipid localization	biological_process	0.053123	1	3	396	17	8842	0		3	BGIBMGA013108,BGIBMGA013893,BGIBMGA004585
GO:0016831	carboxy-lyase activity	molecular_function	0.054219	1	3	396	19	8842	0		3	BGIBMGA007935,BGIBMGA012088,BGIBMGA004276
GO:0016645	oxidoreductase activity, acting on the CH-NH group of donors	molecular_function	0.057645	1	2	396	9	8842	0		2	BGIBMGA005727,BGIBMGA004950
GO:0016746	transferase activity, transferring acyl groups	molecular_function	0.060306	1	9	396	109	8842	2	BGIBMGA008579,Novel00195	7	BGIBMGA008049,BGIBMGA008538,BGIBMGA014181,BGIBMGA004655,Novel01341,BGIBMGA008581,BGIBMGA011209
GO:0004529	exodeoxyribonuclease activity	molecular_function	0.061925	1	1	396	1	8842	0		1	Novel00320
GO:0006308	DNA catabolic process	biological_process	0.061925	1	1	396	1	8842	0		1	Novel00320
GO:0008855	exodeoxyribonuclease VII activity	molecular_function	0.061925	1	1	396	1	8842	0		1	Novel00320
GO:0009318	exodeoxyribonuclease VII complex	cellular_component	0.061925	1	1	396	1	8842	0		1	Novel00320
GO:0016895	exodeoxyribonuclease activity, producing 5'-phosphomonoesters	molecular_function	0.061925	1	1	396	1	8842	0		1	Novel00320
GO:0046917	triphosphoribosyl-dephospho-CoA synthase activity	molecular_function	0.064456	1	1	396	1	8842	0		1	Novel01008
GO:0009055	electron carrier activity	molecular_function	0.064996	1	10	396	128	8842	4	BGIBMGA009521,BGIBMGA009522,BGIBMGA009523,BGIBMGA008268	6	BGIBMGA006916,BGIBMGA001003,BGIBMGA001162,BGIBMGA007111,BGIBMGA008439,BGIBMGA001812
GO:0030255	protein secretion by the type IV secretion system	biological_process	0.06556	1	1	396	1	8842	1	Novel00089	0
GO:0044097	secretion by the type IV secretion system	biological_process	0.06556	1	1	396	1	8842	1	Novel00089	0
GO:0009311	oligosaccharide metabolic process	biological_process	0.065694	1	2	396	9	8842	0		2	BGIBMGA005182,BGIBMGA005664
GO:0030682	evasion or tolerance of host defense response	biological_process	0.065805	1	1	396	1	8842	1	BGIBMGA004806	0
GO:0044413	avoidance of host defenses	biological_process	0.065805	1	1	396	1	8842	1	BGIBMGA004806	0
GO:0044415	evasion or tolerance of host defenses	biological_process	0.065805	1	1	396	1	8842	1	BGIBMGA004806	0
GO:0051807	evasion or tolerance of defense response of other organism involved in symbiotic interaction	biological_process	0.065805	1	1	396	1	8842	1	BGIBMGA004806	0
GO:0051832	avoidance of defenses of other organism involved in symbiotic interaction	biological_process	0.065805	1	1	396	1	8842	1	BGIBMGA004806	0
GO:0051834	evasion or tolerance of defenses of other organism involved in symbiotic interaction	biological_process	0.065805	1	1	396	1	8842	1	BGIBMGA004806	0
GO:0052173	response to defenses of other organism involved in symbiotic interaction	biological_process	0.065805	1	1	396	1	8842	1	BGIBMGA004806	0
GO:0052200	response to host defenses	biological_process	0.065805	1	1	396	1	8842	1	BGIBMGA004806	0
GO:0075136	response to host	biological_process	0.065805	1	1	396	1	8842	1	BGIBMGA004806	0
GO:0004112	cyclic-nucleotide phosphodiesterase activity	molecular_function	0.068659	1	2	396	9	8842	1	BGIBMGA003099	1	BGIBMGA002043
GO:0004114	3',5'-cyclic-nucleotide phosphodiesterase activity	molecular_function	0.068659	1	2	396	9	8842	1	BGIBMGA003099	1	BGIBMGA002043
GO:0031099	regeneration	biological_process	0.068715	1	1	396	2	8842	1	BGIBMGA003986	0
GO:0042246	tissue regeneration	biological_process	0.068715	1	1	396	2	8842	1	BGIBMGA003986	0
GO:0048589	developmental growth	biological_process	0.068715	1	1	396	2	8842	1	BGIBMGA003986	0
GO:0019842	vitamin binding	molecular_function	0.070142	1	3	396	20	8842	1	BGIBMGA006572	2	BGIBMGA013705,BGIBMGA009563
GO:0009152	purine ribonucleotide biosynthetic process	biological_process	0.071383	1	5	396	51	8842	0		5	BGIBMGA014119,BGIBMGA012153,Novel01341,BGIBMGA000806,BGIBMGA007935
GO:0031406	carboxylic acid binding	molecular_function	0.071743	1	3	396	20	8842	1	BGIBMGA006572	2	BGIBMGA009563,BGIBMGA013705
GO:0072521	purine-containing compound metabolic process	biological_process	0.073989	1	13	396	192	8842	1	Novel00195	12	BGIBMGA000806,BGIBMGA001999,BGIBMGA002462,BGIBMGA007647,BGIBMGA005226,Novel01276,BGIBMGA006032,BGIBMGA007935,Novel01341,BGIBMGA012153,BGIBMGA014119,BGIBMGA011198
GO:0031177	phosphopantetheine binding	molecular_function	0.074805	1	2	396	9	8842	1	BGIBMGA006572	1	BGIBMGA009563
GO:0004735	pyrroline-5-carboxylate reductase activity	molecular_function	0.076935	1	1	396	2	8842	0		1	BGIBMGA005727
GO:0006629	lipid metabolic process	biological_process	0.078902	1	14	396	201	8842	3	BGIBMGA002573,BGIBMGA012564,BGIBMGA010640	11	BGIBMGA011563,BGIBMGA005673,BGIBMGA011138,BGIBMGA011140,Novel00028,BGIBMGA013114,BGIBMGA007767,BGIBMGA014047,BGIBMGA010457,BGIBMGA011222,BGIBMGA011223
GO:0005992	trehalose biosynthetic process	biological_process	0.079499	1	1	396	2	8842	0		1	BGIBMGA005182
GO:0046351	disaccharide biosynthetic process	biological_process	0.079499	1	1	396	2	8842	0		1	BGIBMGA005182
GO:0016776	phosphotransferase activity, phosphate group as acceptor	molecular_function	0.080054	1	2	396	12	8842	0		2	BGIBMGA004166,BGIBMGA006032
GO:0008200	ion channel inhibitor activity	molecular_function	0.081617	1	1	396	2	8842	1	Novel00833	0
GO:0016248	channel inhibitor activity	molecular_function	0.081617	1	1	396	2	8842	1	Novel00833	0
GO:0044262	cellular carbohydrate metabolic process	biological_process	0.081975	1	4	396	35	8842	0		4	BGIBMGA007767,BGIBMGA013063,BGIBMGA005664,BGIBMGA005182
GO:0008483	transaminase activity	molecular_function	0.082393	1	2	396	10	8842	0		2	BGIBMGA002986,BGIBMGA012526
GO:0016634	oxidoreductase activity, acting on the CH-CH group of donors, oxygen as acceptor	molecular_function	0.082766	1	2	396	10	8842	1	BGIBMGA002573	1	BGIBMGA007111
GO:0005542	folic acid binding	molecular_function	0.084194	1	1	396	2	8842	0		1	BGIBMGA013705
GO:0017174	glycine N-methyltransferase activity	molecular_function	0.084194	1	1	396	2	8842	0		1	BGIBMGA013705
GO:0019825	oxygen binding	molecular_function	0.084831	1	1	396	2	8842	0		1	BGIBMGA005612
GO:0005788	endoplasmic reticulum lumen	cellular_component	0.086205	1	1	396	2	8842	1	BGIBMGA000475	0
GO:0019238	cyclohydrolase activity	molecular_function	0.08773	1	1	396	2	8842	0		1	BGIBMGA002462
GO:0030060	L-malate dehydrogenase activity	molecular_function	0.088068	1	1	396	2	8842	0		1	BGIBMGA013063
GO:0008152	metabolic process	biological_process	0.088604	1	178	396	3649	8842	66	BGIBMGA002311,BGIBMGA005015,BGIBMGA002527,BGIBMGA008579,BGIBMGA006297,BGIBMGA007901,BGIBMGA006569,BGIBMGA011886,BGIBMGA002696,BGIBMGA006745,BGIBMGA009891,BGIBMGA005680,BGIBMGA008673,BGIBMGA002044,BGIBMGA011148,Novel00195,BGIBMGA007677,BGIBMGA008910,BGIBMGA014520,BGIBMGA009523,BGIBMGA010077,BGIBMGA009892,BGIBMGA001983,BGIBMGA002573,BGIBMGA004365,BGIBMGA013007,Novel00742,BGIBMGA011430,BGIBMGA007920…	112	BGIBMGA013705,BGIBMGA002661,BGIBMGA011222,BGIBMGA011138,BGIBMGA003111,BGIBMGA012153,BGIBMGA003385,BGIBMGA004063,BGIBMGA005664,Novel01149,BGIBMGA010013,BGIBMGA007111,BGIBMGA006874,BGIBMGA007647,BGIBMGA003335,BGIBMGA002907,Novel01341,Novel00908,BGIBMGA006916,Novel00028,BGIBMGA001999,BGIBMGA007767,BGIBMGA011834,BGIBMGA010457,BGIBMGA013829,BGIBMGA003318,BGIBMGA011563,Novel00615,BGIBMGA012941,BGIBMGA0…
GO:0019799	tubulin N-acetyltransferase activity	molecular_function	0.090021	1	1	396	2	8842	1	Novel00195	0
GO:0034212	peptide N-acetyltransferase activity	molecular_function	0.090021	1	1	396	2	8842	1	Novel00195	0
GO:0005507	copper ion binding	molecular_function	0.090536	1	3	396	24	8842	2	BGIBMGA006745,BGIBMGA006746	1	BGIBMGA001003
GO:0043027	cysteine-type endopeptidase inhibitor activity involved in apoptotic process	molecular_function	0.090998	1	1	396	2	8842	0		1	Novel01191
GO:0043028	cysteine-type endopeptidase regulator activity involved in apoptotic process	molecular_function	0.090998	1	1	396	2	8842	0		1	Novel01191
GO:0043066	negative regulation of apoptotic process	biological_process	0.090998	1	1	396	2	8842	0		1	Novel01191
GO:0043069	negative regulation of programmed cell death	biological_process	0.090998	1	1	396	2	8842	0		1	Novel01191
GO:0060548	negative regulation of cell death	biological_process	0.090998	1	1	396	2	8842	0		1	Novel01191
GO:0051302	regulation of cell division	biological_process	0.091218	1	1	396	2	8842	1	BGIBMGA002977	0
GO:0004152	dihydroorotate dehydrogenase activity	molecular_function	0.091949	1	1	396	2	8842	0		1	BGIBMGA007111
GO:0004158	dihydroorotate oxidase activity	molecular_function	0.091949	1	1	396	2	8842	0		1	BGIBMGA007111
GO:0016635	oxidoreductase activity, acting on the CH-CH group of donors, quinone or related compound as acceptor	molecular_function	0.091949	1	1	396	2	8842	0		1	BGIBMGA007111
GO:0004488	methylenetetrahydrofolate dehydrogenase (NADP+) activity	molecular_function	0.092197	1	1	396	2	8842	0		1	BGIBMGA004950
GO:0031386	protein tag	molecular_function	0.09266	1	1	396	2	8842	0		1	Novel00908
GO:0016822	hydrolase activity, acting on acid carbon-carbon bonds	molecular_function	0.093359	1	1	396	2	8842	0		1	BGIBMGA007438
GO:0016823	hydrolase activity, acting on acid carbon-carbon bonds, in ketonic substances	molecular_function	0.093359	1	1	396	2	8842	0		1	BGIBMGA007438
GO:0019087	transformation of host cell by virus	biological_process	0.093395	1	1	396	2	8842	0		1	Novel00108
GO:0016999	antibiotic metabolic process	biological_process	0.095025	1	1	396	2	8842	0		1	BGIBMGA002077
GO:0017144	drug metabolic process	biological_process	0.095025	1	1	396	2	8842	0		1	BGIBMGA002077
GO:0004637	phosphoribosylamine-glycine ligase activity	molecular_function	0.095224	1	1	396	2	8842	0		1	BGIBMGA014119
GO:0052126	movement in host environment	biological_process	0.095894	1	1	396	2	8842	0		1	Novel00813
GO:0052192	movement in environment of other organism involved in symbiotic interaction	biological_process	0.095894	1	1	396	2	8842	0		1	Novel00813
GO:0008081	phosphoric diester hydrolase activity	molecular_function	0.096467	1	3	396	23	8842	1	BGIBMGA003099	2	BGIBMGA002043,BGIBMGA007767
GO:0019205	nucleobase-containing compound kinase activity	molecular_function	0.096979	1	2	396	13	8842	0		2	BGIBMGA004166,BGIBMGA006032
GO:0005344	oxygen transporter activity	molecular_function	0.097222	1	2	396	11	8842	1	BGIBMGA009027	1	BGIBMGA005612
GO:0008053	mitochondrial fusion	biological_process	0.097527	1	1	396	2	8842	1	Novel00195	0
GO:0005246	calcium channel regulator activity	molecular_function	0.097835	1	1	396	2	8842	0		1	Novel00341
GO:0042030	ATPase inhibitor activity	molecular_function	0.097835	1	1	396	2	8842	0		1	Novel00341
GO:0004611	phosphoenolpyruvate carboxykinase activity	molecular_function	0.09814	1	1	396	2	8842	0		1	BGIBMGA004276
GO:0004613	phosphoenolpyruvate carboxykinase (GTP) activity	molecular_function	0.09814	1	1	396	2	8842	0		1	BGIBMGA004276
GO:0009986	cell surface	cellular_component	0.098439	1	1	396	2	8842	0		1	Novel00470
GO:0045321	leukocyte activation	biological_process	0.098439	1	1	396	2	8842	0		1	Novel00470
GO:0046649	lymphocyte activation	biological_process	0.098439	1	1	396	2	8842	0		1	Novel00470
GO:0003876	AMP deaminase activity	molecular_function	0.09847	1	1	396	2	8842	0		1	BGIBMGA000806
GO:0006842	tricarboxylic acid transport	biological_process	0.098497	1	1	396	2	8842	0		1	BGIBMGA011391
GO:0015137	citrate transmembrane transporter activity	molecular_function	0.098497	1	1	396	2	8842	0		1	BGIBMGA011391
GO:0015142	tricarboxylic acid transmembrane transporter activity	molecular_function	0.098497	1	1	396	2	8842	0		1	BGIBMGA011391
GO:0015746	citrate transport	biological_process	0.098497	1	1	396	2	8842	0		1	BGIBMGA011391
GO:0004497	monooxygenase activity	molecular_function	0.10108	1	4	396	38	8842	1	BGIBMGA005015	3	BGIBMGA006916,BGIBMGA003927,BGIBMGA001162
GO:0006473	protein acetylation	biological_process	0.10246	1	1	396	2	8842	1	Novel00195	0
GO:0006475	internal protein amino acid acetylation	biological_process	0.10246	1	1	396	2	8842	1	Novel00195	0
GO:0018393	internal peptidyl-lysine acetylation	biological_process	0.10246	1	1	396	2	8842	1	Novel00195	0
GO:0018394	peptidyl-lysine acetylation	biological_process	0.10246	1	1	396	2	8842	1	Novel00195	0
GO:0006163	purine nucleotide metabolic process	biological_process	0.10606	1	12	396	185	8842	1	Novel00195	11	BGIBMGA011198,Novel01341,BGIBMGA014119,BGIBMGA012153,BGIBMGA005226,BGIBMGA002462,BGIBMGA006032,BGIBMGA007935,Novel01276,BGIBMGA000806,BGIBMGA001999
GO:0005342	organic acid transmembrane transporter activity	molecular_function	0.11024	1	2	396	12	8842	0		2	BGIBMGA011391,BGIBMGA014265
GO:0008514	organic anion transmembrane transporter activity	molecular_function	0.11024	1	2	396	12	8842	0		2	BGIBMGA011391,BGIBMGA014265
GO:0046943	carboxylic acid transmembrane transporter activity	molecular_function	0.11024	1	2	396	12	8842	0		2	BGIBMGA014265,BGIBMGA011391
GO:0004175	endopeptidase activity	molecular_function	0.11126	1	18	396	297	8842	8	BGIBMGA011732,BGIBMGA011442,BGIBMGA004365,BGIBMGA008673,BGIBMGA014520,BGIBMGA002480,BGIBMGA008579,BGIBMGA012964	10	BGIBMGA014404,BGIBMGA009562,BGIBMGA003335,Novel00156,BGIBMGA011211,BGIBMGA008668,BGIBMGA006324,Novel00615,BGIBMGA006423,BGIBMGA003679
GO:0016846	carbon-sulfur lyase activity	molecular_function	0.11171	1	1	396	3	8842	0		1	Novel00359
GO:0033218	amide binding	molecular_function	0.11487	1	2	396	12	8842	1	BGIBMGA006572	1	BGIBMGA009563
GO:0008509	anion transmembrane transporter activity	molecular_function	0.11849	1	3	396	25	8842	0		3	BGIBMGA014265,BGIBMGA001472,BGIBMGA011391
GO:0016032	viral process	biological_process	0.11872	1	2	396	12	8842	0		2	Novel00108,Novel00813
GO:0008138	protein tyrosine/serine/threonine phosphatase activity	molecular_function	0.11978	1	2	396	14	8842	0		2	BGIBMGA010855,BGIBMGA004441
GO:0004019	adenylosuccinate synthase activity	molecular_function	0.12248	1	1	396	3	8842	0		1	Novel01276
GO:0016830	carbon-carbon lyase activity	molecular_function	0.12327	1	3	396	27	8842	0		3	BGIBMGA007935,BGIBMGA012088,BGIBMGA004276
GO:0016882	cyclo-ligase activity	molecular_function	0.12529	1	1	396	3	8842	0		1	BGIBMGA014119
GO:0015296	anion:cation symporter activity	molecular_function	0.13	1	1	396	3	8842	0		1	BGIBMGA001472
GO:0008889	glycerophosphodiester phosphodiesterase activity	molecular_function	0.13131	1	1	396	3	8842	0		1	BGIBMGA007767
GO:0004749	ribose phosphate diphosphokinase activity	molecular_function	0.13309	1	1	396	3	8842	0		1	BGIBMGA001570
GO:0006108	malate metabolic process	biological_process	0.13341	1	1	396	3	8842	0		1	BGIBMGA013063
GO:0009084	glutamine family amino acid biosynthetic process	biological_process	0.13359	1	2	396	14	8842	0		2	BGIBMGA005727,BGIBMGA000680
GO:0015849	organic acid transport	biological_process	0.13368	1	2	396	13	8842	0		2	BGIBMGA014265,BGIBMGA011391
GO:0046942	carboxylic acid transport	biological_process	0.13368	1	2	396	13	8842	0		2	BGIBMGA014265,BGIBMGA011391
GO:0016405	CoA-ligase activity	molecular_function	0.13381	1	1	396	3	8842	0		1	BGIBMGA000721
GO:0016877	ligase activity, forming carbon-sulfur bonds	molecular_function	0.13381	1	1	396	3	8842	0		1	BGIBMGA000721
GO:0016878	acid-thiol ligase activity	molecular_function	0.13381	1	1	396	3	8842	0		1	BGIBMGA000721
GO:0004190	aspartic-type endopeptidase activity	molecular_function	0.13409	1	2	396	14	8842	1	BGIBMGA008579	1	Novel00615
GO:0070001	aspartic-type peptidase activity	molecular_function	0.13409	1	2	396	14	8842	1	BGIBMGA008579	1	Novel00615
GO:0004298	threonine-type endopeptidase activity	molecular_function	0.13559	1	2	396	16	8842	0		2	BGIBMGA003335,BGIBMGA009562
GO:0005839	proteasome core complex	cellular_component	0.13559	1	2	396	16	8842	0		2	BGIBMGA003335,BGIBMGA009562
GO:0070003	threonine-type peptidase activity	molecular_function	0.13559	1	2	396	16	8842	0		2	BGIBMGA009562,BGIBMGA003335
GO:0006222	UMP biosynthetic process	biological_process	0.13626	1	1	396	3	8842	0		1	BGIBMGA007111
GO:0009173	pyrimidine ribonucleoside monophosphate metabolic process	biological_process	0.13626	1	1	396	3	8842	0		1	BGIBMGA007111
GO:0009174	pyrimidine ribonucleoside monophosphate biosynthetic process	biological_process	0.13626	1	1	396	3	8842	0		1	BGIBMGA007111
GO:0046049	UMP metabolic process	biological_process	0.13626	1	1	396	3	8842	0		1	BGIBMGA007111
GO:1901605	alpha-amino acid metabolic process	biological_process	0.13644	1	5	396	60	8842	0		5	BGIBMGA007079,BGIBMGA005727,BGIBMGA000680,BGIBMGA004950,BGIBMGA013705
GO:0009117	nucleotide metabolic process	biological_process	0.13689	1	15	396	250	8842	1	Novel00195	14	BGIBMGA011198,BGIBMGA007111,Novel01341,BGIBMGA014119,BGIBMGA001570,BGIBMGA012153,BGIBMGA005226,BGIBMGA002462,BGIBMGA006032,BGIBMGA007935,Novel01276,BGIBMGA000806,BGIBMGA004166,BGIBMGA001999
GO:0055086	nucleobase-containing small molecule metabolic process	biological_process	0.13761	1	16	396	269	8842	1	Novel00195	15	BGIBMGA007647,BGIBMGA005226,Novel01276,BGIBMGA000806,BGIBMGA004166,BGIBMGA007111,BGIBMGA014119,BGIBMGA002462,BGIBMGA007935,BGIBMGA006032,BGIBMGA001999,BGIBMGA011198,Novel01341,BGIBMGA012153,BGIBMGA001570
GO:0006944	cellular membrane fusion	biological_process	0.13763	1	1	396	3	8842	1	Novel00195	0
GO:0048284	organelle fusion	biological_process	0.13763	1	1	396	3	8842	1	Novel00195	0
GO:0090407	organophosphate biosynthetic process	biological_process	0.13806	1	9	396	130	8842	0		9	BGIBMGA002462,BGIBMGA007935,Novel01276,BGIBMGA000806,BGIBMGA007111,Novel01341,BGIBMGA014119,BGIBMGA012153,BGIBMGA001570
GO:0004784	superoxide dismutase activity	molecular_function	0.13814	1	1	396	4	8842	0		1	BGIBMGA002907
GO:0016721	oxidoreductase activity, acting on superoxide radicals as acceptor	molecular_function	0.13814	1	1	396	4	8842	0		1	BGIBMGA002907
GO:0009072	aromatic amino acid family metabolic process	biological_process	0.14225	1	2	396	14	8842	0		2	BGIBMGA007438,BGIBMGA002986
GO:0004555	alpha,alpha-trehalase activity	molecular_function	0.14249	1	1	396	3	8842	0		1	BGIBMGA005664
GO:0015927	trehalase activity	molecular_function	0.14249	1	1	396	3	8842	0		1	BGIBMGA005664
GO:0004869	cysteine-type endopeptidase inhibitor activity	molecular_function	0.14357	1	1	396	3	8842	0		1	Novel01191
GO:0004457	lactate dehydrogenase activity	molecular_function	0.1449	1	1	396	3	8842	0		1	BGIBMGA003318
GO:0004459	L-lactate dehydrogenase activity	molecular_function	0.1449	1	1	396	3	8842	0		1	BGIBMGA003318
GO:0006508	proteolysis	biological_process	0.14513	1	25	396	443	8842	11	BGIBMGA008673,BGIBMGA014520,BGIBMGA008910,BGIBMGA009184,BGIBMGA002480,BGIBMGA008579,BGIBMGA012964,BGIBMGA011732,BGIBMGA002527,BGIBMGA011442,BGIBMGA004365	14	BGIBMGA011211,BGIBMGA006584,BGIBMGA008668,BGIBMGA006324,Novel00615,BGIBMGA006423,BGIBMGA003679,BGIBMGA001272,BGIBMGA006181,BGIBMGA014404,BGIBMGA009562,BGIBMGA003335,Novel00156,BGIBMGA003111
GO:0019048	modulation by virus of host morphology or physiology	biological_process	0.14568	1	1	396	3	8842	0		1	Novel00108
GO:0016879	ligase activity, forming carbon-nitrogen bonds	molecular_function	0.14602	1	8	396	110	8842	1	BGIBMGA012491	7	BGIBMGA004950,Novel01276,BGIBMGA007935,BGIBMGA000680,BGIBMGA014119,Novel00908,BGIBMGA011222
GO:0043543	protein acylation	biological_process	0.14622	1	1	396	3	8842	1	Novel00195	0
GO:0042060	wound healing	biological_process	0.14681	1	1	396	4	8842	1	BGIBMGA003986	0
GO:0004075	biotin carboxylase activity	molecular_function	0.14705	1	1	396	3	8842	0		1	BGIBMGA011222
GO:0017048	Rho GTPase binding	molecular_function	0.1471	1	1	396	3	8842	0		1	BGIBMGA011175
GO:0016671	oxidoreductase activity, acting on a sulfur group of donors, disulfide as acceptor	molecular_function	0.14736	1	1	396	4	8842	0		1	BGIBMGA011834
GO:0045735	nutrient reservoir activity	molecular_function	0.15046	1	1	396	3	8842	0		1	BGIBMGA004585
GO:0009057	macromolecule catabolic process	biological_process	0.15271	1	7	396	98	8842	2	BGIBMGA005899,BGIBMGA009890	5	BGIBMGA006874,Novel00320,BGIBMGA003335,BGIBMGA000648,BGIBMGA009562
GO:0016796	exonuclease activity, active with either ribo- or deoxyribonucleic acids and producing 5'-phosphomonoesters	molecular_function	0.15309	1	1	396	3	8842	0		1	Novel00320
GO:0004560	alpha-L-fucosidase activity	molecular_function	0.15651	1	1	396	3	8842	0		1	Novel01149
GO:0015928	fucosidase activity	molecular_function	0.15651	1	1	396	3	8842	0		1	Novel01149
GO:0004017	adenylate kinase activity	molecular_function	0.15814	1	1	396	4	8842	0		1	BGIBMGA006032
GO:0006753	nucleoside phosphate metabolic process	biological_process	0.15857	1	15	396	256	8842	1	Novel00195	14	Novel01341,BGIBMGA014119,BGIBMGA012153,BGIBMGA001570,BGIBMGA007111,BGIBMGA011198,BGIBMGA000806,BGIBMGA004166,BGIBMGA001999,BGIBMGA005226,BGIBMGA002462,BGIBMGA007935,BGIBMGA006032,Novel01276
GO:0016778	diphosphotransferase activity	molecular_function	0.16092	1	1	396	4	8842	0		1	BGIBMGA001570
GO:0006561	proline biosynthetic process	biological_process	0.16741	1	1	396	4	8842	0		1	BGIBMGA005727
GO:0005834	heterotrimeric G-protein complex	cellular_component	0.16746	1	1	396	4	8842	0		1	BGIBMGA006584
GO:0009898	internal side of plasma membrane	cellular_component	0.16746	1	1	396	4	8842	0		1	BGIBMGA006584
GO:0019897	extrinsic to plasma membrane	cellular_component	0.16746	1	1	396	4	8842	0		1	BGIBMGA006584
GO:0031234	extrinsic to internal side of plasma membrane	cellular_component	0.16746	1	1	396	4	8842	0		1	BGIBMGA006584
GO:0009259	ribonucleotide metabolic process	biological_process	0.16747	1	11	396	182	8842	1	Novel00195	10	BGIBMGA005226,BGIBMGA007935,BGIBMGA006032,BGIBMGA000806,BGIBMGA001999,BGIBMGA007111,BGIBMGA011198,Novel01341,BGIBMGA012153,BGIBMGA014119
GO:0019693	ribose phosphate metabolic process	biological_process	0.16747	1	11	396	182	8842	1	Novel00195	10	BGIBMGA000806,BGIBMGA001999,BGIBMGA005226,BGIBMGA007935,BGIBMGA006032,Novel01341,BGIBMGA014119,BGIBMGA012153,BGIBMGA007111,BGIBMGA011198
GO:0009129	pyrimidine nucleoside monophosphate metabolic process	biological_process	0.17163	1	1	396	4	8842	0		1	BGIBMGA007111
GO:0009130	pyrimidine nucleoside monophosphate biosynthetic process	biological_process	0.17163	1	1	396	4	8842	0		1	BGIBMGA007111
GO:0060590	ATPase regulator activity	molecular_function	0.17215	1	1	396	4	8842	0		1	Novel00341
GO:0018202	peptidyl-histidine modification	biological_process	0.17336	1	1	396	4	8842	0		1	BGIBMGA003258
GO:0018205	peptidyl-lysine modification	biological_process	0.17366	1	1	396	4	8842	1	Novel00195	0
GO:0001775	cell activation	biological_process	0.17405	1	1	396	4	8842	0		1	Novel00470
GO:0008440	inositol-1,4,5-trisphosphate 3-kinase activity	molecular_function	0.17465	1	1	396	4	8842	0		1	BGIBMGA007362
GO:0016615	malate dehydrogenase activity	molecular_function	0.17748	1	1	396	4	8842	0		1	BGIBMGA013063
GO:0061025	membrane fusion	biological_process	0.17822	1	1	396	4	8842	1	Novel00195	0
GO:0003689	DNA clamp loader activity	molecular_function	0.17859	1	1	396	4	8842	0		1	BGIBMGA003318
GO:0005657	replication fork	cellular_component	0.17859	1	1	396	4	8842	0		1	BGIBMGA003318
GO:0005663	DNA replication factor C complex	cellular_component	0.17859	1	1	396	4	8842	0		1	BGIBMGA003318
GO:0033170	protein-DNA loading ATPase activity	molecular_function	0.17859	1	1	396	4	8842	0		1	BGIBMGA003318
GO:0046148	pigment biosynthetic process	biological_process	0.17924	1	2	396	17	8842	0		2	BGIBMGA007647,BGIBMGA014119
GO:0043168	anion binding	molecular_function	0.17975	1	59	396	1102	8842	12	BGIBMGA008268,BGIBMGA013007,BGIBMGA012618,BGIBMGA002573,BGIBMGA012863,BGIBMGA008418,Novel01175,BGIBMGA005015,BGIBMGA009821,BGIBMGA012862,BGIBMGA010461,BGIBMGA006572	47	BGIBMGA006640,BGIBMGA002906,BGIBMGA003594,BGIBMGA014618,BGIBMGA007079,BGIBMGA004166,BGIBMGA014536,BGIBMGA003656,BGIBMGA005726,Novel01276,BGIBMGA005226,BGIBMGA000802,BGIBMGA004276,BGIBMGA009563,BGIBMGA011223,BGIBMGA003116,BGIBMGA013951,BGIBMGA012088,BGIBMGA001999,Novel01008,BGIBMGA013705,BGIBMGA002905,BGIBMGA012998,BGIBMGA014236,BGIBMGA003258,BGIBMGA009966,BGIBMGA011222,BGIBMGA013005,BGIBMGA008439…
GO:0044003	modification by symbiont of host morphology or physiology	biological_process	0.18173	1	1	396	4	8842	0		1	Novel00108
GO:0051817	modification of morphology or physiology of other organism involved in symbiotic interaction	biological_process	0.18173	1	1	396	4	8842	0		1	Novel00108
GO:0009611	response to wounding	biological_process	0.18623	1	1	396	5	8842	1	BGIBMGA003986	0
GO:0006094	gluconeogenesis	biological_process	0.18793	1	1	396	4	8842	0		1	BGIBMGA004276
GO:0015108	chloride transmembrane transporter activity	molecular_function	0.18836	1	1	396	4	8842	0		1	BGIBMGA001472
GO:0006207	'de novo' pyrimidine nucleobase biosynthetic process	biological_process	0.189	1	1	396	4	8842	0		1	BGIBMGA007111
GO:0019856	pyrimidine nucleobase biosynthetic process	biological_process	0.189	1	1	396	4	8842	0		1	BGIBMGA007111
GO:0016763	transferase activity, transferring pentosyl groups	molecular_function	0.18968	1	2	396	17	8842	0		2	BGIBMGA011774,BGIBMGA007647
GO:0006071	glycerol metabolic process	biological_process	0.19393	1	1	396	5	8842	0		1	BGIBMGA007767
GO:0019400	alditol metabolic process	biological_process	0.19393	1	1	396	5	8842	0		1	BGIBMGA007767
GO:0042440	pigment metabolic process	biological_process	0.19411	1	2	396	18	8842	0		2	BGIBMGA014119,BGIBMGA007647
GO:0000155	phosphorelay sensor kinase activity	molecular_function	0.19578	1	1	396	5	8842	0		1	BGIBMGA003258
GO:0004673	protein histidine kinase activity	molecular_function	0.19578	1	1	396	5	8842	0		1	BGIBMGA003258
GO:0005319	lipid transporter activity	molecular_function	0.19589	1	2	396	16	8842	0		2	BGIBMGA004585,BGIBMGA013893
GO:0004356	glutamate-ammonia ligase activity	molecular_function	0.19803	1	1	396	5	8842	0		1	BGIBMGA000680
GO:0006542	glutamine biosynthetic process	biological_process	0.19803	1	1	396	5	8842	0		1	BGIBMGA000680
GO:0016211	ammonia ligase activity	molecular_function	0.19803	1	1	396	5	8842	0		1	BGIBMGA000680
GO:0016880	acid-ammonia (or amide) ligase activity	molecular_function	0.19803	1	1	396	5	8842	0		1	BGIBMGA000680
GO:1901607	alpha-amino acid biosynthetic process	biological_process	0.19877	1	3	396	34	8842	0		3	BGIBMGA005727,BGIBMGA000680,BGIBMGA004950
GO:0009306	protein secretion	biological_process	0.19954	1	1	396	4	8842	1	Novel00089	0
GO:0004536	deoxyribonuclease activity	molecular_function	0.20403	1	1	396	5	8842	0		1	Novel00320
GO:0006563	L-serine metabolic process	biological_process	0.20549	1	1	396	5	8842	0		1	BGIBMGA007079
GO:0009064	glutamine family amino acid metabolic process	biological_process	0.20579	1	2	396	18	8842	0		2	BGIBMGA000680,BGIBMGA005727
GO:0071806	protein transmembrane transport	biological_process	0.20657	1	1	396	6	8842	1	Novel00089	0
GO:0006560	proline metabolic process	biological_process	0.20817	1	1	396	5	8842	0		1	BGIBMGA005727
GO:0009312	oligosaccharide biosynthetic process	biological_process	0.20941	1	1	396	5	8842	0		1	BGIBMGA005182
GO:0033179	proton-transporting V-type ATPase, V0 domain	cellular_component	0.2115	1	1	396	6	8842	1	Novel00318	0
GO:0016667	oxidoreductase activity, acting on a sulfur group of donors	molecular_function	0.21185	1	2	396	20	8842	0		2	BGIBMGA002818,BGIBMGA011834
GO:0051766	inositol trisphosphate kinase activity	molecular_function	0.21265	1	1	396	5	8842	0		1	BGIBMGA007362
GO:0018193	peptidyl-amino acid modification	biological_process	0.21267	1	2	396	20	8842	1	Novel00195	1	BGIBMGA003258
GO:0044550	secondary metabolite biosynthetic process	biological_process	0.2138	1	1	396	5	8842	0		1	BGIBMGA002077
GO:0030259	lipid glycosylation	biological_process	0.21409	1	1	396	5	8842	0		1	Novel00028
GO:0015669	gas transport	biological_process	0.21624	1	1	396	5	8842	0		1	BGIBMGA005612
GO:0015671	oxygen transport	biological_process	0.21624	1	1	396	5	8842	0		1	BGIBMGA005612
GO:0033961	cis-stilbene-oxide hydrolase activity	molecular_function	0.21641	1	1	396	5	8842	1	BGIBMGA009211	0
GO:0006821	chloride transport	biological_process	0.21887	1	1	396	5	8842	0		1	BGIBMGA001472
GO:0019319	hexose biosynthetic process	biological_process	0.22104	1	1	396	5	8842	0		1	BGIBMGA004276
GO:0046364	monosaccharide biosynthetic process	biological_process	0.22104	1	1	396	5	8842	0		1	BGIBMGA004276
GO:0000152	nuclear ubiquitin ligase complex	cellular_component	0.22129	1	1	396	5	8842	0		1	Novel00908
GO:0005680	anaphase-promoting complex	cellular_component	0.22129	1	1	396	5	8842	0		1	Novel00908
GO:0040011	locomotion	biological_process	0.22272	1	1	396	5	8842	0		1	Novel00813
GO:0009607	response to biotic stimulus	biological_process	0.2229	1	2	396	25	8842	1	BGIBMGA004806	1	BGIBMGA014360
GO:0051707	response to other organism	biological_process	0.2229	1	2	396	25	8842	1	BGIBMGA004806	1	BGIBMGA014360
GO:0008080	N-acetyltransferase activity	molecular_function	0.2267	1	2	396	22	8842	1	Novel00195	1	BGIBMGA008538
GO:0015711	organic anion transport	biological_process	0.22687	1	2	396	18	8842	0		2	BGIBMGA011391,BGIBMGA014265
GO:0019773	proteasome core complex, alpha-subunit complex	cellular_component	0.22739	1	1	396	6	8842	0		1	BGIBMGA009562
GO:0006206	pyrimidine nucleobase metabolic process	biological_process	0.22763	1	1	396	5	8842	0		1	BGIBMGA007111
GO:0016775	phosphotransferase activity, nitrogenous group as acceptor	molecular_function	0.22928	1	1	396	6	8842	0		1	BGIBMGA003258
GO:0016668	oxidoreductase activity, acting on a sulfur group of donors, NAD(P) as acceptor	molecular_function	0.22985	1	1	396	5	8842	0		1	BGIBMGA002818
GO:0007005	mitochondrion organization	biological_process	0.23389	1	1	396	7	8842	1	Novel00195	0
GO:0006820	anion transport	biological_process	0.23436	1	3	396	34	8842	0		3	BGIBMGA014265,BGIBMGA001472,BGIBMGA011391
GO:0006760	folic acid-containing compound metabolic process	biological_process	0.23457	1	1	396	6	8842	0		1	BGIBMGA004950
GO:0009396	folic acid-containing compound biosynthetic process	biological_process	0.23457	1	1	396	6	8842	0		1	BGIBMGA004950
GO:0017016	Ras GTPase binding	molecular_function	0.23478	1	1	396	5	8842	0		1	BGIBMGA011175
GO:0031267	small GTPase binding	molecular_function	0.23478	1	1	396	5	8842	0		1	BGIBMGA011175
GO:0008762	UDP-N-acetylmuramate dehydrogenase activity	molecular_function	0.23649	1	1	396	5	8842	0		1	BGIBMGA009966
GO:0016868	intramolecular transferase activity, phosphotransferases	molecular_function	0.2367	1	1	396	6	8842	0		1	BGIBMGA010445
GO:0004222	metalloendopeptidase activity	molecular_function	0.23719	1	4	396	52	8842	4	BGIBMGA014520,BGIBMGA004365,BGIBMGA012964,BGIBMGA002480	0
GO:0005179	hormone activity	molecular_function	0.23787	1	3	396	47	8842	0		3	BGIBMGA000667,Novel01086,BGIBMGA012305
GO:0040007	growth	biological_process	0.23805	1	1	396	7	8842	1	BGIBMGA003986	0
GO:0016538	cyclin-dependent protein serine/threonine kinase regulator activity	molecular_function	0.23851	1	1	396	6	8842	1	BGIBMGA002977	0
GO:0005741	mitochondrial outer membrane	cellular_component	0.2395	1	1	396	6	8842	1	Novel00195	0
GO:0031968	organelle outer membrane	cellular_component	0.2395	1	1	396	6	8842	1	Novel00195	0
GO:0005086	ARF guanyl-nucleotide exchange factor activity	molecular_function	0.24065	1	1	396	5	8842	0		1	BGIBMGA004600
GO:0006555	methionine metabolic process	biological_process	0.24084	1	1	396	6	8842	0		1	BGIBMGA013705
GO:0019748	secondary metabolic process	biological_process	0.24398	1	1	396	6	8842	0		1	BGIBMGA002077
GO:0006730	one-carbon metabolic process	biological_process	0.24413	1	1	396	6	8842	0		1	BGIBMGA007079
GO:0008158	hedgehog receptor activity	molecular_function	0.2442	1	1	396	5	8842	1	BGIBMGA006572	0
GO:0051336	regulation of hydrolase activity	biological_process	0.24571	1	3	396	37	8842	2	BGIBMGA001983,BGIBMGA006297	1	BGIBMGA011198
GO:0006826	iron ion transport	biological_process	0.24779	1	1	396	6	8842	1	BGIBMGA011424	0
GO:0009150	purine ribonucleotide metabolic process	biological_process	0.24858	1	10	396	179	8842	1	Novel00195	9	BGIBMGA011198,BGIBMGA012153,BGIBMGA014119,Novel01341,BGIBMGA006032,BGIBMGA007935,BGIBMGA005226,BGIBMGA001999,BGIBMGA000806
GO:0035821	modification of morphology or physiology of other organism	biological_process	0.25199	1	1	396	6	8842	0		1	Novel00108
GO:0033177	proton-transporting two-sector ATPase complex, proton-transporting domain	cellular_component	0.25213	1	2	396	24	8842	1	Novel00318	1	BGIBMGA012153
GO:0016810	hydrolase activity, acting on carbon-nitrogen (but not peptide) bonds	molecular_function	0.25227	1	4	396	58	8842	2	BGIBMGA002696,BGIBMGA010573	2	BGIBMGA002462,BGIBMGA000806
GO:0010941	regulation of cell death	biological_process	0.25522	1	1	396	6	8842	0		1	Novel01191
GO:0042981	regulation of apoptotic process	biological_process	0.25522	1	1	396	6	8842	0		1	Novel01191
GO:0043067	regulation of programmed cell death	biological_process	0.25522	1	1	396	6	8842	0		1	Novel01191
GO:0004301	epoxide hydrolase activity	molecular_function	0.25587	1	1	396	6	8842	1	BGIBMGA009211	0
GO:0016803	ether hydrolase activity	molecular_function	0.25587	1	1	396	6	8842	1	BGIBMGA009211	0
GO:0009888	tissue development	biological_process	0.26003	1	1	396	5	8842	1	BGIBMGA003986	0
GO:0043167	ion binding	molecular_function	0.26162	1	122	396	2477	8842	39	Novel01175,BGIBMGA002044,BGIBMGA012863,BGIBMGA000475,BGIBMGA006745,BGIBMGA011048,BGIBMGA012965,BGIBMGA002162,BGIBMGA008268,BGIBMGA013877,BGIBMGA006572,BGIBMGA010461,BGIBMGA006746,BGIBMGA009521,BGIBMGA012862,BGIBMGA005015,BGIBMGA005876,BGIBMGA002311,BGIBMGA001410,BGIBMGA009522,BGIBMGA012964,BGIBMGA008418,BGIBMGA011424,BGIBMGA006839,BGIBMGA014545,Novel00899,BGIBMGA013007,BGIBMGA002573,BGIBMGA012618…	83	BGIBMGA009343,BGIBMGA001999,BGIBMGA008337,BGIBMGA006916,Novel00908,BGIBMGA000802,BGIBMGA002091,BGIBMGA002907,Novel01276,BGIBMGA014536,BGIBMGA004585,BGIBMGA008521,BGIBMGA006032,BGIBMGA007935,BGIBMGA005576,BGIBMGA002986,BGIBMGA002818,BGIBMGA004614,BGIBMGA007362,Novel00897,BGIBMGA000648,BGIBMGA001812,BGIBMGA010445,BGIBMGA003385,BGIBMGA000721,BGIBMGA003319,BGIBMGA003927,Novel00359,BGIBMGA003341,BGIBM…
GO:0003333	amino acid transmembrane transport	biological_process	0.26298	1	1	396	6	8842	0		1	BGIBMGA014265
GO:0015171	amino acid transmembrane transporter activity	molecular_function	0.26298	1	1	396	6	8842	0		1	BGIBMGA014265
GO:0016410	N-acyltransferase activity	molecular_function	0.26352	1	2	396	24	8842	1	Novel00195	1	BGIBMGA008538
GO:0016407	acetyltransferase activity	molecular_function	0.26384	1	2	396	24	8842	1	Novel00195	1	BGIBMGA008538
GO:0006200	ATP catabolic process	biological_process	0.26477	1	1	396	6	8842	0		1	BGIBMGA005226
GO:0004768	stearoyl-CoA 9-desaturase activity	molecular_function	0.27218	1	1	396	7	8842	0		1	BGIBMGA011563
GO:0016215	acyl-CoA desaturase activity	molecular_function	0.27218	1	1	396	7	8842	0		1	BGIBMGA011563
GO:0016717	oxidoreductase activity, acting on paired donors, with oxidation of a pair of donors resulting in the reduction of molecular oxygen to two molecules of water	molecular_function	0.27218	1	1	396	7	8842	0		1	BGIBMGA011563
GO:0030145	manganese ion binding	molecular_function	0.27346	1	1	396	7	8842	0		1	BGIBMGA008521
GO:0046939	nucleotide phosphorylation	biological_process	0.27362	1	1	396	8	8842	0		1	BGIBMGA004166
GO:0006810	transport	biological_process	0.27398	1	47	396	947	8842	10	BGIBMGA003950,Novel00089,BGIBMGA009027,Novel00318,BGIBMGA010743,BGIBMGA011424,BGIBMGA000688,BGIBMGA010654,BGIBMGA011431,BGIBMGA008579	37	BGIBMGA000223,BGIBMGA010422,BGIBMGA004585,BGIBMGA003629,BGIBMGA011231,BGIBMGA013114,BGIBMGA003739,BGIBMGA003630,BGIBMGA013242,BGIBMGA005726,BGIBMGA013108,BGIBMGA006529,BGIBMGA014265,Novel00341,BGIBMGA011391,BGIBMGA013893,BGIBMGA002430,BGIBMGA011090,BGIBMGA004623,BGIBMGA006273,BGIBMGA001472,BGIBMGA006540,Novel00193,BGIBMGA007154,BGIBMGA012800,BGIBMGA004615,BGIBMGA001999,BGIBMGA011261,BGIBMGA004560…
GO:0051234	establishment of localization	biological_process	0.27398	1	47	396	947	8842	10	BGIBMGA011431,BGIBMGA010654,BGIBMGA008579,BGIBMGA003950,BGIBMGA000688,BGIBMGA011424,Novel00089,BGIBMGA009027,BGIBMGA010743,Novel00318	37	BGIBMGA007572,BGIBMGA013576,BGIBMGA005612,BGIBMGA011261,BGIBMGA004560,BGIBMGA001600,BGIBMGA014246,BGIBMGA001498,BGIBMGA012153,BGIBMGA004562,BGIBMGA005726,BGIBMGA013108,BGIBMGA006529,BGIBMGA014265,BGIBMGA010422,BGIBMGA000223,BGIBMGA004585,BGIBMGA003629,BGIBMGA003630,BGIBMGA013242,BGIBMGA011231,BGIBMGA013114,BGIBMGA003739,BGIBMGA006540,BGIBMGA004623,BGIBMGA006273,BGIBMGA001472,BGIBMGA004615,BGIBMGA…
GO:1901136	carbohydrate derivative catabolic process	biological_process	0.275	1	8	396	143	8842	3	Novel00195,BGIBMGA009890,BGIBMGA005899	5	BGIBMGA006874,BGIBMGA005226,BGIBMGA001999,BGIBMGA000648,BGIBMGA011198
GO:0046034	ATP metabolic process	biological_process	0.2755	1	3	396	42	8842	0		3	BGIBMGA005226,BGIBMGA006032,BGIBMGA012153
GO:0019867	outer membrane	cellular_component	0.27654	1	1	396	7	8842	1	Novel00195	0
GO:0006879	cellular iron ion homeostasis	biological_process	0.2767	1	1	396	7	8842	1	BGIBMGA011424	0
GO:0008199	ferric iron binding	molecular_function	0.2767	1	1	396	7	8842	1	BGIBMGA011424	0
GO:0055072	iron ion homeostasis	biological_process	0.2767	1	1	396	7	8842	1	BGIBMGA011424	0
GO:0015934	large ribosomal subunit	cellular_component	0.2767	1	1	396	8	8842	1	BGIBMGA003337	0
GO:0006790	sulfur compound metabolic process	biological_process	0.28054	1	2	396	23	8842	0		2	BGIBMGA013705,BGIBMGA002077
GO:0031224	intrinsic to membrane	cellular_component	0.28092	1	41	396	816	8842	10	BGIBMGA009306,Novel00195,BGIBMGA008579,BGIBMGA003986,BGIBMGA006572,BGIBMGA010945,BGIBMGA010923,BGIBMGA000688,Novel00089,BGIBMGA010743	31	Novel00108,Novel00470,BGIBMGA013576,BGIBMGA007572,BGIBMGA002908,BGIBMGA004560,BGIBMGA011261,BGIBMGA007854,Novel00813,BGIBMGA001600,BGIBMGA014246,BGIBMGA001498,BGIBMGA004562,BGIBMGA005226,BGIBMGA006529,BGIBMGA000223,BGIBMGA010422,BGIBMGA013242,BGIBMGA013114,BGIBMGA003739,BGIBMGA011231,BGIBMGA006540,BGIBMGA001472,BGIBMGA004623,BGIBMGA006273,BGIBMGA004615,Novel00193,BGIBMGA007154,BGIBMGA011391,BGIBM…
GO:0008238	exopeptidase activity	molecular_function	0.28098	1	5	396	76	8842	2	BGIBMGA002527,BGIBMGA008910	3	BGIBMGA006584,BGIBMGA008521,BGIBMGA003111
GO:0000502	proteasome complex	cellular_component	0.28552	1	2	396	25	8842	0		2	BGIBMGA009562,BGIBMGA003335
GO:0009636	response to toxic substance	biological_process	0.28939	1	1	396	7	8842	1	BGIBMGA009211	0
GO:0051537	2 iron, 2 sulfur cluster binding	molecular_function	0.29063	1	2	396	22	8842	1	BGIBMGA008268	1	BGIBMGA008439
GO:0006213	pyrimidine nucleoside metabolic process	biological_process	0.29379	1	1	396	8	8842	0		1	BGIBMGA007111
GO:0009218	pyrimidine ribonucleotide metabolic process	biological_process	0.29379	1	1	396	8	8842	0		1	BGIBMGA007111
GO:0009220	pyrimidine ribonucleotide biosynthetic process	biological_process	0.29379	1	1	396	8	8842	0		1	BGIBMGA007111
GO:0046131	pyrimidine ribonucleoside metabolic process	biological_process	0.29379	1	1	396	8	8842	0		1	BGIBMGA007111
GO:0046132	pyrimidine ribonucleoside biosynthetic process	biological_process	0.29379	1	1	396	8	8842	0		1	BGIBMGA007111
GO:0046134	pyrimidine nucleoside biosynthetic process	biological_process	0.29379	1	1	396	8	8842	0		1	BGIBMGA007111
GO:0007160	cell-matrix adhesion	biological_process	0.29471	1	1	396	7	8842	1	BGIBMGA005876	0
GO:0031589	cell-substrate adhesion	biological_process	0.29471	1	1	396	7	8842	1	BGIBMGA005876	0
GO:0004553	hydrolase activity, hydrolyzing O-glycosyl compounds	molecular_function	0.29649	1	7	396	113	8842	3	BGIBMGA009890,BGIBMGA005500,BGIBMGA005899	4	BGIBMGA000648,Novel01149,BGIBMGA006874,BGIBMGA005664
GO:0008234	cysteine-type peptidase activity	molecular_function	0.29807	1	3	396	40	8842	2	BGIBMGA009184,BGIBMGA011442	1	Novel00156
GO:0003997	acyl-CoA oxidase activity	molecular_function	0.29996	1	1	396	7	8842	1	BGIBMGA002573	0
GO:0008241	peptidyl-dipeptidase activity	molecular_function	0.30002	1	1	396	8	8842	1	BGIBMGA002527	0
GO:1901137	carbohydrate derivative biosynthetic process	biological_process	0.3005	1	6	396	99	8842	0		6	BGIBMGA000806,Novel01341,BGIBMGA012153,BGIBMGA014119,BGIBMGA007935,BGIBMGA007111
GO:0004563	beta-N-acetylhexosaminidase activity	molecular_function	0.30082	1	1	396	7	8842	1	BGIBMGA005899	0
GO:0006865	amino acid transport	biological_process	0.30397	1	1	396	7	8842	0		1	BGIBMGA014265
GO:0003916	DNA topoisomerase activity	molecular_function	0.30412	1	1	396	7	8842	1	Novel01175	0
GO:0006265	DNA topological change	biological_process	0.30412	1	1	396	7	8842	1	Novel01175	0
GO:0046916	cellular transition metal ion homeostasis	biological_process	0.30464	1	1	396	8	8842	1	BGIBMGA011424	0
GO:0000036	ACP phosphopantetheine attachment site binding involved in fatty acid biosynthetic process	molecular_function	0.30511	1	1	396	7	8842	0		1	BGIBMGA004655
GO:0044620	ACP phosphopantetheine attachment site binding	molecular_function	0.30511	1	1	396	7	8842	0		1	BGIBMGA004655
GO:0051192	prosthetic group binding	molecular_function	0.30511	1	1	396	7	8842	0		1	BGIBMGA004655
GO:0016044	cellular membrane organization	biological_process	0.30559	1	1	396	9	8842	1	Novel00195	0
GO:0016021	integral to membrane	cellular_component	0.30644	1	40	396	805	8842	10	BGIBMGA010945,BGIBMGA010923,BGIBMGA000688,BGIBMGA010743,Novel00089,BGIBMGA009306,Novel00195,BGIBMGA003986,BGIBMGA008579,BGIBMGA006572	30	BGIBMGA006529,BGIBMGA005226,BGIBMGA013242,BGIBMGA003739,BGIBMGA011231,BGIBMGA010422,BGIBMGA000223,BGIBMGA004615,BGIBMGA007154,Novel00193,BGIBMGA006540,BGIBMGA001472,BGIBMGA004623,BGIBMGA006273,BGIBMGA011090,BGIBMGA002430,BGIBMGA011391,BGIBMGA007572,BGIBMGA013576,Novel00108,Novel00470,BGIBMGA004560,BGIBMGA011261,BGIBMGA002908,BGIBMGA001498,Novel00813,BGIBMGA007854,BGIBMGA001600,BGIBMGA014246,BGIBM…
GO:0008652	cellular amino acid biosynthetic process	biological_process	0.30781	1	3	396	42	8842	0		3	BGIBMGA005727,BGIBMGA000680,BGIBMGA004950
GO:0000287	magnesium ion binding	molecular_function	0.30917	1	3	396	41	8842	0		3	BGIBMGA010445,BGIBMGA001570,BGIBMGA007160
GO:0051179	localization	biological_process	0.31131	1	47	396	959	8842	10	BGIBMGA011431,BGIBMGA010654,BGIBMGA008579,BGIBMGA003950,BGIBMGA000688,BGIBMGA011424,BGIBMGA010743,Novel00318,BGIBMGA009027,Novel00089	37	BGIBMGA013576,BGIBMGA007572,BGIBMGA005612,BGIBMGA004560,BGIBMGA011261,BGIBMGA001498,BGIBMGA001600,BGIBMGA014246,BGIBMGA012153,BGIBMGA004562,BGIBMGA014265,BGIBMGA006529,BGIBMGA013108,BGIBMGA005726,BGIBMGA013242,BGIBMGA003630,BGIBMGA013114,BGIBMGA003739,BGIBMGA011231,BGIBMGA003629,BGIBMGA004585,BGIBMGA010422,BGIBMGA000223,BGIBMGA001999,BGIBMGA004615,BGIBMGA012800,BGIBMGA007154,Novel00193,BGIBMGA006…
GO:0019898	extrinsic to membrane	cellular_component	0.31544	1	1	396	8	8842	0		1	BGIBMGA006584
GO:0006541	glutamine metabolic process	biological_process	0.31642	1	1	396	8	8842	0		1	BGIBMGA000680
GO:0004143	diacylglycerol kinase activity	molecular_function	0.31717	1	1	396	8	8842	0		1	BGIBMGA013597
GO:0007205	protein kinase C-activating G-protein coupled receptor signaling pathway	biological_process	0.31717	1	1	396	8	8842	0		1	BGIBMGA013597
GO:0044255	cellular lipid metabolic process	biological_process	0.31839	1	7	396	121	8842	2	BGIBMGA012564,BGIBMGA002573	5	BGIBMGA011223,BGIBMGA011222,BGIBMGA013114,BGIBMGA011563,Novel00028
GO:0002376	immune system process	biological_process	0.3235	1	2	396	30	8842	0		2	BGIBMGA014360,Novel00470
GO:0008236	serine-type peptidase activity	molecular_function	0.32351	1	11	396	213	8842	2	BGIBMGA011732,BGIBMGA008673	9	BGIBMGA003679,BGIBMGA006423,BGIBMGA003111,BGIBMGA001272,BGIBMGA011211,BGIBMGA014404,BGIBMGA008668,BGIBMGA006181,BGIBMGA006324
GO:0017171	serine hydrolase activity	molecular_function	0.32351	1	11	396	213	8842	2	BGIBMGA008673,BGIBMGA011732	9	BGIBMGA001272,BGIBMGA003111,BGIBMGA006423,BGIBMGA003679,BGIBMGA006324,BGIBMGA006181,BGIBMGA014404,BGIBMGA008668,BGIBMGA011211
GO:0016272	prefoldin complex	cellular_component	0.32452	1	1	396	10	8842	1	Novel00195	0
GO:0016798	hydrolase activity, acting on glycosyl bonds	molecular_function	0.32668	1	7	396	117	8842	3	BGIBMGA005500,BGIBMGA005899,BGIBMGA009890	4	BGIBMGA005664,BGIBMGA000648,Novel01149,BGIBMGA006874
GO:0006816	calcium ion transport	biological_process	0.32701	1	1	396	7	8842	0		1	Novel00341
GO:0070838	divalent metal ion transport	biological_process	0.32701	1	1	396	7	8842	0		1	Novel00341
GO:0072511	divalent inorganic cation transport	biological_process	0.32701	1	1	396	7	8842	0		1	Novel00341
GO:0044425	membrane part	cellular_component	0.32874	1	45	396	922	8842	11	BGIBMGA000688,Novel00089,Novel00318,BGIBMGA010743,BGIBMGA010945,BGIBMGA010923,BGIBMGA008579,BGIBMGA003986,BGIBMGA006572,BGIBMGA009306,Novel00195	34	BGIBMGA001472,BGIBMGA006273,BGIBMGA004623,BGIBMGA006540,Novel00193,BGIBMGA007154,BGIBMGA004615,BGIBMGA006584,BGIBMGA011391,BGIBMGA002430,BGIBMGA011090,BGIBMGA005226,BGIBMGA006529,BGIBMGA010422,BGIBMGA000223,BGIBMGA003739,BGIBMGA013114,BGIBMGA011231,BGIBMGA013242,BGIBMGA014246,Novel00813,BGIBMGA007854,BGIBMGA001600,BGIBMGA001498,BGIBMGA005664,BGIBMGA004562,BGIBMGA012153,Novel00470,Novel00108,BGIBM…
GO:0055076	transition metal ion homeostasis	biological_process	0.32913	1	1	396	9	8842	1	BGIBMGA011424	0
GO:0016051	carbohydrate biosynthetic process	biological_process	0.33086	1	2	396	24	8842	0		2	BGIBMGA005182,BGIBMGA004276
GO:0019899	enzyme binding	molecular_function	0.33301	1	2	396	24	8842	0		2	Novel00908,BGIBMGA011175
GO:0043648	dicarboxylic acid metabolic process	biological_process	0.33383	1	1	396	8	8842	0		1	BGIBMGA013063
GO:0006635	fatty acid beta-oxidation	biological_process	0.33535	1	1	396	8	8842	1	BGIBMGA002573	0
GO:0009062	fatty acid catabolic process	biological_process	0.33535	1	1	396	8	8842	1	BGIBMGA002573	0
GO:0019395	fatty acid oxidation	biological_process	0.33535	1	1	396	8	8842	1	BGIBMGA002573	0
GO:0034440	lipid oxidation	biological_process	0.33535	1	1	396	8	8842	1	BGIBMGA002573	0
GO:0072329	monocarboxylic acid catabolic process	biological_process	0.33535	1	1	396	8	8842	1	BGIBMGA002573	0
GO:0015929	hexosaminidase activity	molecular_function	0.33561	1	1	396	8	8842	1	BGIBMGA005899	0
GO:0006544	glycine metabolic process	biological_process	0.33798	1	1	396	9	8842	0		1	BGIBMGA007079
GO:0030258	lipid modification	biological_process	0.34009	1	2	396	25	8842	1	BGIBMGA002573	1	Novel00028
GO:0015103	inorganic anion transmembrane transporter activity	molecular_function	0.34012	1	1	396	8	8842	0		1	BGIBMGA001472
GO:0006814	sodium ion transport	biological_process	0.34376	1	2	396	28	8842	0		2	BGIBMGA001472,BGIBMGA012800
GO:0009066	aspartate family amino acid metabolic process	biological_process	0.3476	1	1	396	9	8842	0		1	BGIBMGA013705
GO:0051020	GTPase binding	molecular_function	0.34806	1	1	396	8	8842	0		1	BGIBMGA011175
GO:0009308	amine metabolic process	biological_process	0.34808	1	1	396	9	8842	0		1	BGIBMGA002077
GO:0044106	cellular amine metabolic process	biological_process	0.34808	1	1	396	9	8842	0		1	BGIBMGA002077
GO:0016801	hydrolase activity, acting on ether bonds	molecular_function	0.34972	1	1	396	9	8842	1	BGIBMGA009211	0
GO:0005615	extracellular space	cellular_component	0.35076	1	2	396	31	8842	2	BGIBMGA004396,BGIBMGA004394	0
GO:0019900	kinase binding	molecular_function	0.35378	1	1	396	9	8842	0		1	Novel00908
GO:0019901	protein kinase binding	molecular_function	0.35378	1	1	396	9	8842	0		1	Novel00908
GO:0005215	transporter activity	molecular_function	0.35434	1	29	396	583	8842	6	BGIBMGA011431,BGIBMGA010654,BGIBMGA003950,BGIBMGA009027,Novel00318,BGIBMGA010743	23	BGIBMGA005726,BGIBMGA006529,BGIBMGA014265,BGIBMGA013576,BGIBMGA000223,BGIBMGA004585,BGIBMGA003739,BGIBMGA004560,BGIBMGA005612,BGIBMGA004623,BGIBMGA006273,BGIBMGA001472,BGIBMGA001600,Novel00193,BGIBMGA001498,BGIBMGA012800,BGIBMGA004615,BGIBMGA011391,BGIBMGA013893,BGIBMGA004562,BGIBMGA002430,BGIBMGA012153,BGIBMGA011090
GO:0004185	serine-type carboxypeptidase activity	molecular_function	0.35633	1	1	396	9	8842	0		1	BGIBMGA003111
GO:0051536	iron-sulfur cluster binding	molecular_function	0.36044	1	3	396	45	8842	1	BGIBMGA008268	2	BGIBMGA008439,BGIBMGA007111
GO:0051540	metal cluster binding	molecular_function	0.36044	1	3	396	45	8842	1	BGIBMGA008268	2	BGIBMGA007111,BGIBMGA008439
GO:0006914	autophagy	biological_process	0.3605	1	1	396	10	8842	1	Novel00195	0
GO:0019751	polyol metabolic process	biological_process	0.36158	1	1	396	10	8842	0		1	BGIBMGA007767
GO:0042559	pteridine-containing compound biosynthetic process	biological_process	0.36372	1	1	396	10	8842	0		1	BGIBMGA004950
GO:0065008	regulation of biological quality	biological_process	0.37442	1	4	396	70	8842	1	BGIBMGA011424	3	BGIBMGA002818,Novel00359,Novel00108
GO:0044421	extracellular region part	cellular_component	0.37469	1	3	396	50	8842	2	BGIBMGA004394,BGIBMGA004396	1	Novel01244
GO:0006873	cellular ion homeostasis	biological_process	0.37598	1	1	396	10	8842	1	BGIBMGA011424	0
GO:0006875	cellular metal ion homeostasis	biological_process	0.37598	1	1	396	10	8842	1	BGIBMGA011424	0
GO:0030003	cellular cation homeostasis	biological_process	0.37598	1	1	396	10	8842	1	BGIBMGA011424	0
GO:0000096	sulfur amino acid metabolic process	biological_process	0.37759	1	1	396	11	8842	0		1	BGIBMGA013705
GO:0005044	scavenger receptor activity	molecular_function	0.38043	1	1	396	9	8842	0		1	BGIBMGA003679
GO:0038024	cargo receptor activity	molecular_function	0.38043	1	1	396	9	8842	0		1	BGIBMGA003679
GO:0070008	serine-type exopeptidase activity	molecular_function	0.38045	1	1	396	10	8842	0		1	BGIBMGA003111
GO:0006221	pyrimidine nucleotide biosynthetic process	biological_process	0.38127	1	1	396	11	8842	0		1	BGIBMGA007111
GO:0019028	viral capsid	cellular_component	0.38149	1	2	396	26	8842	1	Novel01001	1	Novel00908
GO:0000276	mitochondrial proton-transporting ATP synthase complex, coupling factor F(o)	cellular_component	0.38254	1	1	396	12	8842	0		1	BGIBMGA012153
GO:0045263	proton-transporting ATP synthase complex, coupling factor F(o)	cellular_component	0.38254	1	1	396	12	8842	0		1	BGIBMGA012153
GO:0042592	homeostatic process	biological_process	0.38367	1	3	396	50	8842	1	BGIBMGA011424	2	BGIBMGA002818,Novel00359
GO:0007186	G-protein coupled receptor signaling pathway	biological_process	0.38768	1	9	396	186	8842	6	BGIBMGA011716,BGIBMGA011763,BGIBMGA011715,BGIBMGA011718,BGIBMGA011717,BGIBMGA009306	3	BGIBMGA013597,BGIBMGA006584,BGIBMGA007854
GO:0016780	phosphotransferase activity, for other substituted phosphate groups	molecular_function	0.39136	1	1	396	10	8842	0		1	Novel01008
GO:0019887	protein kinase regulator activity	molecular_function	0.39319	1	1	396	11	8842	1	BGIBMGA002977	0
GO:0042558	pteridine-containing compound metabolic process	biological_process	0.39324	1	1	396	11	8842	0		1	BGIBMGA004950
GO:0019637	organophosphate metabolic process	biological_process	0.39343	1	16	396	330	8842	1	Novel00195	15	BGIBMGA011198,BGIBMGA012153,BGIBMGA001570,Novel01341,BGIBMGA006032,BGIBMGA007935,BGIBMGA002462,BGIBMGA001999,BGIBMGA007111,BGIBMGA014119,BGIBMGA013114,Novel01276,BGIBMGA005226,BGIBMGA004166,BGIBMGA000806
GO:0015698	inorganic anion transport	biological_process	0.39745	1	1	396	10	8842	0		1	BGIBMGA001472
GO:0004180	carboxypeptidase activity	molecular_function	0.39783	1	3	396	48	8842	1	BGIBMGA008910	2	BGIBMGA006584,BGIBMGA003111
GO:0055065	metal ion homeostasis	biological_process	0.39797	1	1	396	11	8842	1	BGIBMGA011424	0
GO:0009116	nucleoside metabolic process	biological_process	0.39965	1	9	396	184	8842	1	Novel00195	8	BGIBMGA001999,BGIBMGA007647,BGIBMGA005226,BGIBMGA006032,BGIBMGA001570,BGIBMGA012153,BGIBMGA011198,BGIBMGA007111
GO:1901657	glycosyl compound metabolic process	biological_process	0.39965	1	9	396	184	8842	1	Novel00195	8	BGIBMGA001999,BGIBMGA007647,BGIBMGA005226,BGIBMGA006032,BGIBMGA012153,BGIBMGA001570,BGIBMGA011198,BGIBMGA007111
GO:0044242	cellular lipid catabolic process	biological_process	0.40038	1	1	396	10	8842	1	BGIBMGA002573	0
GO:0006220	pyrimidine nucleotide metabolic process	biological_process	0.40208	1	1	396	12	8842	0		1	BGIBMGA007111
GO:0005753	mitochondrial proton-transporting ATP synthase complex	cellular_component	0.40391	1	1	396	13	8842	0		1	BGIBMGA012153
GO:0019239	deaminase activity	molecular_function	0.40717	1	1	396	11	8842	0		1	BGIBMGA000806
GO:0055082	cellular chemical homeostasis	biological_process	0.40732	1	1	396	11	8842	1	BGIBMGA011424	0
GO:0045087	innate immune response	biological_process	0.4085	1	1	396	17	8842	0		1	BGIBMGA014360
GO:1901565	organonitrogen compound catabolic process	biological_process	0.41064	1	8	396	162	8842	3	BGIBMGA005899,Novel00195,BGIBMGA009890	5	BGIBMGA000648,BGIBMGA011198,BGIBMGA001999,BGIBMGA005226,BGIBMGA006874
GO:0016651	oxidoreductase activity, acting on NAD(P)H	molecular_function	0.41662	1	2	396	33	8842	1	BGIBMGA009987	1	BGIBMGA002818
GO:0009405	pathogenesis	biological_process	0.41748	1	1	396	12	8842	1	Novel00833	0
GO:0051301	cell division	biological_process	0.41898	1	1	396	11	8842	1	BGIBMGA002977	0
GO:0019207	kinase regulator activity	molecular_function	0.42183	1	1	396	12	8842	1	BGIBMGA002977	0
GO:0050790	regulation of catalytic activity	biological_process	0.42277	1	3	396	51	8842	2	BGIBMGA001983,BGIBMGA006297	1	BGIBMGA011198
GO:0008643	carbohydrate transport	biological_process	0.42687	1	1	396	11	8842	0		1	BGIBMGA004562
GO:0016874	ligase activity	molecular_function	0.42701	1	10	396	191	8842	1	BGIBMGA012491	9	BGIBMGA011223,BGIBMGA011222,Novel00908,BGIBMGA014119,BGIBMGA000680,BGIBMGA000721,BGIBMGA007935,Novel01276,BGIBMGA004950
GO:0050801	ion homeostasis	biological_process	0.42849	1	1	396	12	8842	1	BGIBMGA011424	0
GO:0055080	cation homeostasis	biological_process	0.42849	1	1	396	12	8842	1	BGIBMGA011424	0
GO:0031461	cullin-RING ubiquitin ligase complex	cellular_component	0.42887	1	1	396	11	8842	0		1	Novel00908
GO:0051287	NAD binding	molecular_function	0.43031	1	2	396	32	8842	0		2	BGIBMGA009043,BGIBMGA007160
GO:0004177	aminopeptidase activity	molecular_function	0.43173	1	1	396	11	8842	0		1	BGIBMGA008521
GO:0006952	defense response	biological_process	0.4357	1	2	396	37	8842	1	BGIBMGA004806	1	BGIBMGA014360
GO:0065009	regulation of molecular function	biological_process	0.43621	1	3	396	52	8842	2	BGIBMGA006297,BGIBMGA001983	1	BGIBMGA011198
GO:0072528	pyrimidine-containing compound biosynthetic process	biological_process	0.43775	1	1	396	13	8842	0		1	BGIBMGA007111
GO:0043169	cation binding	molecular_function	0.44288	1	70	396	1478	8842	29	BGIBMGA011048,BGIBMGA012965,BGIBMGA002162,BGIBMGA008268,BGIBMGA002044,BGIBMGA000475,BGIBMGA006745,BGIBMGA006746,BGIBMGA009521,BGIBMGA005876,BGIBMGA002311,BGIBMGA001410,BGIBMGA013877,Novel00899,BGIBMGA009522,BGIBMGA012964,BGIBMGA011424,BGIBMGA008418,BGIBMGA006839,BGIBMGA014545,BGIBMGA002798,BGIBMGA014493,BGIBMGA004833,BGIBMGA001816,BGIBMGA010026,BGIBMGA009523,BGIBMGA014520,BGIBMGA005899,BGIBMGA008…	41	BGIBMGA002907,BGIBMGA004585,BGIBMGA008521,BGIBMGA009343,BGIBMGA006916,BGIBMGA008337,Novel00908,BGIBMGA002091,BGIBMGA003341,Novel00359,BGIBMGA011222,BGIBMGA008439,BGIBMGA002661,BGIBMGA000648,Novel00897,BGIBMGA010445,BGIBMGA000721,BGIBMGA005726,BGIBMGA004655,Novel00156,Novel01244,BGIBMGA007160,BGIBMGA008581,BGIBMGA004667,Novel01191,BGIBMGA001003,BGIBMGA006584,BGIBMGA005759,BGIBMGA008057,BGIBMGA0053…
GO:0008277	regulation of G-protein coupled receptor protein signaling pathway	biological_process	0.44547	1	1	396	13	8842	0		1	BGIBMGA006584
GO:0023021	termination of signal transduction	biological_process	0.44547	1	1	396	13	8842	0		1	BGIBMGA006584
GO:0038032	termination of G-protein coupled receptor signaling pathway	biological_process	0.44547	1	1	396	13	8842	0		1	BGIBMGA006584
GO:0045744	negative regulation of G-protein coupled receptor protein signaling pathway	biological_process	0.44547	1	1	396	13	8842	0		1	BGIBMGA006584
GO:0006520	cellular amino acid metabolic process	biological_process	0.44642	1	8	396	155	8842	0		8	BGIBMGA002986,BGIBMGA003656,BGIBMGA004950,BGIBMGA007438,BGIBMGA007079,BGIBMGA005727,BGIBMGA000680,BGIBMGA013705
GO:0032011	ARF protein signal transduction	biological_process	0.45583	1	1	396	12	8842	0		1	BGIBMGA004600
GO:0032012	regulation of ARF protein signal transduction	biological_process	0.45583	1	1	396	12	8842	0		1	BGIBMGA004600
GO:0043604	amide biosynthetic process	biological_process	0.45847	1	1	396	12	8842	0		1	BGIBMGA002077
GO:0005783	endoplasmic reticulum	cellular_component	0.46246	1	3	396	56	8842	1	BGIBMGA000475	2	BGIBMGA013114,BGIBMGA011563
GO:0000041	transition metal ion transport	biological_process	0.46342	1	1	396	14	8842	1	BGIBMGA011424	0
GO:0044423	virion part	cellular_component	0.46601	1	2	396	31	8842	1	Novel01001	1	Novel00908
GO:0006720	isoprenoid metabolic process	biological_process	0.46625	1	1	396	14	8842	1	BGIBMGA012564	0
GO:0008299	isoprenoid biosynthetic process	biological_process	0.46625	1	1	396	14	8842	1	BGIBMGA012564	0
GO:0048523	negative regulation of cellular process	biological_process	0.4665	1	2	396	36	8842	0		2	Novel01191,BGIBMGA006584
GO:0009968	negative regulation of signal transduction	biological_process	0.46684	1	1	396	14	8842	0		1	BGIBMGA006584
GO:0010648	negative regulation of cell communication	biological_process	0.46684	1	1	396	14	8842	0		1	BGIBMGA006584
GO:0023057	negative regulation of signaling	biological_process	0.46684	1	1	396	14	8842	0		1	BGIBMGA006584
GO:0033176	proton-transporting V-type ATPase complex	cellular_component	0.47064	1	1	396	15	8842	1	Novel00318	0
GO:0006915	apoptotic process	biological_process	0.47158	1	1	396	14	8842	0		1	Novel01191
GO:0012501	programmed cell death	biological_process	0.47158	1	1	396	14	8842	0		1	Novel01191
GO:0004197	cysteine-type endopeptidase activity	molecular_function	0.4759	1	2	396	33	8842	1	BGIBMGA011442	1	Novel00156
GO:0016757	transferase activity, transferring glycosyl groups	molecular_function	0.47756	1	6	396	118	8842	1	BGIBMGA002963	5	Novel00028,BGIBMGA011774,BGIBMGA013829,BGIBMGA010433,BGIBMGA007647
GO:0031966	mitochondrial membrane	cellular_component	0.47907	1	2	396	41	8842	1	Novel00195	1	BGIBMGA012153
GO:0009069	serine family amino acid metabolic process	biological_process	0.48232	1	1	396	15	8842	0		1	BGIBMGA007079
GO:0072527	pyrimidine-containing compound metabolic process	biological_process	0.48257	1	1	396	15	8842	0		1	BGIBMGA007111
GO:0008484	sulfuric ester hydrolase activity	molecular_function	0.48393	1	1	396	14	8842	1	BGIBMGA012509	0
GO:0044391	ribosomal subunit	cellular_component	0.48452	1	1	396	17	8842	1	BGIBMGA003337	0
GO:0016884	carbon-nitrogen ligase activity, with glutamine as amido-N-donor	molecular_function	0.48547	1	1	396	13	8842	1	BGIBMGA012491	0
GO:0042578	phosphoric ester hydrolase activity	molecular_function	0.48758	1	6	396	121	8842	1	BGIBMGA003099	5	BGIBMGA009488,BGIBMGA002043,BGIBMGA004441,BGIBMGA010855,BGIBMGA007767
GO:0044459	plasma membrane part	cellular_component	0.48813	1	2	396	36	8842	0		2	BGIBMGA005664,BGIBMGA006584
GO:0048878	chemical homeostasis	biological_process	0.48854	1	1	396	14	8842	1	BGIBMGA011424	0
GO:0016866	intramolecular transferase activity	molecular_function	0.48856	1	1	396	15	8842	0		1	BGIBMGA010445
GO:0044432	endoplasmic reticulum part	cellular_component	0.49048	1	2	396	35	8842	1	BGIBMGA000475	1	BGIBMGA013114
GO:0048585	negative regulation of response to stimulus	biological_process	0.49362	1	1	396	15	8842	0		1	BGIBMGA006584
GO:0030001	metal ion transport	biological_process	0.49912	1	4	396	82	8842	1	BGIBMGA011424	3	BGIBMGA012800,BGIBMGA001472,Novel00341
GO:0061024	membrane organization	biological_process	0.5001	1	1	396	16	8842	1	Novel00195	0
GO:0008137	NADH dehydrogenase (ubiquinone) activity	molecular_function	0.50028	1	1	396	17	8842	1	BGIBMGA009987	0
GO:0050136	NADH dehydrogenase (quinone) activity	molecular_function	0.50028	1	1	396	17	8842	1	BGIBMGA009987	0
GO:0030246	carbohydrate binding	molecular_function	0.5045	1	2	396	36	8842	0		2	Novel00192,Novel00028
GO:0034220	ion transmembrane transport	biological_process	0.50815	1	3	396	63	8842	1	Novel00318	2	BGIBMGA012153,BGIBMGA014265
GO:0048519	negative regulation of biological process	biological_process	0.5107	1	2	396	39	8842	0		2	BGIBMGA006584,Novel01191
GO:0003954	NADH dehydrogenase activity	molecular_function	0.51337	1	1	396	18	8842	1	BGIBMGA009987	0
GO:0008219	cell death	biological_process	0.51503	1	1	396	16	8842	0		1	Novel01191
GO:0016265	death	biological_process	0.51503	1	1	396	16	8842	0		1	Novel01191
GO:0016627	oxidoreductase activity, acting on the CH-CH group of donors	molecular_function	0.51727	1	2	396	36	8842	1	BGIBMGA002573	1	BGIBMGA007111
GO:0016567	protein ubiquitination	biological_process	0.51762	1	1	396	14	8842	0		1	Novel00908
GO:0005976	polysaccharide metabolic process	biological_process	0.51853	1	1	396	14	8842	1	BGIBMGA005899	0
GO:0006505	GPI anchor metabolic process	biological_process	0.51896	1	1	396	15	8842	0		1	BGIBMGA013114
GO:0016787	hydrolase activity	molecular_function	0.52506	1	68	396	1473	8842	21	BGIBMGA005899,BGIBMGA008910,BGIBMGA014520,BGIBMGA003099,BGIBMGA009211,Novel00195,BGIBMGA012509,BGIBMGA010573,BGIBMGA012964,BGIBMGA010987,BGIBMGA011442,BGIBMGA004365,BGIBMGA009184,BGIBMGA008579,BGIBMGA009890,BGIBMGA011732,BGIBMGA002527,BGIBMGA005500,BGIBMGA008673,BGIBMGA002480,BGIBMGA002696	47	BGIBMGA008063,Novel00615,BGIBMGA010679,BGIBMGA002462,BGIBMGA003679,BGIBMGA007438,BGIBMGA014236,BGIBMGA007767,BGIBMGA003318,BGIBMGA000806,BGIBMGA010855,BGIBMGA013812,BGIBMGA010726,BGIBMGA008668,BGIBMGA006584,BGIBMGA011211,BGIBMGA008057,BGIBMGA006324,BGIBMGA006423,BGIBMGA001272,BGIBMGA006181,BGIBMGA003594,BGIBMGA004667,BGIBMGA004655,Novel00156,BGIBMGA005226,BGIBMGA002077,BGIBMGA005726,Novel01244,BG…
GO:0006470	protein dephosphorylation	biological_process	0.52805	1	2	396	38	8842	0		2	BGIBMGA004441,BGIBMGA010855
GO:0016655	oxidoreductase activity, acting on NAD(P)H, quinone or similar compound as acceptor	molecular_function	0.52871	1	1	396	18	8842	1	BGIBMGA009987	0
GO:0004252	serine-type endopeptidase activity	molecular_function	0.53184	1	8	396	183	8842	2	BGIBMGA011732,BGIBMGA008673	6	BGIBMGA006324,BGIBMGA014404,BGIBMGA008668,BGIBMGA011211,BGIBMGA006423,BGIBMGA003679
GO:0034637	cellular carbohydrate biosynthetic process	biological_process	0.5328	1	1	396	15	8842	0		1	BGIBMGA005182
GO:0042398	cellular modified amino acid biosynthetic process	biological_process	0.53383	1	1	396	16	8842	0		1	BGIBMGA004950
GO:0004181	metallocarboxypeptidase activity	molecular_function	0.5407	1	2	396	38	8842	1	BGIBMGA008910	1	BGIBMGA006584
GO:0046872	metal ion binding	molecular_function	0.5415	1	67	396	1454	8842	28	BGIBMGA000475,BGIBMGA006745,BGIBMGA002044,BGIBMGA002162,BGIBMGA008268,BGIBMGA011048,BGIBMGA012965,BGIBMGA013877,BGIBMGA005876,BGIBMGA002311,BGIBMGA001410,BGIBMGA006746,BGIBMGA009521,BGIBMGA006839,BGIBMGA014545,BGIBMGA009522,BGIBMGA012964,BGIBMGA008418,BGIBMGA011424,Novel00899,BGIBMGA009523,BGIBMGA014520,BGIBMGA008910,BGIBMGA001816,BGIBMGA010026,BGIBMGA002798,BGIBMGA014493,BGIBMGA004833	39	Novel00908,BGIBMGA002091,BGIBMGA009343,BGIBMGA006916,BGIBMGA008337,BGIBMGA004585,BGIBMGA008521,BGIBMGA002907,Novel00897,BGIBMGA010445,BGIBMGA011222,BGIBMGA008439,BGIBMGA002661,BGIBMGA003341,Novel00359,BGIBMGA006584,BGIBMGA005759,BGIBMGA008057,BGIBMGA001003,BGIBMGA008581,BGIBMGA004667,Novel01191,BGIBMGA005726,BGIBMGA004655,Novel00156,Novel01244,BGIBMGA007160,BGIBMGA011209,BGIBMGA001162,BGIBMGA0142…
GO:0044272	sulfur compound biosynthetic process	biological_process	0.5418	1	1	396	16	8842	0		1	BGIBMGA002077
GO:0032446	protein modification by small protein conjugation	biological_process	0.54181	1	1	396	15	8842	0		1	Novel00908
GO:0070647	protein modification by small protein conjugation or removal	biological_process	0.54181	1	1	396	15	8842	0		1	Novel00908
GO:0006664	glycolipid metabolic process	biological_process	0.54277	1	1	396	16	8842	0		1	BGIBMGA013114
GO:0051082	unfolded protein binding	molecular_function	0.54492	1	2	396	41	8842	2	BGIBMGA000475,Novel00195	0
GO:0044445	cytosolic part	cellular_component	0.54493	1	1	396	18	8842	1	Novel00195	0
GO:0008146	sulfotransferase activity	molecular_function	0.54521	1	1	396	18	8842	1	BGIBMGA006732	0
GO:0005740	mitochondrial envelope	cellular_component	0.54548	1	2	396	47	8842	1	Novel00195	1	BGIBMGA012153
GO:0036094	small molecule binding	molecular_function	0.54624	1	55	396	1168	8842	13	Novel01175,BGIBMGA008418,BGIBMGA012863,BGIBMGA002573,BGIBMGA004882,BGIBMGA012618,BGIBMGA013007,BGIBMGA008268,BGIBMGA006572,BGIBMGA010461,BGIBMGA012862,BGIBMGA009821,BGIBMGA005015	42	BGIBMGA001999,BGIBMGA013951,BGIBMGA009043,BGIBMGA011223,BGIBMGA009563,BGIBMGA004276,BGIBMGA000802,BGIBMGA005226,Novel01276,BGIBMGA005726,BGIBMGA014536,BGIBMGA007160,BGIBMGA004166,BGIBMGA014618,BGIBMGA003594,BGIBMGA006640,BGIBMGA004881,BGIBMGA005576,BGIBMGA004613,BGIBMGA007935,BGIBMGA006032,BGIBMGA004614,BGIBMGA004950,BGIBMGA002818,BGIBMGA001812,BGIBMGA007362,BGIBMGA011209,BGIBMGA000721,BGIBMGA003…
GO:0003674	molecular_function	molecular_function	0.55522	1	356	396	7913	8842	144	BGIBMGA012862,BGIBMGA007899,BGIBMGA005500,BGIBMGA010461,BGIBMGA009570,BGIBMGA001410,Novel00834,BGIBMGA009890,BGIBMGA000332,BGIBMGA006732,BGIBMGA006572,BGIBMGA009184,BGIBMGA000166,BGIBMGA010231,BGIBMGA008268,BGIBMGA002162,Novel01175,BGIBMGA000475,BGIBMGA000252,BGIBMGA010573,BGIBMGA011431,BGIBMGA010232,BGIBMGA012509,BGIBMGA010738,BGIBMGA009821,BGIBMGA009211,BGIBMGA005899,BGIBMGA008917,BGIBMGA011442…	212	Novel00359,BGIBMGA000680,BGIBMGA012998,Novel00120,BGIBMGA008439,Novel01086,BGIBMGA010403,BGIBMGA001498,BGIBMGA004614,BGIBMGA007935,BGIBMGA003319,BGIBMGA001812,BGIBMGA000648,BGIBMGA008538,BGIBMGA000545,BGIBMGA011252,BGIBMGA013114,BGIBMGA014404,BGIBMGA008521,BGIBMGA001091,BGIBMGA000855,BGIBMGA011140,BGIBMGA014181,BGIBMGA006308,BGIBMGA012213,BGIBMGA011391,BGIBMGA005208,BGIBMGA009801,BGIBMGA000806,BG…
GO:0006575	cellular modified amino acid metabolic process	biological_process	0.55602	1	1	396	17	8842	0		1	BGIBMGA004950
GO:0016758	transferase activity, transferring hexosyl groups	molecular_function	0.55929	1	4	396	84	8842	1	BGIBMGA002963	3	BGIBMGA010433,BGIBMGA013829,Novel00028
GO:0019012	virion	cellular_component	0.56021	1	2	396	37	8842	1	Novel01001	1	Novel00908
GO:0007155	cell adhesion	biological_process	0.56166	1	4	396	80	8842	3	BGIBMGA002162,BGIBMGA005876,BGIBMGA003986	1	BGIBMGA011213
GO:0022610	biological adhesion	biological_process	0.56166	1	4	396	80	8842	3	BGIBMGA002162,BGIBMGA005876,BGIBMGA003986	1	BGIBMGA011213
GO:0009163	nucleoside biosynthetic process	biological_process	0.56189	1	2	396	43	8842	0		2	BGIBMGA007111,BGIBMGA012153
GO:0042455	ribonucleoside biosynthetic process	biological_process	0.56189	1	2	396	43	8842	0		2	BGIBMGA007111,BGIBMGA012153
GO:1901659	glycosyl compound biosynthetic process	biological_process	0.56189	1	2	396	43	8842	0		2	BGIBMGA012153,BGIBMGA007111
GO:0005777	peroxisome	cellular_component	0.56725	1	1	396	17	8842	1	BGIBMGA002573	0
GO:0042579	microbody	cellular_component	0.56725	1	1	396	17	8842	1	BGIBMGA002573	0
GO:0009617	response to bacterium	biological_process	0.56772	1	1	396	24	8842	0		1	BGIBMGA014360
GO:0042742	defense response to bacterium	biological_process	0.56772	1	1	396	24	8842	0		1	BGIBMGA014360
GO:0045259	proton-transporting ATP synthase complex	cellular_component	0.56927	1	1	396	20	8842	0		1	BGIBMGA012153
GO:0005829	cytosol	cellular_component	0.57008	1	1	396	19	8842	1	Novel00195	0
GO:0044265	cellular macromolecule catabolic process	biological_process	0.5723	1	3	396	65	8842	0		3	BGIBMGA009562,BGIBMGA003335,Novel00320
GO:0016829	lyase activity	molecular_function	0.57618	1	4	396	88	8842	0		4	BGIBMGA004276,BGIBMGA012088,Novel00359,BGIBMGA007935
GO:0005739	mitochondrion	cellular_component	0.58023	1	3	396	77	8842	2	BGIBMGA009987,Novel00195	1	BGIBMGA012153
GO:0005578	proteinaceous extracellular matrix	cellular_component	0.58178	1	1	396	17	8842	0		1	Novel01244
GO:0019725	cellular homeostasis	biological_process	0.58216	1	2	396	44	8842	1	BGIBMGA011424	1	BGIBMGA002818
GO:0003707	steroid hormone receptor activity	molecular_function	0.58332	1	1	396	19	8842	1	BGIBMGA006839	0
GO:0014070	response to organic cyclic compound	biological_process	0.58332	1	1	396	19	8842	1	BGIBMGA006839	0
GO:0033993	response to lipid	biological_process	0.58332	1	1	396	19	8842	1	BGIBMGA006839	0
GO:0043401	steroid hormone mediated signaling pathway	biological_process	0.58332	1	1	396	19	8842	1	BGIBMGA006839	0
GO:0048545	response to steroid hormone stimulus	biological_process	0.58332	1	1	396	19	8842	1	BGIBMGA006839	0
GO:0071383	cellular response to steroid hormone stimulus	biological_process	0.58332	1	1	396	19	8842	1	BGIBMGA006839	0
GO:0071396	cellular response to lipid	biological_process	0.58332	1	1	396	19	8842	1	BGIBMGA006839	0
GO:0071407	cellular response to organic cyclic compound	biological_process	0.58332	1	1	396	19	8842	1	BGIBMGA006839	0
GO:0044455	mitochondrial membrane part	cellular_component	0.58341	1	1	396	22	8842	0		1	BGIBMGA012153
GO:0016469	proton-transporting two-sector ATPase complex	cellular_component	0.58841	1	2	396	48	8842	1	Novel00318	1	BGIBMGA012153
GO:0003993	acid phosphatase activity	molecular_function	0.5906	1	1	396	19	8842	0		1	BGIBMGA009488
GO:0031227	intrinsic to endoplasmic reticulum membrane	cellular_component	0.59357	1	1	396	18	8842	0		1	BGIBMGA013114
GO:0009755	hormone-mediated signaling pathway	biological_process	0.59555	1	1	396	20	8842	1	BGIBMGA006839	0
GO:0032870	cellular response to hormone stimulus	biological_process	0.59555	1	1	396	20	8842	1	BGIBMGA006839	0
GO:0008289	lipid binding	molecular_function	0.59761	1	2	396	44	8842	0		2	BGIBMGA003344,BGIBMGA013108
GO:0015985	energy coupled proton transport, down electrochemical gradient	biological_process	0.59916	1	1	396	22	8842	0		1	BGIBMGA012153
GO:0015986	ATP synthesis coupled proton transport	biological_process	0.59916	1	1	396	22	8842	0		1	BGIBMGA012153
GO:0015672	monovalent inorganic cation transport	biological_process	0.59916	1	4	396	98	8842	1	Novel00318	3	BGIBMGA001472,BGIBMGA012800,BGIBMGA012153
GO:0043603	cellular amide metabolic process	biological_process	0.6	1	1	396	19	8842	0		1	BGIBMGA002077
GO:0051726	regulation of cell cycle	biological_process	0.60029	1	1	396	19	8842	1	BGIBMGA002977	0
GO:0032940	secretion by cell	biological_process	0.60496	1	1	396	19	8842	1	Novel00089	0
GO:0046903	secretion	biological_process	0.60496	1	1	396	19	8842	1	Novel00089	0
GO:0022857	transmembrane transporter activity	molecular_function	0.61628	1	21	396	479	8842	2	BGIBMGA010743,Novel00318	19	BGIBMGA012153,BGIBMGA011090,BGIBMGA004562,BGIBMGA002430,BGIBMGA011391,BGIBMGA004615,Novel00193,BGIBMGA001498,BGIBMGA001600,BGIBMGA004623,BGIBMGA006273,BGIBMGA001472,BGIBMGA003739,BGIBMGA004560,BGIBMGA000223,BGIBMGA013576,BGIBMGA006529,BGIBMGA014265,BGIBMGA005726
GO:0009725	response to hormone stimulus	biological_process	0.61648	1	1	396	21	8842	1	BGIBMGA006839	0
GO:0071705	nitrogen compound transport	biological_process	0.61756	1	1	396	19	8842	0		1	BGIBMGA014265
GO:0003995	acyl-CoA dehydrogenase activity	molecular_function	0.61859	1	1	396	19	8842	1	BGIBMGA002573	0
GO:0008094	DNA-dependent ATPase activity	molecular_function	0.61987	1	1	396	20	8842	0		1	BGIBMGA003318
GO:0009119	ribonucleoside metabolic process	biological_process	0.62378	1	7	396	173	8842	1	Novel00195	6	BGIBMGA005226,BGIBMGA011198,BGIBMGA007111,BGIBMGA006032,BGIBMGA001999,BGIBMGA012153
GO:0008235	metalloexopeptidase activity	molecular_function	0.6246	1	2	396	45	8842	1	BGIBMGA008910	1	BGIBMGA006584
GO:0044429	mitochondrial part	cellular_component	0.62676	1	2	396	53	8842	1	Novel00195	1	BGIBMGA012153
GO:0044723	single-organism carbohydrate metabolic process	biological_process	0.62753	1	4	396	90	8842	0		4	BGIBMGA005182,BGIBMGA005664,Novel00028,BGIBMGA004276
GO:0003779	actin binding	molecular_function	0.62864	1	2	396	43	8842	0		2	BGIBMGA011175,BGIBMGA001755
GO:0000151	ubiquitin ligase complex	cellular_component	0.63081	1	1	396	20	8842	0		1	Novel00908
GO:0031300	intrinsic to organelle membrane	cellular_component	0.63165	1	1	396	20	8842	0		1	BGIBMGA013114
GO:0016782	transferase activity, transferring sulfur-containing groups	molecular_function	0.63243	1	1	396	22	8842	1	BGIBMGA006732	0
GO:0004527	exonuclease activity	molecular_function	0.63289	1	1	396	21	8842	0		1	Novel00320
GO:0006812	cation transport	biological_process	0.63392	1	7	396	172	8842	2	Novel00318,BGIBMGA011424	5	BGIBMGA005726,Novel00341,BGIBMGA001472,BGIBMGA012153,BGIBMGA012800
GO:0008170	N-methyltransferase activity	molecular_function	0.63616	1	1	396	20	8842	0		1	BGIBMGA013705
GO:0005549	odorant binding	molecular_function	0.63749	1	2	396	58	8842	0		2	Novel01552,BGIBMGA010039
GO:0030029	actin filament-based process	biological_process	0.63807	1	1	396	21	8842	0		1	BGIBMGA011175
GO:0030036	actin cytoskeleton organization	biological_process	0.63807	1	1	396	21	8842	0		1	BGIBMGA011175
GO:0006818	hydrogen transport	biological_process	0.64713	1	2	396	53	8842	1	Novel00318	1	BGIBMGA012153
GO:0015992	proton transport	biological_process	0.64713	1	2	396	53	8842	1	Novel00318	1	BGIBMGA012153
GO:0016311	dephosphorylation	biological_process	0.65125	1	2	396	47	8842	0		2	BGIBMGA010855,BGIBMGA004441
GO:0007166	cell surface receptor signaling pathway	biological_process	0.65423	1	9	396	227	8842	6	BGIBMGA011715,BGIBMGA011716,BGIBMGA011763,BGIBMGA011718,BGIBMGA011717,BGIBMGA009306	3	BGIBMGA013597,BGIBMGA006584,BGIBMGA007854
GO:0000166	nucleotide binding	molecular_function	0.65869	1	52	396	1146	8842	12	BGIBMGA008268,BGIBMGA002573,BGIBMGA012618,BGIBMGA004882,BGIBMGA013007,BGIBMGA012863,Novel01175,BGIBMGA008418,BGIBMGA009821,BGIBMGA005015,BGIBMGA010461,BGIBMGA012862	40	BGIBMGA014618,BGIBMGA003594,BGIBMGA006640,BGIBMGA004881,BGIBMGA005226,Novel01276,BGIBMGA005726,BGIBMGA014536,BGIBMGA007160,BGIBMGA004166,BGIBMGA013951,BGIBMGA009043,BGIBMGA011223,BGIBMGA004276,BGIBMGA000802,BGIBMGA001999,BGIBMGA008439,BGIBMGA013005,BGIBMGA011222,BGIBMGA009966,BGIBMGA014236,BGIBMGA003258,Novel01008,BGIBMGA012998,BGIBMGA003318,BGIBMGA010726,BGIBMGA003927,BGIBMGA001812,BGIBMGA007362…
GO:1901265	nucleoside phosphate binding	molecular_function	0.65869	1	52	396	1146	8842	12	BGIBMGA009821,BGIBMGA005015,BGIBMGA010461,BGIBMGA012862,BGIBMGA012863,Novel01175,BGIBMGA008418,BGIBMGA008268,BGIBMGA012618,BGIBMGA004882,BGIBMGA002573,BGIBMGA013007	40	BGIBMGA001812,BGIBMGA011209,BGIBMGA007362,BGIBMGA000721,BGIBMGA010679,BGIBMGA003385,BGIBMGA005576,BGIBMGA007935,BGIBMGA006032,BGIBMGA004613,BGIBMGA004614,BGIBMGA002818,BGIBMGA004950,BGIBMGA013005,BGIBMGA008439,BGIBMGA009966,BGIBMGA011222,BGIBMGA003258,BGIBMGA014236,Novel01008,BGIBMGA012998,BGIBMGA003318,BGIBMGA003927,BGIBMGA010726,BGIBMGA009043,BGIBMGA013951,BGIBMGA011223,BGIBMGA000802,BGIBMGA004…
GO:0006955	immune response	biological_process	0.66016	1	1	396	28	8842	0		1	BGIBMGA014360
GO:0004721	phosphoprotein phosphatase activity	molecular_function	0.66049	1	2	396	49	8842	0		2	BGIBMGA010855,BGIBMGA004441
GO:0005102	receptor binding	molecular_function	0.66367	1	3	396	85	8842	0		3	Novel01086,BGIBMGA012305,BGIBMGA000667
GO:0016020	membrane	cellular_component	0.66972	1	65	396	1495	8842	16	BGIBMGA010743,Novel00318,Novel00089,BGIBMGA000688,BGIBMGA010923,BGIBMGA003950,BGIBMGA002162,BGIBMGA010945,BGIBMGA006572,BGIBMGA003986,BGIBMGA008579,BGIBMGA002527,BGIBMGA011428,BGIBMGA009211,Novel00195,BGIBMGA009306	49	BGIBMGA011090,Novel00341,BGIBMGA011391,Novel00908,BGIBMGA001999,BGIBMGA007154,BGIBMGA006540,BGIBMGA006273,BGIBMGA004623,BGIBMGA003630,BGIBMGA013242,BGIBMGA011231,BGIBMGA013114,BGIBMGA010422,BGIBMGA006529,BGIBMGA014265,BGIBMGA012153,BGIBMGA011213,BGIBMGA005664,BGIBMGA001498,BGIBMGA001600,BGIBMGA003340,BGIBMGA007854,Novel00813,BGIBMGA011261,BGIBMGA002908,Novel00108,Novel00470,BGIBMGA002430,BGIBMGA0…
GO:0005097	Rab GTPase activator activity	molecular_function	0.67335	1	1	396	23	8842	0		1	BGIBMGA011198
GO:0032313	regulation of Rab GTPase activity	biological_process	0.67335	1	1	396	23	8842	0		1	BGIBMGA011198
GO:0032482	Rab protein signal transduction	biological_process	0.67335	1	1	396	23	8842	0		1	BGIBMGA011198
GO:0032483	regulation of Rab protein signal transduction	biological_process	0.67335	1	1	396	23	8842	0		1	BGIBMGA011198
GO:0042221	response to chemical stimulus	biological_process	0.67602	1	2	396	52	8842	2	BGIBMGA009211,BGIBMGA006839	0
GO:0016054	organic acid catabolic process	biological_process	0.67684	1	1	396	23	8842	1	BGIBMGA002573	0
GO:0046395	carboxylic acid catabolic process	biological_process	0.67684	1	1	396	23	8842	1	BGIBMGA002573	0
GO:0071310	cellular response to organic substance	biological_process	0.68017	1	1	396	25	8842	1	BGIBMGA006839	0
GO:0071495	cellular response to endogenous stimulus	biological_process	0.68017	1	1	396	25	8842	1	BGIBMGA006839	0
GO:0031967	organelle envelope	cellular_component	0.68172	1	2	396	57	8842	1	Novel00195	1	BGIBMGA012153
GO:0009144	purine nucleoside triphosphate metabolic process	biological_process	0.68298	1	6	396	159	8842	1	Novel00195	5	BGIBMGA001999,BGIBMGA012153,BGIBMGA006032,BGIBMGA011198,BGIBMGA005226
GO:0009199	ribonucleoside triphosphate metabolic process	biological_process	0.68298	1	6	396	159	8842	1	Novel00195	5	BGIBMGA006032,BGIBMGA011198,BGIBMGA005226,BGIBMGA001999,BGIBMGA012153
GO:0009205	purine ribonucleoside triphosphate metabolic process	biological_process	0.68298	1	6	396	159	8842	1	Novel00195	5	BGIBMGA011198,BGIBMGA006032,BGIBMGA005226,BGIBMGA001999,BGIBMGA012153
GO:0009141	nucleoside triphosphate metabolic process	biological_process	0.68755	1	6	396	160	8842	1	Novel00195	5	BGIBMGA005226,BGIBMGA011198,BGIBMGA006032,BGIBMGA012153,BGIBMGA001999
GO:0004842	ubiquitin-protein ligase activity	molecular_function	0.69138	1	1	396	22	8842	0		1	Novel00908
GO:0019787	small conjugating protein ligase activity	molecular_function	0.69138	1	1	396	22	8842	0		1	Novel00908
GO:0006754	ATP biosynthetic process	biological_process	0.69239	1	1	396	27	8842	0		1	BGIBMGA012153
GO:0070887	cellular response to chemical stimulus	biological_process	0.69598	1	1	396	26	8842	1	BGIBMGA006839	0
GO:0009719	response to endogenous stimulus	biological_process	0.69674	1	1	396	26	8842	1	BGIBMGA006839	0
GO:0007156	homophilic cell adhesion	biological_process	0.69759	1	1	396	22	8842	1	BGIBMGA002162	0
GO:0006006	glucose metabolic process	biological_process	0.69947	1	1	396	25	8842	0		1	BGIBMGA004276
GO:0070085	glycosylation	biological_process	0.69999	1	1	396	25	8842	0		1	Novel00028
GO:1901575	organic substance catabolic process	biological_process	0.70408	1	12	396	303	8842	4	BGIBMGA002573,BGIBMGA005899,BGIBMGA009890,Novel00195	8	BGIBMGA001999,BGIBMGA005226,BGIBMGA003335,BGIBMGA006874,BGIBMGA009562,Novel00320,BGIBMGA000648,BGIBMGA011198
GO:0015662	ATPase activity, coupled to transmembrane movement of ions, phosphorylative mechanism	molecular_function	0.70691	1	1	396	25	8842	0		1	BGIBMGA005726
GO:0008033	tRNA processing	biological_process	0.70706	1	1	396	28	8842	0		1	BGIBMGA001812
GO:0005099	Ras GTPase activator activity	molecular_function	0.70717	1	1	396	25	8842	0		1	BGIBMGA011198
GO:0010033	response to organic substance	biological_process	0.70735	1	1	396	27	8842	1	BGIBMGA006839	0
GO:0016337	cell-cell adhesion	biological_process	0.70782	1	1	396	23	8842	1	BGIBMGA002162	0
GO:0006643	membrane lipid metabolic process	biological_process	0.7079	1	1	396	25	8842	0		1	BGIBMGA013114
GO:0005886	plasma membrane	cellular_component	0.70874	1	3	396	75	8842	1	BGIBMGA002162	2	BGIBMGA005664,BGIBMGA006584
GO:0016052	carbohydrate catabolic process	biological_process	0.70968	1	1	396	26	8842	1	BGIBMGA005899	0
GO:0005509	calcium ion binding	molecular_function	0.71123	1	8	396	199	8842	4	BGIBMGA000475,BGIBMGA002162,BGIBMGA005876,BGIBMGA014545	4	BGIBMGA005345,BGIBMGA009343,BGIBMGA011952,BGIBMGA002661
GO:0034655	nucleobase-containing compound catabolic process	biological_process	0.71558	1	5	396	136	8842	1	Novel00195	4	BGIBMGA001999,BGIBMGA005226,Novel00320,BGIBMGA011198
GO:0016459	myosin complex	cellular_component	0.71943	1	1	396	26	8842	0		1	BGIBMGA014236
GO:0071103	DNA conformation change	biological_process	0.72122	1	1	396	31	8842	1	Novel01175	0
GO:0005743	mitochondrial inner membrane	cellular_component	0.72976	1	1	396	34	8842	0		1	BGIBMGA012153
GO:0019866	organelle inner membrane	cellular_component	0.72976	1	1	396	34	8842	0		1	BGIBMGA012153
GO:0015074	DNA integration	biological_process	0.73195	1	1	396	26	8842	1	Novel00741	0
GO:0015988	energy coupled proton transmembrane transport, against electrochemical gradient	biological_process	0.73525	1	1	396	31	8842	1	Novel00318	0
GO:0015991	ATP hydrolysis coupled proton transport	biological_process	0.73525	1	1	396	31	8842	1	Novel00318	0
GO:0042278	purine nucleoside metabolic process	biological_process	0.73585	1	6	396	168	8842	1	Novel00195	5	BGIBMGA001999,BGIBMGA012153,BGIBMGA005226,BGIBMGA011198,BGIBMGA006032
GO:0046128	purine ribonucleoside metabolic process	biological_process	0.73585	1	6	396	168	8842	1	Novel00195	5	BGIBMGA006032,BGIBMGA011198,BGIBMGA005226,BGIBMGA001999,BGIBMGA012153
GO:0031012	extracellular matrix	cellular_component	0.73664	1	1	396	26	8842	0		1	Novel01244
GO:0044270	cellular nitrogen compound catabolic process	biological_process	0.74027	1	5	396	140	8842	1	Novel00195	4	BGIBMGA001999,BGIBMGA011198,Novel00320,BGIBMGA005226
GO:0016042	lipid catabolic process	biological_process	0.74343	1	1	396	30	8842	1	BGIBMGA002573	0
GO:0044767	single-organism developmental process	biological_process	0.74649	1	1	396	36	8842	1	BGIBMGA003986	0
GO:0046700	heterocycle catabolic process	biological_process	0.74655	1	5	396	141	8842	1	Novel00195	4	BGIBMGA001999,BGIBMGA011198,BGIBMGA005226,Novel00320
GO:0009142	nucleoside triphosphate biosynthetic process	biological_process	0.74862	1	1	396	32	8842	0		1	BGIBMGA012153
GO:0009145	purine nucleoside triphosphate biosynthetic process	biological_process	0.74862	1	1	396	32	8842	0		1	BGIBMGA012153
GO:0009201	ribonucleoside triphosphate biosynthetic process	biological_process	0.74862	1	1	396	32	8842	0		1	BGIBMGA012153
GO:0009206	purine ribonucleoside triphosphate biosynthetic process	biological_process	0.74862	1	1	396	32	8842	0		1	BGIBMGA012153
GO:0019439	aromatic compound catabolic process	biological_process	0.75254	1	5	396	142	8842	1	Novel00195	4	BGIBMGA005226,Novel00320,BGIBMGA011198,BGIBMGA001999
GO:0050896	response to stimulus	biological_process	0.75473	1	34	396	830	8842	16	BGIBMGA004806,BGIBMGA005680,BGIBMGA006839,BGIBMGA000553,BGIBMGA011718,BGIBMGA011886,BGIBMGA011430,BGIBMGA011715,BGIBMGA009211,BGIBMGA003986,BGIBMGA011717,BGIBMGA003099,BGIBMGA011763,BGIBMGA011716,BGIBMGA009306,BGIBMGA011431	18	BGIBMGA002043,BGIBMGA006584,Novel00908,BGIBMGA005781,BGIBMGA001999,BGIBMGA010013,BGIBMGA013597,BGIBMGA014618,BGIBMGA014536,BGIBMGA011252,BGIBMGA014360,BGIBMGA009637,BGIBMGA011198,BGIBMGA004614,BGIBMGA004613,BGIBMGA007854,BGIBMGA003258,BGIBMGA004600
GO:0006152	purine nucleoside catabolic process	biological_process	0.75592	1	4	396	118	8842	1	Novel00195	3	BGIBMGA001999,BGIBMGA011198,BGIBMGA005226
GO:0009143	nucleoside triphosphate catabolic process	biological_process	0.75592	1	4	396	118	8842	1	Novel00195	3	BGIBMGA001999,BGIBMGA005226,BGIBMGA011198
GO:0009146	purine nucleoside triphosphate catabolic process	biological_process	0.75592	1	4	396	118	8842	1	Novel00195	3	BGIBMGA005226,BGIBMGA011198,BGIBMGA001999
GO:0009154	purine ribonucleotide catabolic process	biological_process	0.75592	1	4	396	118	8842	1	Novel00195	3	BGIBMGA001999,BGIBMGA005226,BGIBMGA011198
GO:0009164	nucleoside catabolic process	biological_process	0.75592	1	4	396	118	8842	1	Novel00195	3	BGIBMGA001999,BGIBMGA005226,BGIBMGA011198
GO:0009203	ribonucleoside triphosphate catabolic process	biological_process	0.75592	1	4	396	118	8842	1	Novel00195	3	BGIBMGA005226,BGIBMGA011198,BGIBMGA001999
GO:0009207	purine ribonucleoside triphosphate catabolic process	biological_process	0.75592	1	4	396	118	8842	1	Novel00195	3	BGIBMGA011198,BGIBMGA005226,BGIBMGA001999
GO:0009261	ribonucleotide catabolic process	biological_process	0.75592	1	4	396	118	8842	1	Novel00195	3	BGIBMGA005226,BGIBMGA011198,BGIBMGA001999
GO:0042454	ribonucleoside catabolic process	biological_process	0.75592	1	4	396	118	8842	1	Novel00195	3	BGIBMGA011198,BGIBMGA005226,BGIBMGA001999
GO:0046130	purine ribonucleoside catabolic process	biological_process	0.75592	1	4	396	118	8842	1	Novel00195	3	BGIBMGA011198,BGIBMGA005226,BGIBMGA001999
GO:1901658	glycosyl compound catabolic process	biological_process	0.75592	1	4	396	118	8842	1	Novel00195	3	BGIBMGA005226,BGIBMGA011198,BGIBMGA001999
GO:0046488	phosphatidylinositol metabolic process	biological_process	0.75792	1	1	396	29	8842	0		1	BGIBMGA013114
GO:0045454	cell redox homeostasis	biological_process	0.75793	1	1	396	32	8842	0		1	BGIBMGA002818
GO:0044282	small molecule catabolic process	biological_process	0.75804	1	1	396	29	8842	1	BGIBMGA002573	0
GO:0044712	single-organism catabolic process	biological_process	0.75804	1	1	396	29	8842	1	BGIBMGA002573	0
GO:1901361	organic cyclic compound catabolic process	biological_process	0.75861	1	5	396	143	8842	1	Novel00195	4	BGIBMGA011198,Novel00320,BGIBMGA005226,BGIBMGA001999
GO:0015293	symporter activity	molecular_function	0.7603	1	1	396	30	8842	0		1	BGIBMGA001472
GO:0015294	solute:cation symporter activity	molecular_function	0.7603	1	1	396	30	8842	0		1	BGIBMGA001472
GO:0006195	purine nucleotide catabolic process	biological_process	0.76201	1	4	396	119	8842	1	Novel00195	3	BGIBMGA005226,BGIBMGA011198,BGIBMGA001999
GO:0072523	purine-containing compound catabolic process	biological_process	0.76201	1	4	396	119	8842	1	Novel00195	3	BGIBMGA005226,BGIBMGA011198,BGIBMGA001999
GO:0004725	protein tyrosine phosphatase activity	molecular_function	0.76401	1	1	396	30	8842	0		1	BGIBMGA004441
GO:0005694	chromosome	cellular_component	0.76548	1	2	396	62	8842	1	Novel01175	1	BGIBMGA003318
GO:0032318	regulation of Ras GTPase activity	biological_process	0.76608	1	1	396	30	8842	0		1	BGIBMGA011198
GO:0044257	cellular protein catabolic process	biological_process	0.77023	1	2	396	61	8842	0		2	BGIBMGA009562,BGIBMGA003335
GO:0051603	proteolysis involved in cellular protein catabolic process	biological_process	0.77023	1	2	396	61	8842	0		2	BGIBMGA009562,BGIBMGA003335
GO:0016740	transferase activity	molecular_function	0.77845	1	39	396	925	8842	8	Novel00195,BGIBMGA001696,BGIBMGA006732,BGIBMGA008579,Novel00742,BGIBMGA002222,BGIBMGA001609,BGIBMGA002963	31	Novel01008,BGIBMGA013705,BGIBMGA003258,BGIBMGA013829,BGIBMGA012526,BGIBMGA001570,BGIBMGA003385,BGIBMGA003319,BGIBMGA007362,BGIBMGA011209,BGIBMGA004063,BGIBMGA008049,BGIBMGA006032,BGIBMGA002462,BGIBMGA002986,BGIBMGA013597,BGIBMGA014119,BGIBMGA006640,BGIBMGA008581,BGIBMGA007079,BGIBMGA004166,BGIBMGA008538,BGIBMGA007647,BGIBMGA004655,BGIBMGA011774,BGIBMGA004276,Novel01341,BGIBMGA003116,Novel00028,BG…
GO:0006650	glycerophospholipid metabolic process	biological_process	0.77877	1	1	396	31	8842	0		1	BGIBMGA013114
GO:0046486	glycerolipid metabolic process	biological_process	0.77877	1	1	396	31	8842	0		1	BGIBMGA013114
GO:0033124	regulation of GTP catabolic process	biological_process	0.77923	1	1	396	31	8842	0		1	BGIBMGA011198
GO:0043087	regulation of GTPase activity	biological_process	0.77923	1	1	396	31	8842	0		1	BGIBMGA011198
GO:0071702	organic substance transport	biological_process	0.7812	1	9	396	247	8842	1	Novel00089	8	BGIBMGA004585,BGIBMGA013893,BGIBMGA011391,BGIBMGA004562,BGIBMGA013114,BGIBMGA013108,BGIBMGA014265,BGIBMGA001999
GO:0009108	coenzyme biosynthetic process	biological_process	0.78293	1	1	396	33	8842	0		1	BGIBMGA004950
GO:0016791	phosphatase activity	molecular_function	0.78773	1	3	396	90	8842	0		3	BGIBMGA009488,BGIBMGA010855,BGIBMGA004441
GO:0009118	regulation of nucleoside metabolic process	biological_process	0.78925	1	1	396	32	8842	0		1	BGIBMGA011198
GO:0030811	regulation of nucleotide catabolic process	biological_process	0.78925	1	1	396	32	8842	0		1	BGIBMGA011198
GO:0033121	regulation of purine nucleotide catabolic process	biological_process	0.78925	1	1	396	32	8842	0		1	BGIBMGA011198
GO:1900542	regulation of purine nucleotide metabolic process	biological_process	0.78925	1	1	396	32	8842	0		1	BGIBMGA011198
GO:0016741	transferase activity, transferring one-carbon groups	molecular_function	0.79297	1	4	396	115	8842	0		4	BGIBMGA002462,BGIBMGA007079,BGIBMGA014119,BGIBMGA013705
GO:0005789	endoplasmic reticulum membrane	cellular_component	0.79484	1	1	396	33	8842	0		1	BGIBMGA013114
GO:0042175	nuclear outer membrane-endoplasmic reticulum membrane network	cellular_component	0.79484	1	1	396	33	8842	0		1	BGIBMGA013114
GO:0016853	isomerase activity	molecular_function	0.79618	1	2	396	67	8842	1	Novel01175	1	BGIBMGA010445
GO:0031975	envelope	cellular_component	0.79721	1	2	396	69	8842	1	Novel00195	1	BGIBMGA012153
GO:0006140	regulation of nucleotide metabolic process	biological_process	0.80231	1	1	396	34	8842	0		1	BGIBMGA011198
GO:0008092	cytoskeletal protein binding	molecular_function	0.80588	1	2	396	61	8842	0		2	BGIBMGA011175,BGIBMGA001755
GO:0031329	regulation of cellular catabolic process	biological_process	0.80689	1	1	396	34	8842	0		1	BGIBMGA011198
GO:0042451	purine nucleoside biosynthetic process	biological_process	0.8106	1	1	396	38	8842	0		1	BGIBMGA012153
GO:0046129	purine ribonucleoside biosynthetic process	biological_process	0.8106	1	1	396	38	8842	0		1	BGIBMGA012153
GO:0007265	Ras protein signal transduction	biological_process	0.81439	1	2	396	62	8842	0		2	BGIBMGA004600,BGIBMGA011198
GO:0046578	regulation of Ras protein signal transduction	biological_process	0.81439	1	2	396	62	8842	0		2	BGIBMGA004600,BGIBMGA011198
GO:0009056	catabolic process	biological_process	0.81732	1	12	396	334	8842	4	BGIBMGA005899,BGIBMGA009890,Novel00195,BGIBMGA002573	8	Novel00320,BGIBMGA000648,BGIBMGA011198,BGIBMGA001999,BGIBMGA005226,BGIBMGA003335,BGIBMGA006874,BGIBMGA009562
GO:0031090	organelle membrane	cellular_component	0.82324	1	3	396	101	8842	1	Novel00195	2	BGIBMGA012153,BGIBMGA013114
GO:0008757	S-adenosylmethionine-dependent methyltransferase activity	molecular_function	0.82501	1	1	396	37	8842	0		1	BGIBMGA013705
GO:0009894	regulation of catabolic process	biological_process	0.82578	1	1	396	36	8842	0		1	BGIBMGA011198
GO:0009166	nucleotide catabolic process	biological_process	0.8286	1	4	396	131	8842	1	Novel00195	3	BGIBMGA001999,BGIBMGA011198,BGIBMGA005226
GO:1901292	nucleoside phosphate catabolic process	biological_process	0.8286	1	4	396	131	8842	1	Novel00195	3	BGIBMGA001999,BGIBMGA011198,BGIBMGA005226
GO:0048856	anatomical structure development	biological_process	0.82897	1	1	396	42	8842	1	BGIBMGA003986	0
GO:0003774	motor activity	molecular_function	0.83729	1	2	396	63	8842	0		2	BGIBMGA014236,BGIBMGA003594
GO:0030163	protein catabolic process	biological_process	0.84172	1	2	396	71	8842	0		2	BGIBMGA009562,BGIBMGA003335
GO:0046434	organophosphate catabolic process	biological_process	0.84304	1	4	396	134	8842	1	Novel00195	3	BGIBMGA011198,BGIBMGA005226,BGIBMGA001999
GO:0003924	GTPase activity	molecular_function	0.84316	1	3	396	108	8842	1	Novel00195	2	BGIBMGA000802,BGIBMGA001999
GO:0044248	cellular catabolic process	biological_process	0.84523	1	8	396	240	8842	2	Novel00195,BGIBMGA002573	6	Novel00320,BGIBMGA011198,BGIBMGA003335,BGIBMGA005226,BGIBMGA009562,BGIBMGA001999
GO:0006457	protein folding	biological_process	0.84573	1	2	396	77	8842	2	Novel00195,BGIBMGA000475	0
GO:0009966	regulation of signal transduction	biological_process	0.8464	1	3	396	95	8842	0		3	BGIBMGA004600,BGIBMGA011198,BGIBMGA006584
GO:0010646	regulation of cell communication	biological_process	0.8464	1	3	396	95	8842	0		3	BGIBMGA004600,BGIBMGA006584,BGIBMGA011198
GO:0023051	regulation of signaling	biological_process	0.8464	1	3	396	95	8842	0		3	BGIBMGA004600,BGIBMGA006584,BGIBMGA011198
GO:0006811	ion transport	biological_process	0.84673	1	9	396	261	8842	2	Novel00318,BGIBMGA011424	7	BGIBMGA012153,Novel00341,BGIBMGA011391,BGIBMGA012800,BGIBMGA014265,BGIBMGA001472,BGIBMGA005726
GO:0006732	coenzyme metabolic process	biological_process	0.84845	1	1	396	41	8842	0		1	BGIBMGA004950
GO:0015078	hydrogen ion transmembrane transporter activity	molecular_function	0.85152	1	2	396	83	8842	1	Novel00318	1	BGIBMGA012153
GO:0003964	RNA-directed DNA polymerase activity	molecular_function	0.85424	1	1	396	38	8842	1	Novel00742	0
GO:0042625	ATPase activity, coupled to transmembrane movement of ions	molecular_function	0.85675	1	1	396	42	8842	0		1	BGIBMGA005726
GO:0005996	monosaccharide metabolic process	biological_process	0.85684	1	1	396	40	8842	0		1	BGIBMGA004276
GO:0019318	hexose metabolic process	biological_process	0.85684	1	1	396	40	8842	0		1	BGIBMGA004276
GO:0003777	microtubule motor activity	molecular_function	0.85693	1	1	396	36	8842	0		1	BGIBMGA003594
GO:0048583	regulation of response to stimulus	biological_process	0.86109	1	3	396	98	8842	0		3	BGIBMGA004600,BGIBMGA006584,BGIBMGA011198
GO:0006278	RNA-dependent DNA replication	biological_process	0.86171	1	1	396	39	8842	1	Novel00742	0
GO:0044427	chromosomal part	cellular_component	0.86205	1	1	396	46	8842	0		1	BGIBMGA003318
GO:0016788	hydrolase activity, acting on ester bonds	molecular_function	0.86343	1	10	396	288	8842	2	BGIBMGA003099,BGIBMGA012509	8	BGIBMGA004655,BGIBMGA009488,BGIBMGA010855,BGIBMGA004441,Novel00320,BGIBMGA013114,BGIBMGA002043,BGIBMGA007767
GO:0015629	actin cytoskeleton	cellular_component	0.86406	1	1	396	41	8842	0		1	BGIBMGA014236
GO:0006184	GTP catabolic process	biological_process	0.86421	1	3	396	112	8842	1	Novel00195	2	BGIBMGA001999,BGIBMGA011198
GO:1901069	guanosine-containing compound catabolic process	biological_process	0.86421	1	3	396	112	8842	1	Novel00195	2	BGIBMGA011198,BGIBMGA001999
GO:0046914	transition metal ion binding	molecular_function	0.86516	1	45	396	1118	8842	19	BGIBMGA011048,Novel00899,BGIBMGA006745,BGIBMGA006839,BGIBMGA011424,BGIBMGA002044,BGIBMGA012964,BGIBMGA009522,BGIBMGA001410,BGIBMGA004833,BGIBMGA014493,BGIBMGA009521,BGIBMGA006746,BGIBMGA008910,BGIBMGA014520,BGIBMGA009523,BGIBMGA013877,BGIBMGA010026,BGIBMGA001816	26	Novel01191,BGIBMGA008521,BGIBMGA008581,Novel01244,Novel00156,BGIBMGA004655,BGIBMGA002091,BGIBMGA008057,BGIBMGA005759,BGIBMGA006584,Novel00908,BGIBMGA008337,BGIBMGA006916,BGIBMGA001003,BGIBMGA005612,BGIBMGA008439,Novel00359,BGIBMGA011563,BGIBMGA003341,BGIBMGA009637,Novel00615,BGIBMGA010679,BGIBMGA008063,Novel00897,BGIBMGA001162,BGIBMGA011209
GO:0007049	cell cycle	biological_process	0.86568	1	1	396	43	8842	1	BGIBMGA002977	0
GO:0034470	ncRNA processing	biological_process	0.86885	1	1	396	44	8842	0		1	BGIBMGA001812
GO:0051188	cofactor biosynthetic process	biological_process	0.87085	1	1	396	44	8842	0		1	BGIBMGA004950
GO:0022892	substrate-specific transporter activity	molecular_function	0.87445	1	13	396	372	8842	2	BGIBMGA009027,Novel00318	11	BGIBMGA004585,BGIBMGA013893,BGIBMGA011391,BGIBMGA004562,BGIBMGA003739,BGIBMGA005612,BGIBMGA012153,BGIBMGA001472,BGIBMGA006273,BGIBMGA005726,BGIBMGA014265
GO:0060589	nucleoside-triphosphatase regulator activity	molecular_function	0.87941	1	3	396	101	8842	0		3	BGIBMGA011198,Novel00341,BGIBMGA004600
GO:0046039	GTP metabolic process	biological_process	0.88162	1	3	396	117	8842	1	Novel00195	2	BGIBMGA011198,BGIBMGA001999
GO:1901068	guanosine-containing compound metabolic process	biological_process	0.88576	1	3	396	118	8842	1	Novel00195	2	BGIBMGA001999,BGIBMGA011198
GO:0016881	acid-amino acid ligase activity	molecular_function	0.88665	1	2	396	78	8842	0		2	Novel00908,BGIBMGA007935
GO:0019220	regulation of phosphate metabolic process	biological_process	0.88821	1	1	396	46	8842	0		1	BGIBMGA011198
GO:0051174	regulation of phosphorus metabolic process	biological_process	0.88821	1	1	396	46	8842	0		1	BGIBMGA011198
GO:0005083	small GTPase regulator activity	molecular_function	0.88909	1	2	396	75	8842	0		2	BGIBMGA011198,BGIBMGA004600
GO:0005096	GTPase activator activity	molecular_function	0.88992	1	1	396	44	8842	0		1	BGIBMGA011198
GO:0044763	single-organism cellular process	biological_process	0.89111	1	68	396	1680	8842	20	BGIBMGA009306,BGIBMGA011763,Novel00195,BGIBMGA003099,BGIBMGA011718,BGIBMGA011424,BGIBMGA006839,BGIBMGA011716,BGIBMGA005876,BGIBMGA003986,BGIBMGA011717,BGIBMGA008579,BGIBMGA011715,BGIBMGA003950,BGIBMGA002162,BGIBMGA002977,BGIBMGA000688,BGIBMGA010743,Novel00318,Novel00089	48	BGIBMGA007572,BGIBMGA013576,BGIBMGA004560,BGIBMGA003258,BGIBMGA014246,BGIBMGA011175,BGIBMGA009637,BGIBMGA004562,BGIBMGA011198,Novel01191,BGIBMGA003739,BGIBMGA003594,BGIBMGA003629,BGIBMGA000223,BGIBMGA004615,BGIBMGA012800,Novel00193,BGIBMGA001472,BGIBMGA002430,BGIBMGA006584,Novel00470,BGIBMGA004600,BGIBMGA011261,BGIBMGA002818,BGIBMGA001498,BGIBMGA007854,BGIBMGA001600,BGIBMGA012153,BGIBMGA011213,BG…
GO:0051056	regulation of small GTPase mediated signal transduction	biological_process	0.89242	1	2	396	75	8842	0		2	BGIBMGA004600,BGIBMGA011198
GO:0007018	microtubule-based movement	biological_process	0.89386	1	1	396	42	8842	0		1	BGIBMGA003594
GO:0015291	secondary active transmembrane transporter activity	molecular_function	0.89392	1	1	396	47	8842	0		1	BGIBMGA001472
GO:0005085	guanyl-nucleotide exchange factor activity	molecular_function	0.89708	1	1	396	44	8842	0		1	BGIBMGA004600
GO:0008168	methyltransferase activity	molecular_function	0.90117	1	3	396	112	8842	0		3	BGIBMGA014119,BGIBMGA013705,BGIBMGA007079
GO:0008047	enzyme activator activity	molecular_function	0.90343	1	1	396	47	8842	0		1	BGIBMGA011198
GO:0006928	cellular component movement	biological_process	0.90393	1	1	396	44	8842	0		1	BGIBMGA003594
GO:0005525	GTP binding	molecular_function	0.91149	1	4	396	158	8842	0		4	BGIBMGA001999,BGIBMGA004276,BGIBMGA000802,Novel01276
GO:0032561	guanyl ribonucleotide binding	molecular_function	0.91149	1	4	396	158	8842	0		4	Novel01276,BGIBMGA000802,BGIBMGA001999,BGIBMGA004276
GO:0006511	ubiquitin-dependent protein catabolic process	biological_process	0.91174	1	1	396	51	8842	0		1	BGIBMGA009562
GO:0019941	modification-dependent protein catabolic process	biological_process	0.91174	1	1	396	51	8842	0		1	BGIBMGA009562
GO:0043632	modification-dependent macromolecule catabolic process	biological_process	0.91174	1	1	396	51	8842	0		1	BGIBMGA009562
GO:0032259	methylation	biological_process	0.91881	1	1	396	51	8842	0		1	BGIBMGA007079
GO:0019001	guanyl nucleotide binding	molecular_function	0.91924	1	4	396	162	8842	0		4	Novel01276,BGIBMGA000802,BGIBMGA004276,BGIBMGA001999
GO:0007010	cytoskeleton organization	biological_process	0.92018	1	1	396	53	8842	0		1	BGIBMGA011175
GO:0032502	developmental process	biological_process	0.92387	1	2	396	97	8842	1	BGIBMGA003986	1	Novel01244
GO:1901362	organic cyclic compound biosynthetic process	biological_process	0.92645	1	21	396	627	8842	3	Novel00774,BGIBMGA006839,BGIBMGA009570	18	Novel01341,BGIBMGA012153,BGIBMGA001570,BGIBMGA004950,BGIBMGA011140,BGIBMGA002462,BGIBMGA007935,BGIBMGA010013,BGIBMGA014119,BGIBMGA014047,BGIBMGA010457,BGIBMGA005727,BGIBMGA007111,BGIBMGA000806,BGIBMGA011138,BGIBMGA002077,BGIBMGA007647,Novel01276
GO:0071944	cell periphery	cellular_component	0.92946	1	3	396	125	8842	1	BGIBMGA002162	2	BGIBMGA006584,BGIBMGA005664
GO:0006796	phosphate-containing compound metabolic process	biological_process	0.93039	1	23	396	653	8842	1	Novel00195	22	BGIBMGA007111,BGIBMGA003258,BGIBMGA013114,BGIBMGA006640,Novel01008,BGIBMGA014119,BGIBMGA005226,Novel01276,BGIBMGA000806,BGIBMGA004166,BGIBMGA010855,BGIBMGA011198,Novel01341,BGIBMGA003385,BGIBMGA012153,BGIBMGA001570,BGIBMGA004276,BGIBMGA002462,BGIBMGA007935,BGIBMGA006032,BGIBMGA001999,BGIBMGA004441
GO:0006793	phosphorus metabolic process	biological_process	0.93265	1	23	396	655	8842	1	Novel00195	22	BGIBMGA014119,Novel01008,BGIBMGA006640,BGIBMGA013114,BGIBMGA003258,BGIBMGA007111,BGIBMGA004166,BGIBMGA010855,BGIBMGA000806,Novel01276,BGIBMGA005226,BGIBMGA012153,BGIBMGA004276,BGIBMGA003385,BGIBMGA001570,Novel01341,BGIBMGA011198,BGIBMGA004441,BGIBMGA001999,BGIBMGA006032,BGIBMGA007935,BGIBMGA002462
GO:0043233	organelle lumen	cellular_component	0.93674	1	1	396	59	8842	1	BGIBMGA000475	0
GO:0070013	intracellular organelle lumen	cellular_component	0.93674	1	1	396	59	8842	1	BGIBMGA000475	0
GO:0006644	phospholipid metabolic process	biological_process	0.94071	1	1	396	61	8842	0		1	BGIBMGA013114
GO:0006260	DNA replication	biological_process	0.94126	1	2	396	91	8842	1	Novel00742	1	BGIBMGA003318
GO:0034061	DNA polymerase activity	molecular_function	0.9413	1	1	396	55	8842	1	Novel00742	0
GO:0004872	receptor activity	molecular_function	0.94349	1	6	396	219	8842	3	BGIBMGA006572,BGIBMGA005876,BGIBMGA006839	3	BGIBMGA003258,BGIBMGA003679,Novel00470
GO:0033036	macromolecule localization	biological_process	0.94525	1	6	396	228	8842	1	Novel00089	5	BGIBMGA004585,BGIBMGA013108,BGIBMGA013893,BGIBMGA013114,BGIBMGA001999
GO:0044699	single-organism process	biological_process	0.94571	1	75	396	1911	8842	20	BGIBMGA000688,BGIBMGA010743,Novel00318,Novel00089,BGIBMGA003950,BGIBMGA002162,BGIBMGA002977,BGIBMGA003986,BGIBMGA008579,BGIBMGA011717,BGIBMGA011715,BGIBMGA011716,BGIBMGA005876,BGIBMGA011424,BGIBMGA006839,BGIBMGA011718,BGIBMGA003099,BGIBMGA009306,BGIBMGA011763,Novel00195	55	BGIBMGA001999,BGIBMGA007154,BGIBMGA006540,BGIBMGA004623,BGIBMGA006273,BGIBMGA011090,BGIBMGA002043,BGIBMGA011391,Novel00341,Novel00908,BGIBMGA013893,BGIBMGA011252,BGIBMGA006529,BGIBMGA014265,BGIBMGA013108,BGIBMGA003630,BGIBMGA013597,BGIBMGA013242,BGIBMGA013114,BGIBMGA011231,BGIBMGA010013,BGIBMGA010422,BGIBMGA004585,BGIBMGA002818,BGIBMGA001498,BGIBMGA001600,BGIBMGA007854,BGIBMGA012153,BGIBMGA011213…
GO:0031974	membrane-enclosed lumen	cellular_component	0.94813	1	1	396	65	8842	1	BGIBMGA000475	0
GO:0035556	intracellular signal transduction	biological_process	0.95183	1	7	396	258	8842	0		7	BGIBMGA006584,Novel00908,BGIBMGA011198,BGIBMGA009637,BGIBMGA004600,BGIBMGA001999,BGIBMGA011252
GO:0030695	GTPase regulator activity	molecular_function	0.9557	1	2	396	97	8842	0		2	BGIBMGA004600,BGIBMGA011198
GO:0006807	nitrogen compound metabolic process	biological_process	0.95583	1	49	396	1340	8842	18	BGIBMGA007901,Novel00742,BGIBMGA007920,BGIBMGA006839,BGIBMGA009891,Novel01175,BGIBMGA003773,BGIBMGA009570,Novel00195,BGIBMGA009890,BGIBMGA007899,BGIBMGA010573,BGIBMGA007677,BGIBMGA005899,Novel00774,BGIBMGA010077,Novel00741,BGIBMGA009892	31	BGIBMGA014119,BGIBMGA010013,BGIBMGA007111,BGIBMGA007079,BGIBMGA004166,BGIBMGA003656,Novel01276,BGIBMGA007647,BGIBMGA005226,BGIBMGA002077,BGIBMGA006874,BGIBMGA011774,Novel01341,Novel00320,BGIBMGA001999,BGIBMGA013705,BGIBMGA000680,BGIBMGA005727,BGIBMGA003318,BGIBMGA000806,BGIBMGA001570,BGIBMGA012153,BGIBMGA000648,BGIBMGA011198,BGIBMGA001812,BGIBMGA004950,BGIBMGA007438,BGIBMGA007935,BGIBMGA006032,BG…
GO:0071704	organic substance metabolic process	biological_process	0.95663	1	112	396	2811	8842	39	BGIBMGA009890,BGIBMGA011732,BGIBMGA009570,BGIBMGA010461,BGIBMGA002527,BGIBMGA005500,BGIBMGA007899,BGIBMGA010640,Novel00774,BGIBMGA009184,BGIBMGA008579,BGIBMGA007901,BGIBMGA002696,BGIBMGA009891,BGIBMGA008673,BGIBMGA000475,BGIBMGA012564,Novel01175,BGIBMGA002480,Novel00195,BGIBMGA007677,BGIBMGA010573,BGIBMGA008910,BGIBMGA005899,BGIBMGA014520,Novel00741,BGIBMGA009892,BGIBMGA010077,BGIBMGA011442,BGIBM…	73	BGIBMGA011222,BGIBMGA000680,BGIBMGA013705,BGIBMGA012998,BGIBMGA003111,BGIBMGA009562,BGIBMGA011138,BGIBMGA010445,BGIBMGA001812,BGIBMGA000648,BGIBMGA003385,BGIBMGA012153,BGIBMGA002986,Novel01149,BGIBMGA006032,BGIBMGA007935,BGIBMGA005664,BGIBMGA014404,BGIBMGA007111,BGIBMGA013114,BGIBMGA010013,BGIBMGA003335,BGIBMGA007647,BGIBMGA006874,Novel01276,Novel00320,Novel00908,Novel01341,BGIBMGA004441,BGIBMGA0…
GO:0012505	endomembrane system	cellular_component	0.95818	1	1	396	65	8842	0		1	BGIBMGA013114
GO:0051186	cofactor metabolic process	biological_process	0.96288	1	1	396	72	8842	0		1	BGIBMGA004950
GO:0004518	nuclease activity	molecular_function	0.96576	1	1	396	70	8842	0		1	Novel00320
GO:0004871	signal transducer activity	molecular_function	0.96686	1	5	396	208	8842	2	BGIBMGA006572,BGIBMGA006839	3	BGIBMGA003258,BGIBMGA010013,BGIBMGA006584
GO:0060089	molecular transducer activity	molecular_function	0.96686	1	5	396	208	8842	2	BGIBMGA006839,BGIBMGA006572	3	BGIBMGA006584,BGIBMGA010013,BGIBMGA003258
GO:0042626	ATPase activity, coupled to transmembrane movement of substances	molecular_function	0.9671	1	1	396	70	8842	0		1	BGIBMGA005726
GO:0043492	ATPase activity, coupled to movement of substances	molecular_function	0.9671	1	1	396	70	8842	0		1	BGIBMGA005726
GO:0022891	substrate-specific transmembrane transporter activity	molecular_function	0.96804	1	9	396	332	8842	1	Novel00318	8	BGIBMGA011391,BGIBMGA004562,BGIBMGA003739,BGIBMGA012153,BGIBMGA006273,BGIBMGA001472,BGIBMGA005726,BGIBMGA014265
GO:0007165	signal transduction	biological_process	0.96827	1	20	396	631	8842	8	BGIBMGA009306,BGIBMGA011718,BGIBMGA011716,BGIBMGA011763,BGIBMGA011717,BGIBMGA003099,BGIBMGA006839,BGIBMGA011715	12	BGIBMGA011252,BGIBMGA010013,BGIBMGA003258,BGIBMGA004600,BGIBMGA013597,BGIBMGA007854,BGIBMGA001999,BGIBMGA006584,BGIBMGA011198,Novel00908,BGIBMGA002043,BGIBMGA009637
GO:0016779	nucleotidyltransferase activity	molecular_function	0.96916	1	2	396	109	8842	2	Novel00742,BGIBMGA001609	0
GO:0007017	microtubule-based process	biological_process	0.97126	1	1	396	69	8842	0		1	BGIBMGA003594
GO:0023052	signaling	biological_process	0.97152	1	20	396	637	8842	8	BGIBMGA009306,BGIBMGA011718,BGIBMGA011716,BGIBMGA011763,BGIBMGA003099,BGIBMGA011717,BGIBMGA006839,BGIBMGA011715	12	BGIBMGA011252,BGIBMGA013597,BGIBMGA010013,BGIBMGA003258,BGIBMGA004600,BGIBMGA007854,BGIBMGA001999,BGIBMGA011198,Novel00908,BGIBMGA006584,BGIBMGA002043,BGIBMGA009637
GO:0044700	single organism signaling	biological_process	0.97152	1	20	396	637	8842	8	BGIBMGA011763,BGIBMGA011716,BGIBMGA011718,BGIBMGA009306,BGIBMGA011715,BGIBMGA006839,BGIBMGA003099,BGIBMGA011717	12	BGIBMGA013597,BGIBMGA010013,BGIBMGA003258,BGIBMGA004600,BGIBMGA011252,BGIBMGA002043,BGIBMGA009637,BGIBMGA011198,Novel00908,BGIBMGA006584,BGIBMGA001999,BGIBMGA007854
GO:0015399	primary active transmembrane transporter activity	molecular_function	0.97231	1	1	396	74	8842	0		1	BGIBMGA005726
GO:0015405	P-P-bond-hydrolysis-driven transmembrane transporter activity	molecular_function	0.97231	1	1	396	74	8842	0		1	BGIBMGA005726
GO:0016820	hydrolase activity, acting on acid anhydrides, catalyzing transmembrane movement of substances	molecular_function	0.9749	1	1	396	77	8842	0		1	BGIBMGA005726
GO:0044428	nuclear part	cellular_component	0.9766	1	1	396	79	8842	0		1	Novel00908
GO:0006996	organelle organization	biological_process	0.97661	1	2	396	124	8842	1	Novel00195	1	BGIBMGA011175
GO:0007275	multicellular organismal development	biological_process	0.978	1	1	396	87	8842	0		1	Novel01244
GO:0007264	small GTPase mediated signal transduction	biological_process	0.97845	1	3	396	165	8842	0		3	BGIBMGA001999,BGIBMGA004600,BGIBMGA011198
GO:0022804	active transmembrane transporter activity	molecular_function	0.97974	1	2	396	121	8842	0		2	BGIBMGA001472,BGIBMGA005726
GO:0016301	kinase activity	molecular_function	0.9798	1	9	396	334	8842	0		9	BGIBMGA006640,BGIBMGA003258,BGIBMGA013597,BGIBMGA001570,BGIBMGA003385,BGIBMGA004276,BGIBMGA007362,BGIBMGA004166,BGIBMGA006032
GO:0007154	cell communication	biological_process	0.98027	1	20	396	656	8842	8	BGIBMGA011718,BGIBMGA009306,BGIBMGA011763,BGIBMGA011716,BGIBMGA011717,BGIBMGA003099,BGIBMGA011715,BGIBMGA006839	12	BGIBMGA011252,BGIBMGA010013,BGIBMGA003258,BGIBMGA004600,BGIBMGA013597,BGIBMGA001999,BGIBMGA007854,BGIBMGA002043,BGIBMGA009637,BGIBMGA006584,BGIBMGA011198,Novel00908
GO:0006399	tRNA metabolic process	biological_process	0.98135	1	1	396	83	8842	0		1	BGIBMGA001812
GO:0044446	intracellular organelle part	cellular_component	0.98276	1	8	396	328	8842	3	BGIBMGA000475,Novel00195,BGIBMGA003337	5	BGIBMGA012153,BGIBMGA014236,BGIBMGA013114,Novel00908,BGIBMGA003318
GO:0044430	cytoskeletal part	cellular_component	0.98278	1	1	396	80	8842	0		1	BGIBMGA014236
GO:0038023	signaling receptor activity	molecular_function	0.9828	1	3	396	163	8842	2	BGIBMGA006839,BGIBMGA006572	1	BGIBMGA003258
GO:0044422	organelle part	cellular_component	0.98333	1	8	396	329	8842	3	BGIBMGA003337,BGIBMGA000475,Novel00195	5	BGIBMGA003318,BGIBMGA014236,BGIBMGA013114,BGIBMGA012153,Novel00908
GO:0043234	protein complex	cellular_component	0.98341	1	10	396	384	8842	2	Novel00195,Novel00318	8	Novel00908,Novel00320,BGIBMGA006584,BGIBMGA012153,BGIBMGA014236,BGIBMGA009562,BGIBMGA003335,BGIBMGA003318
GO:0018130	heterocycle biosynthetic process	biological_process	0.98365	1	17	396	602	8842	3	BGIBMGA009570,Novel00774,BGIBMGA006839	14	BGIBMGA014119,BGIBMGA010013,BGIBMGA005727,BGIBMGA007111,BGIBMGA000806,Novel01276,BGIBMGA007647,BGIBMGA002077,BGIBMGA001570,BGIBMGA012153,Novel01341,BGIBMGA004950,BGIBMGA007935,BGIBMGA002462
GO:0032559	adenyl ribonucleotide binding	molecular_function	0.98399	1	26	396	767	8842	2	BGIBMGA009821,Novel01175	24	BGIBMGA003318,BGIBMGA014536,BGIBMGA010726,BGIBMGA004166,BGIBMGA005226,BGIBMGA005726,BGIBMGA006640,BGIBMGA014236,BGIBMGA003258,Novel01008,BGIBMGA014618,BGIBMGA003594,BGIBMGA011222,BGIBMGA004614,BGIBMGA004950,BGIBMGA005576,BGIBMGA004613,BGIBMGA006032,BGIBMGA007935,BGIBMGA000721,BGIBMGA003385,BGIBMGA010679,BGIBMGA007362,BGIBMGA011223
GO:0030554	adenyl nucleotide binding	molecular_function	0.98457	1	26	396	769	8842	2	Novel01175,BGIBMGA009821	24	BGIBMGA004614,BGIBMGA004950,BGIBMGA005576,BGIBMGA004613,BGIBMGA006032,BGIBMGA007935,BGIBMGA000721,BGIBMGA010679,BGIBMGA003385,BGIBMGA011223,BGIBMGA007362,BGIBMGA014536,BGIBMGA003318,BGIBMGA004166,BGIBMGA010726,BGIBMGA005226,BGIBMGA005726,BGIBMGA014236,BGIBMGA006640,BGIBMGA003258,Novel01008,BGIBMGA014618,BGIBMGA003594,BGIBMGA011222
GO:0015077	monovalent inorganic cation transmembrane transporter activity	molecular_function	0.98516	1	2	396	144	8842	1	Novel00318	1	BGIBMGA012153
GO:0044238	primary metabolic process	biological_process	0.98623	1	104	396	2728	8842	36	BGIBMGA002573,BGIBMGA004365,Novel00742,BGIBMGA011442,BGIBMGA012964,BGIBMGA003337,BGIBMGA003773,BGIBMGA007920,BGIBMGA006839,BGIBMGA010573,BGIBMGA007677,Novel00195,BGIBMGA010077,BGIBMGA009892,Novel00741,BGIBMGA008910,BGIBMGA005899,BGIBMGA014520,BGIBMGA002696,BGIBMGA007901,Novel01175,BGIBMGA012564,BGIBMGA002480,BGIBMGA000475,BGIBMGA009891,BGIBMGA008673,BGIBMGA007899,BGIBMGA005500,BGIBMGA002527,BGIBM…	68	BGIBMGA003656,BGIBMGA004166,BGIBMGA005226,Novel00156,BGIBMGA006640,BGIBMGA014119,BGIBMGA007079,BGIBMGA006181,BGIBMGA001272,BGIBMGA006423,BGIBMGA011774,BGIBMGA006324,BGIBMGA004276,BGIBMGA008668,BGIBMGA006584,BGIBMGA011223,BGIBMGA011211,BGIBMGA011563,BGIBMGA005673,BGIBMGA003318,BGIBMGA000806,BGIBMGA010855,BGIBMGA003258,BGIBMGA007767,BGIBMGA014047,BGIBMGA011834,BGIBMGA010457,BGIBMGA005727,BGIBMGA013…
GO:0005524	ATP binding	molecular_function	0.98948	1	25	396	763	8842	2	BGIBMGA009821,Novel01175	23	BGIBMGA004166,BGIBMGA010726,BGIBMGA014536,BGIBMGA003318,BGIBMGA005726,BGIBMGA005226,Novel01008,BGIBMGA003258,BGIBMGA014236,BGIBMGA006640,BGIBMGA003594,BGIBMGA011222,BGIBMGA014618,BGIBMGA004950,BGIBMGA004614,BGIBMGA006032,BGIBMGA004613,BGIBMGA007935,BGIBMGA005576,BGIBMGA010679,BGIBMGA003385,BGIBMGA011223,BGIBMGA007362
GO:0006259	DNA metabolic process	biological_process	0.99023	1	5	396	241	8842	3	Novel00742,Novel01175,Novel00741	2	BGIBMGA003318,Novel00320
GO:0001883	purine nucleoside binding	molecular_function	0.9908	1	30	396	907	8842	2	BGIBMGA009821,Novel01175	28	BGIBMGA003594,BGIBMGA011222,BGIBMGA014618,Novel01008,BGIBMGA003258,BGIBMGA014236,BGIBMGA006640,BGIBMGA005726,Novel01276,BGIBMGA005226,BGIBMGA004166,BGIBMGA010726,BGIBMGA014536,BGIBMGA003318,BGIBMGA011223,BGIBMGA007362,BGIBMGA000802,BGIBMGA010679,BGIBMGA004276,BGIBMGA003385,BGIBMGA000721,BGIBMGA007935,BGIBMGA004613,BGIBMGA006032,BGIBMGA005576,BGIBMGA001999,BGIBMGA004950,BGIBMGA004614
GO:0032549	ribonucleoside binding	molecular_function	0.9908	1	30	396	907	8842	2	Novel01175,BGIBMGA009821	28	BGIBMGA007935,BGIBMGA006032,BGIBMGA004613,BGIBMGA005576,BGIBMGA004950,BGIBMGA001999,BGIBMGA004614,BGIBMGA007362,BGIBMGA011223,BGIBMGA004276,BGIBMGA003385,BGIBMGA010679,BGIBMGA000802,BGIBMGA000721,Novel01276,BGIBMGA005726,BGIBMGA005226,BGIBMGA010726,BGIBMGA004166,BGIBMGA003318,BGIBMGA014536,BGIBMGA003594,BGIBMGA011222,BGIBMGA014618,Novel01008,BGIBMGA003258,BGIBMGA014236,BGIBMGA006640
GO:0032550	purine ribonucleoside binding	molecular_function	0.9908	1	30	396	907	8842	2	BGIBMGA009821,Novel01175	28	BGIBMGA005226,Novel01276,BGIBMGA005726,BGIBMGA003318,BGIBMGA014536,BGIBMGA010726,BGIBMGA004166,BGIBMGA014618,BGIBMGA011222,BGIBMGA003594,BGIBMGA003258,BGIBMGA014236,BGIBMGA006640,Novel01008,BGIBMGA005576,BGIBMGA007935,BGIBMGA004613,BGIBMGA006032,BGIBMGA004614,BGIBMGA004950,BGIBMGA001999,BGIBMGA007362,BGIBMGA011223,BGIBMGA000721,BGIBMGA004276,BGIBMGA003385,BGIBMGA000802,BGIBMGA010679
GO:0032555	purine ribonucleotide binding	molecular_function	0.9908	1	30	396	907	8842	2	BGIBMGA009821,Novel01175	28	Novel01008,BGIBMGA003258,BGIBMGA014236,BGIBMGA006640,BGIBMGA011222,BGIBMGA003594,BGIBMGA014618,BGIBMGA010726,BGIBMGA004166,BGIBMGA003318,BGIBMGA014536,Novel01276,BGIBMGA005726,BGIBMGA005226,BGIBMGA003385,BGIBMGA004276,BGIBMGA000802,BGIBMGA010679,BGIBMGA000721,BGIBMGA007362,BGIBMGA011223,BGIBMGA004950,BGIBMGA001999,BGIBMGA004614,BGIBMGA006032,BGIBMGA007935,BGIBMGA004613,BGIBMGA005576
GO:0016310	phosphorylation	biological_process	0.9909	1	7	396	304	8842	0		7	BGIBMGA001570,BGIBMGA004276,BGIBMGA003385,BGIBMGA004166,Novel01008,BGIBMGA003258,BGIBMGA006640
GO:0001882	nucleoside binding	molecular_function	0.99101	1	30	396	908	8842	2	BGIBMGA009821,Novel01175	28	BGIBMGA003318,BGIBMGA014536,BGIBMGA010726,BGIBMGA004166,BGIBMGA005226,Novel01276,BGIBMGA005726,BGIBMGA014236,BGIBMGA006640,BGIBMGA003258,Novel01008,BGIBMGA014618,BGIBMGA003594,BGIBMGA011222,BGIBMGA004614,BGIBMGA004950,BGIBMGA001999,BGIBMGA005576,BGIBMGA004613,BGIBMGA007935,BGIBMGA006032,BGIBMGA000721,BGIBMGA004276,BGIBMGA003385,BGIBMGA000802,BGIBMGA010679,BGIBMGA007362,BGIBMGA011223
GO:0022890	inorganic cation transmembrane transporter activity	molecular_function	0.9914	1	2	396	156	8842	1	Novel00318	1	BGIBMGA012153
GO:0009058	biosynthetic process	biological_process	0.99161	1	35	396	1116	8842	6	BGIBMGA009570,Novel00774,Novel00742,BGIBMGA003337,BGIBMGA012564,BGIBMGA006839	29	BGIBMGA011138,BGIBMGA000806,BGIBMGA011563,BGIBMGA003318,BGIBMGA014047,BGIBMGA000680,BGIBMGA005727,BGIBMGA011222,BGIBMGA010457,BGIBMGA004950,BGIBMGA007935,BGIBMGA002986,BGIBMGA002462,BGIBMGA001570,BGIBMGA012153,BGIBMGA003319,BGIBMGA005182,Novel01276,BGIBMGA004655,BGIBMGA007647,BGIBMGA002077,BGIBMGA014119,BGIBMGA010013,BGIBMGA007111,BGIBMGA011140,BGIBMGA004276,Novel01341,BGIBMGA011223,BGIBMGA003116
GO:0017076	purine nucleotide binding	molecular_function	0.99165	1	30	396	913	8842	2	BGIBMGA009821,Novel01175	28	BGIBMGA004166,BGIBMGA010726,BGIBMGA014536,BGIBMGA003318,BGIBMGA005726,Novel01276,BGIBMGA005226,Novel01008,BGIBMGA006640,BGIBMGA014236,BGIBMGA003258,BGIBMGA011222,BGIBMGA003594,BGIBMGA014618,BGIBMGA001999,BGIBMGA004950,BGIBMGA004614,BGIBMGA006032,BGIBMGA007935,BGIBMGA004613,BGIBMGA005576,BGIBMGA000802,BGIBMGA010679,BGIBMGA003385,BGIBMGA004276,BGIBMGA000721,BGIBMGA011223,BGIBMGA007362
GO:0034660	ncRNA metabolic process	biological_process	0.99203	1	1	396	100	8842	0		1	BGIBMGA001812
GO:0015031	protein transport	biological_process	0.99215	1	3	396	196	8842	1	Novel00089	2	BGIBMGA001999,BGIBMGA013114
GO:0045184	establishment of protein localization	biological_process	0.99215	1	3	396	196	8842	1	Novel00089	2	BGIBMGA001999,BGIBMGA013114
GO:0032553	ribonucleotide binding	molecular_function	0.9922	1	30	396	915	8842	2	Novel01175,BGIBMGA009821	28	BGIBMGA007362,BGIBMGA011223,BGIBMGA004276,BGIBMGA003385,BGIBMGA010679,BGIBMGA000802,BGIBMGA000721,BGIBMGA007935,BGIBMGA006032,BGIBMGA004613,BGIBMGA005576,BGIBMGA004950,BGIBMGA001999,BGIBMGA004614,BGIBMGA003594,BGIBMGA011222,BGIBMGA014618,Novel01008,BGIBMGA014236,BGIBMGA003258,BGIBMGA006640,Novel01276,BGIBMGA005726,BGIBMGA005226,BGIBMGA010726,BGIBMGA004166,BGIBMGA003318,BGIBMGA014536
GO:0008324	cation transmembrane transporter activity	molecular_function	0.99236	1	3	396	198	8842	1	Novel00318	2	BGIBMGA012153,BGIBMGA001472
GO:0044271	cellular nitrogen compound biosynthetic process	biological_process	0.99243	1	16	396	607	8842	3	BGIBMGA009570,Novel00774,BGIBMGA006839	13	BGIBMGA007647,BGIBMGA002077,Novel01276,BGIBMGA000806,BGIBMGA007111,BGIBMGA010013,BGIBMGA014119,BGIBMGA002462,BGIBMGA007935,BGIBMGA004950,Novel01341,BGIBMGA001570,BGIBMGA012153
GO:0051716	cellular response to stimulus	biological_process	0.99329	1	20	396	702	8842	8	BGIBMGA011717,BGIBMGA003099,BGIBMGA011715,BGIBMGA006839,BGIBMGA011718,BGIBMGA009306,BGIBMGA011763,BGIBMGA011716	12	BGIBMGA001999,BGIBMGA007854,BGIBMGA009637,BGIBMGA002043,BGIBMGA006584,Novel00908,BGIBMGA011198,BGIBMGA011252,BGIBMGA004600,BGIBMGA010013,BGIBMGA003258,BGIBMGA013597
GO:0044444	cytoplasmic part	cellular_component	0.99356	1	8	396	392	8842	5	Novel00195,BGIBMGA009987,BGIBMGA000475,BGIBMGA003337,BGIBMGA002573	3	BGIBMGA012153,BGIBMGA013114,BGIBMGA011563
GO:0035639	purine ribonucleoside triphosphate binding	molecular_function	0.99396	1	29	396	903	8842	2	BGIBMGA009821,Novel01175	27	BGIBMGA005226,Novel01276,BGIBMGA005726,BGIBMGA003318,BGIBMGA014536,BGIBMGA010726,BGIBMGA004166,BGIBMGA014618,BGIBMGA011222,BGIBMGA003594,BGIBMGA006640,BGIBMGA014236,BGIBMGA003258,Novel01008,BGIBMGA005576,BGIBMGA007935,BGIBMGA004613,BGIBMGA006032,BGIBMGA004614,BGIBMGA004950,BGIBMGA001999,BGIBMGA007362,BGIBMGA011223,BGIBMGA004276,BGIBMGA003385,BGIBMGA010679,BGIBMGA000802
GO:0019438	aromatic compound biosynthetic process	biological_process	0.99436	1	15	396	592	8842	3	Novel00774,BGIBMGA006839,BGIBMGA009570	12	BGIBMGA007935,Novel01276,BGIBMGA002462,BGIBMGA007647,BGIBMGA004950,BGIBMGA000806,BGIBMGA007111,BGIBMGA014119,BGIBMGA001570,BGIBMGA012153,BGIBMGA010013,Novel01341
GO:0006396	RNA processing	biological_process	0.99464	1	1	396	109	8842	0		1	BGIBMGA001812
GO:0008104	protein localization	biological_process	0.99507	1	3	396	206	8842	1	Novel00089	2	BGIBMGA013114,BGIBMGA001999
GO:0016772	transferase activity, transferring phosphorus-containing groups	molecular_function	0.99547	1	13	396	499	8842	3	BGIBMGA001696,Novel00742,BGIBMGA001609	10	BGIBMGA006032,BGIBMGA004166,BGIBMGA007362,Novel01008,BGIBMGA013597,BGIBMGA001570,BGIBMGA004276,BGIBMGA003385,BGIBMGA003258,BGIBMGA006640
GO:0042623	ATPase activity, coupled	molecular_function	0.99578	1	2	396	153	8842	0		2	BGIBMGA005726,BGIBMGA003318
GO:0003735	structural constituent of ribosome	molecular_function	0.99591	1	1	396	138	8842	1	BGIBMGA003337	0
GO:0016887	ATPase activity	molecular_function	0.99597	1	4	396	221	8842	0		4	BGIBMGA003318,BGIBMGA010726,BGIBMGA005226,BGIBMGA005726
GO:0015075	ion transmembrane transporter activity	molecular_function	0.996	1	6	396	313	8842	1	Novel00318	5	BGIBMGA001472,BGIBMGA011391,BGIBMGA005726,BGIBMGA014265,BGIBMGA012153
GO:0005737	cytoplasm	cellular_component	0.99677	1	15	396	620	8842	6	Novel00195,BGIBMGA009987,BGIBMGA000475,BGIBMGA011428,BGIBMGA003337,BGIBMGA002573	9	BGIBMGA007111,BGIBMGA012153,BGIBMGA014119,BGIBMGA013705,BGIBMGA013114,BGIBMGA009562,BGIBMGA006032,BGIBMGA002818,BGIBMGA011563
GO:0005840	ribosome	cellular_component	0.99713	1	1	396	147	8842	1	BGIBMGA003337	0
GO:0034654	nucleobase-containing compound biosynthetic process	biological_process	0.99719	1	13	396	561	8842	3	Novel00774,BGIBMGA006839,BGIBMGA009570	10	BGIBMGA007935,Novel01276,BGIBMGA002462,BGIBMGA000806,BGIBMGA007111,BGIBMGA014119,BGIBMGA001570,BGIBMGA012153,BGIBMGA010013,Novel01341
GO:0051649	establishment of localization in cell	biological_process	0.99726	1	2	396	180	8842	1	Novel00089	1	BGIBMGA013114
GO:0008270	zinc ion binding	molecular_function	0.99734	1	28	396	938	8842	11	BGIBMGA004833,BGIBMGA014493,BGIBMGA011048,BGIBMGA001410,BGIBMGA013877,BGIBMGA010026,BGIBMGA012964,BGIBMGA001816,BGIBMGA008910,BGIBMGA014520,BGIBMGA006839	17	BGIBMGA003341,Novel01244,Novel00156,BGIBMGA004655,Novel01191,BGIBMGA008581,BGIBMGA008337,BGIBMGA002091,BGIBMGA009637,Novel00615,BGIBMGA008057,BGIBMGA010679,BGIBMGA005759,BGIBMGA006584,BGIBMGA008063,Novel00908,BGIBMGA011209
GO:1901576	organic substance biosynthetic process	biological_process	0.9976	1	31	396	1076	8842	6	Novel00742,BGIBMGA009570,BGIBMGA003337,BGIBMGA012564,Novel00774,BGIBMGA006839	25	BGIBMGA003318,BGIBMGA011563,BGIBMGA000806,BGIBMGA011138,BGIBMGA007647,BGIBMGA002077,Novel01276,BGIBMGA010013,BGIBMGA000680,BGIBMGA014119,BGIBMGA014047,BGIBMGA010457,BGIBMGA007111,BGIBMGA005727,BGIBMGA011222,BGIBMGA011140,BGIBMGA004950,BGIBMGA002462,BGIBMGA007935,Novel01341,BGIBMGA012153,BGIBMGA001570,BGIBMGA004276,BGIBMGA005182,BGIBMGA011223
GO:0051641	cellular localization	biological_process	0.99804	1	2	396	187	8842	1	Novel00089	1	BGIBMGA013114
GO:0044707	single-multicellular organism process	biological_process	0.99806	1	1	396	143	8842	0		1	Novel01244
GO:0032501	multicellular organismal process	biological_process	0.99812	1	1	396	144	8842	0		1	Novel01244
GO:1901360	organic cyclic compound metabolic process	biological_process	0.99821	1	36	396	1204	8842	7	Novel01175,BGIBMGA006839,Novel00742,Novel00741,Novel00774,Novel00195,BGIBMGA009570	29	BGIBMGA011140,BGIBMGA001999,Novel00320,Novel01341,BGIBMGA011774,BGIBMGA007647,BGIBMGA002077,BGIBMGA005226,Novel01276,BGIBMGA004166,BGIBMGA007111,BGIBMGA010013,BGIBMGA014119,BGIBMGA002986,BGIBMGA002462,BGIBMGA006032,BGIBMGA007935,BGIBMGA007438,BGIBMGA004950,BGIBMGA001812,BGIBMGA011198,BGIBMGA012153,BGIBMGA001570,BGIBMGA003318,BGIBMGA000806,BGIBMGA011138,BGIBMGA010457,BGIBMGA005727,BGIBMGA014047
GO:0016043	cellular component organization	biological_process	0.99824	1	2	396	189	8842	1	Novel00195	1	BGIBMGA011175
GO:0005856	cytoskeleton	cellular_component	0.99848	1	1	396	129	8842	0		1	BGIBMGA014236
GO:0006886	intracellular protein transport	biological_process	0.99853	1	1	396	146	8842	0		1	BGIBMGA013114
GO:0019538	protein metabolic process	biological_process	0.99862	1	35	396	1182	8842	14	BGIBMGA011442,BGIBMGA004365,BGIBMGA008673,BGIBMGA000475,BGIBMGA002480,BGIBMGA012964,BGIBMGA003337,BGIBMGA011732,Novel00195,BGIBMGA002527,BGIBMGA009184,BGIBMGA008910,BGIBMGA014520,BGIBMGA008579	21	BGIBMGA014404,BGIBMGA006181,BGIBMGA006640,BGIBMGA003335,Novel00156,BGIBMGA008668,BGIBMGA006584,BGIBMGA011211,Novel00908,BGIBMGA006324,BGIBMGA006423,BGIBMGA001272,BGIBMGA004441,BGIBMGA003258,BGIBMGA011834,BGIBMGA003111,BGIBMGA009562,BGIBMGA010855,Novel00615,BGIBMGA003385,BGIBMGA003679
GO:0004888	transmembrane signaling receptor activity	molecular_function	0.99873	1	1	396	139	8842	1	BGIBMGA006572	0
GO:0043565	sequence-specific DNA binding	molecular_function	0.99892	1	2	396	215	8842	2	BGIBMGA006839,Novel00774	0
GO:0034613	cellular protein localization	biological_process	0.99899	1	1	396	153	8842	0		1	BGIBMGA013114
GO:0070727	cellular macromolecule localization	biological_process	0.99899	1	1	396	153	8842	0		1	BGIBMGA013114
GO:0030529	ribonucleoprotein complex	cellular_component	0.99919	1	1	396	177	8842	1	BGIBMGA003337	0
GO:0046907	intracellular transport	biological_process	0.99925	1	1	396	161	8842	0		1	BGIBMGA013114
GO:0034641	cellular nitrogen compound metabolic process	biological_process	0.99935	1	36	396	1253	8842	7	Novel00195,BGIBMGA009570,Novel00774,Novel00741,Novel00742,BGIBMGA006839,Novel01175	29	BGIBMGA005727,BGIBMGA000680,BGIBMGA013705,BGIBMGA000806,BGIBMGA003318,BGIBMGA001812,BGIBMGA011198,BGIBMGA001570,BGIBMGA012153,BGIBMGA002462,BGIBMGA002986,BGIBMGA006032,BGIBMGA007935,BGIBMGA004950,BGIBMGA007438,BGIBMGA007079,BGIBMGA007111,BGIBMGA010013,BGIBMGA014119,BGIBMGA005226,BGIBMGA007647,BGIBMGA002077,Novel01276,BGIBMGA003656,BGIBMGA004166,Novel00320,Novel01341,BGIBMGA011774,BGIBMGA001999
GO:0004713	protein tyrosine kinase activity	molecular_function	0.99949	1	2	396	197	8842	0		2	BGIBMGA006640,BGIBMGA003385
GO:0016773	phosphotransferase activity, alcohol group as acceptor	molecular_function	0.99956	1	5	396	319	8842	0		5	BGIBMGA003385,BGIBMGA013597,BGIBMGA006640,BGIBMGA003258,BGIBMGA007362
GO:0009987	cellular process	biological_process	0.99959	1	128	396	3516	8842	32	BGIBMGA003099,BGIBMGA009306,Novel00195,BGIBMGA011424,Novel00742,BGIBMGA002573,BGIBMGA003986,BGIBMGA011717,BGIBMGA008579,BGIBMGA011716,BGIBMGA005876,BGIBMGA002311,BGIBMGA000688,BGIBMGA010743,Novel00318,BGIBMGA006569,BGIBMGA002977,Novel00741,BGIBMGA002798,BGIBMGA011763,BGIBMGA003337,BGIBMGA006839,BGIBMGA011718,BGIBMGA011715,Novel00774,BGIBMGA009570,BGIBMGA012564,Novel01175,BGIBMGA000475,Novel00089,…	96	BGIBMGA013063,BGIBMGA002462,BGIBMGA001570,BGIBMGA004562,BGIBMGA011198,BGIBMGA005182,BGIBMGA007572,BGIBMGA011563,BGIBMGA003318,BGIBMGA007767,BGIBMGA012088,BGIBMGA012800,Novel00193,BGIBMGA001472,BGIBMGA011774,BGIBMGA011223,BGIBMGA004166,BGIBMGA005226,BGIBMGA002077,BGIBMGA003739,BGIBMGA007079,BGIBMGA005664,BGIBMGA007854,BGIBMGA001600,BGIBMGA012153,BGIBMGA003385,Novel00108,BGIBMGA013705,BGIBMGA004600…
GO:0006468	protein phosphorylation	biological_process	0.99961	1	3	396	248	8842	0		3	BGIBMGA003385,BGIBMGA006640,BGIBMGA003258
GO:0071840	cellular component organization or biogenesis	biological_process	0.99963	1	2	396	225	8842	1	Novel00195	1	BGIBMGA011175
GO:0004672	protein kinase activity	molecular_function	0.99966	1	3	396	251	8842	0		3	BGIBMGA006640,BGIBMGA003258,BGIBMGA003385
GO:1901363	heterocyclic compound binding	molecular_function	0.99967	1	84	396	2456	8842	31	BGIBMGA012863,BGIBMGA005680,Novel01175,BGIBMGA008268,BGIBMGA011886,BGIBMGA011048,Novel00774,BGIBMGA009570,BGIBMGA005015,BGIBMGA012862,BGIBMGA009521,BGIBMGA010461,BGIBMGA006839,BGIBMGA006277,BGIBMGA008418,BGIBMGA000553,BGIBMGA003337,BGIBMGA009522,BGIBMGA011471,BGIBMGA012618,BGIBMGA004882,BGIBMGA002573,BGIBMGA013007,Novel00742,BGIBMGA011430,Novel00899,BGIBMGA009523,BGIBMGA001816,BGIBMGA009821,BGIBM…	53	BGIBMGA000802,BGIBMGA009043,Novel00908,BGIBMGA006916,BGIBMGA008337,BGIBMGA001999,BGIBMGA013597,BGIBMGA014536,Novel01276,BGIBMGA000721,BGIBMGA003385,BGIBMGA001812,Novel00897,BGIBMGA007362,BGIBMGA004614,BGIBMGA002818,BGIBMGA005576,BGIBMGA006032,BGIBMGA007935,Novel01149,Novel01008,BGIBMGA012998,BGIBMGA013705,BGIBMGA008439,BGIBMGA009966,BGIBMGA011222,BGIBMGA003927,BGIBMGA004276,BGIBMGA013951,BGIBMGA0…
GO:0065007	biological regulation	biological_process	0.99968	1	29	396	1106	8842	13	BGIBMGA011424,BGIBMGA003099,BGIBMGA006297,BGIBMGA011717,BGIBMGA011715,Novel00774,BGIBMGA006839,BGIBMGA011718,BGIBMGA009306,BGIBMGA011763,BGIBMGA011716,BGIBMGA001983,BGIBMGA002977	16	BGIBMGA001999,BGIBMGA002818,BGIBMGA007854,BGIBMGA002043,BGIBMGA009637,BGIBMGA011198,Novel00908,BGIBMGA006584,BGIBMGA011252,Novel00359,Novel00108,BGIBMGA013597,Novel01191,BGIBMGA010013,BGIBMGA003258,BGIBMGA004600
GO:0097159	organic cyclic compound binding	molecular_function	0.99969	1	84	396	2459	8842	31	BGIBMGA012618,BGIBMGA004882,BGIBMGA002573,BGIBMGA013007,Novel00742,BGIBMGA011430,Novel00899,BGIBMGA011471,BGIBMGA008418,BGIBMGA000553,BGIBMGA003337,BGIBMGA009522,BGIBMGA006839,BGIBMGA006277,BGIBMGA014493,BGIBMGA011431,BGIBMGA009821,BGIBMGA001816,BGIBMGA009523,BGIBMGA011886,BGIBMGA011048,BGIBMGA008268,Novel01175,BGIBMGA012863,BGIBMGA005680,BGIBMGA012862,BGIBMGA009521,BGIBMGA010461,BGIBMGA009570,BG…	53	BGIBMGA007160,BGIBMGA004166,BGIBMGA005226,BGIBMGA005726,BGIBMGA006640,BGIBMGA004667,BGIBMGA004881,BGIBMGA014618,BGIBMGA003594,BGIBMGA001003,BGIBMGA004276,BGIBMGA013951,BGIBMGA011223,BGIBMGA003318,BGIBMGA010726,BGIBMGA014236,BGIBMGA003258,BGIBMGA005612,BGIBMGA013005,BGIBMGA004950,BGIBMGA004613,Novel00615,BGIBMGA010679,BGIBMGA011209,BGIBMGA014208,BGIBMGA001162,BGIBMGA014536,Novel01276,BGIBMGA013597…
GO:0032991	macromolecular complex	cellular_component	0.99969	1	11	396	583	8842	3	BGIBMGA003337,Novel00318,Novel00195	8	BGIBMGA003318,BGIBMGA003335,BGIBMGA009562,BGIBMGA014236,BGIBMGA012153,Novel00320,BGIBMGA006584,Novel00908
GO:0017111	nucleoside-triphosphatase activity	molecular_function	0.99973	1	9	396	468	8842	1	Novel00195	8	BGIBMGA000802,BGIBMGA014236,BGIBMGA003594,BGIBMGA001999,BGIBMGA010726,BGIBMGA003318,BGIBMGA005726,BGIBMGA005226
GO:0004674	protein serine/threonine kinase activity	molecular_function	0.99976	1	2	396	213	8842	0		2	BGIBMGA003385,BGIBMGA006640
GO:0016462	pyrophosphatase activity	molecular_function	0.9998	1	9	396	477	8842	1	Novel00195	8	BGIBMGA005726,BGIBMGA005226,BGIBMGA001999,BGIBMGA010726,BGIBMGA003318,BGIBMGA003594,BGIBMGA000802,BGIBMGA014236
GO:0006464	cellular protein modification process	biological_process	0.9998	1	7	396	412	8842	1	Novel00195	6	Novel00908,BGIBMGA006640,BGIBMGA003258,BGIBMGA010855,BGIBMGA003385,BGIBMGA004441
GO:0036211	protein modification process	biological_process	0.9998	1	7	396	412	8842	1	Novel00195	6	BGIBMGA003258,BGIBMGA006640,BGIBMGA010855,BGIBMGA004441,BGIBMGA003385,Novel00908
GO:0016818	hydrolase activity, acting on acid anhydrides, in phosphorus-containing anhydrides	molecular_function	0.99981	1	9	396	478	8842	1	Novel00195	8	BGIBMGA003318,BGIBMGA001999,BGIBMGA010726,BGIBMGA005226,BGIBMGA005726,BGIBMGA014236,BGIBMGA000802,BGIBMGA003594
GO:0003723	RNA binding	molecular_function	0.99982	1	2	396	239	8842	2	BGIBMGA003337,Novel00742	0
GO:0044249	cellular biosynthetic process	biological_process	0.99984	1	26	396	1056	8842	6	Novel00742,BGIBMGA009570,BGIBMGA012564,BGIBMGA003337,Novel00774,BGIBMGA006839	20	BGIBMGA007647,BGIBMGA002077,Novel01276,BGIBMGA000806,BGIBMGA011563,BGIBMGA003318,BGIBMGA005727,BGIBMGA007111,BGIBMGA011222,BGIBMGA010013,BGIBMGA000680,BGIBMGA014119,BGIBMGA002462,BGIBMGA007935,BGIBMGA004950,BGIBMGA005182,BGIBMGA011223,Novel01341,BGIBMGA012153,BGIBMGA001570
GO:0043228	non-membrane-bounded organelle	cellular_component	0.99984	1	4	396	341	8842	2	BGIBMGA003337,Novel01175	2	BGIBMGA014236,BGIBMGA003318
GO:0043232	intracellular non-membrane-bounded organelle	cellular_component	0.99984	1	4	396	341	8842	2	Novel01175,BGIBMGA003337	2	BGIBMGA014236,BGIBMGA003318
GO:0016817	hydrolase activity, acting on acid anhydrides	molecular_function	0.99985	1	9	396	487	8842	1	Novel00195	8	BGIBMGA003318,BGIBMGA010726,BGIBMGA001999,BGIBMGA005226,BGIBMGA005726,BGIBMGA014236,BGIBMGA000802,BGIBMGA003594
GO:0001071	nucleic acid binding transcription factor activity	molecular_function	0.99986	1	2	396	259	8842	2	Novel00774,BGIBMGA006839	0
[truncated: 47 more rows]
