# Supplementary material for: Comparative Analysis of Transcriptomes among Bombyx mori Strains and Sexes Reveals the Genes Regulating Melanic Morph and the Related Phenotypes
Source: PLoS One. 2016 May 6;11(5):e0155061. doi: 10.1371/journal.pone.0155061 (PMC4859508; doi:10.1371/journal.pone.0155061)
Supplement: S5 Table — (XLSX) [file pone.0155061.s009.xlsx]

## Sheet: sml_Mvssml_F_DEG_KEGG_pathw
##The most enriched (significantly enriched) pathway or disease terms: Corrected P-Value<0.05
##Statistic method: hypergeometric test
##FDR correction method: Benjamini and Hochberg (1995)
#Term	Database	Id	Sample number	Background number	P-Value	Corrected P-Value	Genes	KEGG_ID/KO	Entrez_ID	Hyperlink
Glycine, serine and threonine metabolism (domestic silkworm)	KEGG PATHWAY	bmor00260	4	25	0.000241388	0.0218496	BGIBMGA007079|BGIBMGA013705|BGIBMGA000391|BGIBMGA012485	bmor:692975|bmor:101738705|bmor:101736065|bmor:692964|	692975|101738705|101736065|692964|	http://www.genome.jp/kegg-bin/show_pathway?bmor00260
One carbon pool by folate (domestic silkworm)	KEGG PATHWAY	bmor00670	3	12	0.000393686	0.0218496	BGIBMGA007079|BGIBMGA014119|BGIBMGA004950	bmor:692975|bmor:101744981|bmor:101743494|	692975|101744981|101743494|	http://www.genome.jp/kegg-bin/show_pathway?bmor00670
Purine metabolism (domestic silkworm)	KEGG PATHWAY	bmor00230	5	104	0.00972263	0.359737	BGIBMGA007935|BGIBMGA007647|BGIBMGA014119|BGIBMGA011774|BGIBMGA002043	bmor:732910|bmor:101744993|bmor:101744981|bmor:101736818|bmor:101741126|	732910|101744993|101744981|101736818|101741126|	http://www.genome.jp/kegg-bin/show_pathway?bmor00230
Carbon metabolism (domestic silkworm)	KEGG PATHWAY	bmor01200	3	61	0.0416489	1	BGIBMGA007079|BGIBMGA000391|BGIBMGA012485	bmor:692975|bmor:101736065|bmor:692964|	692975|101736065|692964|	http://www.genome.jp/kegg-bin/show_pathway?bmor01200
Fatty acid biosynthesis (domestic silkworm)	KEGG PATHWAY	bmor00061	1	5	0.0620392	1	BGIBMGA004655	bmor:101743735|	101743735|	http://www.genome.jp/kegg-bin/show_pathway?bmor00061
Biosynthesis of amino acids (domestic silkworm)	KEGG PATHWAY	bmor01230	2	47	0.119543	1	BGIBMGA007079|BGIBMGA012485	bmor:692975|bmor:692964|	692975|692964|	http://www.genome.jp/kegg-bin/show_pathway?bmor01230
Metabolic pathways (domestic silkworm)	KEGG PATHWAY	bmor01100	12	669	0.130775	1	BGIBMGA007935|BGIBMGA014119|BGIBMGA005500|BGIBMGA007647|BGIBMGA000391|BGIBMGA004655|BGIBMGA007079|BGIBMGA011774|BGIBMGA012485|BGIBMGA004276|BGIBMGA009276|BGIBMGA004950	bmor:732910|bmor:101744981|bmor:101736859|bmor:101744993|bmor:101736065|bmor:101743735|bmor:692975|bmor:101736818|bmor:692964|bmor:733130|bmor:101741137|bmor:101743494|	732910|101744981|101736859|101744993|101736065|101743735|692975|101736818|692964|733130|101741137|101743494|	http://www.genome.jp/kegg-bin/show_pathway?bmor01100
Nicotinate and nicotinamide metabolism (domestic silkworm)	KEGG PATHWAY	bmor00760	1	12	0.142598	1	BGIBMGA011774	bmor:101736818|	101736818|	http://www.genome.jp/kegg-bin/show_pathway?bmor00760
Glycosaminoglycan degradation (domestic silkworm)	KEGG PATHWAY	bmor00531	1	14	0.164341	1	BGIBMGA005500	bmor:101736859|	101736859|	http://www.genome.jp/kegg-bin/show_pathway?bmor00531
Lysosome (domestic silkworm)	KEGG PATHWAY	bmor04142	2	59	0.172281	1	BGIBMGA007061|BGIBMGA005500	bmor:692390|bmor:101736859|	692390|101736859|	http://www.genome.jp/kegg-bin/show_pathway?bmor04142
Glyoxylate and dicarboxylate metabolism (domestic silkworm)	KEGG PATHWAY	bmor00630	1	16	0.185544	1	BGIBMGA007079	bmor:692975|	692975|	http://www.genome.jp/kegg-bin/show_pathway?bmor00630
Tryptophan metabolism (domestic silkworm)	KEGG PATHWAY	bmor00380	1	18	0.206218	1	BGIBMGA009276	bmor:101741137|	101741137|	http://www.genome.jp/kegg-bin/show_pathway?bmor00380
Drug metabolism - other enzymes (domestic silkworm)	KEGG PATHWAY	bmor00983	1	21	0.236269	1	BGIBMGA005500	bmor:101736859|	101736859|	http://www.genome.jp/kegg-bin/show_pathway?bmor00983
Pentose and glucuronate interconversions (domestic silkworm)	KEGG PATHWAY	bmor00040	1	22	0.246036	1	BGIBMGA005500	bmor:101736859|	101736859|	http://www.genome.jp/kegg-bin/show_pathway?bmor00040
Alanine, aspartate and glutamate metabolism (domestic silkworm)	KEGG PATHWAY	bmor00250	1	23	0.255681	1	BGIBMGA007647	bmor:101744993|	101744993|	http://www.genome.jp/kegg-bin/show_pathway?bmor00250
Porphyrin and chlorophyll metabolism (domestic silkworm)	KEGG PATHWAY	bmor00860	1	23	0.255681	1	BGIBMGA005500	bmor:101736859|	101736859|	http://www.genome.jp/kegg-bin/show_pathway?bmor00860
Starch and sucrose metabolism (domestic silkworm)	KEGG PATHWAY	bmor00500	1	24	0.265204	1	BGIBMGA005500	bmor:101736859|	101736859|	http://www.genome.jp/kegg-bin/show_pathway?bmor00500
Pyruvate metabolism (domestic silkworm)	KEGG PATHWAY	bmor00620	1	25	0.274608	1	BGIBMGA004276	bmor:733130|	733130|	http://www.genome.jp/kegg-bin/show_pathway?bmor00620
Citrate cycle (TCA cycle) (domestic silkworm)	KEGG PATHWAY	bmor00020	1	26	0.283894	1	BGIBMGA004276	bmor:733130|	733130|	http://www.genome.jp/kegg-bin/show_pathway?bmor00020
Lysine degradation (domestic silkworm)	KEGG PATHWAY	bmor00310	1	29	0.311058	1	BGIBMGA005751	bmor:101743493|	101743493|	http://www.genome.jp/kegg-bin/show_pathway?bmor00310
Fatty acid metabolism (domestic silkworm)	KEGG PATHWAY	bmor01212	1	35	0.36239	1	BGIBMGA004655	bmor:101743735|	101743735|	http://www.genome.jp/kegg-bin/show_pathway?bmor01212
Neuroactive ligand-receptor interaction (domestic silkworm)	KEGG PATHWAY	bmor04080	1	36	0.370572	1	BGIBMGA009927	bmor:100187553|	100187553|	http://www.genome.jp/kegg-bin/show_pathway?bmor04080
Amino sugar and nucleotide sugar metabolism (domestic silkworm)	KEGG PATHWAY	bmor00520	1	41	0.409967	1	BGIBMGA009891	bmor:101743162|	101743162|	http://www.genome.jp/kegg-bin/show_pathway?bmor00520
Hippo signaling pathway - fly (domestic silkworm)	KEGG PATHWAY	bmor04391	1	46	0.44694	1	BGIBMGA009821	bmor:100145914|	100145914|	http://www.genome.jp/kegg-bin/show_pathway?bmor04391
Phagosome (domestic silkworm)	KEGG PATHWAY	bmor04145	1	47	0.454058	1	BGIBMGA009821	bmor:100145914|	100145914|	http://www.genome.jp/kegg-bin/show_pathway?bmor04145
Pyrimidine metabolism (domestic silkworm)	KEGG PATHWAY	bmor00240	1	73	0.610608	1	BGIBMGA011774	bmor:101736818|	101736818|	http://www.genome.jp/kegg-bin/show_pathway?bmor00240
Glycolysis / Gluconeogenesis (domestic silkworm)	KEGG PATHWAY	bmor00010	1	164	0.882799	1	BGIBMGA004276	bmor:733130|	733130|	http://www.genome.jp/kegg-bin/show_pathway?bmor00010
--------------------
#Term	Database	Id	Sample number	Background number	P-Value	Corrected P-Value	Genes	KEGG_ID/KO	Entrez_ID	Hyperlink
--------------------

## Sheet: sml_MvsDZ_M_DEG_KEGG_pathwa
##The most enriched (significantly enriched) pathway or disease terms: Corrected P-Value<0.05
##Statistic method: hypergeometric test
##FDR correction method: Benjamini and Hochberg (1995)
#Term	Database	Id	Sample number	Background number	P-Value	Corrected P-Value	Genes	KEGG_ID/KO	Entrez_ID	Hyperlink
Citrate cycle (TCA cycle) (domestic silkworm)	KEGG PATHWAY	bmor00020	6	26	0.000531335	0.045043	BGIBMGA014294|BGIBMGA013063|BGIBMGA004884|BGIBMGA008442|BGIBMGA000672|BGIBMGA002750	bmor:101740166|bmor:101736985|bmor:101737567|bmor:101737640|bmor:101737646|bmor:733134|	101740166|101736985|101737567|101737640|101737646|733134|	http://www.genome.jp/kegg-bin/show_pathway?bmor00020
Fatty acid degradation (domestic silkworm)	KEGG PATHWAY	bmor00071	6	28	0.000811585	0.045043	BGIBMGA002576|BGIBMGA007409|BGIBMGA012659|Novel01404|BGIBMGA003709|BGIBMGA014181|BGIBMGA010402|BGIBMGA010403	bmor:101744100|bmor:100862760|bmor:100500748|bmor:100500748|bmor:733062|bmor:101738740|bmor:692889|bmor:692889|	101744100|100862760|100500748|100500748|733062|101738740|692889|692889|	http://www.genome.jp/kegg-bin/show_pathway?bmor00071
Tyrosine metabolism (domestic silkworm)	KEGG PATHWAY	bmor00350	4	13	0.00151181	0.0559368	BGIBMGA007438|BGIBMGA003116|BGIBMGA000563|BGIBMGA002986	bmor:693082|bmor:732869|bmor:100270767|bmor:101742749|	693082|732869|100270767|101742749|	http://www.genome.jp/kegg-bin/show_pathway?bmor00350
Pyruvate metabolism (domestic silkworm)	KEGG PATHWAY	bmor00620	5	25	0.00310248	0.0860939	BGIBMGA000721|BGIBMGA008442|BGIBMGA002750|BGIBMGA013063|BGIBMGA010402|BGIBMGA010403	bmor:101746722|bmor:101737640|bmor:733134|bmor:101736985|bmor:692889|bmor:692889|	101746722|101737640|733134|101736985|692889|692889|	http://www.genome.jp/kegg-bin/show_pathway?bmor00620
Fatty acid elongation (domestic silkworm)	KEGG PATHWAY	bmor00062	3	10	0.00674792	0.149804	BGIBMGA007409|BGIBMGA012659|Novel01404|BGIBMGA014181	bmor:100862760|bmor:100500748|bmor:100500748|bmor:101738740|	100862760|100500748|100500748|101738740|	http://www.genome.jp/kegg-bin/show_pathway?bmor00062
Biosynthesis of amino acids (domestic silkworm)	KEGG PATHWAY	bmor01230	6	47	0.0120816	0.215377	BGIBMGA002986|BGIBMGA005727|BGIBMGA008442|BGIBMGA000672|BGIBMGA003116|BGIBMGA003656	bmor:101742749|bmor:101739225|bmor:101737640|bmor:101737646|bmor:732869|bmor:692801|	101742749|101739225|101737640|101737646|732869|692801|	http://www.genome.jp/kegg-bin/show_pathway?bmor01230
Fatty acid metabolism (domestic silkworm)	KEGG PATHWAY	bmor01212	5	35	0.0135823	0.215377	BGIBMGA002576|BGIBMGA007409|BGIBMGA012659|Novel01404|BGIBMGA014181|BGIBMGA003709	bmor:101744100|bmor:100862760|bmor:100500748|bmor:100500748|bmor:101738740|bmor:733062|	101744100|100862760|100500748|100500748|101738740|733062|	http://www.genome.jp/kegg-bin/show_pathway?bmor01212
Valine, leucine and isoleucine degradation (domestic silkworm)	KEGG PATHWAY	bmor00280	4	28	0.0267046	0.346342	BGIBMGA007409|BGIBMGA012659|Novel01404|BGIBMGA014181|BGIBMGA010402|BGIBMGA010403	bmor:100862760|bmor:100500748|bmor:100500748|bmor:101738740|bmor:692889|bmor:692889|	100862760|100500748|100500748|101738740|692889|692889|	http://www.genome.jp/kegg-bin/show_pathway?bmor00280
Nitrogen metabolism (domestic silkworm)	KEGG PATHWAY	bmor00910	2	7	0.0312019	0.346342	BGIBMGA002647|BGIBMGA008072	bmor:692876|bmor:101738069|	692876|101738069|	http://www.genome.jp/kegg-bin/show_pathway?bmor00910
Selenocompound metabolism (domestic silkworm)	KEGG PATHWAY	bmor00450	2	7	0.0312019	0.346342	BGIBMGA002818|BGIBMGA003656	bmor:101738027|bmor:692801|	101738027|692801|	http://www.genome.jp/kegg-bin/show_pathway?bmor00450
Carbon metabolism (domestic silkworm)	KEGG PATHWAY	bmor01200	6	61	0.0389576	0.393118	BGIBMGA013063|BGIBMGA004884|BGIBMGA000721|BGIBMGA008442|BGIBMGA000672|BGIBMGA002750	bmor:101736985|bmor:101737567|bmor:101746722|bmor:101737640|bmor:101737646|bmor:733134|	101736985|101737567|101746722|101737640|101737646|733134|	http://www.genome.jp/kegg-bin/show_pathway?bmor01200
Cysteine and methionine metabolism (domestic silkworm)	KEGG PATHWAY	bmor00270	3	20	0.0473619	0.43258	BGIBMGA003116|BGIBMGA003656|BGIBMGA002986	bmor:732869|bmor:692801|bmor:101742749|	732869|692801|101742749|	http://www.genome.jp/kegg-bin/show_pathway?bmor00270
Phenylalanine metabolism (domestic silkworm)	KEGG PATHWAY	bmor00360	2	9	0.0506626	0.43258	BGIBMGA003116|BGIBMGA002986	bmor:732869|bmor:101742749|	732869|101742749|	http://www.genome.jp/kegg-bin/show_pathway?bmor00360
Alanine, aspartate and glutamate metabolism (domestic silkworm)	KEGG PATHWAY	bmor00250	3	23	0.0672776	0.533415	BGIBMGA011521|BGIBMGA003116|BGIBMGA012088	bmor:692995|bmor:732869|bmor:101739336|	692995|732869|101739336|	http://www.genome.jp/kegg-bin/show_pathway?bmor00250
Butanoate metabolism (domestic silkworm)	KEGG PATHWAY	bmor00650	2	11	0.0733395	0.542712	BGIBMGA007409|BGIBMGA012088	bmor:100862760|bmor:101739336|	100862760|101739336|	http://www.genome.jp/kegg-bin/show_pathway?bmor00650
2-Oxocarboxylic acid metabolism (domestic silkworm)	KEGG PATHWAY	bmor01210	2	13	0.0985894	0.683964	BGIBMGA003116|BGIBMGA000672	bmor:732869|bmor:101737646|	732869|101737646|	http://www.genome.jp/kegg-bin/show_pathway?bmor01210
Arginine and proline metabolism (domestic silkworm)	KEGG PATHWAY	bmor00330	3	29	0.116278	0.717047	BGIBMGA005727|BGIBMGA010402|BGIBMGA010403|BGIBMGA003116	bmor:101739225|bmor:692889|bmor:692889|bmor:732869|	101739225|692889|692889|732869|	http://www.genome.jp/kegg-bin/show_pathway?bmor00330
Glycerolipid metabolism (domestic silkworm)	KEGG PATHWAY	bmor00561	3	29	0.116278	0.717047	BGIBMGA004689|BGIBMGA012193|BGIBMGA010402|BGIBMGA010403	bmor:101737746|bmor:101736437|bmor:692889|bmor:692889|	101737746|101736437|692889|692889|	http://www.genome.jp/kegg-bin/show_pathway?bmor00561
Glyoxylate and dicarboxylate metabolism (domestic silkworm)	KEGG PATHWAY	bmor00630	2	16	0.140081	0.777452	BGIBMGA013063|BGIBMGA000672	bmor:101736985|bmor:101737646|	101736985|101737646|	http://www.genome.jp/kegg-bin/show_pathway?bmor00630
ECM-receptor interaction (domestic silkworm)	KEGG PATHWAY	bmor04512	2	16	0.140081	0.777452	BGIBMGA002430|BGIBMGA001498	bmor:101742903|bmor:101745246|	101742903|101745246|	http://www.genome.jp/kegg-bin/show_pathway?bmor04512
beta-Alanine metabolism (domestic silkworm)	KEGG PATHWAY	bmor00410	2	17	0.154637	0.817367	BGIBMGA010402|BGIBMGA010403|BGIBMGA012088	bmor:692889|bmor:692889|bmor:101739336|	692889|692889|101739336|	http://www.genome.jp/kegg-bin/show_pathway?bmor00410
Tryptophan metabolism (domestic silkworm)	KEGG PATHWAY	bmor00380	2	18	0.169467	0.817862	BGIBMGA007409|BGIBMGA010402|BGIBMGA010403	bmor:100862760|bmor:692889|bmor:692889|	100862760|692889|692889|	http://www.genome.jp/kegg-bin/show_pathway?bmor00380
Propanoate metabolism (domestic silkworm)	KEGG PATHWAY	bmor00640	2	18	0.169467	0.817862	BGIBMGA000721|BGIBMGA010402|BGIBMGA010403	bmor:101746722|bmor:692889|bmor:692889|	101746722|692889|692889|	http://www.genome.jp/kegg-bin/show_pathway?bmor00640
Taurine and hypotaurine metabolism (domestic silkworm)	KEGG PATHWAY	bmor00430	1	6	0.224225	1	BGIBMGA012088	bmor:101739336|	101739336|	http://www.genome.jp/kegg-bin/show_pathway?bmor00430
Amino sugar and nucleotide sugar metabolism (domestic silkworm)	KEGG PATHWAY	bmor00520	3	41	0.239936	1	BGIBMGA009890|BGIBMGA009891|BGIBMGA006874|BGIBMGA010445	bmor:101743162|bmor:101743162|bmor:692403|bmor:101747131|	101743162|101743162|692403|101747131|	http://www.genome.jp/kegg-bin/show_pathway?bmor00520
Peroxisome (domestic silkworm)	KEGG PATHWAY	bmor04146	4	62	0.254026	1	BGIBMGA006569|BGIBMGA002576|BGIBMGA002907|BGIBMGA002798	bmor:101740425|bmor:101744100|bmor:692772|bmor:101741277|	101740425|101744100|692772|101741277|	http://www.genome.jp/kegg-bin/show_pathway?bmor04146
Histidine metabolism (domestic silkworm)	KEGG PATHWAY	bmor00340	1	7	0.256396	1	BGIBMGA010402|BGIBMGA010403	bmor:692889|bmor:692889|	692889|692889|	http://www.genome.jp/kegg-bin/show_pathway?bmor00340
Starch and sucrose metabolism (domestic silkworm)	KEGG PATHWAY	bmor00500	2	24	0.261788	1	BGIBMGA005182|BGIBMGA010445	bmor:101741435|bmor:101747131|	101741435|101747131|	http://www.genome.jp/kegg-bin/show_pathway?bmor00500
Metabolic pathways (domestic silkworm)	KEGG PATHWAY	bmor01100	31	669	0.271295	1	BGIBMGA008058|BGIBMGA005182|BGIBMGA000672|BGIBMGA012153|BGIBMGA010445|BGIBMGA003656|BGIBMGA007409|BGIBMGA012659|Novel01404|BGIBMGA014294|BGIBMGA013063|BGIBMGA003709|BGIBMGA011952|BGIBMGA006032|BGIBMGA006013|BGIBMGA012193|BGIBMGA002986|BGIBMGA005727|BGIBMGA011521|BGIBMGA003116|BGIBMGA002750|BGIBMGA012088|BGIBMGA002576|BGIBMGA004166|BGIBMGA004884|BGIBMGA004689|BGIBMGA000563|BGIBMGA014181|BGIBMGA000…	bmor:101744108|bmor:101741435|bmor:101737646|bmor:778517|bmor:101747131|bmor:692801|bmor:100862760|bmor:100500748|bmor:100500748|bmor:101740166|bmor:101736985|bmor:733062|bmor:101742486|bmor:101736367|bmor:101739646|bmor:101736437|bmor:101742749|bmor:101739225|bmor:692995|bmor:732869|bmor:733134|bmor:101739336|bmor:101744100|bmor:732890|bmor:101737567|bmor:101737746|bmor:100270767|bmor:101738740|…	101744108|101741435|101737646|778517|101747131|692801|100862760|100500748|100500748|101740166|101736985|733062|101742486|101736367|101739646|101736437|101742749|101739225|692995|732869|733134|101739336|101744100|732890|101737567|101737746|100270767|101738740|101746722|693082|101737640|692889|692889|	http://www.genome.jp/kegg-bin/show_pathway?bmor01100
Insect hormone biosynthesis (domestic silkworm)	KEGG PATHWAY	bmor00981	1	8	0.28724	1	BGIBMGA006916	bmor:100036578|	100036578|	http://www.genome.jp/kegg-bin/show_pathway?bmor00981
Ubiquinone and other terpenoid-quinone biosynthesis (domestic silkworm)	KEGG PATHWAY	bmor00130	1	8	0.28724	1	BGIBMGA002986	bmor:101742749|	101742749|	http://www.genome.jp/kegg-bin/show_pathway?bmor00130
Lysine degradation (domestic silkworm)	KEGG PATHWAY	bmor00310	2	29	0.339379	1	BGIBMGA007409|BGIBMGA010402|BGIBMGA010403	bmor:100862760|bmor:692889|bmor:692889|	100862760|692889|692889|	http://www.genome.jp/kegg-bin/show_pathway?bmor00310
Glutathione metabolism (domestic silkworm)	KEGG PATHWAY	bmor00480	2	30	0.354658	1	BGIBMGA008058|BGIBMGA006425	bmor:101744108|bmor:100141442|	101744108|100141442|	http://www.genome.jp/kegg-bin/show_pathway?bmor00480
ABC transporters (domestic silkworm)	KEGG PATHWAY	bmor02010	1	12	0.398407	1	BGIBMGA009452	bmor:101741850|	101741850|	http://www.genome.jp/kegg-bin/show_pathway?bmor02010
Galactose metabolism (domestic silkworm)	KEGG PATHWAY	bmor00052	1	13	0.423392	1	BGIBMGA010445	bmor:101747131|	101747131|	http://www.genome.jp/kegg-bin/show_pathway?bmor00052
MAPK signaling pathway - fly (domestic silkworm)	KEGG PATHWAY	bmor04013	1	13	0.423392	1	BGIBMGA001167	bmor:101736934|	101736934|	http://www.genome.jp/kegg-bin/show_pathway?bmor04013
Proteasome (domestic silkworm)	KEGG PATHWAY	bmor03050	2	35	0.42889	1	BGIBMGA003335|BGIBMGA009562	bmor:101745852|bmor:732876|	101745852|732876|	http://www.genome.jp/kegg-bin/show_pathway?bmor03050
Ascorbate and aldarate metabolism (domestic silkworm)	KEGG PATHWAY	bmor00053	1	14	0.447345	1	BGIBMGA010402|BGIBMGA010403	bmor:692889|bmor:692889|	692889|692889|	http://www.genome.jp/kegg-bin/show_pathway?bmor00053
Biosynthesis of unsaturated fatty acids (domestic silkworm)	KEGG PATHWAY	bmor01040	1	15	0.470309	1	BGIBMGA002576	bmor:101744100|	101744100|	http://www.genome.jp/kegg-bin/show_pathway?bmor01040
alpha-Linolenic acid metabolism (domestic silkworm)	KEGG PATHWAY	bmor00592	1	15	0.470309	1	BGIBMGA002576	bmor:101744100|	101744100|	http://www.genome.jp/kegg-bin/show_pathway?bmor00592
Pentose phosphate pathway (domestic silkworm)	KEGG PATHWAY	bmor00030	1	16	0.492324	1	BGIBMGA010445	bmor:101747131|	101747131|	http://www.genome.jp/kegg-bin/show_pathway?bmor00030
Ether lipid metabolism (domestic silkworm)	KEGG PATHWAY	bmor00565	1	18	0.533663	1	BGIBMGA011952	bmor:101742486|	101742486|	http://www.genome.jp/kegg-bin/show_pathway?bmor00565
Dorso-ventral axis formation (domestic silkworm)	KEGG PATHWAY	bmor04320	1	19	0.55306	1	BGIBMGA001167	bmor:101736934|	101736934|	http://www.genome.jp/kegg-bin/show_pathway?bmor04320
Drug metabolism - cytochrome P450 (domestic silkworm)	KEGG PATHWAY	bmor00982	1	20	0.571654	1	BGIBMGA006425	bmor:100141442|	100141442|	http://www.genome.jp/kegg-bin/show_pathway?bmor00982
Hippo signaling pathway - fly (domestic silkworm)	KEGG PATHWAY	bmor04391	2	46	0.574459	1	BGIBMGA008411|BGIBMGA013978	bmor:101742023|bmor:101740701|	101742023|101740701|	http://www.genome.jp/kegg-bin/show_pathway?bmor04391
Pentose and glucuronate interconversions (domestic silkworm)	KEGG PATHWAY	bmor00040	1	22	0.606567	1	BGIBMGA010402|BGIBMGA010403	bmor:692889|bmor:692889|	692889|692889|	http://www.genome.jp/kegg-bin/show_pathway?bmor00040
Metabolism of xenobiotics by cytochrome P450 (domestic silkworm)	KEGG PATHWAY	bmor00980	1	22	0.606567	1	BGIBMGA006425	bmor:100141442|	100141442|	http://www.genome.jp/kegg-bin/show_pathway?bmor00980
Purine metabolism (domestic silkworm)	KEGG PATHWAY	bmor00230	4	104	0.631988	1	BGIBMGA006032|BGIBMGA003099|BGIBMGA009300|BGIBMGA010445	bmor:101736367|bmor:101736773|bmor:100642185|bmor:101747131|	101736367|101736773|100642185|101747131|	http://www.genome.jp/kegg-bin/show_pathway?bmor00230
Glycerophospholipid metabolism (domestic silkworm)	KEGG PATHWAY	bmor00564	2	52	0.641806	1	BGIBMGA011952|BGIBMGA012193	bmor:101742486|bmor:101736437|	101742486|101736437|	http://www.genome.jp/kegg-bin/show_pathway?bmor00564
Glycine, serine and threonine metabolism (domestic silkworm)	KEGG PATHWAY	bmor00260	1	25	0.653703	1	BGIBMGA003656	bmor:692801|	692801|	http://www.genome.jp/kegg-bin/show_pathway?bmor00260
Inositol phosphate metabolism (domestic silkworm)	KEGG PATHWAY	bmor00562	1	31	0.731789	1	BGIBMGA007362	bmor:101740910|	101740910|	http://www.genome.jp/kegg-bin/show_pathway?bmor00562
Endocytosis (domestic silkworm)	KEGG PATHWAY	bmor04144	2	72	0.807001	1	BGIBMGA004600|BGIBMGA014536	bmor:101744693|bmor:100862772|	101744693|100862772|	http://www.genome.jp/kegg-bin/show_pathway?bmor04144
Pyrimidine metabolism (domestic silkworm)	KEGG PATHWAY	bmor00240	2	73	0.813149	1	BGIBMGA002818|BGIBMGA004166	bmor:101738027|bmor:732890|	101738027|732890|	http://www.genome.jp/kegg-bin/show_pathway?bmor00240
Oxidative phosphorylation (domestic silkworm)	KEGG PATHWAY	bmor00190	3	104	0.813227	1	BGIBMGA004884|BGIBMGA012153|BGIBMGA006013	bmor:101737567|bmor:778517|bmor:101739646|	101737567|778517|101739646|	http://www.genome.jp/kegg-bin/show_pathway?bmor00190
Phagosome (domestic silkworm)	KEGG PATHWAY	bmor04145	1	47	0.86457	1	BGIBMGA000475	bmor:692629|	692629|	http://www.genome.jp/kegg-bin/show_pathway?bmor04145
Glycolysis / Gluconeogenesis (domestic silkworm)	KEGG PATHWAY	bmor00010	4	164	0.915755	1	BGIBMGA000721|BGIBMGA002750|BGIBMGA010445|BGIBMGA010402|BGIBMGA010403	bmor:101746722|bmor:733134|bmor:101747131|bmor:692889|bmor:692889|	101746722|733134|101747131|692889|692889|	http://www.genome.jp/kegg-bin/show_pathway?bmor00010
Protein processing in endoplasmic reticulum (domestic silkworm)	KEGG PATHWAY	bmor04141	2	109	0.945446	1	BGIBMGA000475|BGIBMGA014536	bmor:692629|bmor:100862772|	692629|100862772|	http://www.genome.jp/kegg-bin/show_pathway?bmor04141
Ribosome (domestic silkworm)	KEGG PATHWAY	bmor03010	2	126	0.970522	1	BGIBMGA003337|BGIBMGA001800	bmor:692665|bmor:692659|	692665|692659|	http://www.genome.jp/kegg-bin/show_pathway?bmor03010
Spliceosome (domestic silkworm)	KEGG PATHWAY	bmor03040	1	105	0.988893	1	BGIBMGA014536	bmor:100862772|	100862772|	http://www.genome.jp/kegg-bin/show_pathway?bmor03040
--------------------
#Term	Database	Id	Sample number	Background number	P-Value	Corrected P-Value	Genes	KEGG_ID/KO	Entrez_ID	Hyperlink
--------------------

## Sheet: sml_MvsDZ_F_DEG_KEGG_pathwa
##The most enriched (significantly enriched) pathway or disease terms: Corrected P-Value<0.05
##Statistic method: hypergeometric test
##FDR correction method: Benjamini and Hochberg (1995)
#Term	Database	Id	Sample number	Background number	P-Value	Corrected P-Value	Genes	KEGG_ID/KO	Entrez_ID	Hyperlink
Pyruvate metabolism (domestic silkworm)	KEGG PATHWAY	bmor00620	7	25	0.000296119	0.0328692	BGIBMGA013063|BGIBMGA010403|BGIBMGA000721|Novel00120|BGIBMGA001402|BGIBMGA004276|BGIBMGA002750|BGIBMGA011222|BGIBMGA011223	bmor:101736985|bmor:692889|bmor:101746722|bmor:733015|bmor:733015|bmor:733130|bmor:733134|bmor:101738903|bmor:101738903|	101736985|692889|101746722|733015|733015|733130|733134|101738903|101738903|	http://www.genome.jp/kegg-bin/show_pathway?bmor00620
One carbon pool by folate (domestic silkworm)	KEGG PATHWAY	bmor00670	4	12	0.00318417	0.16287	BGIBMGA004950|BGIBMGA007079|BGIBMGA014119|BGIBMGA002462	bmor:101743494|bmor:692975|bmor:101744981|bmor:101741082|	101743494|692975|101744981|101741082|	http://www.genome.jp/kegg-bin/show_pathway?bmor00670
Tyrosine metabolism (domestic silkworm)	KEGG PATHWAY	bmor00350	4	13	0.0044019	0.16287	BGIBMGA003319|BGIBMGA003116|BGIBMGA007438|BGIBMGA002986	bmor:101736083|bmor:732869|bmor:693082|bmor:101742749|	101736083|732869|693082|101742749|	http://www.genome.jp/kegg-bin/show_pathway?bmor00350
Phenylalanine metabolism (domestic silkworm)	KEGG PATHWAY	bmor00360	3	9	0.0109729	0.254874	BGIBMGA003319|BGIBMGA003116|BGIBMGA002986	bmor:101736083|bmor:732869|bmor:101742749|	101736083|732869|101742749|	http://www.genome.jp/kegg-bin/show_pathway?bmor00360
beta-Alanine metabolism (domestic silkworm)	KEGG PATHWAY	bmor00410	4	17	0.0123042	0.254874	Novel00120|BGIBMGA001402|BGIBMGA007111|BGIBMGA010403|BGIBMGA012088	bmor:733015|bmor:733015|bmor:101737414|bmor:692889|bmor:101739336|	733015|733015|101737414|692889|101739336|	http://www.genome.jp/kegg-bin/show_pathway?bmor00410
Propanoate metabolism (domestic silkworm)	KEGG PATHWAY	bmor00640	4	18	0.0151471	0.254874	BGIBMGA000721|Novel00120|BGIBMGA001402|BGIBMGA011222|BGIBMGA011223|BGIBMGA010403	bmor:101746722|bmor:733015|bmor:733015|bmor:101738903|bmor:101738903|bmor:692889|	101746722|733015|733015|101738903|101738903|692889|	http://www.genome.jp/kegg-bin/show_pathway?bmor00640
Fatty acid degradation (domestic silkworm)	KEGG PATHWAY	bmor00071	5	28	0.0171894	0.254874	BGIBMGA003788|Novel00120|BGIBMGA001402|BGIBMGA014181|BGIBMGA010403|BGIBMGA003709	bmor:101738882|bmor:733015|bmor:733015|bmor:101738740|bmor:692889|bmor:733062|	101738882|733015|733015|101738740|692889|733062|	http://www.genome.jp/kegg-bin/show_pathway?bmor00071
Arginine and proline metabolism (domestic silkworm)	KEGG PATHWAY	bmor00330	5	29	0.0198606	0.254874	BGIBMGA003319|BGIBMGA003116|BGIBMGA005727|BGIBMGA010403|Novel00120|BGIBMGA001402	bmor:101736083|bmor:732869|bmor:101739225|bmor:692889|bmor:733015|bmor:733015|	101736083|732869|101739225|692889|733015|733015|	http://www.genome.jp/kegg-bin/show_pathway?bmor00330
Cysteine and methionine metabolism (domestic silkworm)	KEGG PATHWAY	bmor00270	4	20	0.0219927	0.254874	BGIBMGA003319|BGIBMGA003116|BGIBMGA003656|BGIBMGA002986	bmor:101736083|bmor:732869|bmor:692801|bmor:101742749|	101736083|732869|692801|101742749|	http://www.genome.jp/kegg-bin/show_pathway?bmor00270
Amino sugar and nucleotide sugar metabolism (domestic silkworm)	KEGG PATHWAY	bmor00520	6	41	0.0237919	0.254874	BGIBMGA009890|BGIBMGA009891|BGIBMGA005899|BGIBMGA001609|BGIBMGA002963|BGIBMGA006874|BGIBMGA010445	bmor:101743162|bmor:101743162|bmor:693032|bmor:101746744|bmor:100884166|bmor:692403|bmor:101747131|	101743162|101743162|693032|101746744|100884166|692403|101747131|	http://www.genome.jp/kegg-bin/show_pathway?bmor00520
Fatty acid biosynthesis (domestic silkworm)	KEGG PATHWAY	bmor00061	2	5	0.0273165	0.254874	BGIBMGA004655|BGIBMGA011222|BGIBMGA011223	bmor:101743735|bmor:101738903|bmor:101738903|	101743735|101738903|101738903|	http://www.genome.jp/kegg-bin/show_pathway?bmor00061
Purine metabolism (domestic silkworm)	KEGG PATHWAY	bmor00230	11	104	0.0275539	0.254874	BGIBMGA007935|BGIBMGA014119|BGIBMGA003099|BGIBMGA007647|BGIBMGA005485|BGIBMGA000806|BGIBMGA006032|BGIBMGA011774|BGIBMGA002043|BGIBMGA002462|BGIBMGA010445	bmor:732910|bmor:101744981|bmor:101736773|bmor:101744993|bmor:101743377|bmor:101746189|bmor:101736367|bmor:101736818|bmor:101741126|bmor:101741082|bmor:101747131|	732910|101744981|101736773|101744993|101743377|101746189|101736367|101736818|101741126|101741082|101747131|	http://www.genome.jp/kegg-bin/show_pathway?bmor00230
Alanine, aspartate and glutamate metabolism (domestic silkworm)	KEGG PATHWAY	bmor00250	4	23	0.0353215	0.299923	BGIBMGA003319|BGIBMGA003116|BGIBMGA007647|BGIBMGA012088	bmor:101736083|bmor:732869|bmor:101744993|bmor:101739336|	101736083|732869|101744993|101739336|	http://www.genome.jp/kegg-bin/show_pathway?bmor00250
Starch and sucrose metabolism (domestic silkworm)	KEGG PATHWAY	bmor00500	4	24	0.040606	0.299923	BGIBMGA005182|BGIBMGA010888|BGIBMGA010445|BGIBMGA005500	bmor:101741435|bmor:101746747|bmor:101747131|bmor:101736859|	101741435|101746747|101747131|101736859|	http://www.genome.jp/kegg-bin/show_pathway?bmor00500
Fatty acid metabolism (domestic silkworm)	KEGG PATHWAY	bmor01212	5	35	0.0415579	0.299923	BGIBMGA004655|BGIBMGA011222|BGIBMGA011223|BGIBMGA014181|BGIBMGA003788|BGIBMGA003709	bmor:101743735|bmor:101738903|bmor:101738903|bmor:101738740|bmor:101738882|bmor:733062|	101743735|101738903|101738903|101738740|101738882|733062|	http://www.genome.jp/kegg-bin/show_pathway?bmor01212
Biosynthesis of amino acids (domestic silkworm)	KEGG PATHWAY	bmor01230	6	47	0.0432321	0.299923	BGIBMGA003319|BGIBMGA002986|BGIBMGA005727|BGIBMGA007079|BGIBMGA003116|BGIBMGA003656	bmor:101736083|bmor:101742749|bmor:101739225|bmor:692975|bmor:732869|bmor:692801|	101736083|101742749|101739225|692975|732869|692801|	http://www.genome.jp/kegg-bin/show_pathway?bmor01230
Selenocompound metabolism (domestic silkworm)	KEGG PATHWAY	bmor00450	2	7	0.0533074	0.321199	BGIBMGA002818|BGIBMGA003656	bmor:101738027|bmor:692801|	101738027|692801|	http://www.genome.jp/kegg-bin/show_pathway?bmor00450
Histidine metabolism (domestic silkworm)	KEGG PATHWAY	bmor00340	2	7	0.0533074	0.321199	Novel00120|BGIBMGA001402|BGIBMGA010403	bmor:733015|bmor:733015|bmor:692889|	733015|733015|692889|	http://www.genome.jp/kegg-bin/show_pathway?bmor00340
Glyoxylate and dicarboxylate metabolism (domestic silkworm)	KEGG PATHWAY	bmor00630	3	16	0.0549801	0.321199	BGIBMGA007079|BGIBMGA013063|BGIBMGA007854	bmor:692975|bmor:101736985|bmor:101745043|	692975|101736985|101745043|	http://www.genome.jp/kegg-bin/show_pathway?bmor00630
Tryptophan metabolism (domestic silkworm)	KEGG PATHWAY	bmor00380	3	18	0.0739204	0.410258	Novel00120|BGIBMGA001402|BGIBMGA010403|BGIBMGA007854	bmor:733015|bmor:733015|bmor:692889|bmor:101745043|	733015|733015|692889|101745043|	http://www.genome.jp/kegg-bin/show_pathway?bmor00380
Pentose and glucuronate interconversions (domestic silkworm)	KEGG PATHWAY	bmor00040	3	22	0.118958	0.62878	Novel00120|BGIBMGA001402|BGIBMGA010403|BGIBMGA005500	bmor:733015|bmor:733015|bmor:692889|bmor:101736859|	733015|733015|692889|101736859|	http://www.genome.jp/kegg-bin/show_pathway?bmor00040
Glycine, serine and threonine metabolism (domestic silkworm)	KEGG PATHWAY	bmor00260	3	25	0.157877	0.767259	BGIBMGA007079|BGIBMGA003656|BGIBMGA013705	bmor:692975|bmor:692801|bmor:101738705|	692975|692801|101738705|	http://www.genome.jp/kegg-bin/show_pathway?bmor00260
2-Oxocarboxylic acid metabolism (domestic silkworm)	KEGG PATHWAY	bmor01210	2	13	0.15958	0.767259	BGIBMGA003319|BGIBMGA003116	bmor:101736083|bmor:732869|	101736083|732869|	http://www.genome.jp/kegg-bin/show_pathway?bmor01210
Citrate cycle (TCA cycle) (domestic silkworm)	KEGG PATHWAY	bmor00020	3	26	0.171628	0.767259	BGIBMGA004276|BGIBMGA002750|BGIBMGA013063	bmor:733130|bmor:733134|bmor:101736985|	733130|733134|101736985|	http://www.genome.jp/kegg-bin/show_pathway?bmor00020
Glycosaminoglycan degradation (domestic silkworm)	KEGG PATHWAY	bmor00531	2	14	0.179718	0.767259	BGIBMGA005899|BGIBMGA005500	bmor:693032|bmor:101736859|	693032|101736859|	http://www.genome.jp/kegg-bin/show_pathway?bmor00531
Ascorbate and aldarate metabolism (domestic silkworm)	KEGG PATHWAY	bmor00053	2	14	0.179718	0.767259	Novel00120|BGIBMGA001402|BGIBMGA010403	bmor:733015|bmor:733015|bmor:692889|	733015|733015|692889|	http://www.genome.jp/kegg-bin/show_pathway?bmor00053
Valine, leucine and isoleucine degradation (domestic silkworm)	KEGG PATHWAY	bmor00280	3	28	0.200075	0.822532	Novel00120|BGIBMGA001402|BGIBMGA014181|BGIBMGA010403	bmor:733015|bmor:733015|bmor:101738740|bmor:692889|	733015|733015|101738740|692889|	http://www.genome.jp/kegg-bin/show_pathway?bmor00280
Glycerolipid metabolism (domestic silkworm)	KEGG PATHWAY	bmor00561	3	29	0.214698	0.845738	Novel00120|BGIBMGA001402|BGIBMGA010403|BGIBMGA013597	bmor:733015|bmor:733015|bmor:692889|bmor:101737944|	733015|733015|692889|101737944|	http://www.genome.jp/kegg-bin/show_pathway?bmor00561
ECM-receptor interaction (domestic silkworm)	KEGG PATHWAY	bmor04512	2	16	0.220959	0.845738	BGIBMGA002430|BGIBMGA001498	bmor:101742903|bmor:101745246|	101742903|101745246|	http://www.genome.jp/kegg-bin/show_pathway?bmor04512
Glutathione metabolism (domestic silkworm)	KEGG PATHWAY	bmor00480	3	30	0.229539	0.849296	BGIBMGA002222|BGIBMGA008057|BGIBMGA008058|BGIBMGA006425	bmor:692521|bmor:101744108|bmor:101744108|bmor:100141442|	692521|101744108|101744108|100141442|	http://www.genome.jp/kegg-bin/show_pathway?bmor00480
Metabolic pathways (domestic silkworm)	KEGG PATHWAY	bmor01100	41	669	0.257724	0.894832	BGIBMGA011222|BGIBMGA011223|BGIBMGA007438|BGIBMGA010888|BGIBMGA007111|BGIBMGA004950|BGIBMGA005899|BGIBMGA001609|BGIBMGA004166|BGIBMGA011774|BGIBMGA004276|Novel00120|BGIBMGA001402|BGIBMGA003656|BGIBMGA010445|BGIBMGA002462|BGIBMGA007854|BGIBMGA007935|BGIBMGA013063|BGIBMGA010403|BGIBMGA003709|BGIBMGA009987|BGIBMGA011952|BGIBMGA006032|BGIBMGA003788|BGIBMGA005500|BGIBMGA004655|BGIBMGA012088|BGIBMGA003…	bmor:101738903|bmor:101738903|bmor:693082|bmor:101746747|bmor:101737414|bmor:101743494|bmor:693032|bmor:101746744|bmor:732890|bmor:101736818|bmor:733130|bmor:733015|bmor:733015|bmor:692801|bmor:101747131|bmor:101741082|bmor:101745043|bmor:732910|bmor:101736985|bmor:692889|bmor:733062|bmor:101741007|bmor:101742486|bmor:101736367|bmor:101738882|bmor:101736859|bmor:101743735|bmor:101739336|bmor:1017…	101738903|101738903|693082|101746747|101737414|101743494|693032|101746744|732890|101736818|733130|733015|733015|692801|101747131|101741082|101745043|732910|101736985|692889|733062|101741007|101742486|101736367|101738882|101736859|101743735|101739336|101736083|101744981|101739225|101746189|778517|101741435|732869|733134|101742749|101737944|101744993|101738740|101746722|692975|101744108|101744108|	http://www.genome.jp/kegg-bin/show_pathway?bmor01100
Peroxisome (domestic silkworm)	KEGG PATHWAY	bmor04146	5	62	0.25797	0.894832	BGIBMGA006569|BGIBMGA002907|BGIBMGA003788|BGIBMGA002798|BGIBMGA011207	bmor:101740425|bmor:692772|bmor:101738882|bmor:101741277|bmor:101741864|	101740425|692772|101738882|101741277|101741864|	http://www.genome.jp/kegg-bin/show_pathway?bmor04146
Taurine and hypotaurine metabolism (domestic silkworm)	KEGG PATHWAY	bmor00430	1	6	0.28967	0.968031	BGIBMGA012088	bmor:101739336|	101739336|	http://www.genome.jp/kegg-bin/show_pathway?bmor00430
Drug metabolism - cytochrome P450 (domestic silkworm)	KEGG PATHWAY	bmor00982	2	20	0.304814	0.968031	BGIBMGA002222|BGIBMGA006425	bmor:692521|bmor:100141442|	692521|100141442|	http://www.genome.jp/kegg-bin/show_pathway?bmor00982
Proteasome (domestic silkworm)	KEGG PATHWAY	bmor03050	3	35	0.305881	0.968031	BGIBMGA003335|BGIBMGA009562|BGIBMGA011237	bmor:101745852|bmor:732876|bmor:693113|	101745852|732876|693113|	http://www.genome.jp/kegg-bin/show_pathway?bmor03050
Drug metabolism - other enzymes (domestic silkworm)	KEGG PATHWAY	bmor00983	2	21	0.325648	0.968031	BGIBMGA007111|BGIBMGA005500	bmor:101737414|bmor:101736859|	101737414|101736859|	http://www.genome.jp/kegg-bin/show_pathway?bmor00983
Nitrogen metabolism (domestic silkworm)	KEGG PATHWAY	bmor00910	1	7	0.329064	0.968031	BGIBMGA008072	bmor:101738069|	101738069|	http://www.genome.jp/kegg-bin/show_pathway?bmor00910
Metabolism of xenobiotics by cytochrome P450 (domestic silkworm)	KEGG PATHWAY	bmor00980	2	22	0.346317	0.968031	BGIBMGA002222|BGIBMGA006425	bmor:692521|bmor:100141442|	692521|100141442|	http://www.genome.jp/kegg-bin/show_pathway?bmor00980
Insect hormone biosynthesis (domestic silkworm)	KEGG PATHWAY	bmor00981	1	8	0.366282	0.968031	BGIBMGA006916	bmor:100036578|	100036578|	http://www.genome.jp/kegg-bin/show_pathway?bmor00981
Glycosphingolipid biosynthesis - globo series (domestic silkworm)	KEGG PATHWAY	bmor00603	1	8	0.366282	0.968031	BGIBMGA005899	bmor:693032|	693032|	http://www.genome.jp/kegg-bin/show_pathway?bmor00603
Glycosphingolipid biosynthesis - ganglio series (domestic silkworm)	KEGG PATHWAY	bmor00604	1	8	0.366282	0.968031	BGIBMGA005899	bmor:693032|	693032|	http://www.genome.jp/kegg-bin/show_pathway?bmor00604
Ubiquinone and other terpenoid-quinone biosynthesis (domestic silkworm)	KEGG PATHWAY	bmor00130	1	8	0.366282	0.968031	BGIBMGA002986	bmor:101742749|	101742749|	http://www.genome.jp/kegg-bin/show_pathway?bmor00130
Pantothenate and CoA biosynthesis (domestic silkworm)	KEGG PATHWAY	bmor00770	1	9	0.401445	1	BGIBMGA007111	bmor:101737414|	101737414|	http://www.genome.jp/kegg-bin/show_pathway?bmor00770
Fatty acid elongation (domestic silkworm)	KEGG PATHWAY	bmor00062	1	10	0.434665	1	BGIBMGA014181	bmor:101738740|	101738740|	http://www.genome.jp/kegg-bin/show_pathway?bmor00062
Carbon metabolism (domestic silkworm)	KEGG PATHWAY	bmor01200	4	61	0.4397	1	BGIBMGA000721|BGIBMGA007079|BGIBMGA002750|BGIBMGA013063	bmor:101746722|bmor:692975|bmor:733134|bmor:101736985|	101746722|692975|733134|101736985|	http://www.genome.jp/kegg-bin/show_pathway?bmor01200
Butanoate metabolism (domestic silkworm)	KEGG PATHWAY	bmor00650	1	11	0.466048	1	BGIBMGA012088	bmor:101739336|	101739336|	http://www.genome.jp/kegg-bin/show_pathway?bmor00650
Lysine degradation (domestic silkworm)	KEGG PATHWAY	bmor00310	2	29	0.483194	1	Novel00120|BGIBMGA001402|BGIBMGA010403	bmor:733015|bmor:733015|bmor:692889|	733015|733015|692889|	http://www.genome.jp/kegg-bin/show_pathway?bmor00310
Nicotinate and nicotinamide metabolism (domestic silkworm)	KEGG PATHWAY	bmor00760	1	12	0.495698	1	BGIBMGA011774	bmor:101736818|	101736818|	http://www.genome.jp/kegg-bin/show_pathway?bmor00760
Galactose metabolism (domestic silkworm)	KEGG PATHWAY	bmor00052	1	13	0.523707	1	BGIBMGA010445	bmor:101747131|	101747131|	http://www.genome.jp/kegg-bin/show_pathway?bmor00052
Pyrimidine metabolism (domestic silkworm)	KEGG PATHWAY	bmor00240	4	73	0.582327	1	BGIBMGA002818|BGIBMGA007111|BGIBMGA011774|BGIBMGA004166	bmor:101738027|bmor:101737414|bmor:101736818|bmor:732890|	101738027|101737414|101736818|732890|	http://www.genome.jp/kegg-bin/show_pathway?bmor00240
Pentose phosphate pathway (domestic silkworm)	KEGG PATHWAY	bmor00030	1	16	0.598779	1	BGIBMGA010445	bmor:101747131|	101747131|	http://www.genome.jp/kegg-bin/show_pathway?bmor00030
Other glycan degradation (domestic silkworm)	KEGG PATHWAY	bmor00511	1	18	0.642157	1	BGIBMGA005899	bmor:693032|	693032|	http://www.genome.jp/kegg-bin/show_pathway?bmor00511
Ether lipid metabolism (domestic silkworm)	KEGG PATHWAY	bmor00565	1	18	0.642157	1	BGIBMGA011952	bmor:101742486|	101742486|	http://www.genome.jp/kegg-bin/show_pathway?bmor00565
Mismatch repair (domestic silkworm)	KEGG PATHWAY	bmor03430	1	19	0.662063	1	BGIBMGA003318	bmor:101736557|	101736557|	http://www.genome.jp/kegg-bin/show_pathway?bmor03430
Terpenoid backbone biosynthesis (domestic silkworm)	KEGG PATHWAY	bmor00900	1	20	0.680865	1	BGIBMGA012682	bmor:101741344|	101741344|	http://www.genome.jp/kegg-bin/show_pathway?bmor00900
Porphyrin and chlorophyll metabolism (domestic silkworm)	KEGG PATHWAY	bmor00860	1	23	0.731249	1	BGIBMGA005500	bmor:101736859|	101736859|	http://www.genome.jp/kegg-bin/show_pathway?bmor00860
Hippo signaling pathway - fly (domestic silkworm)	KEGG PATHWAY	bmor04391	2	46	0.732763	1	BGIBMGA009821|BGIBMGA013978|BGIBMGA013979	bmor:100145914|bmor:101740701|bmor:101740701|	100145914|101740701|101740701|	http://www.genome.jp/kegg-bin/show_pathway?bmor04391
Phagosome (domestic silkworm)	KEGG PATHWAY	bmor04145	2	47	0.74367	1	BGIBMGA009821|BGIBMGA000475	bmor:100145914|bmor:692629|	100145914|692629|	http://www.genome.jp/kegg-bin/show_pathway?bmor04145
Glycerophospholipid metabolism (domestic silkworm)	KEGG PATHWAY	bmor00564	2	52	0.792651	1	BGIBMGA013597|BGIBMGA011952	bmor:101737944|bmor:101742486|	101737944|101742486|	http://www.genome.jp/kegg-bin/show_pathway?bmor00564
Inositol phosphate metabolism (domestic silkworm)	KEGG PATHWAY	bmor00562	1	31	0.830149	1	BGIBMGA007362	bmor:101740910|	101740910|	http://www.genome.jp/kegg-bin/show_pathway?bmor00562
DNA replication (domestic silkworm)	KEGG PATHWAY	bmor03030	1	32	0.839628	1	BGIBMGA003318	bmor:101736557|	101736557|	http://www.genome.jp/kegg-bin/show_pathway?bmor03030
Lysosome (domestic silkworm)	KEGG PATHWAY	bmor04142	2	59	0.847337	1	BGIBMGA005899|BGIBMGA005500	bmor:693032|bmor:101736859|	693032|101736859|	http://www.genome.jp/kegg-bin/show_pathway?bmor04142
Nucleotide excision repair (domestic silkworm)	KEGG PATHWAY	bmor03420	1	34	0.857034	1	BGIBMGA003318	bmor:101736557|	101736557|	http://www.genome.jp/kegg-bin/show_pathway?bmor03420
Phosphatidylinositol signaling system (domestic silkworm)	KEGG PATHWAY	bmor04070	1	35	0.865019	1	BGIBMGA013597	bmor:101737944|	101737944|	http://www.genome.jp/kegg-bin/show_pathway?bmor04070
Glycolysis / Gluconeogenesis (domestic silkworm)	KEGG PATHWAY	bmor00010	6	164	0.900684	1	BGIBMGA010403|BGIBMGA000721|Novel00120|BGIBMGA001402|BGIBMGA004276|BGIBMGA002750|BGIBMGA010445	bmor:692889|bmor:101746722|bmor:733015|bmor:733015|bmor:733130|bmor:733134|bmor:101747131|	692889|101746722|733015|733015|733130|733134|101747131|	http://www.genome.jp/kegg-bin/show_pathway?bmor00010
Endocytosis (domestic silkworm)	KEGG PATHWAY	bmor04144	2	72	0.915545	1	BGIBMGA004600|BGIBMGA014536	bmor:101744693|bmor:100862772|	101744693|100862772|	http://www.genome.jp/kegg-bin/show_pathway?bmor04144
Oxidative phosphorylation (domestic silkworm)	KEGG PATHWAY	bmor00190	2	104	0.982065	1	BGIBMGA009987|BGIBMGA012153	bmor:101741007|bmor:778517|	101741007|778517|	http://www.genome.jp/kegg-bin/show_pathway?bmor00190
Protein processing in endoplasmic reticulum (domestic silkworm)	KEGG PATHWAY	bmor04141	2	109	0.986046	1	BGIBMGA000475|BGIBMGA014536	bmor:692629|bmor:100862772|	692629|100862772|	http://www.genome.jp/kegg-bin/show_pathway?bmor04141
Spliceosome (domestic silkworm)	KEGG PATHWAY	bmor03040	1	105	0.997672	1	BGIBMGA014536	bmor:100862772|	100862772|	http://www.genome.jp/kegg-bin/show_pathway?bmor03040
Ribosome (domestic silkworm)	KEGG PATHWAY	bmor03010	1	126	0.999321	1	BGIBMGA003337	bmor:692665|	692665|	http://www.genome.jp/kegg-bin/show_pathway?bmor03010
--------------------
#Term	Database	Id	Sample number	Background number	P-Value	Corrected P-Value	Genes	KEGG_ID/KO	Entrez_ID	Hyperlink
--------------------
