# Supplementary material for: Comparative Analysis of Transcriptomes among Bombyx mori Strains and Sexes Reveals the Genes Regulating Melanic Morph and the Related Phenotypes
Source: PLoS One. 2016 May 6;11(5):e0155061. doi: 10.1371/journal.pone.0155061 (PMC4859508; doi:10.1371/journal.pone.0155061)
Supplement: S6 Table — (XLSX) [file pone.0155061.s010.xlsx]

## Sheet: 59 candidate DEGs (RPKM)
Gene_id	DZ_M	DZ_F	sml_M	sml_F	scaffold	chromosome	functional annotation	Blast swiss prot	biological_process	biological_process_description	molecular_function	molecular_function_description	cellular_component	cellular_component_description
Novel01182	1.03946	1.7777	610.106	30.1365	nscaf3079	6	cuticle protein 38-like	-//-
BGIBMGA002385	21.1637	16.793	550.51	49.5608	nscaf2511	9	cuticular protein glycine-rich 12 precursor	-//-
BGIBMGA002384	797.266	589.687	2052.82	588.989	nscaf2511	9	cuticular protein glycine-rich 13 precursor	-//-
BGIBMGA010654	46.4666	13.8858	781.974	326.441	nscaf2998	12	cuticular protein glycine-rich 15 precursor	-//-	GO:0006810	transport	GO:0005215	transporter activity	GO:0005575//GO:0005576	cellular_component//extracellular region
BGIBMGA008262	34.6004	13.6526	129.265	19.8969	nscaf2901	18	cuticular protein glycine-rich 3 precursor	-//-
BGIBMGA011723	104.025	82.9665	1378.05	240.25	nscaf3031	11	cuticular protein hypothetical 18 precursor	-//-
BGIBMGA011721	230.04	239.812	1026.54	168.496	nscaf3031	11	cuticular protein hypothetical 21 precursor	-//-
BGIBMGA011719	4.91953	5.50701	1530.52	79.6397	nscaf3031	11	cuticular protein hypothetical 23 precursor	-//-
BGIBMGA000338	32.3533	22.9897	128.271	54.1117	nscaf1681	22	cuticular protein RR-1 motif 32 precursor	sp|Q7M4F3|CUD2_SCHGR Endocuticle structural glycoprotein SgAbd-2 OS=Schistocerca gregaria PE=1 SV=1//6.41338e-43	--	--	GO:0042302	structural constituent of cuticle	--	--
BGIBMGA000246	243.715	161.186	886.298	413.183	nscaf1681	22	cuticular protein RR-2 motif 129 precursor	sp|P11734|CU08_LOCMI Cuticle protein 8 OS=Locusta migratoria PE=1 SV=1//1.64474e-29	--	--	GO:0042302	structural constituent of cuticle	--	--
BGIBMGA000166	2.05642	1.67854	24.297	2.99843	nscaf1108	24	cuticular protein RR-2 motif 132 precursor	sp|Q9V7U0|RESIL_DROME Pro-resilin OS=Drosophila melanogaster GN=resilin PE=1 SV=1//1.93477e-08	--	--	GO:0042302	structural constituent of cuticle	--	--
BGIBMGA012654	459.496	316.032	9499.82	3977.74	nscaf3053	Unknown	cuticular protein RR-2 motif 135 precursor	sp|P45583|CU19_LOCMI Cuticle protein 19 OS=Locusta migratoria PE=1 SV=1//8.89416e-28	--	--	GO:0042302	structural constituent of cuticle	--	--
BGIBMGA010231	2.11307	2.45065	729.308	10.1373	nscaf2986	7	cuticular protein RR-2 motif 68 precursor	sp|P80682|CUA2B_TENMO Larval cuticle protein A2B OS=Tenebrio molitor PE=1 SV=1//4.11411e-29	--	--	GO:0042302	structural constituent of cuticle	--	--
BGIBMGA010232	3.36546	2.27341	138.37	2.26595	nscaf2986	7	cuticular protein RR-2 motif 69 precursor	sp|P80683|CUA3A_TENMO Larval cuticle protein A3A OS=Tenebrio molitor PE=1 SV=1//1.95237e-24	--	--	GO:0042302	structural constituent of cuticle	--	--
BGIBMGA010143	34.0724	34.296	1001.04	36.0904	nscaf2986	7	cuticular protein RR-2 motif 70 precursor	sp|P80682|CUA2B_TENMO Larval cuticle protein A2B OS=Tenebrio molitor PE=1 SV=1//5.34644e-31	--	--	GO:0042302	structural constituent of cuticle	--	--
BGIBMGA006826	0.31948	0.993422	55.5838	0.189031	nscaf2859	10	cuticular protein tweedle motif 4 precursor	-//-
BGIBMGA007611	9.45505	7.65779	82.2719	27.6468	nscaf2888	15	Putative cuticle protein	-//-
BGIBMGA008245	967.528	607.782	2021.22	944.705	nscaf2901	18	Putative cuticle protein	-//-
BGIBMGA010872	102.223	31.8999	2200.78	987.755	nscaf3005	22	putative cuticle protein CPG40	-//-
BGIBMGA002042	1.01382	1.08084	47.2111	1.28541	nscaf2210	1	putative cuticle protein CPH36	-//-
BGIBMGA004027	16.4379	7.56341	89.7579	8.87171	nscaf2767	19	Putative cuticle protein CPH36	-//-
Novel00728	5.02549	2.6829	50.1651	5.72309	nscaf2902	18	putative cuticle protein CPH42	-//-
Novel00362	478.4	499.77	75.1012	182.918	nscaf2767	19	putative cuticle protein CPG35	-//-
BGIBMGA011713	520.027	483.393	187.855	571.45	nscaf3031	11	cuticle protein CPG43	-//-
BGIBMGA010077	17.364	29.1607	99.5275	49.0238	nscaf2983	7	chitin binding protein	-//-	GO:0005975//GO:0006030	carbohydrate metabolic process//chitin metabolic process	GO:0008061	chitin binding	GO:0005575//GO:0005576	cellular_component//extracellular region
BGIBMGA003773	76.7979	58.0622	514.509	173.873	nscaf2681	4	chitin binding protein	-//-	GO:0005975//GO:0006030	carbohydrate metabolic process//chitin metabolic process	GO:0008061	chitin binding	GO:0005575//GO:0005576	cellular_component//extracellular region
BGIBMGA009892	12.5612	9.77884	45.5603	12.806	nscaf2970	8	chitin binding protein	-//-	GO:0005975//GO:0006030	carbohydrate metabolic process//chitin metabolic process	GO:0008061	chitin binding	GO:0005575//GO:0005576	cellular_component//extracellular region
BGIBMGA007677	322.565	227.573	697.338	302.658	nscaf2888	15	gasp precursor	-//-	GO:0005975//GO:0006030	carbohydrate metabolic process//chitin metabolic process	GO:0008061	chitin binding	GO:0005575//GO:0005576	cellular_component//extracellular region
BGIBMGA007920	39.1813	34.6738	143.818	71.0237	nscaf2888	15	chondroitin proteoglycan-2-like	sp|P41996|CPG2_CAEEL Chondroitin proteoglycan-2 OS=Caenorhabditis elegans GN=cpg-2 PE=1 SV=3//1.78179e-06	GO:0005975//GO:0006030	carbohydrate metabolic process//chitin metabolic process	GO:0008061	chitin binding	GO:0005575//GO:0005576	cellular_component//extracellular region
BGIBMGA009891	10.3315	10.5429	35.4596	17.8408	nscaf2970	8	brain chitinase and chia	-//-	GO:0005975//GO:0006030	carbohydrate metabolic process//chitin metabolic process	GO:0008061	chitin binding	GO:0005575//GO:0005576	cellular_component//extracellular region
BGIBMGA006745	33.5049	29.3997	126.038	38.766	nscaf2855	10	laccase2	sp|Q99056|LAC5_TRAVI Laccase-5 OS=Trametes villosa GN=LCC5 PE=3 SV=2//1.41729e-56	GO:0055114	oxidation-reduction process	GO:0005507//GO:0016491	copper ion binding//oxidoreductase activity	--	--
BGIBMGA006746	9.49266	6.83117	158.402	36.1673	nscaf2855	10	laccase2 B-type isoform	sp|Q5N7B4|LAC7_ORYSJ Laccase-7 OS=Oryza sativa subsp. japonica GN=LAC7 PE=2 SV=1//1.31185e-17	GO:0055114	oxidation-reduction process	GO:0005507//GO:0016491	copper ion binding//oxidoreductase activity	--	--
BGIBMGA001149	11.6005	7.64067	523.602	236.865	nscaf1898	13	yellow	sp|O02437|YELL_DROSU Protein yellow OS=Drosophila subobscura GN=y PE=3 SV=1//0
BGIBMGA000667	81.4674	105.807	21.2893	123.916	nscaf1690	1	Bombyxin E-1(BBX-E1), insulin-like peptide	sp|P26739|BXB5_BOMMO Bombyxin B-5 OS=Bombyx mori GN=BBXB5 PE=3 SV=1//7.61506e-10	--	--	GO:0005179	hormone activity	GO:0005575//GO:0005576	cellular_component//extracellular region
BGIBMGA011430	16.7774	6.95592	342.405	117.214	nscaf3027	23	catalase	sp|Q5RF10|CATA_PONAB Catalase OS=Pongo abelii GN=CAT PE=2 SV=3//1.18535e-116	GO:0006950//GO:0006979//GO:0055114	response to stress//response to oxidative stress//oxidation-reduction process	GO:0004096//GO:0020037	catalase activity//heme binding	--	--
BGIBMGA006666	0.717358	0.774848	19.853	2.24512	nscaf2855	10	Subtilisin-like serine protease	-//-
BGIBMGA011211	302.733	294.597	25.9725	76.3058	nscaf3026	23	serine protease 33-like isoform	sp|Q90627|TRY1_CHICK Trypsin I-P1 OS=Gallus gallus PE=2 SV=1//5.62386e-47	GO:0006508	proteolysis	GO:0003824//GO:0004252	catalytic activity//serine-type endopeptidase activity	--	--
BGIBMGA004396	0.915759	0.459989	60.4136	195.063	nscaf2795	20	low molecular mass 30 kda lipoprotein 19g1-like precursor	sp|Q00802|L301_BOMMO Low molecular mass 30 kDa lipoprotein 19G1 OS=Bombyx mori GN=19G1 PE=2 SV=1//0	--	--	--	--	GO:0005575//GO:0005576//GO:0005615	cellular_component//extracellular region//extracellular space
BGIBMGA004397	0.915759	0.394276	34.9223	90.2164	nscaf2795	20	low molecular mass 30 kda lipoprotein 19g1-like precursor	sp|Q00802|L301_BOMMO Low molecular mass 30 kDa lipoprotein 19G1 OS=Bombyx mori GN=19G1 PE=2 SV=1//1.60787e-178	--	--	--	--	GO:0005575//GO:0005576	cellular_component//extracellular region
Novel00202	98.8008	138.303	34.137	80.6118	nscaf2511	9	nimrod B precursor	-//-
Novel00025	124.955	195.001	50.7105	130.831	nscaf1495	Unknown	nimrod B precursor	-//-
BGIBMGA014360	70.6261	105.158	21.7504	177.772	scaffold316	11	defense protein precursor	sp|Q008X1|DFP_BOMMO Putative defense protein OS=Bombyx mori PE=2 SV=1//6.47582e-125	GO:0002376//GO:0006950//GO:0042742//GO:0042832//GO:0045087	immune system process//response to stress//defense response to bacterium//defense response to protozoan//innate immune response	GO:0003674	molecular_function	GO:0005575//GO:0005576	cellular_component//extracellular region
BGIBMGA011717	471.957	442.142	1582.93	748.038	nscaf3031	11	neuropeptide-like precursor 4B，Reduced folate carrier	-//-	GO:0007165//GO:0007218	signal transduction//neuropeptide signaling pathway	--	--	--	--
BGIBMGA011763	366.352	244.644	2840.19	1307.06	nscaf3031	11	neuropeptide-like precursor 4B，Reduced folate carrier	-//-	GO:0007165//GO:0007218	signal transduction//neuropeptide signaling pathway	--	--	--	--
BGIBMGA003986	46.403	49.9534	538.188	268.414	nscaf2767	19	Ninjurin-2	sp|Q9JL89|NINJ2_MOUSE Ninjurin-2 OS=Mus musculus GN=Ninj2 PE=2 SV=1//1.60116e-10	GO:0006950//GO:0007155//GO:0040007//GO:0042246//GO:0048856	response to stress//cell adhesion//growth//tissue regeneration//anatomical structure development	--	--	GO:0005575//GO:0005623//GO:0016021	cellular_component//cell//integral to membrane
BGIBMGA008204	47.1314	47.8307	454.959	154.821	nscaf2891	24	probable basic-leucine zipper transcription factor I	-//-
BGIBMGA002044	0.678895	1.31939	56.2586	2.56078	nscaf2210	1	PREDICTED: antigen LPMC-61 [Bombyx mori]	-//-	GO:0055114	oxidation-reduction process	GO:0016491//GO:0046914	oxidoreductase activity//transition metal ion binding	--	--
BGIBMGA002565	222.99	344.885	46.2016	130.606	nscaf2529	5	unknown secreted protein	-//-
BGIBMGA008418	1.62714	5.59992	66.3006	9.77239	nscaf2902	18	aldehyde oxidase 4	sp|Q7G193|ALDO1_ARATH Indole-3-acetaldehyde oxidase OS=Arabidopsis thaliana GN=AAO1 PE=1 SV=2//5.00401e-124	GO:0055114	oxidation-reduction process	GO:0003824//GO:0016491//GO:0016614//GO:0046872//GO:0050660	catalytic activity//oxidoreductase activity//oxidoreductase activity, acting on CH-OH group of donors//metal ion binding//flavin adenine dinucleotide binding	--	--
Novel00948	33.2038	50.9466	257.763	106.444	nscaf2993	12	PREDICTED: uncharacterized protein LOC101739417	-//-
BGIBMGA010256	24.8238	17.1172	70.4928	35.5667	nscaf2986	7	ataxin-2 homolog isoform	-//-
BGIBMGA005876	24.3567	14.7577	208.602	89.3856	nscaf2842	12	Nidogen-1	sp|P14543|NID1_HUMAN Nidogen-1 OS=Homo sapiens GN=NID1 PE=1 SV=3//5.77865e-06	GO:0007155//GO:0007160	cell adhesion//cell-matrix adhesion	GO:0004872//GO:0005509//GO:0005515	receptor activity//calcium ion binding//protein binding	--	--
BGIBMGA002162	1.88875	1.14337	44.9131	6.50909	nscaf2216	15	Cadherin	sp|Q9HCU4|CELR2_HUMAN Cadherin EGF LAG seven-pass G-type receptor 2 OS=Homo sapiens GN=CELSR2 PE=2 SV=1//9.05797e-10	GO:0007155//GO:0007156	cell adhesion//homophilic cell adhesion	GO:0005509	calcium ion binding	GO:0005575//GO:0005623//GO:0005886//GO:0016020	cellular_component//cell//plasma membrane//membrane
BGIBMGA006991	75.7503	68.5897	318.611	121.212	nscaf2865	17	Unknown	-//-
BGIBMGA008049	63.5451	98.1353	25.1125	79.5556	nscaf2889	9	2-acylglycerol o-acyltransferase 2-a-like	sp|Q2KHS5|MOG2A_XENLA 2-acylglycerol O-acyltransferase 2-A OS=Xenopus laevis GN=mogat2-a PE=2 SV=1//2.6312e-100	--	--	GO:0016747	transferase activity, transferring acyl groups other than amino-acyl groups	--	--
BGIBMGA012964	17.4661	17.1856	87.8871	47.637	nscaf3058	16	nardilysin-like isoform	sp|Q8BHG1|NRDC_MOUSE Nardilysin OS=Mus musculus GN=Nrd1 PE=1 SV=1//6.58334e-85	GO:0006508	proteolysis	GO:0003824//GO:0004222//GO:0008270//GO:0046872	catalytic activity//metalloendopeptidase activity//zinc ion binding//metal ion binding	--	--
BGIBMGA000389	6.96302	5.30462	147.265	57.4728	nscaf1681	22	prisilkin-39-like [Bombyx mori]	-//-
BGIBMGA010923	37.4185	43.5112	183.635	102.086	nscaf3008	22	Elongation of very long chain fatty acids protein 7	sp|Q9D2Y9|ELOV7_MOUSE Elongation of very long chain fatty acids protein 7 OS=Mus musculus GN=Elovl7 PE=2 SV=1//2.01507e-76	--	--	--	--	GO:0005575//GO:0005623//GO:0016021	cellular_component//cell//integral to membrane
BGIBMGA014047	249.539	473.773	70.1418	231.863	nscaf3114	Unknown	fatty acyl-CoA reductase 1-like	sp|Q7ZXF5|FACR1_XENLA Fatty acyl-CoA reductase 1 OS=Xenopus laevis GN=far1 PE=2 SV=1//1.0217e-61	GO:0006629//GO:0006694//GO:0009058//GO:0055114	lipid metabolic process//steroid biosynthetic process//biosynthetic process//oxidation-reduction process	GO:0003854//GO:0016616//GO:0016620	3-beta-hydroxy-delta5-steroid dehydrogenase activity//oxidoreductase activity, acting on the CH-OH group of donors, NAD or NADP as acceptor//oxidoreductase activity, acting on the aldehyde or oxo group of donors, NAD or NADP as acceptor	--	--
